# Supplementary material for: Magnetic control of tokamak plasmas through deep reinforcement learning
Source: Nature. 2022 Feb 16;602(7897):414–9. doi: 10.1038/s41586-021-04301-9 (PMC8850200; doi:10.1038/s41586-021-04301-9)
Supplement: Supplementary file 2 — Supplementary Data [file 41586_2021_4301_MOESM2_ESM.zip]

Archive with 29 entries (28 files):
- fusion_tcv/
- fusion_tcv/run_loop.py
- fusion_tcv/shapes_known.py
- fusion_tcv/references_main.py
- fusion_tcv/environment.py
- fusion_tcv/transforms_test.py
- fusion_tcv/shape.py
- fusion_tcv/combiners_test.py
- fusion_tcv/experiments.py
- fusion_tcv/rewards_used.py
- fusion_tcv/requirements.txt
- fusion_tcv/rewards.py
- fusion_tcv/terminations.py
- fusion_tcv/agent.py
- fusion_tcv/README.md
- fusion_tcv/transforms.py
- fusion_tcv/tcv_common.py
- fusion_tcv/named_array_test.py
- fusion_tcv/ref_gen.py
- fusion_tcv/param_variation.py
- fusion_tcv/references.py
- fusion_tcv/named_array.py
- fusion_tcv/targets.py
- fusion_tcv/experiments_test.py
- fusion_tcv/fge_octave.py
- fusion_tcv/trajectory.py
- fusion_tcv/noise.py
- fusion_tcv/fge_state.py
- fusion_tcv/combiners.py
