# Supplementary material for: Magnetic control of tokamak plasmas through deep reinforcement learning
Source: Nature. 2022 Feb 16;602(7897):414–9. doi: 10.1038/s41586-021-04301-9 (PMC8850200; doi:10.1038/s41586-021-04301-9)
Supplement: Supplementary file 3 — Source Data Fig. 2 [file 41586_2021_4301_MOESM3_ESM.txt]

# Line data CSV and plot json.

reference_time,reference_plasma_current,reconstruction_time,reconstruction_plasma_current,reference_axis_z,reconstruction_axis_z,x_point_z_time,x_point_z_reference,x_point_z_reconstruction,shape_rmse,growth_rate_time,growth_rate_gamma
0.0872,-110.0,0.08720016479492188,-126.5804831040283,0.2339,0.2492471298002046,0.4509,-0.7,-0.7301618429707926,2.107583316282855,0.08000016212463379,1.0497765445081098
0.0873,-110.0,0.08730006217956543,-126.75843579339018,0.2339,0.24933016314421497,0.451,-0.6993456967213114,-0.7271649690462441,2.1015549987146076,0.09000015258789062,3.4158918353105
0.0874,-110.0,0.08740019798278809,-126.9856076173255,0.2339,0.24936114062314022,0.4511,-0.698691393442623,-0.7272946312698941,2.106678028826533,0.10000014305114746,5.212474534285651
0.0875,-110.0,0.08750009536743164,-127.0907219996503,0.2339,0.24934467972689406,0.4512,-0.6980370901639343,-0.7295815433902918,2.114622185158444,0.1100001335144043,12.689149578473979
0.0876,-110.0,0.0875999927520752,-127.23999567579867,0.2339,0.24945486788275661,0.4513,-0.6973827868852458,-0.7344503691843494,2.133125294825161,0.12000012397766113,17.693606137113658
0.0877,-110.0,0.08770012855529785,-127.45347815296164,0.2339,0.24954281058209607,0.4514,-0.6967284836065573,-0.7388675310451782,2.152902851936146,0.13000011444091797,17.700591978886294
0.0878,-110.0,0.0878000259399414,-127.72206305168983,0.2339,0.24965004656802728,0.4515,-0.6960741803278688,-0.7380871482863296,2.1614481751688306,0.1400001049041748,17.075060500658992
0.0879,-110.0,0.08790016174316406,-127.91760907158523,0.2339,0.24947470801303628,0.4516,-0.6954198770491803,-0.7336484977384096,2.1413425295564483,0.15000009536743164,15.903688521894107
0.088,-110.0,0.08800005912780762,-128.21752988107988,0.2339,0.24925739601041477,0.4517,-0.6947655737704918,-0.730738507743701,2.1189821492016434,0.16000008583068848,19.697211981173336
0.0881,-110.0,0.08810019493103027,-128.38465681938175,0.2339,0.24882163651040773,0.4518,-0.6941112704918033,-0.730161372912266,2.10386631055367,0.1700000762939453,16.84373028372432
0.0882,-110.0,0.08820009231567383,-128.44414364749696,0.2339,0.2484434310362309,0.4519,-0.6934569672131148,-0.7309429458154004,2.1084129771916515,0.18000006675720215,18.48933974254044
0.0883,-110.0,0.08829998970031738,-128.51729460274166,0.2339,0.2479612659561591,0.452,-0.6928026639344261,-0.7340228493857983,2.088764143504769,0.19000005722045898,19.366071419488982
0.0884,-110.0,0.08840012550354004,-128.5723969913246,0.2339,0.24726153244532842,0.4521,-0.6921483606557377,-0.7372280267095175,2.060961414094661,0.20000004768371582,16.8313483529347
0.0885,-110.0,0.0885000228881836,-128.54900085432288,0.2339,0.2466607331756877,0.4522,-0.6914940573770492,-0.7386269570138053,2.0537140596501797,0.21000003814697266,17.399375004775198
0.0886,-110.0,0.08860015869140625,-128.4746604207009,0.2339,0.24620254211618645,0.4523,-0.6908397540983606,-0.7343941268133665,2.0452107800477988,0.2200000286102295,13.67110403741488
0.0887,-110.0,0.0887000560760498,-128.3660786434063,0.2339,0.24584021873763026,0.4524,-0.6901854508196721,-0.7289654497447361,2.0432987620235656,0.23000001907348633,15.491308225546149
0.0888,-110.0,0.08880019187927246,-128.23669743833963,0.2339,0.24544435755244587,0.4525,-0.6895311475409835,-0.7244915793010682,2.058663817837667,0.24000000953674316,15.686316107325526
0.0889,-110.0,0.08890008926391602,-128.14049741494622,0.2339,0.24487708948268497,0.4526,-0.688876844262295,-0.7216613383880881,2.0638751369757258,0.25,16.333958766009818
0.089,-110.0,0.08900022506713867,-128.0274764255848,0.2339,0.24427354287226036,0.4527,-0.6882225409836065,-0.7225353987852964,2.0689232094411447,0.25999999046325684,16.040045913860784
0.0891,-110.0,0.08910012245178223,-127.90698648284588,0.2339,0.24367228938159274,0.4528,-0.687568237704918,-0.7244165635330255,2.064223721516741,0.2700002193450928,30.261901280849123
0.0892,-110.0,0.08920001983642578,-127.75397171493566,0.2339,0.24302249527464245,0.4529,-0.6869139344262295,-0.72688614432537,2.0494821143920157,0.2800002098083496,46.631207476109694
0.0893,-110.0,0.08930015563964844,-127.45219462082345,0.2339,0.24220454115273682,0.453,-0.686259631147541,-0.7283710666504951,2.0395022878678657,0.29000020027160645,80.42881215012068
0.0894,-110.0,0.08940005302429199,-127.21176228832559,0.2339,0.24132994783438405,0.4531,-0.6856053278688524,-0.7253812978421885,2.026945254161925,0.3000001907348633,113.19047136169905
0.0895,-110.0,0.08950018882751465,-126.72097151886804,0.2339,0.24031621121065433,0.4532,-0.684951024590164,-0.7207764292827573,1.9332262834993355,0.3100001811981201,130.17789020945622
0.0896,-110.0,0.0896000862121582,-126.304351262406,0.2339,0.23924598150758555,0.4533,-0.6842967213114753,-0.7139228636881964,1.8928980972798042,0.32000017166137695,138.56404892115796
0.0897,-110.0,0.08970022201538086,-125.94827013555991,0.2339,0.23820707005846276,0.4534,-0.6836424180327868,-0.7139228636881964,1.8704866663487065,0.3300001621246338,138.87143705862758
0.0898,-110.0,0.08980011940002441,-125.6459354574638,0.2339,0.23751627564992908,0.4535,-0.6829881147540984,-0.7143300911151655,1.8598574245547201,0.3400001525878906,136.1749611889949
0.0899,-110.0,0.08990001678466797,-125.38732625837692,0.2339,0.23679668495523526,0.4536,-0.6823338114754098,-0.7146942024931147,1.8381487035763784,0.35000014305114746,134.0248425378222
0.09,-110.0,0.09000015258789062,-125.38166951240981,0.2339,0.2356556134012476,0.4537,-0.6816795081967213,-0.7168050949732226,1.8678566841151216,0.3600001335144043,176.41404076320953
0.0901,-110.0,0.09010004997253418,-125.12171567112605,0.2339,0.23468052047847163,0.4538,-0.6810252049180328,-0.7181136817279103,1.8413724380084782,0.37000012397766113,162.60039577678862
0.0902,-110.0,0.09020018577575684,-124.77978267878697,0.2339,0.23377395590835803,0.4539,-0.6803709016393442,-0.7161948285944248,1.8300595291321935,0.38000011444091797,165.38547267426904
0.0903,-110.0,0.09030008316040039,-124.3586984591297,0.2339,0.23289011193301315,0.454,-0.6797165983606557,-0.7103347630042189,1.8257700675589343,0.3900001049041748,196.16653080934893
0.0904,-110.0,0.09040021896362305,-123.9673427898263,0.2339,0.23194433009939408,0.4541,-0.6790622950819671,-0.7103347630042189,1.8180953177148815,0.40000009536743164,228.5417306978672
0.0905,-110.0,0.0905001163482666,-123.59896156458073,0.2339,0.2311543072030782,0.4542,-0.6784079918032786,-0.7077812210865934,1.7881109738490917,0.4100000858306885,227.85344003256796
0.0906,-110.0,0.09060001373291016,-123.2909403800541,0.2339,0.23051340587807262,0.4543,-0.6777536885245901,-0.7072351744569196,1.7589050939991975,0.4200000762939453,212.75130653581618
0.0907,-110.0,0.09070014953613281,-122.92967513490639,0.2339,0.22990228597152967,0.4544,-0.6770993852459015,-0.7094945347750418,1.7419249673145014,0.43000006675720215,205.2698457973209
0.0908,-110.0,0.09080004692077637,-122.61343435959523,0.2339,0.2293353807078245,0.4545,-0.6764450819672131,-0.7103314504444662,1.7289066707169103,0.440000057220459,203.52208576622456
0.0909,-110.0,0.09090018272399902,-122.36183505363468,0.2339,0.2287240215585984,0.4546,-0.6757907786885246,-0.7088494873594223,1.6956483621307947,0.4500000476837158,211.29685976774664
0.091,-110.0,0.09100008010864258,-122.082785253793,0.2339,0.228093894367215,0.4547,-0.675136475409836,-0.703980484515407,1.6656579949968446,0.46000003814697266,143.3372280997736
0.0911,-110.0,0.09110021591186523,-121.73966786174127,0.2339,0.22750222014188765,0.4548,-0.6744821721311476,-0.703980484515407,1.6548877439836303,0.4700000286102295,171.7744599906828
0.0912,-110.0,0.09120011329650879,-121.17784069166952,0.2339,0.2270084541975905,0.4549,-0.673827868852459,-0.7027564934760714,1.5676906948832712,0.48000001907348633,111.38642889912832
0.0913,-110.0,0.09130001068115234,-120.81028851246728,0.2339,0.22662444310533786,0.455,-0.6731735655737705,-0.7024191868846157,1.5342713073667695,0.49000000953674316,164.32952026272594
0.0914,-110.0,0.091400146484375,-120.49539381445388,0.2339,0.22631736433096722,0.4551,-0.6725192622950819,-0.7038407280980103,1.5128703112403616,0.5,183.98146634811022
0.0915,-110.0,0.09150004386901855,-120.15036081480808,0.2339,0.22591445357792214,0.4552,-0.6718649590163934,-0.7064801094082613,1.5051029160122136,0.5099999904632568,212.28255467445706
0.0916,-110.0,0.09160017967224121,-119.83592561775303,0.2339,0.22544865868897543,0.4553,-0.6712106557377049,-0.7073167995463961,1.497760729670676,0.5199999809265137,189.89097040485726
0.0917,-110.0,0.09170007705688477,-119.55922665522051,0.2339,0.2251316887207375,0.4554,-0.6705563524590163,-0.70466856235759,1.4772988737339259,0.5300002098083496,180.7553021470388
0.09179999999999999,-110.0,0.09180021286010742,-119.31111498607741,0.2339,0.22498502096978304,0.4555,-0.6699020491803278,-0.70466856235759,1.4581299627103301,0.5400002002716064,189.85151738545088
0.0919,-110.0,0.09190011024475098,-118.97831448143286,0.2339,0.2246109951469559,0.4556,-0.6692477459016393,-0.7023189956194229,1.4488478655586992,0.5500001907348633,156.90689796242268
0.092,-110.0,0.09200000762939453,-118.58405042262423,0.2339,0.22433153374746354,0.4557,-0.6685934426229507,-0.6998174217401304,1.4318208606440317,0.5600001811981201,159.99898242016542
0.0921,-110.0,0.09210014343261719,-118.21974900463165,0.2339,0.2242272546430424,0.4558,-0.6679391393442622,-0.6987090788640429,1.4047145446556957,0.570000171661377,147.1849833313178
0.0922,-110.0,0.09220004081726074,-117.91817169700681,0.2339,0.2242294123491632,0.4559,-0.6672848360655738,-0.6977692599218012,1.3842578650873554,0.5800001621246338,165.31550694889995
0.0923,-110.0,0.0923001766204834,-117.6129490935314,0.2339,0.2240187100121298,0.456,-0.6666305327868852,-0.6990095440469388,1.3738048691559546,0.5900001525878906,158.94818354126699
0.0924,-110.0,0.09240007400512695,-117.39988390327103,0.2339,0.22395551348305823,0.4561,-0.6659762295081967,-0.6988546363422076,1.3529406847252161,0.6000001430511475,178.0594947598824
0.0925,-110.0,0.09250020980834961,-117.148063363689,0.2339,0.22396578170361725,0.4562,-0.6653219262295083,-0.6988546363422076,1.3303280638812371,0.6100001335144043,157.40034050257847
0.0926,-110.0,0.09260010719299316,-116.86742278467439,0.2339,0.22389138438606979,0.4563,-0.6646676229508197,-0.6983068846497298,1.3049168700485871,0.6200001239776611,151.98352289428115
0.0927,-110.0,0.09270000457763672,-116.51338930206745,0.2339,0.22391794478032578,0.4564,-0.6640133196721311,-0.6941748794053024,1.2777725535000433,0.630000114440918,148.12845881798214
0.0928,-110.0,0.09280014038085938,-116.15236575295236,0.2339,0.2239736774073681,0.4565,-0.6633590163934426,-0.6908143263767281,1.2554583873357164,0.6400001049041748,170.0049456007113
0.0929,-110.0,0.09290003776550293,-115.899276386071,0.2339,0.22423226702787485,0.4566,-0.6627047131147541,-0.6882801538629618,1.2303477162433236,0.6500000953674316,155.91177463941077
0.093,-110.0,0.09300017356872559,-115.70272566872046,0.2339,0.22433639505996913,0.4567,-0.6620504098360656,-0.6882279857515304,1.223926610896836,0.6600000858306885,178.46240119753128
0.0931,-110.0,0.09310007095336914,-115.71826152099429,0.2339,0.22421375830497065,0.4568,-0.6613961065573769,-0.6882753678874602,1.2680803615521579,0.6700000762939453,154.65543110076842
0.0932,-110.0,0.0932002067565918,-115.53206773480326,0.2339,0.22424187552514155,0.4569,-0.6607418032786885,-0.6882753678874602,1.2484310096726383,0.690000057220459,167.6263281614598
0.0933,-110.0,0.09330010414123535,-115.27441654375654,0.2339,0.22431624260406427,0.457,-0.6600874999999999,-0.6878601042765536,1.224615153254896,0.7000000476837158,149.51543836844758
0.0934,-110.0,0.0934000015258789,-115.00214150325994,0.2339,0.2245240377279086,0.4571,-0.6594331967213114,-0.6866455529403405,1.1969752367720667,0.7100000381469727,182.77074842089328
0.0935,-110.0,0.09350013732910156,-114.59831281917535,0.2339,0.2249345760684232,0.4572,-0.658778893442623,-0.6828675439191099,1.108525390465927,0.7200000286102295,148.04501919392288
0.0936,-110.0,0.09360003471374512,-114.45912287370392,0.2339,0.22509680724841558,0.4573,-0.6581245901639344,-0.6798278238390336,1.1576096396413016,0.7300000190734863,192.07570882182662
0.0937,-110.0,0.09370017051696777,-114.07207582217676,0.2339,0.2255991540936832,0.4574,-0.6574702868852459,-0.6767264249134971,1.0788646980710321,0.7400000095367432,142.88743139602425
0.0938,-110.0,0.09380006790161133,-113.88485200061679,0.2339,0.2258915201177633,0.4575,-0.6568159836065574,-0.6757099281501235,1.0708122714161077,0.75,182.3322034755302
0.0939,-110.0,0.09390020370483398,-113.97025338745465,0.2339,0.22578294145646238,0.4576,-0.6561616803278688,-0.6757099281501235,1.1276873206944604,0.7599999904632568,142.13097926307137
0.094,-110.0,0.09400010108947754,-113.61574900820918,0.2339,0.22591487337620195,0.4577,-0.6555073770491803,-0.6757971180226869,1.0441740010584848,0.7699999809265137,178.52719484059133
0.0941,-110.0,0.0940999984741211,-113.38705420605537,0.2339,0.2262188998519385,0.4578,-0.6548530737704917,-0.6762862291221645,1.0102961492603906,0.7799999713897705,153.74977782416664
0.0942,-110.0,0.09420013427734375,-113.17098031599609,0.2339,0.22644552138978138,0.4579,-0.6541987704918033,-0.6752439627844807,0.9866636822119711,0.7900002002716064,166.77076327428642
0.0943,-110.0,0.0943000316619873,-113.15987501646545,0.2339,0.22678451802211141,0.458,-0.6535444672131148,-0.670460647971971,1.0539690257293666,0.8000001907348633,167.34664178179275
0.0944,-110.0,0.09440016746520996,-112.72224755264952,0.2339,0.22725832406733967,0.4581,-0.6528901639344262,-0.667451611909676,0.9752817215832799,0.8100001811981201,167.21307766260614
0.0945,-110.0,0.09450006484985352,-112.5648644133243,0.2339,0.22763147042278348,0.4582,-0.6522358606557376,-0.6645158673400576,0.9785087913334242,0.820000171661377,171.55768839630707
0.0946,-110.0,0.09460020065307617,-112.48790209801264,0.2339,0.22798675867808768,0.4583,-0.6515815573770491,-0.6645158673400576,0.9729822556911029,0.8300001621246338,175.7005450904954
0.0947,-110.0,0.09470009803771973,-112.4248192708207,0.2339,0.22814708201221395,0.4584,-0.6509272540983606,-0.6642875515147186,0.9617716958563567,0.8400001525878906,173.10313087991486
0.0948,-110.0,0.09479999542236328,-112.26172894619567,0.2339,0.22817350504227754,0.4585,-0.650272950819672,-0.6649000691987303,0.9510977566119097,0.8500001430511475,142.470686664693
0.0949,-110.0,0.09490013122558594,-112.11559206386006,0.2339,0.22846049517476788,0.4586,-0.6496186475409835,-0.666174345697114,0.9318275617202567,0.8600001335144043,116.35544429246053
0.095,-110.0,0.09500002861022949,-111.88951890630244,0.2339,0.22884526210648232,0.4587,-0.648964344262295,-0.6637325707218958,0.9105049990157269,0.8700001239776611,48.17915934567386
0.0951,-110.0,0.09510016441345215,-111.69476698838724,0.2339,0.2292812734199532,0.4588,-0.6483100409836065,-0.6593780149594413,0.9202160775956348,0.880000114440918,31.471600989443644
0.0952,-110.0,0.0952000617980957,-111.47358746530848,0.2339,0.2295484015676011,0.4589,-0.6476557377049179,-0.6561108264454593,0.9400893996260894,0.8900001049041748,26.218905043354876
0.0953,-110.0,0.09530019760131836,-111.34049444557202,0.2339,0.23011216865897874,0.459,-0.6470014344262295,-0.654657700498308,0.9591557541778803,0.9000000953674316,10.695624806298621
0.0954,-110.0,0.09540009498596191,-111.26028677907433,0.2339,0.23050559752833133,0.4591,-0.6463471311475409,-0.6551328079615718,0.9677243106348784,0.9100000858306885,9.310147714058422
0.0955,-110.0,0.09549999237060547,-111.1958414806138,0.2339,0.23074778256563988,0.4592,-0.6456928278688524,-0.6539551597648916,0.9658859075919376,0.9200000762939453,12.533697288067698
0.0956,-110.0,0.09560012817382812,-111.13806141383625,0.2339,0.2308240613820679,0.4593,-0.645038524590164,-0.6539568876361551,0.9545608748439729,0.9300000667572021,13.491488618743105
0.09570000000000001,-110.0,0.09570002555847168,-111.00930324199014,0.2339,0.23103506593592946,0.4594,-0.6443842213114753,-0.6540369822561143,0.9270252902479542,0.940000057220459,10.352554221654827
0.0958,-110.0,0.09580016136169434,-110.8284530031906,0.2339,0.23143989938972584,0.4595,-0.6437299180327868,-0.6515045505309386,0.9222131663760234,0.9500000476837158,11.971395674606772
0.0959,-110.0,0.09590005874633789,-110.58503761174784,0.2339,0.23183614905647126,0.4596,-0.6430756147540984,-0.6486086109341777,0.9536689349831601,0.9600000381469727,10.028470418347473
0.096,-110.0,0.09600019454956055,-110.44839229090539,0.2339,0.23219183697833828,0.4597,-0.6424213114754098,-0.6467107539047096,0.9897283624845161,0.9700000286102295,8.024962645689298
0.0961,-110.0,0.0961000919342041,-110.3639463936915,0.2339,0.23266294356649436,0.4598,-0.6417670081967213,-0.6469303037515528,1.0123424305019135,0.9800000190734863,10.075151455693003
0.09620000000000001,-110.0,0.09619998931884766,-110.25361926952624,0.2339,0.23316794263277116,0.4599,-0.6411127049180327,-0.6460164016464801,1.027973907718309,0.9900000095367432,9.363919228566301
0.0963,-110.0,0.09630012512207031,-110.18949056997819,0.2339,0.233446387947603,0.46,-0.6404584016393442,-0.6456966708407621,1.0333561338834236,1.0,9.02599427985816
0.0964,-110.0,0.09640002250671387,-110.16786879762293,0.2339,0.2335348427714832,0.4601,-0.6398040983606557,-0.6460482379972308,1.0012577018717792,,
0.0965,-110.0,0.09650015830993652,-110.10374978600827,0.2339,0.23375122472694357,0.4602,-0.6391497950819671,-0.6455497023128165,0.9590024171785998,,
0.0966,-110.0,0.09660005569458008,-109.88759827561258,0.2339,0.23408742663032037,0.4603,-0.6384954918032787,-0.6428058446823011,0.9674780486781038,,
0.0967,-110.0,0.09670019149780273,-109.69152359478451,0.2339,0.23434481202434962,0.4604,-0.6378411885245902,-0.6401265614990427,1.0111966256053568,,
0.0968,-110.0,0.09680008888244629,-109.56635842819549,0.2339,0.23464513970586287,0.4605,-0.6371868852459016,-0.6399198446527318,1.0516249814675176,,
0.0969,-110.0,0.09690022468566895,-109.4809087145871,0.2339,0.23494985250743314,0.4606,-0.6365325819672132,-0.6400206394205715,1.0779529293785526,,
0.097,-110.0,0.0970001220703125,-109.38056115217529,0.2339,0.235548305188853,0.4607,-0.6358782786885246,-0.6391550740041227,1.1286526174143166,,
0.0971,-110.0,0.09710001945495605,-109.33638448527934,0.2339,0.23589089880957861,0.4608,-0.635223975409836,-0.6381956247657449,1.1362855942283392,,
0.0972,-110.0,0.09720015525817871,-109.39030820473164,0.2339,0.23591780020320602,0.4609,-0.6345696721311475,-0.6386260889535651,1.0472954972193165,,
0.0973,-110.0,0.09730005264282227,-109.30900040609981,0.2339,0.2359068731602426,0.461,-0.633915368852459,-0.6372514718052787,1.0004693336551795,,
0.0974,-110.0,0.09740018844604492,-109.35786109710043,0.2339,0.2358235728822034,0.4611,-0.6332610655737704,-0.634701255476938,1.2133904459904836,,
0.0975,-110.0,0.09750008583068848,-109.00515282632666,0.2339,0.236056084757586,0.4612,-0.6326067622950818,-0.6340726303799807,1.0797773698773576,,
0.0976,-110.0,0.09760022163391113,-108.92655693723646,0.2339,0.2362427914919693,0.4613,-0.6319524590163934,-0.6340726303799807,1.115330264380178,,
0.0977,-110.0,0.09770011901855469,-108.92267721158274,0.2339,0.2365430084554378,0.4614,-0.6312981557377049,-0.6340785785464483,1.135952889842588,,
0.0978,-110.0,0.09780001640319824,-108.78597605429762,0.2339,0.23680873481395798,0.4615,-0.6306438524590163,-0.632244088315889,1.155265858636439,,
0.0979,-110.0,0.0979001522064209,-109.05061489427942,0.2339,0.23678306941600374,0.4616,-0.6299895491803278,-0.6332990184907084,1.2954191987158152,,
0.098,-110.0,0.09800004959106445,-109.02444022565831,0.2339,0.2366375380563517,0.4617,-0.6293352459016394,-0.634658904166508,1.211968016807532,,
0.09809999999999999,-110.0,0.09810018539428711,-108.9283218441956,0.2339,0.23660893155878807,0.4618,-0.6286809426229508,-0.6316819244785356,1.2043703059972135,,
0.0982,-110.0,0.09820008277893066,-108.59692458062808,0.2339,0.23685114746258817,0.4619,-0.6280266393442623,-0.6281073077253636,1.0439916479100548,,
0.0983,-110.0,0.09830021858215332,-108.766160132863,0.2339,0.23686582292783723,0.462,-0.6273723360655737,-0.6281073077253636,1.2989645809791406,,
0.0984,-110.0,0.09840011596679688,-108.48197221552525,0.2339,0.23732291046599324,0.4621,-0.6267180327868852,-0.6284897314505108,1.1291399356726017,,
0.0985,-110.0,0.09850001335144043,-108.47210979064694,0.2339,0.23755815002943634,0.4622,-0.6260637295081967,-0.628090198637029,1.142731900115373,,
0.0986,-110.0,0.09860014915466309,-108.43391425272515,0.2339,0.23772703573643178,0.4623,-0.6254094262295082,-0.6267012665223746,1.1475975898882322,,
0.0987,-110.0,0.09870004653930664,-108.69270127034382,0.2339,0.23764124689197655,0.4624,-0.6247551229508197,-0.6270675382927331,1.2848476857616604,,
0.0988,-110.0,0.0988001823425293,-108.41066069654065,0.2339,0.2377782301537048,0.4625,-0.6241008196721312,-0.626576982852517,1.0233495490375233,,
0.0989,-110.0,0.09890007972717285,-108.66338662906047,0.2339,0.2374944538298824,0.4626,-0.6234465163934425,-0.6222467375399711,1.2378044609595793,,
0.099,-110.0,0.09900021553039551,-108.35794054001262,0.2339,0.23764045464214256,0.4627,-0.6227922131147541,-0.6222467375399711,1.0729552059877208,,
0.0991,-110.0,0.09910011291503906,-108.54794161995052,0.2339,0.2376442174628837,0.4628,-0.6221379098360655,-0.6218222513367354,1.319644082216303,,
0.0992,-110.0,0.09920001029968262,-108.25686652968902,0.2339,0.23798482348675848,0.4629,-0.6214836065573769,-0.6229011585683019,1.1418059418760462,,
0.0993,-110.0,0.09930014610290527,-108.27235816689371,0.2339,0.23807098459807377,0.463,-0.6208293032786885,-0.6217452845361444,1.1561174939584187,,
0.0994,-110.0,0.09940004348754883,-108.30361832703265,0.2339,0.23820358366350802,0.4631,-0.6201749999999999,-0.6215503988002801,1.144090223943264,,
0.0995,-110.0,0.09950017929077148,-108.53927271281435,0.2339,0.23798545857980566,0.4632,-0.6195206967213115,-0.6222758227046983,1.2584196132256422,,
0.0996,-110.0,0.09960007667541504,-108.32245597802397,0.2339,0.23816089405365792,0.4633,-0.6188663934426231,-0.6173188330584023,1.0100017193066386,,
0.0997,-110.0,0.0997002124786377,-108.51480215861393,0.2339,0.237908771853182,0.4634,-0.6182120901639345,-0.6173188330584023,1.227542157993466,,
0.0998,-110.0,0.09980010986328125,-108.27514085009304,0.2339,0.23809475154169787,0.4635,-0.6175577868852459,-0.6157758562246499,1.0673625055450224,,
0.0999,-110.0,0.0999000072479248,-108.22969495951995,0.2339,0.23834583109326166,0.4636,-0.6169034836065573,-0.616554353830852,1.097851992863379,,
0.1,-110.0,0.10000014305114746,-108.46347987678656,0.2339,0.23819009964286567,0.4637,-0.6162491803278688,-0.6171920107038471,1.300959070494673,,
0.1001,-110.0,0.10010004043579102,-108.48207074945566,0.2339,0.23846667470550617,0.4638,-0.6155948770491803,-0.6161779685142708,1.3141219278332472,,
0.1002,-110.0,0.10020017623901367,-108.46320219741145,0.2339,0.23848760565615015,0.4639,-0.6149405737704917,-0.6163561452448025,1.2743378816785094,,
0.1003,-110.0,0.10030007362365723,-108.26922787886826,0.2339,0.2386477730062756,0.464,-0.6142862704918033,-0.6126656819974037,0.9974710647436682,,
0.1004,-110.0,0.10040020942687988,-108.295337233869,0.2339,0.23857525598542348,0.4641,-0.6136319672131147,-0.6126656819974037,0.9818254279099295,,
0.1005,-110.0,0.10050010681152344,-108.49142522418839,0.2339,0.23846077884547243,0.4642,-0.6129776639344262,-0.6101913538312257,1.2099348128975407,,
0.1006,-110.0,0.10060000419616699,-108.47541254198515,0.2339,0.23868380475654244,0.4643,-0.6123233606557377,-0.6107806920097526,1.247137218553776,,
0.1007,-110.0,0.10070013999938965,-108.44463680132677,0.2339,0.23879601057685887,0.4644,-0.6116690573770491,-0.611879547225311,1.2718547535573395,,
0.1008,-110.0,0.1008000373840332,-108.48297624143481,0.2339,0.23899633395265035,0.4645,-0.6110147540983606,-0.612388344541991,1.272410161499728,,
0.1009,-110.0,0.10090017318725586,-108.46664936049719,0.2339,0.2392393118181441,0.4646,-0.610360450819672,-0.6113494440361752,1.2710627832130714,,
0.101,-110.0,0.10100007057189941,-108.31544450033238,0.2339,0.2393938396218187,0.4647,-0.6097061475409835,-0.6098710002145551,1.0149315721596548,,
0.1011,-110.0,0.10110020637512207,-108.30650275175772,0.2339,0.23929954462009834,0.4648,-0.6090518442622951,-0.6098710002145551,0.9482605123702063,,
0.1012,-110.0,0.10120010375976562,-108.53368429546651,0.2339,0.23916012926934865,0.4649,-0.6083975409836065,-0.6065767476847967,1.1572016654919777,,
0.1013,-110.0,0.10130000114440918,-108.29204261013294,0.2339,0.23954489368931056,0.465,-0.607743237704918,-0.6048875204242958,0.9976919256536784,,
0.1014,-110.0,0.10140013694763184,-108.24641220056198,0.2339,0.23972908914166555,0.4651,-0.6070889344262295,-0.6063237096255688,1.0328076640132038,,
0.1015,-110.0,0.10150003433227539,-108.23207495741646,0.2339,0.23985176828982982,0.4652,-0.6064346311475409,-0.6076797721551548,1.0437618055267612,,
0.1016,-110.0,0.10160017013549805,-108.2411301938755,0.2339,0.2399783686649505,0.4653,-0.6057803278688524,-0.6076272921333081,1.0624057479614981,,
0.1017,-110.0,0.1017000675201416,-108.47380558983969,0.2339,0.23989564372566735,0.4654,-0.6051260245901638,-0.6057497004925638,1.2318348452112418,,
0.1018,-110.0,0.10180020332336426,-108.33242992835063,0.2339,0.2401533494887033,0.4655,-0.6044717213114753,-0.6057497004925638,0.9506945791755792,,
0.1019,-110.0,0.10190010070800781,-108.5426388464241,0.2339,0.23997135333361186,0.4656,-0.6038174180327869,-0.603278109198609,1.1129127978594757,,
0.10200000000000001,-110.0,0.10199999809265137,-108.56098034803236,0.2339,0.24013355399373756,0.4657,-0.6031631147540983,-0.601773478656085,1.1417844785046944,,
0.1021,-110.0,0.10210013389587402,-108.5221755191051,0.2339,0.24021064819036406,0.4658,-0.6025088114754098,-0.6016116322304587,1.1730373594580996,,
0.1022,-110.0,0.10220003128051758,-108.53179485746156,0.2339,0.24051445622580206,0.4659,-0.6018545081967214,-0.6021422828524466,1.2147915043026587,,
0.1023,-110.0,0.10230016708374023,-108.53611508638276,0.2339,0.24071101430497563,0.466,-0.6012002049180328,-0.6025750345020001,1.2355641241248674,,
0.1024,-110.0,0.10240006446838379,-108.3370163688065,0.2339,0.24112079964373642,0.4661,-0.6005459016393442,-0.6019736013783772,1.0341781411382347,,
0.10250000000000001,-110.0,0.10250020027160645,-108.59546612804496,0.2339,0.2409505036115545,0.4662,-0.5998915983606556,-0.602312548634762,1.1762974106339839,,
0.1026,-110.0,0.10260009765625,-108.61704832705807,0.2339,0.24090776435955852,0.4663,-0.5992372950819671,-0.6016785349396558,1.1116175689687524,,
0.1027,-110.0,0.10269999504089355,-108.36495655496459,0.2339,0.24108480288739045,0.4664,-0.5985829918032786,-0.5996039344344316,0.912291252452185,,
0.1028,-110.0,0.10280013084411621,-108.58330885947632,0.2339,0.24107036590762093,0.4665,-0.5979286885245901,-0.5976579949412334,1.1503214483532787,,
0.1029,-110.0,0.10290002822875977,-108.30429561263867,0.2339,0.2413861412227417,0.4666,-0.5972743852459016,-0.5973442383818166,0.9911336526444664,,
0.10300000000000001,-110.0,0.10300016403198242,-108.58615336956375,0.2339,0.2414731940705425,0.4667,-0.5966200819672132,-0.5981909328519529,1.22376231043628,,
0.1031,-110.0,0.10310006141662598,-108.37546013954736,0.2339,0.24177157834667856,0.4668,-0.5959657786885246,-0.5990325739697605,1.0390247620106245,,
0.1032,-110.0,0.10320019721984863,-108.38182953533035,0.2339,0.24188379050367811,0.4669,-0.5953114754098361,-0.5981204323078296,1.0212467634996332,,
0.1033,-110.0,0.10330009460449219,-108.38822767346774,0.2339,0.2419103432515101,0.467,-0.5946571721311474,-0.5978284659602021,0.9615675993160847,,
0.10339999999999999,-110.0,0.10339999198913574,-108.41549229916886,0.2339,0.24182681819017707,0.4671,-0.594002868852459,-0.5966861891372878,0.9089230872687931,,
0.10350000000000001,-110.0,0.1035001277923584,-108.42667693328116,0.2339,0.24180358093669255,0.4672,-0.5933485655737705,-0.5938775970844538,0.9182684781377719,,
0.1036,-110.0,0.10360002517700195,-108.43055001042865,0.2339,0.2419953981291291,0.4673,-0.5926942622950819,-0.5930537904387362,0.9609877810044883,,
0.1037,-110.0,0.10370016098022461,-108.46358232719909,0.2339,0.2422455726397813,0.4674,-0.5920399590163934,-0.5938721027679135,0.9977110440989433,,
0.1038,-110.0,0.10380005836486816,-108.4811493207551,0.2339,0.24240969895186162,0.4675,-0.5913856557377049,-0.5951166733337145,1.0214405532375816,,
0.10389999999999999,-110.0,0.10390019416809082,-108.4982877163915,0.2339,0.24250725741564272,0.4676,-0.5907313524590164,-0.5952099900795205,1.0411712102335728,,
0.10400000000000001,-110.0,0.10400009155273438,-108.52537840530671,0.2339,0.24266022045362004,0.4677,-0.5900770491803279,-0.5946399773105644,1.0094152654860513,,
0.1041,-110.0,0.10409998893737793,-108.53309077965186,0.2339,0.24257847423690745,0.4678,-0.5894227459016393,-0.5939977477989683,0.9435895528930861,,
0.1042,-110.0,0.10420012474060059,-108.52250280085354,0.2339,0.24253051105326914,0.4679,-0.5887684426229508,-0.5920770604932954,0.925019772862898,,
0.1043,-110.0,0.10430002212524414,-108.48852031751254,0.2339,0.24251665980039436,0.468,-0.5881141393442623,-0.5901082307031241,0.9483610355147812,,
0.10439999999999999,-110.0,0.1044001579284668,-108.53274315072075,0.2339,0.24273971540742612,0.4681,-0.5874598360655736,-0.5895850435864463,0.9850526007971564,,
0.1045,-110.0,0.10450005531311035,-108.48593369915424,0.2339,0.24289799183322033,0.4682,-0.5868055327868852,-0.5904512596056354,1.0196588037693333,,
0.1046,-110.0,0.10460019111633301,-108.50679919068135,0.2339,0.24296328067987563,0.4683,-0.5861512295081966,-0.5915458136367229,1.0438837293733394,,
0.1047,-110.0,0.10470008850097656,-108.20438338048046,0.2339,0.24331868556258981,0.4684,-0.5854969262295082,-0.5911972885331565,0.8479622751364466,,
0.1048,-110.0,0.10480022430419922,-108.5764307460731,0.2339,0.24314199412198453,0.46849999999999997,-0.5848426229508197,-0.590849802257532,0.992464962574901,,
0.1049,-110.0,0.10490012168884277,-108.52861955451702,0.2339,0.24297659984297532,0.4686,-0.5841883196721311,-0.5896125186223267,0.9431231954491309,,
0.105,-110.0,0.10500001907348633,-108.52110917834352,0.2339,0.24303352476270532,0.4687,-0.5835340163934426,-0.5880625906013628,0.9555262648428351,,
0.1051,-110.0,0.10510015487670898,-108.52093705407427,0.2339,0.24319166043571908,0.4688,-0.5828797131147541,-0.5868168847332165,0.9982648112943967,,
0.1052,-110.0,0.10520005226135254,-108.53476162467376,0.2339,0.2433429837179916,0.4689,-0.5822254098360655,-0.5870497261767044,1.0376215570259173,,
0.1053,-110.0,0.1053001880645752,-108.51827785441719,0.2339,0.2434449626379672,0.469,-0.581571106557377,-0.5880822034265866,1.0601907021022912,,
0.1054,-110.0,0.10540008544921875,-108.5343992049767,0.2339,0.24356100830861394,0.4691,-0.5809168032786884,-0.58739741968441,1.0725367376824624,,
0.1055,-110.0,0.1055002212524414,-108.53982064766348,0.2339,0.2436483515254825,0.4692,-0.5802625,-0.58739741968441,1.0721789650771516,,
0.1056,-110.0,0.10560011863708496,-108.55439860789878,0.2339,0.24364277073571178,0.4693,-0.5796081967213115,-0.5867680340490062,1.0202602743045095,,
0.1057,-110.0,0.10570001602172852,-108.50626659750323,0.2339,0.2435709196863755,0.4694,-0.578953893442623,-0.5859557172549325,0.9845011829442408,,
0.1058,-110.0,0.10580015182495117,-108.50737218442704,0.2339,0.24365450861558832,0.4695,-0.5782995901639345,-0.5846644770597245,0.9945918630843998,,
0.1059,-110.0,0.10590004920959473,-108.5163538532787,0.2339,0.24379756850670184,0.4696,-0.5776452868852459,-0.5838251464268305,1.0288072529756704,,
0.106,-110.0,0.10600018501281738,-108.49963396568623,0.2339,0.24388147051916184,0.4697,-0.5769909836065573,-0.5839368112727807,1.0653542558664257,,
0.1061,-110.0,0.10610008239746094,-108.46337364160212,0.2339,0.24397271236300572,0.4698,-0.5763366803278688,-0.5848824165186033,1.0775507119598784,,
0.1062,-110.0,0.1062002182006836,-108.4828897062265,0.2339,0.24402565614042399,0.4699,-0.5756823770491802,-0.5848824165186033,1.0874619747920469,,
0.1063,-110.0,0.10630011558532715,-108.43357412341209,0.2339,0.24392154208565384,0.47,-0.5750280737704918,-0.5837832904740561,1.071169425215293,,
0.1064,-110.0,0.1064000129699707,-108.46258342026198,0.2339,0.24391370980547894,0.4701,-0.5743737704918033,-0.5835242442457049,1.0161809402523905,,
0.1065,-110.0,0.10650014877319336,-108.48729461849574,0.2339,0.24387991484607305,0.4702,-0.5737194672131147,-0.5829672652466316,0.9931528171641951,,
0.1066,-110.0,0.10660004615783691,-108.43585023341362,0.2339,0.2439465202425232,0.4703,-0.5730651639344262,-0.5813150278545794,1.010173313649723,,
0.1067,-110.0,0.10670018196105957,-108.48511964932327,0.2339,0.2440951268198474,0.4704,-0.5724108606557377,-0.5803843920409603,1.0438701783658018,,
0.1068,-110.0,0.10680007934570312,-108.47606562449745,0.2339,0.24419302437684068,0.4705,-0.5717565573770491,-0.5812849526438593,1.0730825109069884,,
0.1069,-110.0,0.10690021514892578,-108.508134236397,0.2339,0.24427792655793745,0.4706,-0.5711022540983606,-0.5812849526438593,1.0886490828801303,,
0.107,-110.0,0.10700011253356934,-108.52896109017114,0.2339,0.24415227919079246,0.4707,-0.570447950819672,-0.5814581258038012,1.0805319531976227,,
0.1071,-110.0,0.10710000991821289,-108.48404319166579,0.2339,0.2441106587467289,0.4708,-0.5697936475409835,-0.5804908999984831,1.0403489453770198,,
0.1072,-110.0,0.10720014572143555,-108.47356694874408,0.2339,0.2440363472331626,0.4709,-0.5691393442622951,-0.5797648145449661,1.003230984507745,,
0.1073,-110.0,0.1073000431060791,-108.491606043005,0.2339,0.24395329980518793,0.471,-0.5684850409836065,-0.5783696246620114,1.0053155588135612,,
0.1074,-110.0,0.10740017890930176,-108.51734582861422,0.2339,0.24403531202009515,0.4711,-0.5678307377049181,-0.5764413144075151,1.034788721566744,,
0.1075,-110.0,0.10750007629394531,-108.5012802793798,0.2339,0.24419440628197722,0.4712,-0.5671764344262296,-0.5750928722099113,1.069609965056934,,
0.1076,-110.0,0.10760021209716797,-108.19717497033285,0.2339,0.24432957770447442,0.4713,-0.566522131147541,-0.5750928722099113,0.9031060535438831,,
0.1077,-110.0,0.10770010948181152,-108.20146414252713,0.2339,0.24429389756876646,0.4714,-0.5658678278688525,-0.5753288261715875,0.9123267826294486,,
0.1078,-110.0,0.10780000686645508,-108.21958302786955,0.2339,0.24406591897044538,0.4715,-0.5652135245901638,-0.5757850032396101,0.8965214460368449,,
0.1079,-110.0,0.10790014266967773,-108.49508627979687,0.2339,0.24373325757316452,0.4716,-0.5645592213114753,-0.5745735113706759,1.033824692124979,,
0.108,-110.0,0.10800004005432129,-108.4477831922963,0.2339,0.2435718960960027,0.4717,-0.5639049180327869,-0.5732870052166185,1.0073591696915336,,
0.1081,-110.0,0.10810017585754395,-108.50517497622992,0.2339,0.24373648302877218,0.4718,-0.5632506147540983,-0.5719570112068034,1.0268803162748392,,
0.1082,-110.0,0.1082000732421875,-108.52345950936999,0.2339,0.24381650887763398,0.4719,-0.5625963114754098,-0.5696078216450842,1.054985926105461,,
0.10830000000000001,-110.0,0.10830020904541016,-108.24711259479177,0.2339,0.24403683539952115,0.472,-0.5619420081967212,-0.5696078216450842,0.8913906169521417,,
0.1084,-110.0,0.10840010643005371,-108.21977819829918,0.2339,0.24400398562567782,0.4721,-0.5612877049180328,-0.5695118096278058,0.9096178246310402,,
0.1085,-110.0,0.10850000381469727,-108.27628526796931,0.2339,0.2439808749680429,0.4722,-0.5606334016393443,-0.5702701732046601,0.9186262016739881,,
0.1086,-110.0,0.10860013961791992,-108.56322869184461,0.2339,0.24367640709468874,0.4723,-0.5599790983606557,-0.5700042003915265,1.0754800278167265,,
0.1087,-110.0,0.10870003700256348,-108.5035713253384,0.2339,0.24343044521995125,0.4724,-0.5593247950819671,-0.5683126694740802,1.0240468403826484,,
0.10880000000000001,-110.0,0.10880017280578613,-108.49091907424096,0.2339,0.2432690454738323,0.4725,-0.5586704918032785,-0.5667873095020856,1.0061620129049293,,
0.1089,-110.0,0.10890007019042969,-108.5438680201999,0.2339,0.24332397339420475,0.4726,-0.5580161885245901,-0.5635058287505769,1.025040333887037,,
0.109,-110.0,0.10900020599365234,-108.52834321986536,0.2339,0.24343618100217077,0.4727,-0.5573618852459016,-0.5635058287505769,1.0494053940245285,,
0.1091,-110.0,0.1091001033782959,-108.23325416342152,0.2339,0.24356037864298336,0.4728,-0.5567075819672131,-0.5621690956000166,0.8844056960785819,,
0.1092,-110.0,0.10920000076293945,-108.22791182337049,0.2339,0.24344936946416088,0.4729,-0.5560532786885246,-0.5618920273607169,0.8881555528486391,,
0.10930000000000001,-110.0,0.10930013656616211,-108.243701978939,0.2339,0.24320375087621549,0.473,-0.5553989754098361,-0.5624421777536387,0.8730865684149838,,
0.1094,-110.0,0.10940003395080566,-108.47094060714517,0.2339,0.24287512102729894,0.4731,-0.5547446721311475,-0.5615374914726327,1.0230975938984108,,
0.1095,-110.0,0.10950016975402832,-108.43823230323146,0.2339,0.2428117050716609,0.4732,-0.554090368852459,-0.560850382753941,0.9970703100505809,,
0.1096,-110.0,0.10960006713867188,-108.47482810354592,0.2339,0.24291274554785286,0.4733,-0.5534360655737705,-0.5573237207351494,1.0034173338743515,,
0.1097,-110.0,0.10970020294189453,-108.48613909626005,0.2339,0.24302867850495838,0.4734,-0.5527817622950819,-0.5573237207351494,1.027671364655856,,
0.10980000000000001,-110.0,0.10980010032653809,-108.20513845521529,0.2339,0.24327194496537505,0.4735,-0.5521274590163934,-0.5563376674173497,0.8660534554244451,,
0.1099,-110.0,0.10989999771118164,-108.19133526800988,0.2339,0.24329508821025989,0.4736,-0.551473155737705,-0.5557164010924074,0.881935758051179,,
0.11,-110.0,0.1100001335144043,-108.2047394175067,0.2339,0.24322293737954187,0.4737,-0.5508188524590164,-0.5558599913092747,0.8844181791780114,,
0.1101,-110.0,0.11010003089904785,-108.45898543095097,0.2339,0.24283791050942943,0.4738,-0.5501645491803279,-0.5565105724631211,1.0441542261386247,,
0.11019999999999999,-110.0,0.11020016670227051,-108.44646358330468,0.2339,0.2428666820538297,0.4739,-0.5495102459016393,-0.5556154659936321,1.0111379878513647,,
0.11030000000000001,-110.0,0.11030006408691406,-108.40980934343993,0.2339,0.24281655104084554,0.474,-0.5488559426229508,-0.5540649141642638,0.9908156754232786,,
0.1104,-110.0,0.11040019989013672,-108.4383241757203,0.2339,0.2428747373161251,0.4741,-0.5482016393442622,-0.5526878442229697,1.0026480615166085,,
0.1105,-110.0,0.11050009727478027,-108.45237643033664,0.2339,0.24299550482823246,0.4742,-0.5475473360655737,-0.551742650908493,1.0304428169164326,,
0.1106,-110.0,0.11059999465942383,-108.13591987009909,0.2339,0.2433336925354645,0.4743,-0.5468930327868852,-0.5505719545412736,0.8726252083508244,,
0.11069999999999999,-110.0,0.11070013046264648,-108.13510466766586,0.2339,0.24317695037183473,0.4744,-0.5462387295081967,-0.5498620200754752,0.8785546378280649,,
0.1108,-110.0,0.11080002784729004,-108.12789508743205,0.2339,0.24313176807183629,0.4745,-0.5455844262295082,-0.5491462089986873,0.8759428692674863,,
0.1109,-110.0,0.1109001636505127,-108.41440422150833,0.2339,0.24282720423415494,0.4746,-0.5449301229508197,-0.549136918983112,1.0296531337137904,,
0.111,-110.0,0.11100006103515625,-108.38791176504259,0.2339,0.24277235258784127,0.4747,-0.5442758196721311,-0.5487587313035479,0.9971207515446782,,
0.1111,-110.0,0.1111001968383789,-108.38052602681682,0.2339,0.24274148949941055,0.4748,-0.5436215163934426,-0.547895773242578,0.9908940114143348,,
0.1112,-110.0,0.11120009422302246,-108.44883341592829,0.2339,0.24297375582884015,0.4749,-0.542967213114754,-0.546859689004202,1.0139028378137025,,
0.1113,-110.0,0.11129999160766602,-108.17413503641355,0.2339,0.2432641659237531,0.475,-0.5423129098360655,-0.5455297952609416,0.8623723565254242,,
0.1114,-110.0,0.11140012741088867,-108.18917217724614,0.2339,0.2433316886548606,0.4751,-0.541658606557377,-0.5448072673837584,0.8788782598708911,,
0.1115,-110.0,0.11150002479553223,-108.13396507379014,0.2339,0.2433802161109167,0.4752,-0.5410043032786884,-0.5442448505998831,0.8870956224807658,,
0.1116,-110.0,0.11160016059875488,-108.1770489915126,0.2339,0.2434023655336807,0.4753,-0.54035,-0.544142477700792,0.8841521940388949,,
0.1117,-110.0,0.11170005798339844,-108.12746360486761,0.2339,0.2431944195568437,0.4754,-0.5396956967213115,-0.543929970533496,0.8459842357686274,,
0.1118,-110.0,0.1118001937866211,-108.38318518257827,0.2339,0.24300706875546804,0.4755,-0.5390413934426229,-0.5436822621786965,1.0036171369727682,,
0.1119,-110.0,0.11190009117126465,-108.40548222231686,0.2339,0.2430998548343436,0.4756,-0.5383870901639344,-0.5430376704385576,1.0107546389791324,,
0.112,-110.0,0.1119999885559082,-108.47715201154729,0.2339,0.243197084322626,0.4757,-0.537732786885246,-0.5415460430954038,1.0344087556779455,,
0.1121,-110.0,0.11210012435913086,-108.17932205859964,0.2339,0.2434943779561901,0.4758,-0.5370784836065574,-0.5404706917734191,0.8832269695489247,,
0.1122,-110.0,0.11220002174377441,-108.20391605207104,0.2339,0.2436009440653834,0.4759,-0.5364241803278689,-0.5392779657782388,0.905328685815914,,
0.1123,-110.0,0.11230015754699707,-108.19988223970594,0.2339,0.24349752411996203,0.476,-0.5357698770491803,-0.5383625712112805,0.8996760740377339,,
0.1124,-110.0,0.11240005493164062,-108.1776110572862,0.2339,0.2432600199369699,0.4761,-0.5351155737704918,-0.5379908210052448,0.8797832611496843,,
0.1125,-110.0,0.11250019073486328,-108.13277300951962,0.2339,0.24304764293628708,0.4762,-0.5344612704918033,-0.5378343981738972,0.8404809089428805,,
0.1126,-110.0,0.11260008811950684,-108.17806453481802,0.2339,0.24301141845236354,0.4763,-0.5338069672131147,-0.5379769977300161,0.8297432867254292,,
0.1127,-110.0,0.11270022392272949,-108.24804985244107,0.2339,0.24317853907678316,0.4764,-0.5331526639344262,-0.5365511279773071,0.8421620931996058,,
0.1128,-110.0,0.11280012130737305,-108.29626854183735,0.2339,0.2433099289744996,0.4765,-0.5324983606557376,-0.5352910172173801,0.8685397824252351,,
0.1129,-110.0,0.1129000186920166,-108.32579644228827,0.2339,0.24350193878877782,0.4766,-0.5318440573770491,-0.5337218359511574,0.8982174309816068,,
0.113,-110.0,0.11300015449523926,-108.31053233024126,0.2339,0.2435011481794857,0.4767,-0.5311897540983607,-0.532845449009677,0.9086103774850853,,
0.1131,-110.0,0.11310005187988281,-108.35973365782148,0.2339,0.24344353182788575,0.4768,-0.5305354508196721,-0.532216345204126,0.9038117764992663,,
0.1132,-110.0,0.11320018768310547,-108.34137065574193,0.2339,0.24321349032408784,0.4769,-0.5298811475409835,-0.5323948882220951,0.8676059634739732,,
0.1133,-110.0,0.11330008506774902,-108.33430854076686,0.2339,0.24306280288592028,0.477,-0.529226844262295,-0.5310888559649122,0.8367475396727476,,
0.1134,-110.0,0.11340022087097168,-108.34128654147047,0.2339,0.2430312297328755,0.4771,-0.5285725409836065,-0.5310888559649122,0.8311624354915315,,
0.1135,-110.0,0.11350011825561523,-108.35598909584688,0.2339,0.24313474652693473,0.4772,-0.527918237704918,-0.5299588419168277,0.847221751280806,,
0.1136,-110.0,0.11360001564025879,-108.4358171754324,0.2339,0.24330930904647727,0.4773,-0.5272639344262294,-0.5288687318975559,0.8780444746342825,,
0.1137,-110.0,0.11370015144348145,-108.40896312576965,0.2339,0.2433734190922304,0.4774,-0.526609631147541,-0.5277487741396628,0.894096417328645,,
0.1138,-110.0,0.113800048828125,-108.42324337933195,0.2339,0.24329798746545697,0.4775,-0.5259553278688525,-0.5269468714902823,0.8990305364150294,,
0.1139,-110.0,0.11390018463134766,-108.41038230990941,0.2339,0.24319017313723762,0.4776,-0.5253010245901639,-0.5266425902640522,0.8837207061045167,,
0.114,-110.0,0.11400008201599121,-108.38002372534861,0.2339,0.24306199386742133,0.4777,-0.5246467213114754,-0.5262696383495016,0.8557406395645676,,
0.11410000000000001,-110.0,0.11410021781921387,-108.66103442634655,0.2339,0.24278828768102587,0.4778,-0.5239924180327868,-0.5262696383495016,0.992772673138315,,
0.1142,-110.0,0.11420011520385742,-108.40971933679833,0.2339,0.24292075328346996,0.4779,-0.5233381147540983,-0.5257699820915006,0.8375143054958027,,
0.1143,-110.0,0.11430001258850098,-108.40659021179029,0.2339,0.243113714689184,0.478,-0.5226838114754098,-0.5244960604934148,0.8584224348944353,,
0.1144,-110.0,0.11440014839172363,-108.49886084854184,0.2339,0.2432983805697486,0.4781,-0.5220295081967213,-0.5230442660958964,0.8853929072714015,,
0.1145,-110.0,0.11450004577636719,-108.43195148385337,0.2339,0.24325559607007874,0.4782,-0.5213752049180327,-0.52226770920291,0.8982637045698292,,
0.11460000000000001,-110.0,0.11460018157958984,-108.4428269393126,0.2339,0.24331739643513647,0.4783,-0.5207209016393441,-0.5217729148345878,0.9057640978251194,,
0.1147,-110.0,0.1147000789642334,-108.4982511709471,0.2339,0.24325603443083213,0.4784,-0.5200665983606557,-0.5216101982849873,0.8931204666972803,,
0.1148,-110.0,0.11480021476745605,-108.40909292227091,0.2339,0.24305813979123334,0.4785,-0.5194122950819672,-0.5216101982849873,0.8511281606292321,,
0.1149,-110.0,0.11490011215209961,-108.42315864904808,0.2339,0.24282158131795878,0.4786,-0.5187579918032786,-0.5209425452270667,0.8262552545920571,,
0.115,-110.0,0.11500000953674316,-108.43936470030208,0.2339,0.24293855938932027,0.4787,-0.5181036885245901,-0.5198292441149414,0.8387131568177534,,
0.11510000000000001,-110.0,0.11510014533996582,-108.45159749450016,0.2339,0.24301945961665478,0.4788,-0.5174493852459017,-0.5183347964999997,0.8587314612969571,,
0.1152,-110.0,0.11520004272460938,-108.47379708341931,0.2339,0.24310230230256494,0.4789,-0.5167950819672131,-0.5174242889768762,0.8768026153451504,,
0.1153,-110.0,0.11530017852783203,-108.42675571528122,0.2339,0.24303219966133122,0.479,-0.5161407786885246,-0.5169243147718793,0.8861804911552273,,
0.1154,-110.0,0.11540007591247559,-108.4730093834538,0.2339,0.24311838536714267,0.4791,-0.515486475409836,-0.5165093391997287,0.8853604422062542,,
0.1155,-110.0,0.11550021171569824,-108.44766323217344,0.2339,0.24281610563829753,0.4792,-0.5148321721311475,-0.5165093391997287,0.8471435304743566,,
0.11560000000000001,-110.0,0.1156001091003418,-108.41068298464423,0.2339,0.2426144100905645,0.4793,-0.514177868852459,-0.5165658653627814,0.8137112022062677,,
0.1157,-110.0,0.11570000648498535,-108.45210471838449,0.2339,0.2426636816790371,0.4794,-0.5135235655737704,-0.5158678220222708,0.8164988635992826,,
0.1158,-110.0,0.11580014228820801,-108.8066290666587,0.2339,0.24262258501442022,0.4795,-0.5128692622950819,-0.5141767183156871,0.9863228741658403,,
0.1159,-110.0,0.11590003967285156,-108.43519625456264,0.2339,0.24277466442695664,0.4796,-0.5122149590163934,-0.5129142857548042,0.8434817702555794,,
0.116,-110.0,0.11600017547607422,-108.50927699177936,0.2339,0.24299410416755102,0.4797,-0.5115606557377049,-0.5121228263253328,0.8756683883140265,,
0.11610000000000001,-110.0,0.11610007286071777,-108.53589734768462,0.2339,0.24289503905010457,0.4798,-0.5109063524590164,-0.5117663567983044,0.8744321460786549,,
0.1162,-110.0,0.11620020866394043,-108.44868372578536,0.2339,0.24264960770281588,0.4799,-0.5102520491803278,-0.5117663567983044,0.8386988254512546,,
0.1163,-110.0,0.11630010604858398,-108.72544458828891,0.2339,0.2422961852683995,0.48,-0.5095977459016393,-0.5116902839882937,0.967405393193174,,
0.1164,-110.0,0.11640000343322754,-108.768889712612,0.2339,0.24218652821248574,0.4801,-0.5089434426229508,-0.5104080410664483,0.949795019302577,,
0.1165,-110.0,0.1165001392364502,-108.73783472084762,0.2339,0.24217243171165403,0.4802,-0.5082891393442623,-0.5091749547137888,0.9558856812049715,,
0.11660000000000001,-110.0,0.11660003662109375,-108.51879360064041,0.2339,0.24242621285234128,0.4803,-0.5076348360655738,-0.5078662585005282,0.8184842641188637,,
0.1167,-110.0,0.1167001724243164,-108.5541590078494,0.2339,0.24260642139342595,0.4804,-0.5069805327868852,-0.5066830768543712,0.8413324398597842,,
0.1168,-110.0,0.11680006980895996,-108.56251918477385,0.2339,0.24261873517017235,0.4805,-0.5063262295081967,-0.5051855709433745,0.8546301022384751,,
0.1169,-110.0,0.11690020561218262,-108.53184976853882,0.2339,0.24250264366764818,0.4806,-0.5056719262295082,-0.5051855709433745,0.8452826423489176,,
0.11699999999999999,-110.0,0.11700010299682617,-108.47355560250452,0.2339,0.2423502604404973,0.4807,-0.5050176229508196,-0.50520553961251,0.8201942734707838,,
0.11710000000000001,-110.0,0.11710000038146973,-108.79768411560033,0.2339,0.24213314950930517,0.4808,-0.5043633196721311,-0.5054568063895323,0.9596697254521116,,
0.1172,-110.0,0.11720013618469238,-108.84461210002097,0.2339,0.2421072540623235,0.4809,-0.5037090163934426,-0.5047245151820308,0.9541813149730207,,
0.1173,-110.0,0.11730003356933594,-108.58427526390727,0.2339,0.2423638510742713,0.481,-0.503054713114754,-0.5035606267806202,0.809382554703074,,
0.1174,-110.0,0.1174001693725586,-108.64925426400758,0.2339,0.24244123814264715,0.48109999999999997,-0.5024004098360656,-0.5018303052264085,0.830974377443393,,
0.1175,-110.0,0.11750006675720215,-108.67037274663346,0.2339,0.24261426036551692,0.4812,-0.501746106557377,-0.500137327972326,0.8533217273748036,,
0.1176,-110.0,0.1176002025604248,-108.66424106158782,0.2339,0.24262703267181984,0.4813,-0.5010918032786884,-0.500137327972326,0.8671653787618934,,
0.1177,-110.0,0.11770009994506836,-108.67276127228901,0.2339,0.24251465676745526,0.4814,-0.5004375,-0.5000158327279015,0.8551359949194124,,
0.1178,-110.0,0.11779999732971191,-108.65919926278745,0.2339,0.24236153709568997,0.4815,-0.4997831967213115,-0.5003891464559554,0.8231564273247243,,
0.1179,-110.0,0.11790013313293457,-108.9355931083306,0.2339,0.2420693456072162,0.4816,-0.49912889344262296,-0.500058824774092,0.9536863164982969,,
0.118,-110.0,0.11800003051757812,-108.94359104927432,0.2339,0.24206166256234876,0.4817,-0.49847459016393436,-0.49902040411876225,0.9518657131082356,,
0.1181,-110.0,0.11810016632080078,-108.6675303738103,0.2339,0.2422905405495098,0.4818,-0.4978202868852459,-0.49702715695781374,0.8083973616151381,,
0.1182,-110.0,0.11820006370544434,-108.67719576632189,0.2339,0.24240846956302564,0.4819,-0.49716598360655734,-0.4954860312933011,0.8297253151211708,,
0.1183,-110.0,0.11830019950866699,-108.67024779877265,0.2339,0.24251140288793027,0.482,-0.49651168032786885,-0.4948532132812579,0.84493658922142,,
0.1184,-110.0,0.11840009689331055,-108.68274662767435,0.2339,0.24243301713669718,0.4821,-0.4958573770491803,-0.49402984282933743,0.8514094369578352,,
0.1185,-110.0,0.1184999942779541,-108.68161995664428,0.2339,0.2424117272912321,0.4822,-0.4952030737704918,-0.4942925931308264,0.8365933003075976,,
0.11860000000000001,-110.0,0.11860013008117676,-108.64938614381902,0.2339,0.2422126076323463,0.4823,-0.49454877049180324,-0.4944494215479252,0.8056343932434423,,
0.1187,-110.0,0.11870002746582031,-108.99144856683634,0.2339,0.24207872806357278,0.4824,-0.4938944672131147,-0.494171470616034,0.9478985347406342,,
0.1188,-110.0,0.11880016326904297,-108.70401798860195,0.2339,0.24217481104149413,0.4825,-0.49324016393442616,-0.492756558498893,0.7990904812268002,,
0.1189,-110.0,0.11890006065368652,-108.72934364430569,0.2339,0.24223894273594637,0.4826,-0.4925858606557377,-0.4906795070955505,0.8144636711770518,,
0.119,-110.0,0.11900019645690918,-108.75457323987564,0.2339,0.24246211859188957,0.4827,-0.4919315573770492,-0.49076804758189185,0.8422639337456215,,
0.11910000000000001,-110.0,0.11910009384155273,-108.72183209992325,0.2339,0.242517329361979,0.4828,-0.49127725409836065,-0.48865687493750376,0.8531902055767386,,
0.1192,-110.0,0.11919999122619629,-108.78987247607482,0.2339,0.2425074225042411,0.4829,-0.4906229508196721,-0.48805157049677034,0.8557443601381014,,
0.1193,-110.0,0.11930012702941895,-108.75890435811296,0.2339,0.2423483467787142,0.483,-0.48996864754098357,-0.48867820695862607,0.8227681713126468,,
0.1194,-110.0,0.1194000244140625,-108.76954240533358,0.2339,0.24216976821178393,0.4831,-0.48931434426229503,-0.48915772182823314,0.7953616246581484,,
0.1195,-110.0,0.11950016021728516,-109.07021374229817,0.2339,0.24205569319289993,0.4832,-0.48866004098360655,-0.48786852263819125,0.9396504573499634,,
0.1196,-110.0,0.11960005760192871,-108.74672090685671,0.2339,0.2421628176198619,0.4833,-0.488005737704918,-0.4861541494147779,0.7923929673071938,,
0.1197,-110.0,0.11970019340515137,-108.76932097326876,0.2339,0.24233245978571424,0.4834,-0.4873514344262294,-0.4847736557661072,0.8184987770855414,,
0.1198,-110.0,0.11980009078979492,-108.75469260322518,0.2339,0.24244813872604232,0.4835,-0.486697131147541,-0.48340797085447157,0.8391083978535931,,
0.1199,-110.0,0.11989998817443848,-108.69772071942234,0.2339,0.24238142381237054,0.4836,-0.48604282786885245,-0.4831402657416582,0.8499433992956558,,
0.12,-110.0,0.12000012397766113,-108.7143044970635,0.2339,0.2422804342827603,0.4837,-0.4853885245901639,-0.482397945822808,0.8339774561083655,,
0.1201,-110.0,0.12010002136230469,-108.74040945722274,0.2339,0.24213767399161823,0.4838,-0.48473422131147537,-0.483057706054859,0.8036495880224757,,
0.1202,-110.0,0.12020015716552734,-108.99786152566264,0.2339,0.24174504839163355,0.4839,-0.4840799180327868,-0.4829368937993845,0.9213356957668567,,
0.1203,-110.0,0.1203000545501709,-109.04584650898558,0.2339,0.2418009931878077,0.484,-0.48342561475409834,-0.4820611057275991,0.9207871088609065,,
0.12040000000000001,-110.0,0.12040019035339355,-109.09258156318714,0.2339,0.24202798812130522,0.4841,-0.4827713114754098,-0.4804060022055071,0.9391743026134589,,
0.1205,-110.0,0.12050008773803711,-108.7906887622794,0.2339,0.24229836249489206,0.4842,-0.4821170081967213,-0.4788390553524627,0.8125537254710004,,
0.1206,-110.0,0.12060022354125977,-108.84433297284608,0.2339,0.24231500514892915,0.4843,-0.4814627049180328,-0.47777056515102134,0.8304770667803522,,
0.1207,-110.0,0.12070012092590332,-108.8104423530996,0.2339,0.2422903693144287,0.4844,-0.48080840163934424,-0.4774464055336617,0.8313329463961081,,
0.1208,-110.0,0.12080001831054688,-108.84137159144893,0.2339,0.24211508096364756,0.4845,-0.48015409836065576,-0.477718505444065,0.804935990140384,,
0.12090000000000001,-110.0,0.12090015411376953,-109.08228003941012,0.2339,0.24192412383399167,0.4846,-0.4794997950819672,-0.478022566989214,0.924124440313391,,
0.121,-110.0,0.12100005149841309,-109.02888286741297,0.2339,0.24169965049952355,0.4847,-0.4788454918032786,-0.47766665298148175,0.9120484273328477,,
0.1211,-110.0,0.12110018730163574,-109.15822075142664,0.2339,0.24170713281587528,0.4848,-0.4781911885245902,-0.4765149521198722,0.9211016274122588,,
0.1212,-110.0,0.1212000846862793,-109.11951459560544,0.2339,0.24189638079039236,0.4849,-0.47753688524590165,-0.4728237032585602,0.9399825637445554,,
0.12129999999999999,-110.0,0.12130022048950195,-108.8458952532635,0.2339,0.2421394793555438,0.485,-0.4768825819672131,-0.4728237032585602,0.8142766218028733,,
0.12140000000000001,-110.0,0.12140011787414551,-108.80782287584147,0.2339,0.24216602255321878,0.4851,-0.4762282786885246,-0.47197682738985125,0.8277039699370966,,
0.1215,-110.0,0.12150001525878906,-108.83697336558632,0.2339,0.24193893442309436,0.4852,-0.47557397540983604,-0.47180735445472444,0.8089872645445645,,
0.1216,-110.0,0.12160015106201172,-109.09021680189032,0.2339,0.24169801979173564,0.4853,-0.4749196721311475,-0.472111974747669,0.9391328637123143,,
0.1217,-110.0,0.12170004844665527,-109.06316483425317,0.2339,0.24153090680755127,0.4854,-0.474265368852459,-0.47238091407795324,0.9198137870674331,,
0.12179999999999999,-110.0,0.12180018424987793,-109.10676682739611,0.2339,0.24153720771810547,0.4855,-0.4736110655737705,-0.47205253924066615,0.91674211305608,,
0.12190000000000001,-110.0,0.12190008163452148,-109.16951700176642,0.2339,0.2416509782606932,0.4856,-0.4729567622950819,-0.46805295594661195,0.9310074911557412,,
0.122,-110.0,0.12200021743774414,-108.88385526483442,0.2339,0.24191717818355749,0.4857,-0.47230245901639345,-0.46805295594661195,0.7997701189765234,,
0.1221,-110.0,0.1221001148223877,-108.89173682878857,0.2339,0.2420722020245138,0.4858,-0.4716481557377049,-0.46689831989790287,0.8190937848487831,,
0.1222,-110.0,0.12220001220703125,-108.89438504042177,0.2339,0.24219714151013516,0.4859,-0.47099385245901637,-0.46621538257623485,0.8426126612314063,,
0.12229999999999999,-110.0,0.1223001480102539,-108.92480796394395,0.2339,0.24223453203532497,0.486,-0.47033954918032783,-0.4663001315865413,0.8352350978573744,,
0.12240000000000001,-110.0,0.12240004539489746,-108.85479845991658,0.2339,0.24204149374462008,0.4861,-0.4696852459016393,-0.466998469447767,0.8053013671587234,,
0.1225,-110.0,0.12250018119812012,-108.87729006689773,0.2339,0.2419462085499771,0.4862,-0.4690309426229508,-0.46681198916677424,0.7852877278003749,,
0.1226,-110.0,0.12260007858276367,-108.88711483806776,0.2339,0.24201212154563556,0.4863,-0.46837663934426227,-0.4649002093397814,0.7899639627508578,,
0.1227,-110.0,0.12270021438598633,-108.8756139713013,0.2339,0.24208045315406795,0.4864,-0.46772233606557373,-0.4649002093397814,0.8053737468781084,,
0.12279999999999999,-110.0,0.12280011177062988,-108.88870760169313,0.2339,0.2422793149410149,0.4865,-0.46706803278688525,-0.4630721127964943,0.836052341068972,,
0.12290000000000001,-110.0,0.12290000915527344,-108.90757162235556,0.2339,0.24231776573499775,0.4866,-0.4664137295081967,-0.4618702248624688,0.8547305836129476,,
0.123,-110.0,0.1230001449584961,-108.90996535368808,0.2339,0.24221923558986144,0.4867,-0.46575942622950817,-0.4611748438074775,0.85682397028491,,
0.1231,-110.0,0.12310004234313965,-108.88141525033257,0.2339,0.24213579613028416,0.4868,-0.4651051229508197,-0.4611779178009941,0.8278389846742723,,
0.1232,-110.0,0.1232001781463623,-108.87599552461764,0.2339,0.24194693568732187,0.4869,-0.4644508196721311,-0.46170246300564777,0.7953005221311519,,
0.12329999999999999,-110.0,0.12330007553100586,-108.8749544429803,0.2339,0.24190649069011175,0.487,-0.46379651639344255,-0.4609157558276823,0.785173420214868,,
0.12340000000000001,-110.0,0.12340021133422852,-108.90759433535705,0.2339,0.2420884371867668,0.4871,-0.4631422131147541,-0.4609157558276823,0.7986437642873819,,
0.1235,-110.0,0.12350010871887207,-108.92084653450374,0.2339,0.2421582577031083,0.4872,-0.4624879098360656,-0.45941541445953127,0.8247161497234293,,
0.1236,-110.0,0.12360000610351562,-108.92755771265621,0.2339,0.24230174554142228,0.4873,-0.461833606557377,-0.4574654529479146,0.8504168753116274,,
0.1237,-110.0,0.12370014190673828,-108.91933506527384,0.2339,0.2424373757742117,0.4874,-0.4611793032786885,-0.4559990377568797,0.8653153483611006,,
0.1238,-110.0,0.12380003929138184,-108.91361548619476,0.2339,0.24244099345935882,0.4875,-0.46052499999999996,-0.45554031989040783,0.8653797065282014,,
0.12390000000000001,-110.0,0.12390017509460449,-108.88123352723308,0.2339,0.24241838826313042,0.4876,-0.4598706967213115,-0.45624301026301944,0.8487261429540858,,
0.124,-110.0,0.12400007247924805,-108.87986653062768,0.2339,0.2421711189498778,0.4877,-0.45921639344262294,-0.45603003372253686,0.8118667519477056,,
0.1241,-110.0,0.1241002082824707,-108.87128137927243,0.2339,0.24212599628293782,0.4878,-0.45856209016393434,-0.45603003372253686,0.7978714265811241,,
0.1242,-110.0,0.12420010566711426,-108.87452604852088,0.2339,0.24222428661552325,0.4879,-0.4579077868852459,-0.4553329156741384,0.812058196536856,,
0.1243,-110.0,0.12430000305175781,-108.85305408806138,0.2339,0.24229658816785946,0.488,-0.4572534836065574,-0.4539644029135507,0.834845266897766,,
0.12440000000000001,-110.0,0.12440013885498047,-108.8240128706251,0.2339,0.24239774036247896,0.4881,-0.45659918032786884,-0.452381901519088,0.8566869603303958,,
0.1245,-110.0,0.12450003623962402,-108.84827878243634,0.2339,0.242496483096977,0.4882,-0.4559448770491803,-0.45137829474211294,0.8760796824385961,,
0.1246,-110.0,0.12460017204284668,-108.83625653617564,0.2339,0.24224582284777377,0.4883,-0.45529057377049176,-0.4516859905752334,0.8521049234799769,,
0.1247,-110.0,0.12470006942749023,-108.73255907904945,0.2339,0.24205095416727307,0.4884,-0.4546362704918032,-0.4525593110407901,0.8117325818173258,,
0.1248,-110.0,0.12480020523071289,-109.07561483453043,0.2339,0.24180248967266071,0.4885,-0.45398196721311473,-0.4525593110407901,0.9348089177514949,,
0.12490000000000001,-110.0,0.12490010261535645,-108.84836384376517,0.2339,0.24192533050302248,0.4886,-0.4533276639344262,-0.4518447977143239,0.7866479379427227,,
0.125,-110.0,0.125,-108.84921892260436,0.2339,0.24193565974585277,0.4887,-0.45267336065573766,-0.4509882492626512,0.7986942055250865,,
0.1251,-110.0,0.12510013580322266,-108.84742953477154,0.2339,0.24205849493734294,0.4888,-0.45201905737704917,-0.4497941964745047,0.8223183691092423,,
0.1252,-110.0,0.1252000331878662,-108.83693623030639,0.2339,0.2421126199372448,0.4889,-0.45136475409836063,-0.4483526904343568,0.8409847303476577,,
0.1253,-110.0,0.12530016899108887,-108.82561569462102,0.2339,0.24203260676876073,0.489,-0.45071045081967215,-0.4479658711485646,0.8372205852101843,,
0.1254,-110.0,0.12540006637573242,-108.830198018183,0.2339,0.2419503459557405,0.4891,-0.45005614754098355,-0.44874427813825574,0.807689049965454,,
0.1255,-110.0,0.12550020217895508,-109.07385902399433,0.2339,0.24156547126859554,0.4892,-0.449401844262295,-0.44874427813825574,0.9217328012192855,,
0.1256,-110.0,0.12560009956359863,-109.09296320947871,0.2339,0.24148733953113677,0.4893,-0.4487475409836066,-0.4486767327044961,0.909012501376648,,
0.1257,-110.0,0.1256999969482422,-109.14956830914306,0.2339,0.24145183577315169,0.4894,-0.44809323770491805,-0.44765409465002814,0.9176356433497476,,
0.1258,-110.0,0.12580013275146484,-108.884605540881,0.2339,0.24177759428996184,0.4895,-0.44743893442622945,-0.447055914537098,0.7930489834276244,,
0.1259,-110.0,0.1259000301361084,-108.87762709852483,0.2339,0.24177234144731416,0.4896,-0.44678463114754097,-0.4459702566695525,0.8116820684529579,,
0.126,-110.0,0.12600016593933105,-108.88080324582941,0.2339,0.2417968135533216,0.4897,-0.4461303278688524,-0.44465474363844115,0.8224094583799397,,
0.1261,-110.0,0.1261000633239746,-108.83298503374034,0.2339,0.2416154829914776,0.4898,-0.44547602459016394,-0.4444024312679817,0.8055232303166275,,
0.1262,-110.0,0.12620019912719727,-109.12138415620349,0.2339,0.2412575477791065,0.4899,-0.44482172131147535,-0.44486201880811294,0.923365923388818,,
0.1263,-110.0,0.12630009651184082,-109.12990578446207,0.2339,0.24105892043001806,0.49,-0.4441674180327868,-0.4452053585022555,0.8993367330333689,,
0.1264,-110.0,0.12639999389648438,-109.12517235601692,0.2339,0.2410191977692474,0.4901,-0.4435131147540984,-0.4444322072032452,0.896988037868765,,
0.1265,-110.0,0.12650012969970703,-109.21460936869332,0.2339,0.24116119091725338,0.4902,-0.44285881147540984,-0.44367843469906293,0.9137528615862176,,
0.1266,-110.0,0.12660002708435059,-108.93043898525977,0.2339,0.2415106975278348,0.4903,-0.4422045081967213,-0.44293992898930024,0.7877483790234576,,
0.1267,-110.0,0.12670016288757324,-108.94980672195315,0.2339,0.24168787455470167,0.4904,-0.44155020491803276,-0.442008174750664,0.8116901838536058,,
0.1268,-110.0,0.1268000602722168,-108.90346311200287,0.2339,0.24162529773193675,0.4905,-0.4408959016393442,-0.44115016526399975,0.8167428374119781,,
0.1269,-110.0,0.12690019607543945,-108.96306239773624,0.2339,0.24144685199968008,0.4906,-0.4402415983606557,-0.44087400942155125,0.8007623021649523,,
0.127,-110.0,0.127000093460083,-109.23891800528526,0.2339,0.24120605094417455,0.4907,-0.43958729508196726,-0.4411994333378034,0.9178998459774634,,
0.1271,-110.0,0.12709999084472656,-109.19132121883834,0.2339,0.24104808105782408,0.4908,-0.43893299180327866,-0.44075967211271727,0.8918719616664955,,
0.1272,-110.0,0.12720012664794922,-109.24588980757669,0.2339,0.2409709991141582,0.4909,-0.4382786885245901,-0.4401067033558314,0.8907373638907929,,
0.1273,-110.0,0.12730002403259277,-109.27723380285751,0.2339,0.241194536831307,0.491,-0.43762438524590164,-0.4386145875040282,0.9108112338291791,,
0.1274,-110.0,0.12740015983581543,-108.994176682386,0.2339,0.24150468050377452,0.4911,-0.4369700819672131,-0.4377883476982751,0.7844525001044896,,
0.1275,-110.0,0.12750005722045898,-108.94240732019185,0.2339,0.24147349779214408,0.4912,-0.4363157786885246,-0.43689397177583017,0.7991432287466859,,
0.1276,-110.0,0.12760019302368164,-108.99200738762127,0.2339,0.2414430235367385,0.4913,-0.435661475409836,-0.4366609663466252,0.8015333427670133,,
0.1277,-110.0,0.1277000904083252,-109.25529780309074,0.2339,0.2411171044994434,0.4914,-0.4350071721311475,-0.4367367940357723,0.9191950180572139,,
0.1278,-110.0,0.12779998779296875,-109.20475769207117,0.2339,0.2408580891582533,0.4915,-0.43435286885245905,-0.43672497725976556,0.8881410271186749,,
0.1279,-110.0,0.1279001235961914,-109.20620446718591,0.2339,0.240842621315894,0.4916,-0.4336985655737705,-0.4364447009129426,0.8786525455405994,,
0.128,-110.0,0.12800002098083496,-109.2569878201299,0.2339,0.24092995634196698,0.4917,-0.4330442622950819,-0.4355327279522324,0.8921001475537319,,
0.1281,-110.0,0.12810015678405762,-109.29680214982021,0.2339,0.24105773865600633,0.4918,-0.43238995901639343,-0.43467374168607004,0.9148680560608277,,
0.1282,-110.0,0.12820005416870117,-108.97799040634261,0.2339,0.24129656879656466,0.4919,-0.4317356557377049,-0.4339928811947154,0.7810843890169206,,
0.1283,-110.0,0.12830018997192383,-108.98618692643498,0.2339,0.24137214860943784,0.492,-0.43108135245901635,-0.4331393902100147,0.7995111999145911,,
0.12840000000000001,-110.0,0.12840008735656738,-109.00211213805576,0.2339,0.24131773795458458,0.4921,-0.43042704918032787,-0.43313894704429845,0.7916698475117808,,
0.1285,-110.0,0.12850022315979004,-109.25679521372814,0.2339,0.24105459163554027,0.4922,-0.42977274590163933,-0.4330180246939151,0.9069214899819588,,
0.1286,-110.0,0.1286001205444336,-109.27277111700798,0.2339,0.24088681081198365,0.4923,-0.4291184426229508,-0.4331561503740532,0.88069344873913,,
0.1287,-110.0,0.12870001792907715,-109.27858705706443,0.2339,0.24089572717713736,0.4924,-0.4284641393442623,-0.43273001903123903,0.8730729568200275,,
0.1288,-110.0,0.1288001537322998,-109.31124632588171,0.2339,0.24099352595952253,0.4925,-0.42780983606557377,-0.43188503144470636,0.8894236337235122,,
0.12890000000000001,-110.0,0.12890005111694336,-109.00370539009141,0.2339,0.2412103079635545,0.4926,-0.4271555327868852,-0.4310062796978854,0.7646446028410694,,
0.129,-110.0,0.12900018692016602,-108.99324297861345,0.2339,0.24137580068145784,0.4927,-0.4265012295081967,-0.43038686045751295,0.7866825275514053,,
0.1291,-110.0,0.12910008430480957,-108.99495801058985,0.2339,0.24129342851002,0.4928,-0.42584692622950815,-0.4307574152145081,0.7892204730927235,,
0.1292,-110.0,0.12920022010803223,-108.94042912832566,0.2339,0.24119639112599722,0.4929,-0.42519262295081967,-0.4307574152145081,0.7660890413457677,,
0.1293,-110.0,0.12930011749267578,-109.21379721031434,0.2339,0.24090319287671608,0.493,-0.4245383196721311,-0.43115648856737887,0.8875520763526397,,
0.12940000000000002,-110.0,0.12940001487731934,-109.22259344059837,0.2339,0.24075523487638148,0.4931,-0.4238840163934426,-0.430662036809202,0.8920190920268403,,
0.1295,-110.0,0.129500150680542,-109.26909023670969,0.2339,0.2409280639186384,0.4932,-0.4232297131147541,-0.4295110833363614,0.8797068464273649,,
0.1296,-110.0,0.12960004806518555,-109.31069598101169,0.2339,0.24108818704606705,0.4933,-0.42257540983606556,-0.4279394910169546,0.8962705165832533,,
0.1297,-110.0,0.1297001838684082,-109.02608040579199,0.2339,0.24128139896861137,0.4934,-0.421921106557377,-0.42684875326767807,0.7699764629932864,,
0.1298,-110.0,0.12980008125305176,-108.99259425382287,0.2339,0.24140215141543045,0.4935,-0.4212668032786885,-0.42633243221912204,0.7921167257722479,,
0.12990000000000002,-110.0,0.12990021705627441,-109.02144756033509,0.2339,0.24136164578998542,0.4936,-0.42061249999999994,-0.42633243221912204,0.7875358230102129,,
0.13,-110.0,0.13000011444091797,-109.31192846968396,0.2339,0.2412137280874608,0.49369999999999997,-0.4199581967213115,-0.42670905979107415,0.9107087037728919,,
0.1301,-110.0,0.13010001182556152,-109.28498736864942,0.2339,0.24105724174039622,0.4938,-0.419303893442623,-0.4269150351257744,0.8851357173158344,,
0.1302,-110.0,0.13020014762878418,-109.2703309331729,0.2339,0.24092997322606338,0.4939,-0.4186495901639344,-0.4261624656419828,0.8762173520320927,,
0.1303,-110.0,0.13030004501342773,-109.34192908256472,0.2339,0.24103688497996564,0.494,-0.4179952868852459,-0.4248748170720727,0.8907613006239825,,
0.13040000000000002,-110.0,0.1304001808166504,-109.05536599121432,0.2339,0.24128894349790023,0.4941,-0.41734098360655736,-0.4233089604973945,0.7660642403530474,,
0.1305,-110.0,0.13050007820129395,-109.0577423636151,0.2339,0.24151960798305877,0.4942,-0.4166866803278688,-0.4220433099653547,0.7971569737825309,,
0.1306,-110.0,0.1306002140045166,-109.00117934044904,0.2339,0.24151886694666086,0.4943,-0.41603237704918034,-0.4220433099653547,0.8083832936118892,,
0.1307,-110.0,0.13070011138916016,-109.02176912734856,0.2339,0.24139403870971174,0.4944,-0.4153780737704918,-0.4227043971078274,0.7912466638977905,,
0.1308,-110.0,0.1308000087738037,-108.98876948646439,0.2339,0.24125253322217974,0.4945,-0.41472377049180326,-0.4227975945956673,0.7609014291208132,,
0.13090000000000002,-110.0,0.13090014457702637,-109.246330423403,0.2339,0.2409724487594685,0.4946,-0.4140694672131148,-0.4225905776004638,0.8907336990857218,,
0.131,-110.0,0.13100004196166992,-109.31470846364911,0.2339,0.24106548786882404,0.4947,-0.4134151639344262,-0.4216609212910027,0.8967310159508527,,
0.1311,-110.0,0.13110017776489258,-109.09067212498974,0.2339,0.2413073986563451,0.4948,-0.41276086065573764,-0.4200528504727984,0.7685071684794327,,
0.1312,-110.0,0.13120007514953613,-109.09784404464556,0.2339,0.24152669912104643,0.4949,-0.41210655737704915,-0.4183824285123986,0.8017778834770247,,
0.1313,-110.0,0.1313002109527588,-109.11148556624728,0.2339,0.24178948051650026,0.495,-0.4114522540983606,-0.4183824285123986,0.8289397879021351,,
0.13140000000000002,-110.0,0.13140010833740234,-109.1342891730968,0.2339,0.24178937622090235,0.4951,-0.41079795081967213,-0.41832841331067266,0.8371569594052023,,
0.1315,-110.0,0.1315000057220459,-109.13593054322749,0.2339,0.24162876900676591,0.4952,-0.4101436475409836,-0.41908073632488213,0.8108717241556337,,
0.1316,-110.0,0.13160014152526855,-109.06663123125206,0.2339,0.2414024057275417,0.4953,-0.40948934426229505,-0.4194270233160224,0.7688025335185757,,
0.1317,-110.0,0.1317000389099121,-109.10257877643308,0.2339,0.24133213458850752,0.4954,-0.40883504098360657,-0.4194185710598693,0.7530106625104078,,
0.1318,-110.0,0.13180017471313477,-109.10798872577678,0.2339,0.24145751894846876,0.4955,-0.40818073770491803,-0.41765076070450335,0.7641317359734832,,
0.13190000000000002,-110.0,0.13190007209777832,-109.14551510765503,0.2339,0.24165910067986765,0.4956,-0.4075264344262295,-0.4155144494702047,0.7927789937564113,,
0.132,-110.0,0.13200020790100098,-109.10857084614071,0.2339,0.24178892514329306,0.4957,-0.40687213114754095,-0.4155144494702047,0.8227539927585537,,
0.1321,-110.0,0.13210010528564453,-109.12492268525259,0.2339,0.24180040328679425,0.4958,-0.4062178278688524,-0.41479907196859395,0.8449041696536383,,
0.1322,-110.0,0.13220000267028809,-109.1201483144059,0.2339,0.24183674550820292,0.4959,-0.40556352459016387,-0.4149211971843978,0.8447481594344953,,
0.1323,-110.0,0.13230013847351074,-109.0987124612033,0.2339,0.24166356884999418,0.496,-0.4049092213114754,-0.41561861243380477,0.8061122318344197,,
0.13240000000000002,-110.0,0.1324000358581543,-109.0705621635823,0.2339,0.24146409298965962,0.4961,-0.40425491803278685,-0.4159192998748052,0.768189824782012,,
0.1325,-110.0,0.13250017166137695,-109.0994231255876,0.2339,0.24137857745655777,0.4962,-0.4036006147540983,-0.41538066209519225,0.7579358242656706,,
0.1326,-110.0,0.1326000690460205,-109.07211150064846,0.2339,0.241569945823683,0.4963,-0.4029463114754098,-0.4133969421161429,0.7866705259208014,,
0.13269999999999998,-110.0,0.13270020484924316,-109.08248769228665,0.2339,0.241828319490286,0.4964,-0.4022920081967213,-0.4133969421161429,0.818121044429158,,
0.1328,-110.0,0.13280010223388672,-109.08308885252067,0.2339,0.2419814277563137,0.4965,-0.40163770491803275,-0.4123773853887428,0.8439900662704444,,
0.13290000000000002,-110.0,0.13289999961853027,-109.08281461024808,0.2339,0.2419981955012749,0.4966,-0.40098340163934426,-0.4119273811060534,0.8601582346731907,,
0.133,-110.0,0.13300013542175293,-109.07529555824651,0.2339,0.2419389867024251,0.4967,-0.4003290983606557,-0.41225105879107765,0.8489018309310221,,
0.1331,-110.0,0.13310003280639648,-109.0496138108788,0.2339,0.2418365978638849,0.4968,-0.39967479508196724,-0.41296179796857646,0.8099226134313328,,
0.13319999999999999,-110.0,0.13320016860961914,-109.05438038370816,0.2339,0.2417108614409524,0.4969,-0.39902049180327864,-0.4130349633557127,0.7741481898465007,,
0.1333,-110.0,0.1333000659942627,-109.08214613052266,0.2339,0.24164464872892114,0.497,-0.3983661885245901,-0.4116051417923497,0.7772748320133775,,
0.13340000000000002,-110.0,0.13340020179748535,-109.03717160711932,0.2339,0.24175299125281033,0.4971,-0.3977118852459016,-0.4116051417923497,0.7997236113246604,,
0.1335,-110.0,0.1335000991821289,-109.00174634277195,0.2339,0.24192337326982458,0.4972,-0.3970575819672131,-0.41039353057273087,0.8248305883122355,,
0.1336,-110.0,0.13359999656677246,-108.99412309030853,0.2339,0.24206408463607215,0.4973,-0.3964032786885246,-0.4096808082575424,0.8499776935693983,,
0.13369999999999999,-110.0,0.13370013236999512,-108.9762248761287,0.2339,0.24196040666599972,0.4974,-0.39574897540983606,-0.4091903757534258,0.8501121387457723,,
0.1338,-110.0,0.13380002975463867,-108.94571137083432,0.2339,0.241800215763128,0.4975,-0.3950946721311475,-0.4095333693090303,0.8266746526149815,,
0.13390000000000002,-110.0,0.13390016555786133,-108.911650894517,0.2339,0.24161193469000034,0.4976,-0.39444036885245903,-0.4100709343564529,0.788902989858513,,
0.134,-110.0,0.13400006294250488,-108.91128505377067,0.2339,0.2414001154294811,0.4977,-0.3937860655737705,-0.41033755676703204,0.7657859595169154,,
0.1341,-110.0,0.13410019874572754,-108.95113330931223,0.2339,0.2415430194045771,0.4978,-0.39313176229508195,-0.4097904771221161,0.7785669274959433,,
0.13419999999999999,-110.0,0.1342000961303711,-108.9904375016939,0.2339,0.24173681907513572,0.4979,-0.39247745901639347,-0.40839969422421635,0.8075807256966485,,
0.1343,-110.0,0.13429999351501465,-108.98428021599074,0.2339,0.24185182615613326,0.498,-0.39182315573770493,-0.4065917555402793,0.8293438626456231,,
0.1344,-110.0,0.1344001293182373,-108.97139807760736,0.2339,0.24191476331262712,0.4981,-0.3911688524590164,-0.40555890774109504,0.8483373800194094,,
0.1345,-110.0,0.13450002670288086,-109.0243018746913,0.2339,0.24183115186972615,0.4982,-0.39051454918032785,-0.40514119468337717,0.8366182535593545,,
0.1346,-110.0,0.13460016250610352,-108.92520139094981,0.2339,0.24165635310236055,0.4983,-0.3898602459016393,-0.40518994480782167,0.7995744217926584,,
0.1347,-110.0,0.13470005989074707,-108.92819137508023,0.2339,0.2414371684720806,0.4984,-0.3892059426229508,-0.40575259909615985,0.7705193007651367,,
0.1348,-110.0,0.13480019569396973,-108.94464082499142,0.2339,0.24134837617538618,0.4985,-0.3885516393442623,-0.4059194759109221,0.7686694103635414,,
0.1349,-110.0,0.13490009307861328,-109.00334610356815,0.2339,0.24158497591774153,0.4986,-0.38789733606557375,-0.405324243530541,0.7958552769122125,,
0.135,-110.0,0.13499999046325684,-108.99284441401664,0.2339,0.24165315644538435,0.4987,-0.3872430327868852,-0.4041045914729172,0.8151858635160378,,
0.1351,-110.0,0.1351001262664795,-108.98191923299031,0.2339,0.24175336013120466,0.4988,-0.3865887295081967,-0.403189501841591,0.8354150989388685,,
0.1352,-110.0,0.13520002365112305,-108.9959545911274,0.2339,0.24182809585448106,0.4989,-0.3859344262295082,-0.40249210605471714,0.8518558012289367,,
0.1353,-110.0,0.1353001594543457,-108.9727630506558,0.2339,0.24167739098623406,0.499,-0.3852801229508197,-0.4019258206963079,0.8398009233679645,,
0.1354,-110.0,0.13540005683898926,-108.89390945027755,0.2339,0.24154360506984013,0.4991,-0.3846258196721311,-0.40189088723768385,0.808276230143157,,
0.1355,-110.0,0.13550019264221191,-108.89563151353711,0.2339,0.2414735325786566,0.4992,-0.38397151639344257,-0.40245722402617295,0.7886699019574536,,
0.1356,-110.0,0.13560009002685547,-108.95324329980775,0.2339,0.24154061641803826,0.4993,-0.3833172131147541,-0.4028050486481061,0.7987127718340998,,
0.1357,-110.0,0.13569998741149902,-109.01870012297671,0.2339,0.24173004618002147,0.4994,-0.38266290983606555,-0.40196785532930907,0.8223225384514874,,
0.1358,-110.0,0.13580012321472168,-109.04258612193304,0.2339,0.24194212762800216,0.4995,-0.382008606557377,-0.40091429336006146,0.8534633214690892,,
0.1359,-110.0,0.13590002059936523,-109.04452234281261,0.2339,0.2419932648240834,0.4996,-0.3813543032786885,-0.4000121694457442,0.8718472285380424,,
0.136,-110.0,0.1360001564025879,-108.96448879211681,0.2339,0.24196029242532655,0.4997,-0.3807,-0.39945313217824235,0.879642645090733,,
0.1361,-110.0,0.13610005378723145,-109.06958697887687,0.2339,0.24186006513046254,0.4998,-0.3807,-0.39912563479741686,0.8722906570003489,,
0.1362,-110.0,0.1362001895904541,-109.01637240983979,0.2339,0.24163038441486068,0.4999,-0.3807,-0.3989858776679483,0.8233314378806826,,
0.1363,-110.0,0.13630008697509766,-108.99099947049608,0.2339,0.24146391992819924,0.5,-0.3807,-0.3997669301661232,0.7954847722294678,,
0.1364,-110.0,0.1364002227783203,-109.03800883955368,0.2339,0.24150884658423544,0.5001,-0.3807,-0.3997669301661232,0.802967517465337,,
0.1365,-110.0,0.13650012016296387,-109.06171158443045,0.2339,0.24146900814155944,0.5002,-0.3807,-0.3988340146869859,0.8208937510952773,,
0.1366,-110.0,0.13660001754760742,-109.05358962345156,0.2339,0.24175704873702214,0.5003,-0.3807,-0.39784274948134885,0.8502567172136705,,
0.1367,-110.0,0.13670015335083008,-109.01291092908548,0.2339,0.24183778133076633,0.5004,-0.3807,-0.3971487787585179,0.8713536120372343,,
0.1368,-110.0,0.13680005073547363,-109.05678148178858,0.2339,0.24173902707974715,0.5005,-0.3807,-0.39662611718590507,0.8739645659418847,,
0.1369,-110.0,0.1369001865386963,-109.0157077666301,0.2339,0.24154483371429322,0.5005999999999999,-0.3807,-0.3964490282705472,0.8476198005380804,,
0.137,-110.0,0.13700008392333984,-108.99147249060515,0.2339,0.24134858519466942,0.5006999999999999,-0.3807,-0.39624220944907296,0.8093451892603024,,
0.1371,-110.0,0.1371002197265625,-109.02597527712045,0.2339,0.2412795757780935,0.5008,-0.3807,-0.39624220944907296,0.7937979077715162,,
0.1372,-110.0,0.13720011711120605,-109.08550739712858,0.2339,0.24135377234992378,0.5009,-0.3807,-0.3958626826934085,0.8031476174912396,,
0.1373,-110.0,0.1373000144958496,-109.09770381087822,0.2339,0.2416040333742791,0.501,-0.3807,-0.3956228534398405,0.830388546665339,,
0.1374,-110.0,0.13740015029907227,-109.07628850872248,0.2339,0.2417631579966692,0.5011,-0.3807,-0.39534889024153075,0.852794276207311,,
0.1375,-110.0,0.13750004768371582,-109.07186570739056,0.2339,0.24181497644840866,0.5012,-0.3807,-0.3951679227991558,0.8714061430893536,,
0.1376,-110.0,0.13760018348693848,-109.10446462687472,0.2339,0.24158966569490672,0.5013000000000001,-0.3807,-0.394692103538297,0.8679126570157757,,
0.1377,-110.0,0.13770008087158203,-109.07580439732556,0.2339,0.24147525522219437,0.5014000000000001,-0.3807,-0.39458226368839255,0.8358676437515016,,
0.1378,-110.0,0.1378002166748047,-109.0745717371399,0.2339,0.2413126944398412,0.5015000000000001,-0.3807,-0.39458226368839255,0.7917455278564002,,
0.1379,-110.0,0.13790011405944824,-109.02533949861584,0.2339,0.2412825121146988,0.5016,-0.3807,-0.3941141700989906,0.782712401085663,,
0.138,-110.0,0.1380000114440918,-109.05324580596296,0.2339,0.2413775696508899,0.5017,-0.3807,-0.39366634149273494,0.8013002961626792,,
0.1381,-110.0,0.13810014724731445,-109.01189780266216,0.2339,0.24150248522700823,0.5018,-0.3807,-0.3936656978979932,0.8240757169962353,,
0.1382,-110.0,0.138200044631958,-109.02337021118649,0.2339,0.24155141332026203,0.5019,-0.3807,-0.393456799792042,0.8409588403822252,,
0.1383,-110.0,0.13830018043518066,-109.05547080515488,0.2339,0.24150191534161722,0.502,-0.3807,-0.3931670061851118,0.8442713131654974,,
0.1384,-110.0,0.13840007781982422,-109.00942154728284,0.2339,0.24133233290422146,0.5021,-0.3807,-0.3924151553009207,0.8148996646243957,,
0.1385,-110.0,0.13850021362304688,-108.98456487367488,0.2339,0.24110921587766676,0.5022,-0.3807,-0.3924151553009207,0.7782166275442057,,
0.1386,-110.0,0.13860011100769043,-108.99934398286108,0.2339,0.24092755965557036,0.5023,-0.3807,-0.3921229498021883,0.752641218497393,,
0.1387,-110.0,0.13870000839233398,-108.98542881951012,0.2339,0.24106857130127324,0.5024,-0.3807,-0.391470484348815,0.7626439244463672,,
0.1388,-110.0,0.13880014419555664,-109.0210333566734,0.2339,0.2411686440655971,0.5025,-0.3807,-0.3913424933557488,0.7813466713221187,,
0.1389,-110.0,0.1389000415802002,-109.02872041595583,0.2339,0.24137489423147618,0.5025999999999999,-0.3807,-0.39154057471853443,0.8084259740874513,,
0.139,-110.0,0.13900017738342285,-109.06860219921339,0.2339,0.2413894292782499,0.5026999999999999,-0.3807,-0.3912782718965572,0.8265538665561395,,
0.1391,-110.0,0.1391000747680664,-109.02262091426758,0.2339,0.2411896055418716,0.5028,-0.3807,-0.39032357952506264,0.8050576419015499,,
0.1392,-110.0,0.13920021057128906,-109.01611773348036,0.2339,0.24105241978726596,0.5029,-0.3807,-0.39032357952506264,0.7714576667128853,,
0.1393,-110.0,0.13930010795593262,-109.23873511629718,0.2339,0.24084480438448405,0.503,-0.3807,-0.38912218328919784,0.9190606588170114,,
0.1394,-110.0,0.13940000534057617,-109.25495233252656,0.2339,0.2406925051549498,0.5031,-0.3807,-0.3889519091892429,0.9113501793086707,,
0.1395,-110.0,0.13950014114379883,-109.28905084040022,0.2339,0.2408029388647505,0.5032,-0.3807,-0.38846286211524766,0.9262592522979243,,
0.1396,-110.0,0.13960003852844238,-109.02405170263322,0.2339,0.24097113560098032,0.5033000000000001,-0.3807,-0.388441423816001,0.7671076904768065,,
0.1397,-110.0,0.13970017433166504,-108.96898813215532,0.2339,0.24103887346330097,0.5034000000000001,-0.3807,-0.3889220358542033,0.7791768500961729,,
0.1398,-110.0,0.1398000717163086,-108.9958367835039,0.2339,0.24092595901370314,0.5035000000000001,-0.3807,-0.3882182683841096,0.77786485183439,,
0.1399,-110.0,0.13990020751953125,-109.01893141935774,0.2339,0.24071045458492601,0.5036,-0.3807,-0.3882182683841096,0.7581398579272509,,
0.14,-110.0,0.1400001049041748,-109.23948349077203,0.2339,0.24046790551102895,0.5037,-0.3807,-0.38787893185416544,0.9143379322837298,,
0.1401,-110.0,0.14010000228881836,-109.28409732466429,0.2339,0.2403586269032308,0.5038,-0.3807,-0.38758933315625643,0.9004101860759222,,
0.1402,-110.0,0.14020013809204102,-109.30609206089999,0.2339,0.24042636040395404,0.5039,-0.3807,-0.38743656874182436,0.905512976202006,,
0.1403,-110.0,0.14030003547668457,-109.36716030593888,0.2339,0.24049308939005648,0.504,-0.3807,-0.38702235673573454,0.9239983219763435,,
0.1404,-110.0,0.14040017127990723,-109.11895959965746,0.2339,0.24083229450322352,0.5041,-0.3807,-0.38726694901710207,0.7694692782849702,,
0.1405,-110.0,0.14050006866455078,-109.1309720407769,0.2339,0.24097081087503824,0.5042,-0.3807,-0.3874491468049803,0.7911167898778863,,
0.1406,-110.0,0.14060020446777344,-109.11466585896613,0.2339,0.24085586039704257,0.5043,-0.3807,-0.3874491468049803,0.7894398815629851,,
0.1407,-110.0,0.140700101852417,-109.13679792887163,0.2339,0.2406692130821003,0.5044,-0.3807,-0.38698871141536895,0.7572466984622409,,
0.1408,-110.0,0.14079999923706055,-109.39438775828084,0.2339,0.24041815831952065,0.5045,-0.3807,-0.3866850796576535,0.8998358267777167,,
0.1409,-110.0,0.1409001350402832,-109.4278657230326,0.2339,0.24039455567620385,0.5045999999999999,-0.3807,-0.38679419003824983,0.8882903325430749,,
0.14100000000000001,-110.0,0.14100003242492676,-109.44287388001034,0.2339,0.24046147677924015,0.5046999999999999,-0.3807,-0.38646409945950194,0.8998612705919623,,
0.1411,-110.0,0.14110016822814941,-109.43138630242193,0.2339,0.24061116546220732,0.5048,-0.3807,-0.3861431811937914,0.9256128831051362,,
0.1412,-110.0,0.14120006561279297,-109.16467627699042,0.2339,0.24089657454820804,0.5049,-0.3807,-0.38676818228966103,0.7712857864023769,,
0.1413,-110.0,0.14130020141601562,-109.17188367636923,0.2339,0.2408410232345858,0.505,-0.3807,-0.38676818228966103,0.7801730232868522,,
0.1414,-110.0,0.14140009880065918,-109.14242729962848,0.2339,0.24071085227695901,0.5051,-0.3807,-0.3866985952306006,0.7644327232863943,,
0.14150000000000001,-110.0,0.14149999618530273,-109.38301685366808,0.2339,0.2404985190244649,0.5052,-0.3807,-0.38634001553588715,0.9123879584318053,,
0.1416,-110.0,0.1416001319885254,-109.37524512955784,0.2339,0.24033590291594056,0.5053000000000001,-0.3807,-0.3860855842731397,0.8813655710473459,,
0.1417,-110.0,0.14170002937316895,-109.43667534081438,0.2339,0.24038727467264748,0.5054000000000001,-0.3807,-0.38592559819117245,0.8830798965707067,,
0.1418,-110.0,0.1418001651763916,-109.50486937406431,0.2339,0.24055872650793422,0.5055000000000001,-0.3807,-0.3857771195074643,0.9060317312649961,,
0.1419,-110.0,0.14190006256103516,-109.21851677090442,0.2339,0.24077910516770462,0.5056,-0.3807,-0.38554867702982004,0.7537164744870907,,
0.14200000000000002,-110.0,0.1420001983642578,-109.22987482972653,0.2339,0.24090597939376687,0.5057,-0.3807,-0.38592396679373425,0.7767244271468682,,
0.1421,-110.0,0.14210009574890137,-109.22104359469854,0.2339,0.24091267057582125,0.5058,-0.3807,-0.3860538472371477,0.7850038869280582,,
0.1422,-110.0,0.14219999313354492,-109.19133932971503,0.2339,0.24077363107867183,0.5059,-0.3807,-0.38579288030039127,0.7647555438663945,,
0.1423,-110.0,0.14230012893676758,-109.47650984766042,0.2339,0.2405534825611172,0.506,-0.3807,-0.3854430382456315,0.9054024712276317,,
0.1424,-110.0,0.14240002632141113,-109.47801881772467,0.2339,0.24029306920262553,0.5061,-0.3807,-0.38525710878708974,0.8717939808615327,,
0.14250000000000002,-110.0,0.1425001621246338,-109.49289635151054,0.2339,0.24039183397789732,0.5062,-0.3807,-0.3853294575681867,0.8773939356172903,,
0.1426,-110.0,0.14260005950927734,-109.51779658225547,0.2339,0.24052306579413724,0.5063,-0.3807,-0.3850419374480126,0.8985579041186162,,
0.1427,-110.0,0.1427001953125,-109.48870219414029,0.2339,0.2406215887528026,0.5064,-0.3807,-0.38490510094365615,0.9272866173967647,,
0.1428,-110.0,0.14280009269714355,-109.24532039293041,0.2339,0.24071276867525315,0.5065,-0.3807,-0.38516591306995,0.7669009605005618,,
0.1429,-110.0,0.1428999900817871,-109.25487826726815,0.2339,0.24058083521169968,0.5065999999999999,-0.3807,-0.3854013238436974,0.757427180276671,,
0.14300000000000002,-110.0,0.14300012588500977,-109.4817363045391,0.2339,0.2403876324778669,0.5066999999999999,-0.3807,-0.3852538971803892,0.9089221372553943,,
0.1431,-110.0,0.14310002326965332,-109.46006411782618,0.2339,0.24022390173390248,0.5067999999999999,-0.3807,-0.3848073664482722,0.8730320109621026,,
0.1432,-110.0,0.14320015907287598,-109.47546911084576,0.2339,0.24011147307406824,0.5069,-0.3807,-0.38476343143431135,0.8561520789704133,,
0.1433,-110.0,0.14330005645751953,-109.53154152211256,0.2339,0.24025895990412738,0.507,-0.3807,-0.38466945869093166,0.8753200391802733,,
0.1434,-110.0,0.1434001922607422,-109.52683030682313,0.2339,0.2404316576141623,0.5071,-0.3807,-0.384467696123856,0.9026618092380161,,
0.14350000000000002,-110.0,0.14350008964538574,-109.23783494576683,0.2339,0.24065345035871968,0.5072,-0.3807,-0.3847433088350844,0.7501794041781317,,
0.1436,-110.0,0.1435999870300293,-109.2812674076866,0.2339,0.24062099453434696,0.5073,-0.3807,-0.38496829343633837,0.7596018119568237,,
0.1437,-110.0,0.14370012283325195,-109.27511678341592,0.2339,0.24060451842004069,0.5074000000000001,-0.3807,-0.38496478341572565,0.7461232102868214,,
0.1438,-110.0,0.1438000202178955,-109.48871475313648,0.2339,0.2403247759323001,0.5075000000000001,-0.3807,-0.3848012032231628,0.8865914575829619,,
0.1439,-110.0,0.14390015602111816,-109.49537376723897,0.2339,0.24008522461012685,0.5076,-0.3807,-0.38472032223883806,0.8586682182399777,,
0.14400000000000002,-110.0,0.14400005340576172,-109.50378678630845,0.2339,0.24011138289133335,0.5077,-0.3807,-0.38487660357271664,0.8617432849575961,,
0.1441,-110.0,0.14410018920898438,-109.58265645547816,0.2339,0.24038056503967867,0.5078,-0.3807,-0.384758186178581,0.8897518571860512,,
0.1442,-110.0,0.14420008659362793,-109.55972019519307,0.2339,0.24050309386277818,0.5079,-0.3807,-0.38483548799615575,0.9212534062989362,,
0.1443,-110.0,0.14430022239685059,-109.26084733830444,0.2339,0.24070015498495337,0.508,-0.3807,-0.38483548799615575,0.7605643258476862,,
0.1444,-110.0,0.14440011978149414,-109.27923717146723,0.2339,0.24053165541178864,0.5081,-0.3807,-0.38507552676484796,0.7609265442090962,,
0.14450000000000002,-110.0,0.1445000171661377,-109.52199174210556,0.2339,0.2402527719627873,0.5082,-0.3807,-0.3851951702421169,0.915715921751407,,
0.1446,-110.0,0.14460015296936035,-109.50215554791207,0.2339,0.2401741916553081,0.5083,-0.3807,-0.38506158683031083,0.887509760772715,,
0.1447,-110.0,0.1447000503540039,-109.5639844312618,0.2339,0.2401042880075878,0.5084,-0.3807,-0.38501953547304013,0.8742763395341181,,
0.1448,-110.0,0.14480018615722656,-109.61021883138056,0.2339,0.24011189058103719,0.5085,-0.3807,-0.3851377907010415,0.8832208024931131,,
0.1449,-110.0,0.14490008354187012,-109.66641689519159,0.2339,0.2403243922256705,0.5085999999999999,-0.3807,-0.3852726359932446,0.9124367204966559,,
0.14500000000000002,-110.0,0.14500021934509277,-109.40363852206123,0.2339,0.24060415102154,0.5086999999999999,-0.3807,-0.3852726359932446,0.7630554693216274,,
0.1451,-110.0,0.14510011672973633,-109.40897347673835,0.2339,0.24074918463082665,0.5087999999999999,-0.3807,-0.3856254234684706,0.7859610215871707,,
0.1452,-110.0,0.14520001411437988,-109.43114673798466,0.2339,0.2407233365109371,0.5089,-0.3807,-0.3857551547761061,0.7916436122514154,,
0.1453,-110.0,0.14530014991760254,-109.39721878609484,0.2339,0.24055874698934404,0.509,-0.3807,-0.3857018981404487,0.7565826678721642,,
0.1454,-110.0,0.1454000473022461,-109.62682892596291,0.2339,0.24036762870728032,0.5091,-0.3807,-0.3856812096294425,0.9013694817336079,,
0.14550000000000002,-110.0,0.14550018310546875,-109.63324121482341,0.2339,0.24030854535837223,0.5092,-0.3807,-0.38568023887182024,0.8897689562652343,,
0.1456,-110.0,0.1456000804901123,-109.63404591797226,0.2339,0.2404038667232394,0.5093,-0.3807,-0.3859397112493072,0.9059878778482987,,
0.1457,-110.0,0.14570021629333496,-109.38393601531672,0.2339,0.240573749131637,0.5094000000000001,-0.3807,-0.3859397112493072,0.7513168477527139,,
0.1458,-110.0,0.14580011367797852,-109.36619761601693,0.2339,0.24071736288964246,0.5095000000000001,-0.3807,-0.38596512422143897,0.7768885779275353,,
0.1459,-110.0,0.14590001106262207,-109.34536229237251,0.2339,0.24078543048058784,0.5096,-0.3807,-0.38602848464176537,0.8007292774335378,,
0.14600000000000002,-110.0,0.14600014686584473,-109.32654941462347,0.2339,0.24064212731454096,0.5097,-0.3807,-0.3861330815524292,0.7804537392568823,,
0.1461,-110.0,0.14610004425048828,-109.29849407008089,0.2339,0.24048531305671858,0.5098,-0.3807,-0.3860291553115373,0.7386222256930425,,
0.1462,-110.0,0.14620018005371094,-109.55545242329914,0.2339,0.24018503936106958,0.5099,-0.3807,-0.38604935009261454,0.8949045111767515,,
0.14629999999999999,-110.0,0.1463000774383545,-109.56986241991818,0.2339,0.24020287158371106,0.51,-0.3807,-0.38641562386091133,0.8967653216302033,,
0.1464,-110.0,0.14640021324157715,-109.32491857781321,0.2339,0.24041576091538355,0.5101,-0.3807,-0.38641562386091133,0.7399248434688767,,
0.14650000000000002,-110.0,0.1465001106262207,-109.4143843726639,0.2339,0.24076423926627932,0.5102,-0.3807,-0.38647748823691197,0.7776712560230767,,
0.1466,-110.0,0.14660000801086426,-109.35666201526979,0.2339,0.24078783014385932,0.5103,-0.3807,-0.386502378685219,0.7909300344011472,,
0.1467,-110.0,0.14670014381408691,-109.3425643383165,0.2339,0.240732507127815,0.5104,-0.3807,-0.38658429408232553,0.7985338587647167,,
0.14679999999999999,-110.0,0.14680004119873047,-109.3223054773419,0.2339,0.2406633453053289,0.5105,-0.3807,-0.3865988944761219,0.7800429881834868,,
0.1469,-110.0,0.14690017700195312,-109.27811468044058,0.2339,0.24048185549602144,0.5105999999999999,-0.3807,-0.38649835850827086,0.7459904177231322,,
0.14700000000000002,-110.0,0.14700007438659668,-109.29756238498109,0.2339,0.2403848679522365,0.5106999999999999,-0.3807,-0.38651681374150626,0.7300458381514411,,
0.1471,-110.0,0.14710021018981934,-109.27947593549231,0.2339,0.24050140920962337,0.5107999999999999,-0.3807,-0.38651681374150626,0.7392560117918376,,
0.1472,-110.0,0.1472001075744629,-109.28835083112415,0.2339,0.2405125165783203,0.5109,-0.3807,-0.3869122648763728,0.7642634327905673,,
0.1473,-110.0,0.14730000495910645,-109.23974738176481,0.2339,0.2407140310584281,0.511,-0.3807,-0.3868776288951244,0.7945836241318277,,
0.1474,-110.0,0.1474001407623291,-109.21887611801954,0.2339,0.24080803179748705,0.5111,-0.3807,-0.3868830858602024,0.8203473618087098,,
0.1475,-110.0,0.14750003814697266,-109.18020092040099,0.2339,0.24085605190193385,0.5112,-0.3807,-0.3868169949017193,0.8235517560834833,,
0.1476,-110.0,0.1476001739501953,-109.17127687749829,0.2339,0.24065184803217368,0.5113,-0.3807,-0.3866604281659071,0.7818489308755736,,
0.1477,-110.0,0.14770007133483887,-109.20128895610459,0.2339,0.24047197412821195,0.5114000000000001,-0.3807,-0.3864620186274099,0.7377189835521609,,
0.1478,-110.0,0.14780020713806152,-109.17974684760402,0.2339,0.2403350622602728,0.5115000000000001,-0.3807,-0.3864620186274099,0.7269804378385964,,
0.1479,-110.0,0.14790010452270508,-109.20943947752865,0.2339,0.24037779002892168,0.5116,-0.3807,-0.3867301432328731,0.7417722158219281,,
0.148,-110.0,0.14800000190734863,-109.20915673146396,0.2339,0.24066620595103844,0.5117,-0.3807,-0.3870049515590448,0.7782789684293109,,
0.1481,-110.0,0.1481001377105713,-109.2019528107265,0.2339,0.24086427293428822,0.5118,-0.3807,-0.38689312860902425,0.8123294017600721,,
0.1482,-110.0,0.14820003509521484,-109.24119445032257,0.2339,0.24084284882267093,0.5119,-0.3807,-0.3868816248760644,0.821593190890609,,
0.1483,-110.0,0.1483001708984375,-109.22428573245573,0.2339,0.2406915567389356,0.512,-0.3807,-0.38690103849556695,0.8052093974925633,,
0.1484,-110.0,0.14840006828308105,-109.17581789927313,0.2339,0.24052193263446592,0.5121,-0.3807,-0.3865582197722365,0.7579935908792995,,
0.1485,-110.0,0.1485002040863037,-109.15927507016647,0.2339,0.2403639686966295,0.5122,-0.3807,-0.3865582197722365,0.7270627489763795,,
0.1486,-110.0,0.14860010147094727,-109.18223622152355,0.2339,0.2402961907084936,0.5123,-0.3807,-0.3866838204463582,0.7297057525165602,,
0.1487,-110.0,0.14869999885559082,-109.19209482922966,0.2339,0.2404402688206328,0.5124,-0.3807,-0.3871251300108728,0.7572288810016758,,
0.1488,-110.0,0.14880013465881348,-109.20751876499212,0.2339,0.24064024554979396,0.5125,-0.3807,-0.3871339288056815,0.7902948516213142,,
0.1489,-110.0,0.14890003204345703,-109.16721519449229,0.2339,0.24063463799117207,0.5126,-0.3807,-0.3869847773194441,0.8084195367972767,,
0.149,-110.0,0.1490001678466797,-109.18934802704995,0.2339,0.2405632458374357,0.5126999999999999,-0.3807,-0.38695393565719155,0.8144190451123245,,
0.1491,-110.0,0.14910006523132324,-109.1343544453446,0.2339,0.2404513096752935,0.5127999999999999,-0.3807,-0.3868086488719757,0.7835156945064986,,
0.1492,-110.0,0.1492002010345459,-109.08035598982848,0.2339,0.24023633621929152,0.5129,-0.3807,-0.3868086488719757,0.7446173377591832,,
0.1493,-110.0,0.14930009841918945,-109.087921792629,0.2339,0.2400703317552517,0.513,-0.3807,-0.3867473897154211,0.7248347944316659,,
0.1494,-110.0,0.149399995803833,-109.13187108133198,0.2339,0.24018459878353574,0.5131,-0.3807,-0.38702704401743926,0.735461142035964,,
0.1495,-110.0,0.14950013160705566,-109.21108500662059,0.2339,0.24039799467376208,0.5132,-0.3807,-0.3872400333196302,0.7691909744630979,,
0.1496,-110.0,0.14960002899169922,-109.18490245623113,0.2339,0.24063669695006856,0.5133,-0.3807,-0.38720149541627885,0.7986845463908595,,
0.1497,-110.0,0.14970016479492188,-109.18924509358344,0.2339,0.2407781654358573,0.5134000000000001,-0.3807,-0.3872721900500777,0.8204241747508471,,
0.1498,-110.0,0.14980006217956543,-109.2384918138308,0.2339,0.24071520141735103,0.5135000000000001,-0.3807,-0.3873400325888608,0.8139728392970252,,
0.1499,-110.07968127490041,0.14990019798278809,-109.21189816614482,0.2339,0.24048756865886806,0.5136000000000001,-0.3807,-0.38736942183103806,0.7785714007471473,,
0.15000000000000002,-110.1593625498008,0.15000009536743164,-109.12709991867874,0.2339,0.24032664483629407,0.5137,-0.3807,-0.3872488024912069,0.7431429183573869,,
0.1501,-110.2390438247012,0.1500999927520752,-109.13136358750396,0.2339,0.24024628441212173,0.5138,-0.3807,-0.3873879218547575,0.7264329709344884,,
0.1502,-110.3187250996016,0.15020012855529785,-109.18644653539599,0.2339,0.24028743356157914,0.5139,-0.3807,-0.38783313292058685,0.7451500291755553,,
0.1503,-110.398406374502,0.1503000259399414,-109.18331056078983,0.2339,0.24047449217602357,0.514,-0.3807,-0.38823520860900446,0.7755006469727528,,
0.1504,-110.4780876494024,0.15040016174316406,-109.1203277531889,0.2339,0.2406544282817876,0.5141,-0.3807,-0.3879006571107087,0.800079604715319,,
0.15050000000000002,-110.5577689243028,0.15050005912780762,-109.14450122677955,0.2339,0.24060531915058753,0.5142,-0.3807,-0.38784958349217497,0.810736507516009,,
0.1506,-110.63745019920319,0.15060019493103027,-109.13523312957646,0.2339,0.24051546690764733,0.5143,-0.3807,-0.38796774961211866,0.7955193990746803,,
0.1507,-110.7171314741036,0.15070009231567383,-109.06319610996901,0.2339,0.24041112789587255,0.5144,-0.3807,-0.3879045303647095,0.7578017733156768,,
0.1508,-110.79681274900399,0.15079998970031738,-109.09177298958193,0.2339,0.24020006357021279,0.5145,-0.3807,-0.38799263763225894,0.7253482209919284,,
0.1509,-110.87649402390439,0.15090012550354004,-109.13101767615714,0.2339,0.240234578550005,0.5146,-0.3807,-0.38800901923901804,0.7271132858727326,,
0.15100000000000002,-110.95617529880478,0.1510000228881836,-109.23587448539328,0.2339,0.24047121956920578,0.5146999999999999,-0.3807,-0.38859795062959096,0.7585842176074175,,
0.1511,-111.03585657370519,0.15110015869140625,-109.156639624056,0.2339,0.24059980384499952,0.5147999999999999,-0.3807,-0.38856730568678527,0.786756571993265,,
0.1512,-111.11553784860557,0.1512000560760498,-109.20844735821377,0.2339,0.24067473028178904,0.5149,-0.3807,-0.388268735830687,0.804947556663831,,
0.1513,-111.19521912350598,0.15130019187927246,-109.2044110966257,0.2339,0.24058956148809624,0.515,-0.3807,-0.388252737939872,0.8030846409004888,,
0.1514,-111.27490039840637,0.15140008926391602,-109.20061658708582,0.2339,0.24046568438327284,0.5151,-0.3807,-0.38835091840447583,0.7840228297429889,,
0.15150000000000002,-111.35458167330678,0.15149998664855957,-109.13070839343487,0.2339,0.24039317532912138,0.5152,-0.3807,-0.38830454799127345,0.7527828621821091,,
0.1516,-111.43426294820718,0.15160012245178223,-109.15644886408025,0.23390000000000002,0.24021193176327554,0.5153,-0.3807,-0.3882932892908522,0.7271770903645205,,
0.1517,-111.51394422310757,0.15170001983642578,-109.19710250761362,0.2339,0.24035628709061807,0.5154000000000001,-0.3807,-0.38866169776794657,0.7318152439026554,,
0.1518,-111.59362549800797,0.15180015563964844,-109.2698905580201,0.23390000000000002,0.24041547021994106,0.5155000000000001,-0.3807,-0.3889117818685311,0.758371932463873,,
0.1519,-111.67330677290838,0.151900053024292,-109.23663082509641,0.2339,0.24069281467389972,0.5156000000000001,-0.3807,-0.3887716669668342,0.7884602133240828,,
0.152,-111.75298804780877,0.15200018882751465,-109.24165764684327,0.23390000000000002,0.24053906165351152,0.5157,-0.3807,-0.3884547273847352,0.7923922935648127,,
0.1521,-111.83266932270918,0.1521000862121582,-109.22070144172442,0.2339,0.24045785179949494,0.5158,-0.3807,-0.3885925772143063,0.7762844800352092,,
0.1522,-111.91235059760956,0.15220022201538086,-109.21022509959879,0.23390000000000002,0.2403158235958427,0.5159,-0.3807,-0.3885925772143063,0.7564826515044915,,
0.1523,-111.99203187250997,0.15230011940002441,-109.21687839910702,0.2339,0.2400844708043848,0.516,-0.3807,-0.38834279790241727,0.7344410907361187,,
0.1524,-112.07171314741036,0.15240001678466797,-109.30485383746849,0.23390000000000002,0.24001782402889085,0.5161,-0.3807,-0.3884356400488901,0.7211284723030552,,
0.1525,-112.15139442231077,0.15250015258789062,-109.42559570029533,0.2339,0.2400996711476648,0.5162,-0.3807,-0.3888455009987196,0.730214020658462,,
0.1526,-112.23107569721117,0.15260004997253418,-109.52075986038281,0.23390000000000002,0.24032354455804192,0.5163,-0.3807,-0.38877313158654164,0.7566987977097325,,
0.1527,-112.31075697211156,0.15270018577575684,-109.58174281613998,0.2339,0.2404220170150218,0.5164,-0.3807,-0.38846295163980016,0.780606988004299,,
0.1528,-112.39043824701196,0.1528000831604004,-109.57179552906396,0.23390000000000002,0.2403235685435627,0.5165,-0.3807,-0.3884525860708736,0.7741488714637285,,
0.1529,-112.47011952191237,0.15290021896362305,-109.53415689085192,0.2339,0.24007899679428898,0.5166,-0.3807,-0.3884525860708736,0.740144872476827,,
0.153,-112.54980079681276,0.1530001163482666,-109.53050608832866,0.23390000000000002,0.23984458631278813,0.5166999999999999,-0.3807,-0.388373112581556,0.7336707526899067,,
0.1531,-112.62948207171316,0.15310001373291016,-109.61307329190286,0.2339,0.23977807737033402,0.5167999999999999,-0.3807,-0.38827278258254677,0.7305702853780741,,
0.1532,-112.70916334661355,0.1532001495361328,-109.80441738534975,0.2339,0.23978412413521144,0.5169,-0.3807,-0.38823694835619144,0.7348833748770777,,
0.1533,-112.78884462151395,0.15330004692077637,-109.95057359152791,0.2339,0.23988205933829787,0.517,-0.3807,-0.38848486147371325,0.7471986465473505,,
0.1534,-112.86852589641433,0.15340018272399902,-110.07856607713398,0.2339,0.24003173322888774,0.5171,-0.3807,-0.3886959139197371,0.7735002021213325,,
0.1535,-112.94820717131473,0.15350008010864258,-110.16014548312273,0.2339,0.23999816935080023,0.5172,-0.3807,-0.38802068797173606,0.7782997802945961,,
0.15360000000000001,-113.02788844621513,0.15360021591186523,-110.17569641433475,0.23389999999999997,0.23991199192523222,0.5173,-0.3807,-0.38802068797173606,0.7651713905859056,,
0.1537,-113.10756972111552,0.1537001132965088,-110.16666662259095,0.2339,0.2396609108592826,0.5174000000000001,-0.3807,-0.3880510465651084,0.7546250887330099,,
0.1538,-113.18725099601592,0.15380001068115234,-110.2068832392446,0.23389999999999997,0.23952737253305317,0.5175000000000001,-0.3807,-0.3881111248643561,0.7710637697767951,,
0.1539,-113.26693227091633,0.153900146484375,-110.43812803908232,0.2339,0.23949029520099877,0.5176000000000001,-0.3807,-0.38797542513295025,0.7795490525980983,,
0.154,-113.34661354581672,0.15400004386901855,-110.7077799177574,0.23389999999999997,0.2396656767346812,0.5177,-0.3807,-0.38786112709272935,0.7903123066578763,,
0.15410000000000001,-113.42629482071713,0.1541001796722412,-110.92207219663368,0.2339,0.23981312889431575,0.5178,-0.3807,-0.3881397693368456,0.8105680233463596,,
0.1542,-113.50597609561753,0.15420007705688477,-111.08684490844745,0.23389999999999997,0.23992049606344118,0.5179,-0.3807,-0.3879207997387665,0.8299848758522804,,
0.1543,-113.58565737051792,0.15430021286010742,-111.23574927110464,0.2339,0.2397835440889142,0.518,-0.3807,-0.3879207997387665,0.8222885586088972,,
0.1544,-113.66533864541832,0.15440011024475098,-111.20097347455437,0.23389999999999997,0.2396456905059047,0.5181,-0.3807,-0.38799430154851083,0.8014537120403792,,
0.1545,-113.74501992031873,0.15450000762939453,-111.26041697023683,0.2339,0.23935487534604383,0.5182,-0.3807,-0.3879151439714315,0.7987311652916341,,
0.15460000000000002,-113.82470119521912,0.1546001434326172,-111.46364305182868,0.23389999999999997,0.23925882855419187,0.5183,-0.3807,-0.38785091083558704,0.8192532298783115,,
0.1547,-113.90438247011953,0.15470004081726074,-111.68973231024933,0.2339,0.23926032471560518,0.5184,-0.3807,-0.38774550255001555,0.832237748086001,,
0.1548,-113.98406374501991,0.1548001766204834,-111.95309303762197,0.2339,0.23953372548281274,0.5185,-0.3807,-0.38801403742922275,0.8457908556668442,,
0.1549,-114.06374501992032,0.15490007400512695,-112.24968182838955,0.2339,0.23969425021994092,0.5186,-0.3807,-0.38791403410957304,0.8664607929244937,,
0.155,-114.14342629482071,0.1550002098083496,-112.4556865543148,0.2339,0.2398073652639975,0.5186999999999999,-0.3807,-0.38791403410957304,0.8794521912014793,,
0.15510000000000002,-114.22310756972112,0.15510010719299316,-112.5539338043108,0.2339,0.23965930509511027,0.5187999999999999,-0.3807,-0.38761995571951385,0.8569437835468393,,
0.1552,-114.30278884462152,0.15520000457763672,-112.58760052109251,0.2339,0.23951729331560564,0.5188999999999999,-0.3807,-0.38768209177384705,0.842774191566514,,
0.1553,-114.38247011952193,0.15530014038085938,-112.69742957706842,0.2339,0.23941340869731612,0.519,-0.3807,-0.38768315426768335,0.864863902870024,,
0.15539999999999998,-114.4621513944223,0.15540003776550293,-112.93864920670056,0.2339,0.23931502382114583,0.5191,-0.3807,-0.38746004284818786,0.8921372332257002,,
0.1555,-114.54183266932272,0.15550017356872559,-113.21540979662072,0.2339,0.23943670461780514,0.5192,-0.3807,-0.38740232973967653,0.8998978836607755,,
0.15560000000000002,-114.6215139442231,0.15560007095336914,-113.51630026924796,0.2339,0.2395884052493583,0.5193,-0.3807,-0.3876059991139044,0.9010066226683171,,
0.1557,-114.7011952191235,0.1557002067565918,-113.7819573853582,0.2339,0.2398036361613944,0.5194,-0.3807,-0.3876059991139044,0.9147360764006577,,
0.1558,-114.78087649402389,0.15580010414123535,-113.93910224203032,0.2339,0.23995811779732196,0.5195000000000001,-0.3807,-0.38724294578309454,0.9399998134436146,,
0.15589999999999998,-114.8605577689243,0.1559000015258789,-114.0806386972821,0.2339,0.23987231749222426,0.5196000000000001,-0.3807,-0.3870997977696032,0.9307839893606695,,
0.156,-114.94023904382469,0.15600013732910156,-114.18298306872128,0.2339,0.23986694068694564,0.5197,-0.3807,-0.38714413544585774,0.9195243028171038,,
0.15610000000000002,-115.0199203187251,0.15610003471374512,-114.27986492186311,0.2339,0.23977737299262622,0.5198,-0.3807,-0.38714327095544504,0.9051344499193781,,
0.1562,-115.0996015936255,0.15620017051696777,-114.48101005717795,0.2339,0.23974961706122086,0.5199,-0.3807,-0.3869143792207693,0.8996401117979167,,
0.1563,-115.17928286852589,0.15630006790161133,-114.79108552277135,0.2339,0.23990489405928486,0.52,-0.3807,-0.3870939066206813,0.9182479811920725,,
0.15639999999999998,-115.25896414342628,0.15640020370483398,-115.0411254302123,0.2339,0.24003279444136572,0.5201,-0.3807,-0.3870939066206813,0.9232141209385277,,
0.1565,-115.33864541832669,0.15650010108947754,-115.18911506371954,0.2339,0.2402923563486579,0.5202,-0.3807,-0.3872095011130646,0.9436760904887712,,
0.15660000000000002,-115.41832669322709,0.1565999984741211,-115.28766337667874,0.2339,0.24043292536065045,0.5203,-0.3807,-0.38691031517719066,0.9747720447401784,,
0.1567,-115.4980079681275,0.15670013427734375,-115.41458780961938,0.2339,0.24028562013916163,0.5204,-0.3807,-0.3869447609101764,0.954880370910563,,
0.1568,-115.57768924302788,0.1568000316619873,-115.53280515432068,0.2339,0.24011137070091282,0.5205,-0.3807,-0.38679896247098017,0.9047911975240694,,
0.15689999999999998,-115.6573705179283,0.15690016746520996,-115.64345854843687,0.23390000000000002,0.24000538559118786,0.5206,-0.3807,-0.3868151783940544,0.8722061360652524,,
0.157,-115.73705179282868,0.15700006484985352,-115.80768460118071,0.2339,0.23990455587232942,0.5206999999999999,-0.3807,-0.38635865601122993,0.8593887650911498,,
0.15710000000000002,-115.81673306772909,0.15710020065307617,-115.99772997605315,0.2339,0.23985958410895933,0.5207999999999999,-0.3807,-0.38635865601122993,0.8659871813655745,,
0.1572,-115.89641434262948,0.15720009803771973,-116.0998164498322,0.2339,0.23997949350011305,0.5208999999999999,-0.3807,-0.3866586436105344,0.8741841973799769,,
0.1573,-115.9760956175299,0.15729999542236328,-116.2634780805315,0.2339,0.24025147584644974,0.521,-0.3807,-0.3866701521706298,0.9057481753408327,,
0.15739999999999998,-116.05577689243029,0.15740013122558594,-116.34820381505897,0.2339,0.24037166854558595,0.5211,-0.3807,-0.3864374897109174,0.9154697999264318,,
0.1575,-116.13545816733068,0.1575000286102295,-116.3885273699837,0.2339,0.24011611434284547,0.5212,-0.3807,-0.386524089110908,0.862125387201569,,
0.15760000000000002,-116.21513944223108,0.15760016441345215,-116.41737987686848,0.2339,0.2398957905520905,0.5213,-0.3807,-0.3864499090583412,0.8211588447146121,,
0.1577,-116.29482071713147,0.1577000617980957,-116.57335592345244,0.2339,0.2397533268192386,0.5214,-0.3807,-0.38614894114033194,0.8154125955358908,,
0.1578,-116.37450199203187,0.15780019760131836,-116.70673248772378,0.2339,0.23974043987841145,0.5215000000000001,-0.3807,-0.3860776138200703,0.8143658388689327,,
0.15789999999999998,-116.45418326693226,0.15790009498596191,-116.83290132649827,0.2339,0.23980339105685053,0.5216000000000001,-0.3807,-0.3862441787372781,0.8217993603930511,,
0.158,-116.53386454183266,0.15799999237060547,-116.89402813312641,0.2339,0.2399761310787359,0.5217,-0.3807,-0.3865328881195069,0.835024113398873,,
0.15810000000000002,-116.61354581673307,0.15810012817382812,-116.97681945341462,0.2339,0.24012425240426338,0.5218,-0.3807,-0.38644944842779383,0.8602045947388082,,
0.1582,-116.69322709163347,0.15820002555847168,-116.99427705628216,0.2339,0.240097409897201,0.5219,-0.3807,-0.38612187273672394,0.8509168749585001,,
0.1583,-116.77290836653387,0.15830016136169434,-117.0304992611842,0.2339,0.23989798060464124,0.522,-0.3807,-0.38618985343175094,0.8093873518164553,,
0.15839999999999999,-116.85258964143426,0.1584000587463379,-117.03196600253368,0.2339,0.23981678710836507,0.5221,-0.3807,-0.38600006373342255,0.7936362977736309,,
0.1585,-116.93227091633464,0.15850019454956055,-117.22396657996482,0.23389999999999997,0.23977027320053235,0.5222,-0.3807,-0.38580841508449665,0.7954673571422001,,
0.15860000000000002,-117.01195219123505,0.1586000919342041,-117.32002542276203,0.2339,0.23973940354638795,0.5223,-0.3807,-0.3858643446051893,0.7917823740641877,,
0.1587,-117.09163346613545,0.15869998931884766,-117.41689305276755,0.23389999999999997,0.24001861061321653,0.5224,-0.3807,-0.38611228749015075,0.8074149668535359,,
0.1588,-117.17131474103586,0.1588001251220703,-117.51722843120774,0.2339,0.2403438373752603,0.5225,-0.3807,-0.3860718766405635,0.8353254028177958,,
0.15889999999999999,-117.25099601593625,0.15890002250671387,-117.54681154814342,0.23389999999999997,0.24047164365772078,0.5226,-0.3807,-0.3860577446443116,0.8531871749639998,,
0.159,-117.33067729083665,0.15900015830993652,-117.59777057522551,0.2339,0.2404173307083153,0.5226999999999999,-0.3807,-0.3862370350075724,0.8376381035635069,,
0.15910000000000002,-117.41035856573704,0.15910005569458008,-117.65106111491323,0.23389999999999997,0.24035113599468655,0.5227999999999999,-0.3807,-0.3861892985094674,0.8097726202422775,,
0.1592,-117.49003984063745,0.15920019149780273,-117.70992736342232,0.2339,0.24015260426071067,0.5228999999999999,-0.3807,-0.3859531529809883,0.7932640884739868,,
0.1593,-117.56972111553785,0.1593000888824463,-117.83325252867185,0.23389999999999997,0.24016259107731508,0.523,-0.3807,-0.3858707398196406,0.7948725317530433,,
0.1594,-117.64940239043825,0.15939998626708984,-117.92280994990388,0.2339,0.24021668219516448,0.5231,-0.3807,-0.38577646459891973,0.8025647387971627,,
0.1595,-117.72908366533864,0.1595001220703125,-117.95091887752577,0.23389999999999997,0.24046825265848012,0.5232,-0.3807,-0.38616595356551847,0.8224735095270556,,
0.15960000000000002,-117.80876494023904,0.15960001945495605,-117.95816429438608,0.2339,0.240576638745668,0.5233,-0.3807,-0.38616991173699083,0.8430590780858168,,
0.1597,-117.88844621513944,0.1597001552581787,-118.01170033335035,0.2339,0.2405890766098597,0.5234,-0.3807,-0.38603350867689207,0.8397376359090779,,
0.1598,-117.96812749003985,0.15980005264282227,-117.95263504482057,0.2339,0.24039419091778436,0.5235000000000001,-0.3807,-0.38606647454598697,0.8179435834778129,,
0.1599,-118.04780876494024,0.15990018844604492,-117.98152095612747,0.2339,0.24033131302057914,0.5236000000000001,-0.3807,-0.3860376706198596,0.8074291718480113,,
0.16,-118.12749003984065,0.16000008583068848,-118.06513841229022,0.2339,0.24019664100298674,0.5237,-0.3807,-0.38574017769990476,0.7988172849112251,,
0.16010000000000002,-118.20717131474105,0.16010022163391113,-118.18465609246572,0.2339,0.24019533500204157,0.5238,-0.3807,-0.38574017769990476,0.7998681755943003,,
0.1602,-118.28685258964143,0.1602001190185547,-118.28337459260756,0.2339,0.24036130225144295,0.5239,-0.3807,-0.3858920231143629,0.8142529334210271,,
0.1603,-118.36653386454182,0.16030001640319824,-118.29483438791524,0.2339,0.2405743397705451,0.524,-0.3807,-0.38605088857250797,0.8311078242813907,,
0.1604,-118.44621513944223,0.1604001522064209,-118.2951467936536,0.2339,0.24069451694498784,0.5241,-0.3807,-0.3861126894655498,0.8473057912233071,,
0.1605,-118.52589641434263,0.16050004959106445,-118.3071314149842,0.2339,0.24058063436654814,0.5242,-0.3807,-0.385975497776469,0.8366000993183225,,
0.16060000000000002,-118.60557768924302,0.1606001853942871,-118.28361023283053,0.2339,0.2404336443697095,0.5243,-0.3807,-0.38617066494650315,0.819971661415504,,
0.1607,-118.68525896414342,0.16070008277893066,-118.33816455684355,0.2339,0.24031836397217116,0.5244,-0.3807,-0.3857400995691718,0.8109074166148034,,
0.1608,-118.76494023904382,0.16080021858215332,-118.47369750595894,0.23389999999999997,0.24006662345877447,0.5245,-0.3807,-0.3857400995691718,0.7977323793719281,,
0.1609,-118.84462151394422,0.16090011596679688,-118.527131088914,0.2339,0.2400739024012107,0.5246,-0.3807,-0.385732705010307,0.80125759995361,,
0.161,-118.92430278884463,0.16100001335144043,-118.59650928083649,0.23389999999999997,0.24024379576693042,0.5246999999999999,-0.3807,-0.38594561836725694,0.8148447420106116,,
0.16110000000000002,-119.00398406374501,0.16110014915466309,-118.6072746643599,0.2339,0.24033275521021172,0.5247999999999999,-0.3807,-0.3862267510053122,0.8283719491794752,,
0.1612,-119.08366533864542,0.16120004653930664,-118.58192376334183,0.23389999999999997,0.24019209562670743,0.5248999999999999,-0.3807,-0.3859767662894185,0.8240256662545185,,
0.1613,-119.16334661354581,0.1613001823425293,-118.53721410953953,0.2339,0.23999074575592952,0.525,-0.3807,-0.38606870569651475,0.8105180129842735,,
0.1614,-119.2430278884462,0.16140007972717285,-118.57545614052182,0.23389999999999997,0.2398193386308418,0.5251,-0.3807,-0.3859832073893037,0.8024964788494596,,
0.1615,-119.32270916334662,0.1615002155303955,-118.8810739787767,0.2339,0.23959366421230877,0.5252,-0.3807,-0.3859832073893037,0.8777107339485455,,
0.16160000000000002,-119.40239043824701,0.16160011291503906,-119.01499092578318,0.2339,0.23955730262280142,0.5253,-0.3807,-0.3858087988473111,0.8706528920832473,,
0.1617,-119.48207171314742,0.16170001029968262,-119.12578256864735,0.2339,0.2396429293737878,0.5254,-0.3807,-0.38565169511387165,0.8720136894462559,,
0.1618,-119.56175298804781,0.16180014610290527,-118.98654716324201,0.2339,0.23971886252732483,0.5255000000000001,-0.3807,-0.3858669579615612,0.7981709651407635,,
0.1619,-119.64143426294821,0.16190004348754883,-119.08023287603515,0.2339,0.23978656760800884,0.5256000000000001,-0.3807,-0.38605873497996773,0.8040144900813867,,
0.162,-119.72111553784862,0.16200017929077148,-119.25427961759445,0.2339,0.23958086410860574,0.5257000000000001,-0.3807,-0.3858697147273792,0.8780451869325164,,
0.16210000000000002,-119.800796812749,0.16210007667541504,-119.22494313757875,0.2339,0.2393535129578418,0.5258,-0.3807,-0.3857785215179694,0.8689922662208973,,
0.1622,-119.88047808764942,0.1622002124786377,-119.27468577832619,0.2339,0.2390876843135533,0.5259,-0.3807,-0.3857785215179694,0.8606346404367285,,
0.1623,-119.9601593625498,0.16230010986328125,-119.3882815006222,0.2339,0.2388962356012752,0.526,-0.3807,-0.3857420604128444,0.8521967791323196,,
0.1624,-120.0398406374502,0.1624000072479248,-119.61475340799596,0.2339,0.2389837591989569,0.5261,-0.3807,-0.3857221465116602,0.8517870981052434,,
0.1625,-120.11952191235058,0.16250014305114746,-119.7164227431557,0.2339,0.23906632101652575,0.5262,-0.3807,-0.3857018603195401,0.8543594848661084,,
0.16260000000000002,-120.199203187251,0.16260004043579102,-119.79923126185781,0.2339,0.2392869082133416,0.5263,-0.3807,-0.3860418779241649,0.869533021362486,,
0.1627,-120.27888446215138,0.16270017623901367,-119.85053157813489,0.2339,0.23928843226456636,0.5264,-0.3807,-0.38591896500154294,0.870561248342539,,
0.1628,-120.35856573705179,0.16280007362365723,-119.86821226737453,0.2339,0.2390983663331863,0.5265,-0.3807,-0.3858123763193771,0.8625243287988329,,
0.1629,-120.43824701195219,0.16290020942687988,-119.81863756885362,0.2339,0.2388936340246824,0.5266,-0.3807,-0.3858123763193771,0.8579372010941331,,
0.163,-120.51792828685258,0.16300010681152344,-119.95324883556974,0.2339,0.2387189332004577,0.5267,-0.3807,-0.3857697150708058,0.8498662941053826,,
0.16310000000000002,-120.59760956175299,0.163100004196167,-120.13396720722585,0.2339,0.23879051112141808,0.5267999999999999,-0.3807,-0.38567442417935704,0.8491675039007042,,
0.1632,-120.67729083665338,0.16320013999938965,-120.30613716580643,0.2339,0.23888238455560554,0.5268999999999999,-0.3807,-0.3855216091292041,0.8518399345973516,,
0.1633,-120.75697211155378,0.1633000373840332,-120.39096435122497,0.2339,0.23909173993122543,0.527,-0.3807,-0.38571966592165796,0.8636010916130319,,
0.1634,-120.83665338645419,0.16340017318725586,-120.24134040992242,0.2339,0.23917556217063088,0.5271,-0.3807,-0.3857353075876665,0.7875163927511379,,
0.1635,-120.91633466135457,0.16350007057189941,-120.32527319018293,0.2339,0.23918593672030927,0.5272,-0.3807,-0.38591831386195047,0.7896600509235735,,
0.16360000000000002,-120.99601593625499,0.16360020637512207,-120.24802792163004,0.2339,0.23904891794565855,0.5273,-0.3807,-0.38591831386195047,0.7753647927934243,,
0.1637,-121.07569721115537,0.16370010375976562,-120.51481428315091,0.2339,0.2387722112439456,0.5274,-0.3807,-0.3857014452067993,0.8566921567264959,,
0.1638,-121.15537848605578,0.16380000114440918,-120.59793791791043,0.2339,0.2387002968435069,0.5275000000000001,-0.3807,-0.3855740595924405,0.8434482271074696,,
0.1639,-121.23505976095618,0.16390013694763184,-120.81246120897174,0.2339,0.23871501427003422,0.5276000000000001,-0.3807,-0.3851818903505451,0.8402634717684182,,
0.164,-121.31474103585658,0.1640000343322754,-120.92421380706598,0.2339,0.2387938953270023,0.5277000000000001,-0.3807,-0.385138962106125,0.8445405191383683,,
0.16410000000000002,-121.39442231075698,0.16410017013549805,-120.79510709829209,0.2339,0.23899265627559022,0.5278,-0.3807,-0.3853626278038948,0.7629011294504587,,
0.1642,-121.47410358565737,0.1642000675201416,-120.85786153138703,0.2339,0.23916492383923363,0.5279,-0.3807,-0.38528676091722375,0.7830985305654193,,
0.1643,-121.55378486055778,0.16430020332336426,-120.85188741181187,0.2339,0.2389771839537311,0.528,-0.3807,-0.38528676091722375,0.7739602018456258,,
0.1644,-121.63346613545818,0.1644001007080078,-120.84043000588511,0.2339,0.238623259176732,0.5281,-0.3807,-0.3853222187328811,0.7528052102277722,,
0.1645,-121.71314741035857,0.16449999809265137,-121.14726798592876,0.2339,0.238529894398456,0.5282,-0.3807,-0.38531526223420454,0.8426907392696923,,
0.16460000000000002,-121.79282868525897,0.16460013389587402,-121.26983785578132,0.2339,0.2384328247045962,0.5283,-0.3807,-0.38520597485275354,0.8310740984882545,,
0.1647,-121.87250996015936,0.16470003128051758,-121.2308530085227,0.2339,0.23851547303738563,0.5284,-0.3807,-0.38501433609329144,0.7373460810889011,,
0.1648,-121.95219123505976,0.16480016708374023,-121.36852073677889,0.2339,0.23878627750344264,0.5285,-0.3807,-0.3848734996702015,0.7510444841567717,,
0.1649,-122.03187250996015,0.1649000644683838,-121.45869081460641,0.2339,0.2389694301690077,0.5286,-0.3807,-0.3852895280663704,0.7651905696351616,,
0.165,-122.11155378486056,0.16500020027160645,-121.50399449761163,0.2339,0.23904505903218654,0.5287,-0.3807,-0.3852895280663704,0.779179838684258,,
0.1651,-122.19123505976096,0.16510009765625,-121.44777242803652,0.2339,0.23885192062664704,0.5287999999999999,-0.3807,-0.3854030981416867,0.7651183678176776,,
0.1652,-122.27091633466136,0.16519999504089355,-121.44221399302947,0.2339,0.23867147549933,0.5288999999999999,-0.3807,-0.385371813728468,0.7454113718225959,,
0.1653,-122.35059760956175,0.1653001308441162,-121.54040625899471,0.2339,0.23858654483284672,0.529,-0.3807,-0.3851267696426097,0.7342734442764193,,
0.1654,-122.43027888446215,0.16540002822875977,-121.95227882203379,0.2339,0.23853256449890584,0.5291,-0.3807,-0.38498259510135935,0.8215890568181233,,
0.1655,-122.50996015936255,0.16550016403198242,-121.86341527613662,0.2339,0.23861255916270094,0.5292,-0.3807,-0.3847983640131266,0.7296881796676641,,
0.1656,-122.58964143426296,0.16560006141662598,-121.94594727675305,0.2339,0.23873892815241685,0.5293,-0.3807,-0.3849476908557219,0.7396229596716016,,
0.16570000000000001,-122.66932270916335,0.16570019721984863,-121.97849357225591,0.2339,0.2388679694372509,0.5294,-0.3807,-0.3852927981683392,0.7608208914367236,,
0.1658,-122.74900398406375,0.1658000946044922,-122.00842817151383,0.2339,0.23877540459423996,0.5295000000000001,-0.3807,-0.38530886047849294,0.7597383445271334,,
0.1659,-122.82868525896414,0.16589999198913574,-122.01139741954309,0.2339,0.23862151579577115,0.5296000000000001,-0.3807,-0.385092576353032,0.7405762912417736,,
0.166,-122.90836653386455,0.1660001277923584,-121.96786305650829,0.23390000000000002,0.23840758473589396,0.5297000000000001,-0.3807,-0.38511956346622644,0.7231625824804413,,
0.1661,-122.98804780876493,0.16610002517700195,-122.28811180117906,0.2339,0.23817886563607074,0.5298,-0.3807,-0.3850870369783949,0.8079242283015545,,
0.16620000000000001,-123.06772908366536,0.1662001609802246,-122.30624770978191,0.23390000000000002,0.23824184218322317,0.5299,-0.3807,-0.3849703349288633,0.7129007649308966,,
0.1663,-123.14741035856574,0.16630005836486816,-122.67478036158137,0.2339,0.2383528374282252,0.53,-0.3807,-0.38474930079019976,0.811372908518314,,
0.1664,-123.22709163346615,0.16640019416809082,-122.51732069647367,0.23390000000000002,0.23853388196365574,0.5301,-0.3807,-0.3848185033664346,0.7320441828946719,,
0.1665,-123.30677290836655,0.16650009155273438,-122.60376535221,0.2339,0.23865206124814026,0.5302,-0.3807,-0.38518203042806376,0.7506957253110277,,
0.1666,-123.38645418326693,0.16659998893737793,-122.55775021362075,0.23390000000000002,0.23856288176967874,0.5303,-0.3807,-0.3850487667785219,0.7428507754294271,,
0.16670000000000001,-123.46613545816732,0.16670012474060059,-122.54350674046675,0.2339,0.23836922659053367,0.5304,-0.3807,-0.3850222976588549,0.7250964820524748,,
0.1668,-123.54581673306774,0.16680002212524414,-122.79453507015131,0.23390000000000002,0.23823904010623365,0.5305,-0.3807,-0.3850795419392062,0.8064890148552818,,
0.1669,-123.62549800796813,0.1669001579284668,-122.93520346426845,0.2339,0.23809492505312774,0.5306,-0.3807,-0.38479638018381074,0.796673689970045,,
0.167,-123.70517928286853,0.16700005531311035,-123.08785400973213,0.23390000000000002,0.23812762296052464,0.5307,-0.3807,-0.3846553297459268,0.7962332975796735,,
0.1671,-123.78486055776892,0.167100191116333,-122.97520900390822,0.2339,0.2382708143430523,0.5307999999999999,-0.3807,-0.3846393176187623,0.7101273137624433,,
0.16720000000000002,-123.86454183266932,0.16720008850097656,-123.06301177657406,0.2339,0.23848799744336815,0.5308999999999999,-0.3807,-0.38487261892029134,0.7283753944990736,,
0.1673,-123.94422310756973,0.16729998588562012,-123.13063259856783,0.2339,0.238579142723762,0.5309999999999999,-0.3807,-0.38504785959687726,0.7406468821942157,,
0.1674,-124.02390438247012,0.16740012168884277,-123.04706772200466,0.2339,0.23839161422151514,0.5311,-0.3807,-0.384950324253223,0.7200354119411391,,
0.1675,-124.10358565737052,0.16750001907348633,-123.04095622573666,0.2339,0.23820096098431584,0.5312,-0.3807,-0.3851407756070472,0.7027904191480727,,
0.1676,-124.18326693227091,0.16760015487670898,-123.38212572878967,0.2339,0.23807470190563365,0.5313,-0.3807,-0.38505787156571225,0.7950181425062433,,
0.16770000000000002,-124.26294820717132,0.16770005226135254,-123.55656057682592,0.2339,0.23799097131606342,0.5314,-0.3807,-0.384857294292812,0.78840929588842,,
0.1678,-124.3426294820717,0.1678001880645752,-123.75087936392916,0.2339,0.23809747459019162,0.5315,-0.3807,-0.38465678429192357,0.7944714536363879,,
0.1679,-124.42231075697212,0.16790008544921875,-123.66734273386497,0.2339,0.2383525321079103,0.5316000000000001,-0.3807,-0.38517882781443397,0.7137421226726747,,
0.168,-124.5019920318725,0.1680002212524414,-123.72985407493385,0.2339,0.23850508584934713,0.5317000000000001,-0.3807,-0.38517882781443397,0.738169581807965,,
0.1681,-124.58167330677291,0.16810011863708496,-123.71114412239977,0.2339,0.2384543182947672,0.5318,-0.3807,-0.3851357588695677,0.7391993259910383,,
0.16820000000000002,-124.66135458167331,0.16820001602172852,-123.74886081684546,0.2339,0.23824929364276837,0.5319,-0.3807,-0.3852086807814737,0.719302545609569,,
0.1683,-124.7410358565737,0.16830015182495117,-123.77431037273962,0.2339,0.23810504180782965,0.532,-0.3807,-0.3852326400969185,0.6951525460858148,,
0.1684,-124.82071713147411,0.16840004920959473,-124.07797871648555,0.2339,0.23798272965733092,0.5321,-0.3807,-0.38502158613954257,0.7834059977248613,,
0.16849999999999998,-124.9003984063745,0.16850018501281738,-124.26702894325732,0.2339,0.23795643803787667,0.5322,-0.3807,-0.38486987283541046,0.7802342382146639,,
0.1686,-124.9800796812749,0.16860008239746094,-124.41355719097773,0.2339,0.23808676353456423,0.5323,-0.3807,-0.3849215928929228,0.7873830168589202,,
0.16870000000000002,-125.05976095617531,0.1687002182006836,-124.27899980848763,0.2339,0.2383407958991702,0.5324,-0.3807,-0.3849215928929228,0.7144270470938765,,
0.1688,-125.13944223107569,0.16880011558532715,-124.29259942965481,0.2339,0.23830915180883977,0.5325,-0.3807,-0.385181489637962,0.7275386061278776,,
0.1689,-125.21912350597611,0.1689000129699707,-124.29585229545464,0.2339,0.23826744207533115,0.5326,-0.3807,-0.38517524799399266,0.721817378420473,,
0.16899999999999998,-125.2988047808765,0.16900014877319336,-124.28701836615181,0.2339,0.23802718975908868,0.5327,-0.3807,-0.38505744651680335,0.6953932295769687,,
0.1691,-125.3784860557769,0.16910004615783691,-124.57680738717734,0.2339,0.23792897621088185,0.5327999999999999,-0.3807,-0.3850716029306626,0.782975341774195,,
0.16920000000000002,-125.45816733067728,0.16920018196105957,-124.70311368623872,0.2339,0.23786901394799626,0.5328999999999999,-0.3807,-0.38496376299256635,0.7715362916476729,,
0.1693,-125.5378486055777,0.16930007934570312,-124.88287172428367,0.2339,0.23790073074957963,0.5329999999999999,-0.3807,-0.38474963461813744,0.7745733376091184,,
0.1694,-125.61752988047807,0.16940021514892578,-124.96182355424362,0.2339,0.2380147853555427,0.5331,-0.3807,-0.38474963461813744,0.7862974580336352,,
0.16949999999999998,-125.69721115537848,0.16950011253356934,-124.82113370354327,0.2339,0.23821363747666138,0.5332,-0.3807,-0.38501091390319536,0.7120522987322533,,
0.1696,-125.77689243027888,0.1696000099182129,-124.85359713403027,0.2339,0.23829596533864394,0.5333,-0.3807,-0.38517690374521973,0.7253099014924265,,
0.16970000000000002,-125.85657370517927,0.16970014572143555,-124.88919878980685,0.2339,0.23814896432807156,0.5334,-0.3807,-0.38513196027551333,0.7123271934339387,,
0.1698,-125.93625498007968,0.1698000431060791,-124.82894523447287,0.2339,0.23798223903844057,0.5335,-0.3807,-0.3851475694756208,0.6874927515130063,,
0.1699,-126.01593625498008,0.16990017890930176,-125.1509077559003,0.2339,0.23790020185114452,0.5336000000000001,-0.3807,-0.38503104780465597,0.7667806841023349,,
0.16999999999999998,-126.09561752988047,0.1700000762939453,-125.29594404079697,0.2339,0.2378119374895431,0.5337000000000001,-0.3807,-0.38473045965075015,0.7578593983744399,,
0.1701,-126.17529880478088,0.17010021209716797,-125.45280769314064,0.2339,0.23784552689865623,0.5338,-0.3807,-0.38473045965075015,0.762516293004275,,
0.17020000000000002,-126.25498007968126,0.17020010948181152,-125.50167703969262,0.2339,0.23799260197367034,0.5339,-0.3807,-0.3847469485335666,0.7774322793727266,,
0.1703,-126.33466135458167,0.17030000686645508,-125.34975322289314,0.2339,0.23807978263588112,0.534,-0.3807,-0.3850903891825094,0.7012721891505704,,
0.1704,-126.41434262948206,0.17040014266967773,-125.34294565488716,0.2339,0.2379562996406555,0.5341,-0.3807,-0.3851098785820816,0.6974740194716711,,
0.17049999999999998,-126.49402390438246,0.1705000400543213,-125.51619371189487,0.2339,0.2377691530775629,0.5342,-0.3807,-0.3849711656045749,0.7740887621702669,,
0.1706,-126.57370517928287,0.17060017585754395,-125.57990380859864,0.2339,0.23768673005318994,0.5343,-0.3807,-0.38495795900390944,0.7618338541779149,,
0.17070000000000002,-126.65338645418326,0.1707000732421875,-125.69039980890663,0.2339,0.23758706112971456,0.5344,-0.3807,-0.3846330512300986,0.7504441854948757,,
0.1708,-126.73306772908366,0.17080020904541016,-125.83395848888759,0.2339,0.23753362954949894,0.5345,-0.3807,-0.3846330512300986,0.745953618874081,,
0.1709,-126.81274900398407,0.1709001064300537,-125.99972400155093,0.2339,0.2376506764726252,0.5346,-0.3807,-0.3845162377425425,0.7533091563099894,,
0.17099999999999999,-126.89243027888445,0.17100000381469727,-126.08737414408479,0.2339,0.23789474688384302,0.5347,-0.3807,-0.3847173738549685,0.7717907808496763,,
0.1711,-126.97211155378487,0.17110013961791992,-126.09969224774576,0.2339,0.23786185567000623,0.5347999999999999,-0.3807,-0.38497245283948384,0.7804227765902341,,
0.17120000000000002,-127.05179282868525,0.17120003700256348,-126.12419310289647,0.2339,0.23778896654854387,0.5348999999999999,-0.3807,-0.38497460408489637,0.7698928917830358,,
0.1713,-127.13147410358565,0.17130017280578613,-126.11307160973772,0.2339,0.23757198753052214,0.5349999999999999,-0.3807,-0.384961409506895,0.7540163865397057,,
0.1714,-127.21115537848605,0.1714000701904297,-126.19116934538548,0.2339,0.23752034005126557,0.5351,-0.3807,-0.384838012719451,0.7437043050818457,,
0.17149999999999999,-127.29083665338645,0.17150020599365234,-126.35149156484827,0.2339,0.23739879315794898,0.5352,-0.3807,-0.384838012719451,0.7393754964173762,,
0.1716,-127.37051792828684,0.1716001033782959,-126.47099603777333,0.2339,0.23748923637582986,0.5353,-0.3807,-0.3846379248012622,0.7434893986045661,,
0.17170000000000002,-127.45019920318725,0.17170000076293945,-126.61158312376496,0.23389999999999997,0.23769076885405035,0.5354,-0.3807,-0.38466364940547015,0.7556302776250617,,
0.1718,-127.52988047808763,0.1718001365661621,-126.6513121355258,0.2339,0.23787476257963128,0.5355,-0.3807,-0.3847923530069509,0.7771781694972498,,
0.1719,-127.60956175298806,0.17190003395080566,-126.65744466527397,0.23389999999999997,0.23780257575636318,0.5356000000000001,-0.3807,-0.3849520178941081,0.776845163259548,,
0.172,-127.68924302788844,0.17200016975402832,-126.67157405531252,0.2339,0.23764402532324158,0.5357000000000001,-0.3807,-0.3849171615135842,0.7660027841636352,,
0.1721,-127.76892430278883,0.17210006713867188,-126.69333088255932,0.23389999999999997,0.2374715964968194,0.5358,-0.3807,-0.38492448877418534,0.7558287577622139,,
0.17220000000000002,-127.84860557768924,0.17220020294189453,-126.81673270107314,0.2339,0.2374199075339327,0.5359,-0.3807,-0.38492448877418534,0.7506195163577274,,
0.1723,-127.92828685258964,0.17230010032653809,-127.01050801645019,0.23389999999999997,0.2374401122615988,0.536,-0.3807,-0.38483959650898447,0.7468482286095878,,
0.1724,-128.00796812749005,0.17239999771118164,-127.22953694296689,0.2339,0.23752815330054244,0.5361,-0.3807,-0.3845617088158982,0.7486952325579116,,
0.1725,-128.0876494023904,0.1725001335144043,-127.29388094141811,0.23389999999999997,0.23766545808269557,0.5362,-0.3807,-0.38463155635932783,0.7633723444355242,,
0.1726,-128.16733067729083,0.17260003089904785,-127.19604406074023,0.2339,0.23793188304234253,0.5363,-0.3807,-0.38492653637077073,0.6961628509010376,,
0.17270000000000002,-128.24701195219123,0.1727001667022705,-127.22836749112001,0.23389999999999997,0.23788629325900998,0.5364,-0.3807,-0.38508684135567717,0.6956933993752985,,
0.1728,-128.32669322709162,0.17280006408691406,-127.3799575096694,0.2339,0.23763203859850707,0.5365,-0.3807,-0.38490953532208194,0.7667334821668622,,
0.1729,-128.40637450199202,0.17290019989013672,-127.39800059330139,0.23389999999999997,0.23754648733884723,0.5366,-0.3807,-0.38490953532208194,0.7539349278644423,,
0.173,-128.4860557768924,0.17300009727478027,-127.54069151025242,0.2339,0.23751431973631934,0.5367,-0.3807,-0.38479049948948235,0.7477741127615175,,
0.1731,-128.5657370517928,0.17309999465942383,-127.69660537941799,0.2339,0.23750267926087296,0.5367999999999999,-0.3807,-0.3847209160178471,0.7461864860286084,,
0.17320000000000002,-128.64541832669323,0.17320013046264648,-127.80709723330241,0.2339,0.23766077909494915,0.5368999999999999,-0.3807,-0.3847013000925005,0.7518221562756394,,
0.1733,-128.72509960159363,0.17330002784729004,-127.83676907583119,0.2339,0.2377746754795477,0.5369999999999999,-0.3807,-0.3846261003344653,0.7681180060242158,,
0.1734,-128.80478087649402,0.1734001636505127,-127.774873538811,0.2339,0.23788645013697926,0.5371,-0.3807,-0.3847935361099988,0.6893539640148509,,
0.1735,-128.88446215139442,0.17350006103515625,-127.97812536292793,0.2339,0.2377875731514585,0.5372,-0.3807,-0.38483658047394503,0.7720717584953627,,
0.1736,-128.9641434262948,0.1736001968383789,-127.93747235182882,0.2339,0.23763898440880923,0.5373,-0.3807,-0.38468270145307437,0.7637349392432989,,
0.17370000000000002,-129.04382470119523,0.17370009422302246,-128.01985471862235,0.2339,0.2375114329846189,0.5374,-0.3807,-0.38489506894814807,0.7579921659475684,,
0.1738,-129.12350597609563,0.17379999160766602,-128.18214280064691,0.2339,0.23740906302023218,0.5375,-0.3807,-0.3848042134480911,0.7481215458468499,,
0.1739,-129.203187250996,0.17390012741088867,-128.33017160542414,0.2339,0.2374662079479266,0.5376000000000001,-0.3807,-0.3847297762590716,0.7469627697240405,,
0.174,-129.28286852589642,0.17400002479553223,-128.46705263359794,0.2339,0.23762016232392671,0.5377000000000001,-0.3807,-0.3845662812700119,0.7522310904231984,,
0.1741,-129.3625498007968,0.17410016059875488,-128.54058893134095,0.2339,0.23787837596712183,0.5378000000000001,-0.3807,-0.3845980108278454,0.771566899119317,,
0.17420000000000002,-129.4422310756972,0.17420005798339844,-128.36529433042583,0.2339,0.23786927845913017,0.5379,-0.3807,-0.38471848550900023,0.689471071728804,,
0.1743,-129.5219123505976,0.1743001937866211,-128.35219242772968,0.2339,0.23771033405236677,0.538,-0.3807,-0.3847583724865003,0.6784639273035576,,
0.1744,-129.601593625498,0.17440009117126465,-128.5609384527859,0.2339,0.23761104121580692,0.5381,-0.3807,-0.3846846180248982,0.7678633556987623,,
0.1745,-129.6812749003984,0.1744999885559082,-128.677946993199,0.2339,0.23760123079897788,0.5382,-0.3807,-0.3847628591840767,0.7552409611477772,,
0.1746,-129.76095617529882,0.17460012435913086,-128.82797337151436,0.2339,0.2375243371922571,0.5383,-0.3807,-0.3848553012516123,0.7467756901410555,,
0.17470000000000002,-129.84063745019918,0.17470002174377441,-128.96897844745624,0.2339,0.23762253032303238,0.5384,-0.3807,-0.3846698994045203,0.7497938817566744,,
0.1748,-129.9203187250996,0.17480015754699707,-129.08452091635516,0.2339,0.23773723447453995,0.5385,-0.3807,-0.3844792093862269,0.7609235925956687,,
0.1749,-130.0,0.17490005493164062,-128.93599506118073,0.2339,0.2378356183364558,0.5386,-0.3807,-0.38433767233614297,0.6853363608841525,,
0.175,-130.0796812749004,0.17500019073486328,-128.9437845987082,0.2339,0.23778765936021348,0.5387,-0.3807,-0.3846534085846017,0.6786922219194517,,
0.1751,-130.15936254980082,0.17510008811950684,-129.1591999941741,0.2339,0.23764823282715988,0.5388,-0.3807,-0.3845081673674321,0.7583903254054416,,
0.17520000000000002,-130.23904382470118,0.1751999855041504,-129.1247036282783,0.2339,0.23749305154234684,0.5388999999999999,-0.3807,-0.3845510372678969,0.7522644583074791,,
0.1753,-130.3187250996016,0.17530012130737305,-129.2429798978741,0.2339,0.23734731185940844,0.5389999999999999,-0.3807,-0.38450062976846905,0.7450219696843751,,
0.1754,-130.398406374502,0.1754000186920166,-129.45538505763173,0.2339,0.2374038507286567,0.5391,-0.3807,-0.3844197041363299,0.7400010223243753,,
0.1755,-130.4780876494024,0.17550015449523926,-129.59429624596186,0.2339,0.23749796894467692,0.5392,-0.3807,-0.3843589774078396,0.7404131684768402,,
0.1756,-130.5577689243028,0.1756000518798828,-129.66305541171462,0.2339,0.23763152542850555,0.5393,-0.3807,-0.3843260678105695,0.751583906470363,,
0.17570000000000002,-130.6374501992032,0.17570018768310547,-129.77682885149122,0.2339,0.23766520676726385,0.5394,-0.3807,-0.38434134424577615,0.7601638697081129,,
0.1758,-130.71713147410358,0.17580008506774902,-129.7493434835542,0.2339,0.23762461407817081,0.5395,-0.3807,-0.3843751601053618,0.7576766498238362,,
0.1759,-130.796812749004,0.17590022087097168,-129.69736476858697,0.2339,0.2373643220157399,0.5396000000000001,-0.3807,-0.3843751601053618,0.7473620208614098,,
0.176,-130.87649402390437,0.17600011825561523,-129.77687603896055,0.2339,0.23733054477838428,0.5397000000000001,-0.3807,-0.38450315951026437,0.7422837043708876,,
0.1761,-130.95617529880477,0.1761000156402588,-129.91947879640063,0.2339,0.2372681342299496,0.5398000000000001,-0.3807,-0.38463206891673646,0.7386040884468217,,
0.17620000000000002,-131.0358565737052,0.17620015144348145,-129.88705107037984,0.2339,0.23736570318848604,0.5399,-0.3807,-0.38432635005718707,0.6478105180985008,,
0.1763,-131.11553784860558,0.176300048828125,-130.24130013047562,0.2339,0.23744503982122145,0.54,-0.3807,-0.38425473830133666,0.7414284535237687,,
0.1764,-131.19521912350598,0.17640018463134766,-130.3178988450314,0.2339,0.23758891784696412,0.5401,-0.3807,-0.38422443968022896,0.7540407741478824,,
0.1765,-131.27490039840637,0.1765000820159912,-130.3766813646159,0.2339,0.23760609052202486,0.5402,-0.3807,-0.3845517381526076,0.7565703138587356,,
0.1766,-131.35458167330677,0.17660021781921387,-130.3508260619835,0.2339,0.23748251926099787,0.5403,-0.3807,-0.3845517381526076,0.7477736605942555,,
0.17670000000000002,-131.43426294820716,0.17670011520385742,-130.35919859092724,0.2339,0.237338784832302,0.5404,-0.3807,-0.3843758218333927,0.7434480561868924,,
0.1768,-131.51394422310756,0.17680001258850098,-130.4673963946812,0.2339,0.23718592848421952,0.5405,-0.3807,-0.38419813926637575,0.7358373533828219,,
0.1769,-131.59362549800798,0.17690014839172363,-130.41831482267196,0.2339,0.2370861744444306,0.5406,-0.3807,-0.38415795997736857,0.6391063333992225,,
0.177,-131.67330677290838,0.1770000457763672,-130.62588457255134,0.2339,0.23715971798603902,0.5407,-0.3807,-0.38408090710686127,0.6391717803956201,,
0.1771,-131.75298804780877,0.17710018157958984,-130.75951434358205,0.2339,0.23736021109073177,0.5408,-0.3807,-0.3838726837640879,0.6470612724060919,,
0.17720000000000002,-131.83266932270914,0.1772000789642334,-131.07212703712918,0.2339,0.23754999940108554,0.5408999999999999,-0.3807,-0.3841775909652344,0.7519847208050603,,
0.1773,-131.91235059760956,0.17730021476745605,-131.0441198997386,0.2339,0.23741389734476065,0.5409999999999999,-0.3807,-0.3841775909652344,0.7522302712815448,,
0.1774,-131.99203187250998,0.1774001121520996,-131.0516277113703,0.2339,0.23731810230951805,0.5411,-0.3807,-0.38417895338515085,0.7428708442162293,,
0.1775,-132.07171314741038,0.17750000953674316,-131.0818606039554,0.2339,0.23721439008713197,0.5412,-0.3807,-0.38415772487316446,0.7347329698020508,,
0.1776,-132.15139442231074,0.17760014533996582,-131.22196530174315,0.2339,0.23712038726534465,0.5413,-0.3807,-0.38422893540294245,0.7231456405729114,,
0.17770000000000002,-132.23107569721114,0.17770004272460938,-131.41128005812377,0.2339,0.2371522542703265,0.5414,-0.3807,-0.3840576221516432,0.7161594613708304,,
0.1778,-132.31075697211156,0.17780017852783203,-131.5734230267097,0.2339,0.23719186996096606,0.5415,-0.3807,-0.383816891709485,0.7161330838309066,,
0.1779,-132.39043824701196,0.17790007591247559,-131.48370051409725,0.2339,0.23734712737291289,0.5416000000000001,-0.3807,-0.3839887605320161,0.64341371927349,,
0.178,-132.47011952191235,0.17800021171569824,-131.7001718520628,0.2339,0.23739447648940876,0.5417000000000001,-0.3807,-0.3839887605320161,0.7431806974654936,,
0.1781,-132.54980079681275,0.1781001091003418,-131.71274801707733,0.2339,0.2373021920148422,0.5418000000000001,-0.3807,-0.3843726052800103,0.7360420997789863,,
0.1782,-132.62948207171314,0.17820000648498535,-131.46951031281668,0.2339,0.23711559429089413,0.5419,-0.3807,-0.384091292145224,0.6331060596795861,,
0.17830000000000001,-132.70916334661356,0.178300142288208,-131.790537440794,0.2339,0.23692143197296092,0.542,-0.3807,-0.3842273782141267,0.71919383110676,,
0.1784,-132.78884462151393,0.17840003967285156,-131.93309453769658,0.2339,0.2369312307347837,0.5421,-0.3807,-0.38418360867513174,0.7123890667552767,,
0.1785,-132.86852589641435,0.17850017547607422,-132.14366588616488,0.2339,0.23699133765990857,0.5422,-0.3807,-0.3838972799821277,0.7105371479671363,,
0.1786,-132.94820717131475,0.17860007286071777,-132.29686458033277,0.2339,0.23714602225864287,0.5423,-0.3807,-0.38371915137172075,0.7163613237294733,,
0.1787,-133.02788844621514,0.17870020866394043,-132.14897151595957,0.2339,0.2372747565717146,0.5424,-0.3807,-0.38371915137172075,0.6460164108682701,,
0.17880000000000001,-133.10756972111554,0.17880010604858398,-132.23231625935358,0.2339,0.23724141768579862,0.5425,-0.3807,-0.3840954395367924,0.6507985464998483,,
0.1789,-133.18725099601593,0.17890000343322754,-132.42692948997794,0.2339,0.23709658364208633,0.5426,-0.3807,-0.38414876290204647,0.7191826293039928,,
0.179,-133.26693227091636,0.1790001392364502,-132.39021561574543,0.2339,0.23695687206525162,0.5427,-0.3807,-0.3840271835649739,0.7036890135498942,,
0.1791,-133.34661354581675,0.17910003662109375,-132.4780177517446,0.2339,0.23680668159720383,0.5428,-0.3807,-0.38397354599588013,0.6920012906871325,,
0.1792,-133.42629482071712,0.1792001724243164,-132.65919264998783,0.2339,0.23679627401311745,0.5428999999999999,-0.3807,-0.38387823769460566,0.6881489307361633,,
0.17930000000000001,-133.5059760956175,0.17930006980895996,-132.76674127436317,0.2339,0.23675533248304662,0.5429999999999999,-0.3807,-0.3835623041400645,0.6868659694007802,,
0.1794,-133.58565737051794,0.17940020561218262,-132.89775423920136,0.2339,0.23689209341713455,0.5431,-0.3807,-0.3835623041400645,0.6930862116369219,,
0.1795,-133.66533864541836,0.17950010299682617,-132.96743065652083,0.2339,0.23690639316866333,0.5432,-0.3807,-0.38385675684905624,0.702981657022278,,
0.1796,-133.74501992031873,0.17960000038146973,-132.969866254573,0.2339,0.23682569225077393,0.5433,-0.3807,-0.3840983538273691,0.6945653238557616,,
0.1797,-133.82470119521912,0.17970013618469238,-132.9699778005287,0.2339,0.23658177859443186,0.5434,-0.3807,-0.38405619438609306,0.6788012452727297,,
0.17980000000000002,-133.90438247011951,0.17980003356933594,-132.93389930750936,0.2339,0.2363747468176079,0.5435,-0.3807,-0.3839088289190982,0.6716735384239625,,
0.1799,-133.98406374501994,0.1799001693725586,-133.05987598072102,0.2339,0.2362566814284365,0.5436,-0.3807,-0.38379370308599325,0.6661808100736962,,
0.18,-134.0637450199203,0.18000006675720215,-133.22520789890658,0.2339,0.2362685269340167,0.5437000000000001,-0.3807,-0.3835931553134534,0.6662010201586057,,
0.1801,-134.1434262948207,0.1801002025604248,-133.38795032866156,0.2339,0.23644873032270333,0.5438000000000001,-0.3807,-0.3835931553134534,0.6670383734988408,,
0.1802,-134.22310756972112,0.18020009994506836,-133.4326509025432,0.2339,0.23661484326315196,0.5439,-0.3807,-0.3835617779876553,0.6765796914385029,,
0.18030000000000002,-134.30278884462152,0.18029999732971191,-133.53740097955227,0.2339,0.23656242927434606,0.544,-0.3807,-0.38370162316925843,0.6773026788936278,,
0.1804,-134.3824701195219,0.18040013313293457,-133.49767607207826,0.2339,0.23637086986110126,0.5441,-0.3807,-0.38387749785128095,0.664807681116426,,
0.1805,-134.4621513944223,0.18050003051757812,-133.48727367397726,0.2339,0.23622580878614763,0.5442,-0.3807,-0.38396613879155495,0.6555992092967691,,
0.1806,-134.5418326693227,0.18060016632080078,-133.57574964467443,0.2339,0.23600447170834174,0.5443,-0.3807,-0.38403504328350063,0.647250929258208,,
0.1807,-134.62151394422312,0.18070006370544434,-133.7727493430748,0.2339,0.23594124830467783,0.5444,-0.3807,-0.3837966714692125,0.6466075788651435,,
0.18080000000000002,-134.7011952191235,0.180800199508667,-133.95251097196422,0.2339,0.2360796129711655,0.5445,-0.3807,-0.3837966714692125,0.6465432903593457,,
0.1809,-134.78087649402391,0.18090009689331055,-134.07039331173144,0.2339,0.23622596873169338,0.5446,-0.3807,-0.38346828429851326,0.6509903435830752,,
0.181,-134.8605577689243,0.1809999942779541,-134.16126925309138,0.2339,0.23622851934245118,0.5447,-0.3807,-0.38335536761650213,0.6600017652086144,,
0.1811,-134.9402390438247,0.18110013008117676,-134.18577248054538,0.2339,0.23628143844155192,0.5448,-0.3807,-0.3838127200893511,0.6578588429194098,,
0.1812,-135.0199203187251,0.1812000274658203,-134.13077236872272,0.2339,0.23608117380846325,0.5448999999999999,-0.3807,-0.38394187767179744,0.6467586900620756,,
0.18130000000000002,-135.0996015936255,0.18130016326904297,-134.20447087040745,0.2339,0.23591139991691326,0.5449999999999999,-0.3807,-0.38385808202749255,0.6452244639944941,,
0.1814,-135.1792828685259,0.18140006065368652,-134.35298873052383,0.2339,0.23567949560867615,0.5450999999999999,-0.3807,-0.3840339190198241,0.6406983010386899,,
0.1815,-135.25896414342628,0.18150019645690918,-134.54841438857449,0.2339,0.2357828561144569,0.5452,-0.3807,-0.38394154529051067,0.6425865689971919,,
0.18159999999999998,-135.33864541832668,0.18160009384155273,-134.68421512665458,0.2339,0.23595208395926898,0.5453,-0.3807,-0.38365245585696517,0.6434654833426263,,
0.1817,-135.4183266932271,0.1816999912261963,-134.81849526698295,0.2339,0.23625228607489857,0.5454,-0.3807,-0.38337976327966383,0.657442571394752,,
0.18180000000000002,-135.4980079681275,0.18180012702941895,-134.90091231159312,0.2339,0.23631934695607223,0.5455,-0.3807,-0.3834480669669844,0.6669170058170708,,
0.1819,-135.5776892430279,0.1819000244140625,-134.91322985722445,0.2339,0.2362312182990325,0.5456,-0.3807,-0.38387301591045786,0.6623166838868213,,
0.182,-135.65737051792826,0.18200016021728516,-134.8833259657578,0.2339,0.23608840279241142,0.5457000000000001,-0.3807,-0.38388843268730805,0.6524215849987927,,
0.18209999999999998,-135.73705179282868,0.1821000576019287,-134.92923734120276,0.2339,0.23593210521989072,0.5458000000000001,-0.3807,-0.3840252031418884,0.6414046802339238,,
0.1822,-135.8167330677291,0.18220019340515137,-135.10976100242792,0.2339,0.23587392093429954,0.5459,-0.3807,-0.3840685672924859,0.6382414467272834,,
0.18230000000000002,-135.8964143426295,0.18230009078979492,-135.29828768096678,0.2339,0.2359232090888433,0.546,-0.3807,-0.3839616277211093,0.6383341077711596,,
0.1824,-135.97609561752986,0.18239998817443848,-135.411431590985,0.2339,0.2360931527421797,0.5461,-0.3807,-0.3835468137781244,0.6437021272222242,,
0.1825,-136.05577689243026,0.18250012397766113,-135.53614410799503,0.2339,0.23622969039625608,0.5462,-0.3807,-0.38357324229483847,0.6545340211926671,,
0.18259999999999998,-136.13545816733068,0.1826000213623047,-135.60604085037582,0.2339,0.23623558555664922,0.5463,-0.3807,-0.38372121236237444,0.6595413336088579,,
0.1827,-136.21513944223108,0.18270015716552734,-135.55329124043595,0.2339,0.236090645841673,0.5464,-0.3807,-0.38407696441233824,0.6510369239323766,,
0.18280000000000002,-136.29482071713147,0.1828000545501709,-135.56302193029205,0.2339,0.23590739738606462,0.5465,-0.3807,-0.3840288404352446,0.6410809854838406,,
0.1829,-136.37450199203187,0.18290019035339355,-135.6953615852617,0.2339,0.23573842665143563,0.5466,-0.3807,-0.3840627713036708,0.6352181964759214,,
0.183,-136.45418326693226,0.1830000877380371,-135.8551582697022,0.2339,0.23573643255454324,0.5467,-0.3807,-0.3842283819334129,0.6314380237028141,,
0.18309999999999998,-136.53386454183268,0.18309998512268066,-136.03006877542265,0.2339,0.23590673027555278,0.5468,-0.3807,-0.3839076888007828,0.6358189554198206,,
0.1832,-136.61354581673305,0.18320012092590332,-136.1585954034606,0.2339,0.2360290179286466,0.5468999999999999,-0.3807,-0.38348689978753797,0.6438598491300865,,
0.18330000000000002,-136.69322709163347,0.18330001831054688,-136.27157470609677,0.2339,0.23624228087019614,0.5469999999999999,-0.3807,-0.38348884033137604,0.6581634274006972,,
0.1834,-136.77290836653387,0.18340015411376953,-136.28889532111944,0.2339,0.23622482008469703,0.5470999999999999,-0.3807,-0.38367772956616,0.6596964418391965,,
0.1835,-136.85258964143426,0.18350005149841309,-136.21104183742327,0.2339,0.23604132406130368,0.5472,-0.3807,-0.3840045327098724,0.6480123149391764,,
0.18359999999999999,-136.93227091633463,0.18360018730163574,-136.27907769376407,0.2339,0.23594957020712998,0.5473,-0.3807,-0.3839879778222605,0.6392057777638558,,
0.1837,-137.01195219123505,0.1837000846862793,-136.40085515679348,0.2339,0.23587286316637018,0.5474,-0.3807,-0.38395865504913956,0.6319109283043847,,
0.18380000000000002,-137.09163346613548,0.18380022048950195,-136.55588290641353,0.2339,0.23593381912807643,0.5475,-0.3807,-0.38395865504913956,0.6313190102060225,,
0.1839,-137.17131474103587,0.1839001178741455,-136.7362568742258,0.2339,0.2360690711138577,0.5476,-0.3807,-0.3836452086803869,0.6357649554387471,,
0.184,-137.25099601593627,0.18400001525878906,-136.78838617889198,0.2339,0.23626414999924839,0.5477000000000001,-0.3807,-0.3835338086388314,0.6486611055477237,,
0.18409999999999999,-137.33067729083663,0.18410015106201172,-136.86583461290238,0.2339,0.23630276696529323,0.5478000000000001,-0.3807,-0.3836183875353363,0.6613004189657608,,
0.1842,-137.41035856573706,0.18420004844665527,-136.80943200216302,0.2339,0.23611140022401794,0.5479,-0.3807,-0.3840300209996674,0.6512975320263945,,
0.18430000000000002,-137.49003984063745,0.18430018424987793,-136.8356426026588,0.2339,0.23608322120903258,0.548,-0.3807,-0.3840201689958312,0.6450349347200313,,
0.1844,-137.56972111553787,0.18440008163452148,-136.84872005457947,0.2339,0.23581049053596878,0.5481,-0.3807,-0.3840732137917922,0.6343489299248369,,
0.1845,-137.64940239043824,0.18450021743774414,-136.97675876038107,0.2339,0.23581771471696802,0.5482,-0.3807,-0.3840732137917922,0.6315835962255948,,
0.1846,-137.72908366533864,0.1846001148223877,-137.2123787743286,0.2339,0.23596610045279637,0.5483,-0.3807,-0.3837796954003362,0.6355280695095046,,
0.1847,-137.80876494023906,0.18470001220703125,-137.3326888047686,0.2339,0.2361913176900901,0.5484,-0.3807,-0.3836556029235928,0.6430992142745066,,
0.18480000000000002,-137.88844621513945,0.1848001480102539,-137.49168266834224,0.2339,0.23637036492963137,0.5485,-0.3807,-0.3834340930410534,0.6598210384143166,,
0.1849,-137.96812749003982,0.18490004539489746,-137.57871166433955,0.2339,0.2363821139434525,0.5486,-0.3807,-0.38355263296903996,0.6637184037070177,,
0.185,-138.04780876494024,0.18500018119812012,-137.51761379665294,0.2339,0.2363042609741241,0.5487,-0.3807,-0.3837700689198185,0.6544419703280457,,
0.1851,-138.12749003984064,0.18510007858276367,-137.46525501416656,0.2339,0.23603514243836077,0.5488,-0.3807,-0.3838959548541606,0.6433740243528149,,
0.1852,-138.20717131474106,0.18520021438598633,-137.58825829008072,0.2339,0.23601485676094505,0.5488999999999999,-0.3807,-0.3838959548541606,0.6389781958233195,,
0.18530000000000002,-138.28685258964143,0.18530011177062988,-137.7793818271726,0.2339,0.23603447969177918,0.5489999999999999,-0.3807,-0.383970312863755,0.6401909625739797,,
0.1854,-138.36653386454182,0.18540000915527344,-137.93312147086846,0.2339,0.23610080759852736,0.5490999999999999,-0.3807,-0.38372065627888546,0.6410837621771828,,
0.1855,-138.44621513944224,0.1855001449584961,-138.0586884448945,0.2339,0.2363185413152365,0.5492,-0.3807,-0.3834456404555121,0.6526732900152431,,
0.1856,-138.52589641434264,0.18560004234313965,-138.1557519624815,0.2339,0.2363984870339203,0.5493,-0.3807,-0.383489421478694,0.6667261892596824,,
0.1857,-138.60557768924303,0.1857001781463623,-138.17292933564565,0.2339,0.2363968290490805,0.5494,-0.3807,-0.3835968113910638,0.6649402208646195,,
0.18580000000000002,-138.68525896414343,0.18580007553100586,-138.14490144905707,0.2339,0.23625341325807278,0.5495,-0.3807,-0.3838588393163379,0.6577927078838437,,
0.1859,-138.76494023904382,0.18590021133422852,-138.1563343418757,0.2339,0.23610008849840933,0.5496,-0.3807,-0.3838588393163379,0.6512500993033887,,
0.186,-138.84462151394425,0.18600010871887207,-138.3015940640108,0.2339,0.23605458002522534,0.5497000000000001,-0.3807,-0.38390972052366207,0.6495902094711834,,
0.1861,-138.9243027888446,0.18610000610351562,-138.48660502055148,0.2339,0.2361394542939857,0.5498000000000001,-0.3807,-0.38379197449692604,0.652323185541259,,
0.1862,-139.003984063745,0.18620014190673828,-138.66620879762453,0.2339,0.23630225696351664,0.5499,-0.3807,-0.38359714135132655,0.6558898433767706,,
0.18630000000000002,-139.0836653386454,0.18630003929138184,-138.84733066853653,0.2339,0.23656557165909103,0.55,-0.3807,-0.38353141737507945,0.6688208033934089,,
0.1864,-139.16334661354583,0.1864001750946045,-138.89450892585077,0.2339,0.2366505521362012,0.5501,-0.3807,-0.38356273635307025,0.6825615264513278,,
0.1865,-139.24302788844622,0.18650007247924805,-138.87749446975948,0.2339,0.2366311202815633,0.5502,-0.3807,-0.38401477553261393,0.6809800144953018,,
0.1866,-139.32270916334662,0.1866002082824707,-138.91703017596876,0.2339,0.2364188715845892,0.5503,-0.3807,-0.38401477553261393,0.6710168654221642,,
0.1867,-139.402390438247,0.18670010566711426,-138.932295208818,0.2339,0.23627656633389577,0.5504,-0.3807,-0.3839959584414079,0.6577429968056696,,
0.18680000000000002,-139.4820717131474,0.1868000030517578,-139.07544606134647,0.2339,0.2362418031926862,0.5505,-0.3807,-0.38389704458116797,0.6534445062706088,,
0.1869,-139.5617529880478,0.18690013885498047,-139.24102167997358,0.2339,0.23634083800599187,0.5506,-0.3807,-0.383870144046165,0.6537151707337827,,
0.187,-139.6414342629482,0.18700003623962402,-139.35256502351683,0.2339,0.2364575147910635,0.5507,-0.3807,-0.38389755464552594,0.6644918409588356,,
0.1871,-139.72111553784862,0.18710017204284668,-139.42763727743474,0.2339,0.23662948999693525,0.5508,-0.3807,-0.3836451846202784,0.6821538543838044,,
0.1872,-139.800796812749,0.18720006942749023,-139.4651873463215,0.2339,0.23667483303095535,0.5509,-0.3807,-0.3839267748407195,0.6896830961997058,,
0.18730000000000002,-139.88047808764938,0.1873002052307129,-139.43706075726251,0.2339,0.23648690320541516,0.5509999999999999,-0.3807,-0.3839267748407195,0.6780295796145446,,
0.1874,-139.9601593625498,0.18740010261535645,-139.438629886878,0.2339,0.2363140595034488,0.5510999999999999,-0.3807,-0.3839827105941296,0.6633708361035331,,
0.1875,-140.0398406374502,0.1875,-139.5052948172076,0.2339,0.23617656776328858,0.5512,-0.3807,-0.3838997990333935,0.6534176740599145,,
0.1876,-140.11952191235062,0.18760013580322266,-139.67569215227172,0.2339,0.2361672971209804,0.5513,-0.3807,-0.3839529052935413,0.6529809024931506,,
0.1877,-140.199203187251,0.1877000331878662,-139.83826995152296,0.2339,0.23631489526624117,0.5514,-0.3807,-0.38386589258923576,0.656867621279344,,
0.18780000000000002,-140.27888446215138,0.18780016899108887,-139.99329156719227,0.2339,0.2365717157463094,0.5515,-0.3807,-0.3837061386385104,0.6750117822259398,,
0.1879,-140.3585657370518,0.18790006637573242,-139.83919529524127,0.2339,0.23666466658035587,0.5516,-0.3807,-0.3837024911211153,0.6068359870574253,,
0.188,-140.4382470119522,0.18800020217895508,-140.0668819761402,0.2339,0.2366122768852839,0.5517000000000001,-0.3807,-0.3837024911211153,0.6929552725252542,,
0.1881,-140.5179282868526,0.18810009956359863,-139.99026714267117,0.2339,0.2364860299667112,0.5518000000000001,-0.3807,-0.38400297616919027,0.6773279284320628,,
0.1882,-140.597609561753,0.1881999969482422,-139.97858974894885,0.2339,0.23627840029454614,0.5519000000000001,-0.3807,-0.3841592412517327,0.6623111856736292,,
0.18830000000000002,-140.67729083665338,0.18830013275146484,-140.12965359872558,0.2339,0.23626097021053197,0.552,-0.3807,-0.3841683350979075,0.6530569248402088,,
0.1884,-140.75697211155378,0.1884000301361084,-140.24248927487673,0.2339,0.23630407351083857,0.5521,-0.3807,-0.38416715170508553,0.6525119583618624,,
0.1885,-140.83665338645417,0.18850016593933105,-140.39972056321275,0.2339,0.2363840749867955,0.5522,-0.3807,-0.3837918958904379,0.6587593467224697,,
0.1886,-140.9163346613546,0.1886000633239746,-140.47947646261665,0.2339,0.2365578498327233,0.5523,-0.3807,-0.38363034198339707,0.6729699825413907,,
0.1887,-140.996015936255,0.18870019912719727,-140.5454198534556,0.2339,0.23660920196883142,0.5524,-0.3807,-0.38363034198339707,0.6858425502318565,,
0.18880000000000002,-141.0756972111554,0.18880009651184082,-140.52556538634724,0.2339,0.23648091957479517,0.5525,-0.3807,-0.3838007446424584,0.6766415080003482,,
0.1889,-141.15537848605575,0.18889999389648438,-140.4867412902863,0.2339,0.23625981038482538,0.5526,-0.3807,-0.3841090357321567,0.6610684771084316,,
0.189,-141.23505976095618,0.18900012969970703,-140.52378237820082,0.2339,0.23611334834127776,0.5527,-0.3807,-0.38403147075547117,0.6501665384584104,,
0.1891,-141.31474103585657,0.18910002708435059,-140.65232626306042,0.2339,0.236111098636591,0.5528,-0.3807,-0.38400374534541387,0.6479496214896568,,
0.1892,-141.39442231075697,0.18920016288757324,-140.82786219714666,0.2339,0.23625878720230045,0.5529,-0.3807,-0.3838819793685733,0.6496017803137902,,
0.18930000000000002,-141.47410358565736,0.1893000602722168,-140.96920061757302,0.2339,0.2363241207955499,0.5529999999999999,-0.3807,-0.38368057461532634,0.6570420355444266,,
0.1894,-141.55378486055776,0.18940019607543945,-141.07647971813213,0.2339,0.23656816276289225,0.5530999999999999,-0.3807,-0.3836678854039314,0.6745845754453752,,
0.1895,-141.63346613545818,0.189500093460083,-141.1858315630132,0.2339,0.23657068832023487,0.5532,-0.3807,-0.38351380457952067,0.6757096997986948,,
0.1896,-141.71314741035857,0.18959999084472656,-141.06203729543304,0.2339,0.2364294491350265,0.5533,-0.3807,-0.3839786232733217,0.662884749805724,,
0.1897,-141.79282868525894,0.18970012664794922,-141.05256877744708,0.2339,0.23630742218245004,0.5534,-0.3807,-0.38401360434759335,0.6523225846483462,,
0.18980000000000002,-141.87250996015936,0.18980002403259277,-141.17293547663098,0.2339,0.2362275555281922,0.5535,-0.3807,-0.38408879994621764,0.6495218539905677,,
0.1899,-141.95219123505976,0.18990015983581543,-141.29393841607447,0.2339,0.2362266456925922,0.5536,-0.3807,-0.3841971478180805,0.6511343496761294,,
0.19,-142.03187250996018,0.19000005722045898,-141.45156815598483,0.2339,0.23634982097213136,0.5537000000000001,-0.3807,-0.3839412516404073,0.6578955313931448,,
0.1901,-142.11155378486055,0.19010019302368164,-141.57713625301358,0.2339,0.23654857568561694,0.5538000000000001,-0.3807,-0.3836536969066437,0.670144924801066,,
0.1902,-142.19123505976094,0.1902000904083252,-141.67610462981,0.2339,0.23667337492551357,0.5539000000000001,-0.3807,-0.3835005430916128,0.6852331252121243,,
0.19030000000000002,-142.27091633466136,0.19029998779296875,-141.65099102864392,0.2339,0.23661331096678315,0.554,-0.3807,-0.38371602780093733,0.6802875017095142,,
0.1904,-142.35059760956176,0.1904001235961914,-141.63960323052686,0.2339,0.23654714201437352,0.5541,-0.3807,-0.38413348190912433,0.6717449960978036,,
0.1905,-142.43027888446213,0.19050002098083496,-141.70191003372636,0.2339,0.23634833241535497,0.5542,-0.3807,-0.3841595765116826,0.6647834031996934,,
0.1906,-142.50996015936255,0.19060015678405762,-141.77851877652162,0.2339,0.23635677920175494,0.5543,-0.3807,-0.3839525732587037,0.6638526150398963,,
0.1907,-142.58964143426294,0.19070005416870117,-141.99659660009897,0.2339,0.23646377134283983,0.5544,-0.3807,-0.3839528432467626,0.6686960831333696,,
0.19080000000000003,-142.66932270916337,0.19080018997192383,-142.16287139797416,0.2339,0.23662086016200368,0.5545,-0.3807,-0.3836699001276691,0.6738322190899247,,
0.19090000000000001,-142.74900398406373,0.19090008735656738,-142.23390320743792,0.2339,0.2368637972358523,0.5546,-0.3807,-0.3834805335151987,0.6917057510149995,,
0.191,-142.82868525896413,0.19099998474121094,-142.34684637347974,0.2339,0.23692745758450248,0.5547,-0.3807,-0.3835448938310201,0.7072125877432353,,
0.1911,-142.90836653386452,0.1911001205444336,-142.3359413654471,0.2339,0.2368713586939814,0.5548,-0.3807,-0.3840404413419555,0.6983356446857566,,
0.1912,-142.98804780876495,0.19120001792907715,-142.15933299144217,0.2339,0.23684794811035292,0.5549,-0.3807,-0.3839641655239062,0.5996629244800078,,
0.1913,-143.0677290836653,0.1913001537322998,-142.37259139668598,0.2339,0.23669697169965087,0.5549999999999999,-0.3807,-0.38394334050682144,0.6761340477329099,,
0.19140000000000001,-143.14741035856574,0.19140005111694336,-142.50895244391316,0.2339,0.23669460342361623,0.5550999999999999,-0.3807,-0.38391925798331195,0.676189031282786,,
0.1915,-143.22709163346613,0.19150018692016602,-142.629807697722,0.2339,0.23674256222936074,0.5552,-0.3807,-0.3838848107879118,0.6785314315718384,,
0.1916,-143.30677290836653,0.19160008430480957,-142.75563111147196,0.2339,0.23693692795699073,0.5553,-0.3807,-0.3836280940308746,0.6890113875344659,,
0.1917,-143.38645418326695,0.19170022010803223,-142.85692259800712,0.2339,0.2369758431929282,0.5554,-0.3807,-0.3836280940308746,0.7010820353186222,,
0.1918,-143.46613545816732,0.19180011749267578,-142.74771485627198,0.2339,0.2370976500973465,0.5555,-0.3807,-0.38365748598049043,0.6262605391059253,,
0.19190000000000002,-143.54581673306774,0.19190001487731934,-142.9062764512523,0.2339,0.2370059776814067,0.5556,-0.3807,-0.383786320390814,0.695084578684967,,
0.192,-143.62549800796813,0.192000150680542,-142.8516601113661,0.2339,0.2368457041500484,0.5557000000000001,-0.3807,-0.38387069515014316,0.6831903540118799,,
0.1921,-143.70517928286853,0.19210004806518555,-142.9378597173493,0.2339,0.23666491365290732,0.5558000000000001,-0.3807,-0.38381386491320846,0.6768295049850086,,
0.1922,-143.78486055776892,0.1922001838684082,-143.089906697343,0.2339,0.23674254223180344,0.5559000000000001,-0.3807,-0.3837471476883337,0.6795356747568587,,
0.1923,-143.86454183266932,0.19230008125305176,-143.25199443084733,0.2339,0.23681938921345405,0.556,-0.3807,-0.383670237174649,0.6803327515475655,,
0.19240000000000002,-143.94422310756974,0.19240021705627441,-143.14859171670787,0.2339,0.23701456680870503,0.5561,-0.3807,-0.383670237174649,0.6055698110070383,,
0.1925,-144.02390438247014,0.19250011444091797,-143.41335890978695,0.2339,0.23711417773453206,0.5562,-0.3807,-0.38349097251920067,0.706599662063646,,
0.1926,-144.1035856573705,0.19260001182556152,-143.44117943688403,0.2339,0.23707606455887226,0.5563,-0.3807,-0.383554694390432,0.7048709688852981,,
0.1927,-144.18326693227093,0.19270014762878418,-143.190047265011,0.2339,0.23698510381045013,0.5564,-0.3807,-0.3838004710657941,0.6015932439492648,,
0.1928,-144.26294820717132,0.19280004501342773,-143.39798241949882,0.2339,0.2368557330699262,0.5565,-0.3807,-0.38386998895026475,0.6774810338381742,,
0.19290000000000002,-144.34262948207174,0.1929001808166504,-143.5154900317093,0.2339,0.23675826832174726,0.5566,-0.3807,-0.3839580058142307,0.6696391995672225,,
0.193,-144.4223107569721,0.19300007820129395,-143.6976759399356,0.2339,0.23676386984181172,0.5567,-0.3807,-0.3838400964261236,0.6691772718617193,,
0.1931,-144.5019920318725,0.1931002140045166,-143.8429032143582,0.2339,0.2368902675677063,0.5568,-0.3807,-0.3838400964261236,0.6769423552456432,,
0.1932,-144.5816733067729,0.19320011138916016,-143.9274397881246,0.2339,0.23698647152702465,0.5569,-0.3807,-0.3836177782109154,0.6863852831275534,,
0.1933,-144.66135458167332,0.1933000087738037,-143.76889794984675,0.2339,0.23705574019117048,0.5569999999999999,-0.3807,-0.3835156922884798,0.6152710756182972,,
0.19340000000000002,-144.7410358565737,0.19340014457702637,-143.9449396540973,0.2339,0.23693404093005857,0.5570999999999999,-0.3807,-0.38365005048643724,0.6851401540868185,,
0.1935,-144.82071713147408,0.19350004196166992,-143.90063817195917,0.2339,0.23682107662408,0.5571999999999999,-0.3807,-0.3839558167783906,0.6773042799897488,,
0.1936,-144.9003984063745,0.19360017776489258,-143.9367489527969,0.2339,0.23665971865779808,0.5573,-0.3807,-0.38390495452940954,0.6748122564324337,,
0.1937,-144.9800796812749,0.19370007514953613,-144.05241053869244,0.2339,0.23665682680994757,0.5574,-0.3807,-0.3839470970924646,0.6739963707830673,,
0.1938,-145.0597609561753,0.1938002109527588,-144.1945058563272,0.2339,0.2367630417141937,0.5575,-0.3807,-0.3839470970924646,0.6752820553174952,,
0.19390000000000002,-145.1394422310757,0.19390010833740234,-144.28000142045576,0.2339,0.23689796700249946,0.5576,-0.3807,-0.38373965771597135,0.680673089209588,,
0.194,-145.2191235059761,0.1940000057220459,-144.38343961801,0.2339,0.2370380008687218,0.5577,-0.3807,-0.38360812396475885,0.6922486949923319,,
0.1941,-145.2988047808765,0.19410014152526855,-144.27200725798065,0.2339,0.23707043162696206,0.5578000000000001,-0.3807,-0.3835152643437617,0.6111705162348486,,
0.1942,-145.3784860557769,0.1942000389099121,-144.4488815440127,0.2339,0.23697145988141413,0.5579000000000001,-0.3807,-0.3835101475041133,0.6838756597641428,,
0.1943,-145.45816733067727,0.19430017471313477,-144.38039084633704,0.2339,0.23682371472433633,0.558,-0.3807,-0.38396129500536036,0.674659542905358,,
0.19440000000000002,-145.5378486055777,0.19440007209777832,-144.44739124477155,0.2339,0.236713923008328,0.5581,-0.3807,-0.38386077544075664,0.6689319902248944,,
0.1945,-145.6175298804781,0.19450020790100098,-144.55326299705706,0.2339,0.23683141898145524,0.5582,-0.3807,-0.38386077544075664,0.6750861604835132,,
0.1946,-145.69721115537848,0.19460010528564453,-144.73442374825518,0.2339,0.23693277542869032,0.5583,-0.3807,-0.3838002532445986,0.6811353566838241,,
0.19469999999999998,-145.77689243027888,0.19470000267028809,-144.87390135192604,0.2339,0.2370316493281657,0.5584,-0.3807,-0.38355544560444316,0.6897474903929488,,
0.1948,-145.8565737051793,0.19480013847351074,-144.73001095004972,0.2339,0.23717857688632688,0.5585,-0.3807,-0.38354630646306714,0.6167603101425914,,
0.19490000000000002,-145.9362549800797,0.1949000358581543,-144.95877016042473,0.2339,0.23712470145401393,0.5586,-0.3807,-0.3836821629257923,0.6942619438231054,,
0.195,-146.0159362549801,0.19500017166137695,-144.8572176780341,0.2339,0.2370645186457376,0.5587,-0.3807,-0.3839379977700731,0.6833766669244303,,
0.1951,-146.09561752988049,0.1951000690460205,-144.87365179814222,0.2339,0.23688904623297638,0.5588,-0.3807,-0.3839660284783268,0.6781174342969258,,
0.19519999999999998,-146.17529880478088,0.19520020484924316,-144.9549323312242,0.2339,0.23688725102550623,0.5589,-0.3807,-0.3839660284783268,0.6795586792058076,,
0.1953,-146.25498007968127,0.19530010223388672,-145.1143918293799,0.2339,0.23698265001783508,0.5589999999999999,-0.3807,-0.38388997414354303,0.6855114887743355,,
0.19540000000000002,-146.33466135458164,0.19539999961853027,-145.24879444862557,0.2339,0.23709819360229298,0.5590999999999999,-0.3807,-0.3837994259857713,0.6896521174521721,,
0.1955,-146.41434262948206,0.19550013542175293,-145.38681475087435,0.2339,0.2372850289380258,0.5591999999999999,-0.3807,-0.3837037109416661,0.70129347006662,,
0.1956,-146.49402390438246,0.19560003280639648,-145.47513459131872,0.2339,0.23735912038881396,0.5593,-0.3807,-0.3834731535328901,0.7096641700779629,,
0.19569999999999999,-146.57370517928288,0.19570016860961914,-145.4518823323444,0.2339,0.2373440550321148,0.5594,-0.3807,-0.38370584832849386,0.7015513146571092,,
0.1958,-146.65338645418325,0.1958000659942627,-145.41954365249163,0.2339,0.23717786539074306,0.5595,-0.3807,-0.38386922360871356,0.6893479410804174,,
0.19590000000000002,-146.73306772908367,0.19590020179748535,-145.4585844059719,0.2339,0.23703786210231584,0.5596,-0.3807,-0.38386922360871356,0.6835086039480821,,
0.196,-146.81274900398407,0.1960000991821289,-145.36740941194708,0.2339,0.23707275394177227,0.5597,-0.3807,-0.38379038498338386,0.5997345214984987,,
0.1961,-146.8924302788845,0.19609999656677246,-145.71668021072014,0.2339,0.23703844086941742,0.5598000000000001,-0.3807,-0.38370492026103675,0.6873336733978911,,
0.19619999999999999,-146.97211155378483,0.19620013236999512,-145.8494623266718,0.2339,0.2371900760945237,0.5599000000000001,-0.3807,-0.3836398547030714,0.6944563148038015,,
0.1963,-147.05179282868525,0.19630002975463867,-145.9485906548768,0.2339,0.2373774704554857,0.56,-0.3807,-0.38338412681896084,0.7095096691928181,,
0.19640000000000002,-147.13147410358565,0.19640016555786133,-145.80661467520216,0.2339,0.23741842632774365,0.5601,-0.3807,-0.38321713377796135,0.6265983048586948,,
0.1965,-147.21115537848607,0.19650006294250488,-145.97295935912732,0.2339,0.2372900641593162,0.5602,-0.3807,-0.3836390063746197,0.701184235578151,,
0.1966,-147.29083665338644,0.19660019874572754,-145.89707751189684,0.2339,0.23718442540366194,0.5603,-0.3807,-0.3836390063746197,0.6977436660041312,,
0.19669999999999999,-147.37051792828686,0.1967000961303711,-145.93650669349975,0.2339,0.23697372541121542,0.5604,-0.3807,-0.3836835317737906,0.6927589834969963,,
0.1968,-147.45019920318725,0.19679999351501465,-146.11187775848956,0.2339,0.23706962576293314,0.5605,-0.3807,-0.3836448003078224,0.6977596296779656,,
0.19690000000000002,-147.52988047808765,0.1969001293182373,-146.23978202912394,0.2339,0.23712716792798452,0.5606,-0.3807,-0.3835953133885427,0.6982502016275859,,
0.197,-147.60956175298804,0.19700002670288086,-146.38522545617528,0.2339,0.23722227386669628,0.5607,-0.3807,-0.3832318435629819,0.7038885585534281,,
0.1971,-147.68924302788844,0.19710016250610352,-146.42356435575218,0.2339,0.23735988616547934,0.5608,-0.3807,-0.38304318349915856,0.7198167327091292,,
0.1972,-147.76892430278886,0.19720005989074707,-146.47821415544408,0.2339,0.23747895918039905,0.5609,-0.3807,-0.3830287247450128,0.7225456299506424,,
0.1973,-147.84860557768926,0.19730019569396973,-146.4558463962611,0.2339,0.23729505180645066,0.5609999999999999,-0.3807,-0.3832417246635769,0.7048583910811159,,
0.19740000000000002,-147.92828685258965,0.19740009307861328,-146.38266250296257,0.2339,0.23705091657906502,0.5610999999999999,-0.3807,-0.3837422017453319,0.6907262904673321,,
0.1975,-148.00796812749005,0.19749999046325684,-146.47337931845536,0.2339,0.2370886162834643,0.5611999999999999,-0.3807,-0.38357403278573365,0.6892533575569999,,
0.1976,-148.08764940239047,0.1976001262664795,-146.61125936183274,0.2339,0.23714686431401866,0.5613,-0.3807,-0.3833816689208976,0.6907763879076666,,
0.1977,-148.16733067729083,0.19770002365112305,-146.75209351825976,0.2339,0.23713655685922827,0.5614,-0.3807,-0.3831648522458346,0.6913762507117828,,
0.1978,-148.24701195219123,0.1978001594543457,-146.86136232607967,0.2339,0.23732914926880044,0.5615,-0.3807,-0.3830182291065106,0.7047857497406681,,
0.19790000000000002,-148.32669322709162,0.19790005683898926,-146.9293068611545,0.2339,0.23735208549469897,0.5616,-0.3807,-0.382938791181886,0.7145576620528179,,
0.198,-148.40637450199202,0.19800019264221191,-146.8292593334623,0.2339,0.2371304686479997,0.5617,-0.3807,-0.3830087275771351,0.697870668204446,,
0.1981,-148.48605577689244,0.19810009002685547,-146.4840861726483,0.2339,0.23710883322625192,0.5618000000000001,-0.3807,-0.38326926747182294,0.5615924025683322,,
0.1982,-148.5657370517928,0.19819998741149902,-146.81856652743002,0.2339,0.2369473058633728,0.5619000000000001,-0.3807,-0.38329918711001887,0.6813781809349186,,
0.1983,-148.64541832669323,0.19830012321472168,-146.9368070574539,0.2339,0.23684087865282963,0.562,-0.3807,-0.38327321133967707,0.6818144190574456,,
0.19840000000000002,-148.72509960159363,0.19840002059936523,-147.11227847817955,0.2339,0.23696118923490966,0.5621,-0.3807,-0.38315255589856106,0.685033933594476,,
0.1985,-148.80478087649405,0.1985001564025879,-147.03545082004388,0.2339,0.23706291450332442,0.5622,-0.3807,-0.38308211962786154,0.6056746524804948,,
0.1986,-148.8844621513944,0.19860005378723145,-147.33697137608098,0.2339,0.2371395937349258,0.5623,-0.3807,-0.3827154809508885,0.7030276736029226,,
0.1987,-148.9641434262948,0.1987001895904541,-147.39668648094033,0.2339,0.23718809850692535,0.5624,-0.3807,-0.38253423490561667,0.701147554924748,,
0.1988,-149.0438247011952,0.19880008697509766,-147.3349663332454,0.2339,0.2370638181299525,0.5625,-0.3807,-0.38283223282061046,0.6878759526184893,,
0.19890000000000002,-149.12350597609563,0.1989002227783203,-147.32880143969768,0.2339,0.23686791848767422,0.5626,-0.3807,-0.38283223282061046,0.6763121168535646,,
0.199,-149.203187250996,0.19900012016296387,-147.39272186962208,0.2339,0.2367590170844031,0.5627,-0.3807,-0.38281763355040865,0.6713907015318594,,
0.1991,-149.28286852589642,0.19910001754760742,-147.49116915447235,0.2339,0.23682940482706447,0.5628,-0.3807,-0.3826886205989293,0.6778357357884686,,
0.1992,-149.3625498007968,0.19920015335083008,-147.69268912903897,0.2339,0.23688245878246217,0.5629,-0.3807,-0.3827036253318128,0.6810572344460645,,
0.1993,-149.44223107569724,0.19930005073547363,-147.7681102384188,0.2339,0.23704181106959274,0.563,-0.3807,-0.38263826615521185,0.6931859884279846,,
0.19940000000000002,-149.5219123505976,0.1994001865386963,-147.82842879513078,0.2339,0.23713887629165983,0.5630999999999999,-0.3807,-0.38232436680794796,0.7017383929105142,,
0.1995,-149.60159362549803,0.19950008392333984,-147.85748485121488,0.2339,0.23708812277298116,0.5631999999999999,-0.3807,-0.38258186077081685,0.6968432466038044,,
0.1996,-149.6812749003984,0.1996002197265625,-147.82893867336082,0.2339,0.23702363568063614,0.5633,-0.3807,-0.38258186077081685,0.6891119917383992,,
0.1997,-149.76095617529882,0.19970011711120605,-147.82332128686858,0.2339,0.2367529906726614,0.5634,-0.3807,-0.38281271813233253,0.6797860488912484,,
0.1998,-149.84063745019918,0.1998000144958496,-147.96871840989624,0.2339,0.23670361280389265,0.5635,-0.3807,-0.38258173367169424,0.6822459269009514,,
0.19990000000000002,-149.9203187250996,0.19990015029907227,-148.12249228236124,0.2339,0.23685298560685605,0.5636,-0.3807,-0.3826633590471473,0.6894066366373738,,
0.2,-150.0,0.20000004768371582,-148.3186742550694,0.2339,0.23707289486909383,0.5637,-0.3807,-0.38270135567332586,0.7013607322363429,,
0.2001,-150.0,0.20010018348693848,-148.3690382310611,0.2339,0.23728518542714208,0.5638000000000001,-0.3807,-0.38249805632227224,0.7146005767069737,,
0.2002,-150.0,0.20020008087158203,-148.13210090992118,0.2339,0.237403941089079,0.5639000000000001,-0.3807,-0.3820353842279393,0.6052640295955871,,
0.2003,-150.0,0.2003002166748047,-148.1333764678252,0.2339,0.23733862495941552,0.5640000000000001,-0.3807,-0.3820353842279393,0.595504573637494,,
0.20040000000000002,-150.0,0.20040011405944824,-148.38405577923223,0.2339,0.2372173188994047,0.5641,-0.3807,-0.3822127427161768,0.706602981608806,,
0.2005,-150.0,0.2005000114440918,-148.39948100590865,0.2339,0.23699031793600353,0.5642,-0.3807,-0.382413084056366,0.6968130353577521,,
0.2006,-150.0,0.20060014724731445,-148.5102705507192,0.2339,0.23700750069293702,0.5643,-0.3807,-0.3825504504012722,0.6974851857611377,,
0.2007,-150.0,0.200700044631958,-148.69101081786656,0.2339,0.23708066868735445,0.5644,-0.3807,-0.38252225235472226,0.7004451788030919,,
0.2008,-150.0,0.20080018043518066,-148.77250839003025,0.2339,0.2372127135470687,0.5645,-0.3807,-0.38245123054689656,0.7089139938142702,,
0.20090000000000002,-150.0,0.20090007781982422,-148.49803092549405,0.2339,0.23735627612055407,0.5646,-0.3807,-0.38231555775993464,0.5995542738430895,,
0.201,-150.0,0.20100021362304688,-148.88760087261997,0.2339,0.2374117060954799,0.5647,-0.3807,-0.38231555775993464,0.7326701293242431,,
0.2011,-150.0,0.20110011100769043,-148.55545654113527,0.2339,0.2373332565984147,0.5648,-0.3807,-0.3822747900832594,0.5904515138127923,,
0.2012,-150.0,0.20120000839233398,-148.77778931633904,0.2339,0.2371443361610066,0.5649,-0.3807,-0.3825197957180981,0.7064493435128544,,
0.2013,-150.0,0.20130014419555664,-148.86309502848871,0.2339,0.23708501850089098,0.565,-0.3807,-0.3825139524296416,0.7033951549107469,,
0.20140000000000002,-150.0,0.2014000415802002,-149.00963347395705,0.2339,0.23706168371665792,0.5650999999999999,-0.3807,-0.3825609027788379,0.7030582458570142,,
0.2015,-150.0,0.20150017738342285,-149.13398670534147,0.2339,0.23725533336942864,0.5651999999999999,-0.3807,-0.38264022326507896,0.7123950636404038,,
0.2016,-150.0,0.2016000747680664,-149.23752190448772,0.2339,0.23746134046023665,0.5653,-0.3807,-0.38232212611110933,0.7268987602686461,,
0.2017,-150.0,0.20170021057128906,-149.24669441512896,0.2339,0.23752536986872066,0.5654,-0.3807,-0.38232212611110933,0.7428248710866573,,
0.2018,-150.0,0.20180010795593262,-149.29505790920942,0.2339,0.23756734773790886,0.5655,-0.3807,-0.382114395349861,0.7455162069113616,,
0.20190000000000002,-150.0,0.20190000534057617,-149.211751028424,0.2339,0.23741032077330718,0.5656,-0.3807,-0.38218981397714435,0.7277448544887822,,
0.202,-150.0,0.20200014114379883,-149.16083854285003,0.2339,0.23728481564445497,0.5657,-0.3807,-0.3825957263270142,0.7077818706605349,,
0.2021,-150.0,0.20210003852844238,-149.2653860828345,0.2339,0.23721268314926083,0.5658000000000001,-0.3807,-0.3826609538324059,0.7014333494664876,,
0.2022,-150.0,0.20220017433166504,-149.3731965638402,0.2339,0.23724214900956964,0.5659000000000001,-0.3807,-0.382624530375778,0.7017867799726731,,
0.2023,-150.0,0.2023000717163086,-149.4378990662181,0.2339,0.23736139679000004,0.5660000000000001,-0.3807,-0.38223559664347856,0.7113520637817144,,
0.20240000000000002,-150.0,0.20240020751953125,-149.47619965077965,0.2339,0.2374866857486453,0.5661,-0.3807,-0.38223559664347856,0.7294962310746834,,
0.2025,-150.0,0.2025001049041748,-149.4799494923343,0.2339,0.2375949846348853,0.5662,-0.3807,-0.3822108375786252,0.7464704580209378,,
0.2026,-150.0,0.20260000228881836,-149.4781574535665,0.2339,0.23753891144581007,0.5663,-0.3807,-0.3820680851350527,0.7380365386584719,,
0.2027,-150.0,0.20270013809204102,-149.07134563860066,0.2339,0.2374052439139247,0.5664,-0.3807,-0.3821313945836641,0.5865198982134342,,
0.2028,-150.0,0.20280003547668457,-149.37218653828046,0.2339,0.23719602304428838,0.5665,-0.3807,-0.3826009062459763,0.7025921976362494,,
0.20290000000000002,-150.0,0.20290017127990723,-149.46594784754666,0.2339,0.2371578539308043,0.5666,-0.3807,-0.3824912251857122,0.6969606168110293,,
0.203,-150.0,0.20300006866455078,-149.59124586297776,0.2339,0.23725280852776964,0.5667,-0.3807,-0.3823715473496455,0.699185862219389,,
0.2031,-150.0,0.20310020446777344,-149.62778361857303,0.2339,0.23738847554616482,0.5668,-0.3807,-0.3823715473496455,0.7116433866111513,,
0.2032,-150.0,0.203200101852417,-149.6396571322866,0.2339,0.23761146968007898,0.5669,-0.3807,-0.3820477956312097,0.7310682577202324,,
0.2033,-150.0,0.20329999923706055,-149.66359572400694,0.2339,0.23767441440865641,0.567,-0.3807,-0.38200314609596575,0.73765434884843,,
0.20340000000000003,-150.0,0.2034001350402832,-149.63777883432113,0.2339,0.23764550184334005,0.5670999999999999,-0.3807,-0.38204459337874075,0.7281548163286231,,
0.20350000000000001,-150.0,0.20350003242492676,-149.57714495119677,0.2339,0.2374812706096612,0.5671999999999999,-0.3807,-0.38225746908392577,0.7111889841304208,,
0.2036,-150.0,0.20360016822814941,-149.59794825179623,0.2339,0.23738972044466405,0.5673,-0.3807,-0.3823677077609409,0.6992845289063021,,
0.2037,-150.0,0.20370006561279297,-149.66454983072518,0.2339,0.23738929505883113,0.5674,-0.3807,-0.38234337706324356,0.6965855491054258,,
0.2038,-150.0,0.20380020141601562,-149.7247012166583,0.2339,0.2375056618809033,0.5675,-0.3807,-0.38234337706324356,0.7023632303516487,,
0.20390000000000003,-150.0,0.20390009880065918,-149.7830643386316,0.2339,0.23756419806936377,0.5676,-0.3807,-0.38223712046531333,0.7130745754952613,,
0.20400000000000001,-150.0,0.20399999618530273,-149.83534735015573,0.2339,0.2378101622346322,0.5677,-0.3807,-0.38202535550363526,0.7375606780684489,,
0.2041,-150.0,0.2041001319885254,-149.7802060041171,0.2339,0.23778355951647787,0.5678000000000001,-0.3807,-0.3818519635837566,0.7323381425231935,,
0.2042,-150.0,0.20420002937316895,-149.6755343506974,0.2339,0.23762153941458308,0.5679000000000001,-0.3807,-0.38222272605839736,0.7156607979351092,,
0.2043,-150.0,0.2043001651763916,-149.65101386432323,0.2339,0.23747592010848478,0.5680000000000001,-0.3807,-0.38262437073023875,0.7028403833594041,,
0.20440000000000003,-150.0,0.20440006256103516,-149.6795456205664,0.2339,0.23744283686319043,0.5681,-0.3807,-0.38252038719648324,0.696278305199378,,
0.20450000000000002,-150.0,0.2045001983642578,-149.8314479363539,0.2339,0.23757939255356772,0.5682,-0.3807,-0.38252038719648324,0.7010752520675239,,
0.2046,-150.0,0.20460009574890137,-149.9177977229829,0.2339,0.23768847902768514,0.5683,-0.3807,-0.3824745697951406,0.7130642305587249,,
0.2047,-150.0,0.20469999313354492,-149.92674514754225,0.2339,0.23784200415030118,0.5684,-0.3807,-0.382398677384094,0.7265010388244822,,
0.2048,-150.0,0.20480012893676758,-149.9643651484487,0.2339,0.2379933520455277,0.5685,-0.3807,-0.3820764404547415,0.7475156122084264,,
0.2049,-150.0,0.20490002632141113,-149.96161776451208,0.2339,0.23798444653226486,0.5686,-0.3807,-0.38208526609339366,0.7426231673621344,,
0.20500000000000002,-150.0,0.2050001621246338,-149.87311311201717,0.2339,0.23783543149654196,0.5687,-0.3807,-0.3821501859170187,0.7229618406371973,,
0.2051,-150.0,0.20510005950927734,-149.8291346136379,0.2339,0.23774236170917667,0.5688,-0.3807,-0.38248838203300545,0.7069464010300615,,
0.2052,-150.0,0.2052001953125,-149.8249505731065,0.2339,0.2377112999366713,0.5689,-0.3807,-0.3825667492181429,0.7028401560739748,,
0.2053,-150.0,0.20530009269714355,-149.92267955768406,0.2339,0.2377461329311882,0.569,-0.3807,-0.38276036161702776,0.7086534730473919,,
0.2054,-150.0,0.2053999900817871,-149.97729023933627,0.2339,0.23795206091086046,0.5690999999999999,-0.3807,-0.3825904969037125,0.7248508420519114,,
0.20550000000000002,-150.0,0.20550012588500977,-150.02453014121684,0.2339,0.2381137561594489,0.5691999999999999,-0.3807,-0.38225254071953135,0.746017994535522,,
0.2056,-150.0,0.20560002326965332,-149.9614012514198,0.2339,0.2381492177495502,0.5692999999999999,-0.3807,-0.38215816659842644,0.7532046127098853,,
0.2057,-150.0,0.20570015907287598,-149.88841538891825,0.2339,0.2380855327972099,0.5694,-0.3807,-0.3823032694643972,0.7413536491962981,,
0.2058,-150.0,0.20580005645751953,-149.88076949234767,0.2339,0.23786634772944393,0.5695,-0.3807,-0.38234740433446945,0.7234037652239386,,
0.2059,-150.0,0.2059001922607422,-149.8463591870041,0.2339,0.2377451811210313,0.5696,-0.3807,-0.3827101513419581,0.7100098615439474,,
0.20600000000000002,-150.0,0.20600008964538574,-149.8972481767548,0.2339,0.2378168361353132,0.5697,-0.3807,-0.3827169221511523,0.7060529321163447,,
0.2061,-150.0,0.2060999870300293,-150.02202615201506,0.2339,0.23786566574558846,0.5698,-0.3807,-0.38281187623363666,0.7117141797819357,,
0.2062,-150.0,0.20620012283325195,-150.04621104738357,0.2339,0.23810256874102004,0.5699000000000001,-0.3807,-0.3826098885228742,0.7291503667308283,,
0.2063,-150.0,0.2063000202178955,-150.06010113187244,0.2339,0.23823628489884835,0.5700000000000001,-0.3807,-0.3824580891768124,0.7440276312860289,,
0.2064,-150.0,0.20640015602111816,-150.0350175822008,0.2339,0.2382799085183307,0.5701,-0.3807,-0.382237902623773,0.7512227297124505,,
0.20650000000000002,-150.0,0.20650005340576172,-149.9742206216881,0.2339,0.23818613981922354,0.5702,-0.3807,-0.38242802111424135,0.7381218823443259,,
0.2066,-150.0,0.20660018920898438,-149.67687152150728,0.2339,0.23807223178588985,0.5703,-0.3807,-0.38274199201661,0.6219265914213429,,
0.2067,-150.0,0.20670008659362793,-149.8941244671739,0.2339,0.23792085202992905,0.5704,-0.3807,-0.3830444888645518,0.7031300260806467,,
0.2068,-150.0,0.20680022239685059,-149.9880267274544,0.2339,0.2379849886988578,0.5705,-0.3807,-0.3830444888645518,0.7054692231042766,,
0.2069,-150.0,0.20690011978149414,-150.02774508493678,0.2339,0.238069012199152,0.5706,-0.3807,-0.38281033724310887,0.7175429487940604,,
0.20700000000000002,-150.0,0.2070000171661377,-149.97992149725044,0.2339,0.2381872200627359,0.5707,-0.3807,-0.38278045446743414,0.7324226908242294,,
0.2071,-150.0,0.20710015296936035,-149.96014085675995,0.2339,0.23829305480343732,0.5708,-0.3807,-0.3824928398335738,0.7459245286788765,,
0.2072,-150.0,0.2072000503540039,-149.91176958331567,0.2339,0.23819491122104725,0.5709,-0.3807,-0.38257038933761295,0.7378063201118579,,
0.2073,-150.0,0.20730018615722656,-149.5336176787942,0.2339,0.23800990099469857,0.571,-0.3807,-0.382720529069927,0.6221918684615655,,
0.2074,-150.0,0.20740008354187012,-149.75241842888167,0.2339,0.2378334166967453,0.5710999999999999,-0.3807,-0.38318484047094925,0.7014358690232995,,
0.20750000000000002,-150.0,0.20750021934509277,-149.8048312111784,0.2339,0.23786467240063125,0.5711999999999999,-0.3807,-0.38318484047094925,0.6969128249254188,,
0.2076,-150.0,0.20760011672973633,-149.81725380177835,0.2339,0.2378875954719336,0.5712999999999999,-0.3807,-0.382875841648884,0.6994448885136063,,
0.2077,-150.0,0.20770001411437988,-149.92153553803806,0.2339,0.2380052427870063,0.5714,-0.3807,-0.38282877946770255,0.7115638662624476,,
0.20779999999999998,-150.0,0.20780014991760254,-149.70121707904988,0.2339,0.2382188982117223,0.5715,-0.3807,-0.38267953087721895,0.6371109950059428,,
0.2079,-150.0,0.2079000473022461,-149.90227187127846,0.2339,0.23827916222688647,0.5716,-0.3807,-0.38249433035988145,0.735577472701791,,
0.20800000000000002,-150.0,0.20800018310546875,-149.81316162848324,0.2339,0.23806190558293508,0.5717,-0.3807,-0.3825811761584549,0.7186577096790064,,
0.2081,-150.0,0.2081000804901123,-149.474492465091,0.2339,0.2379693020055909,0.5718,-0.3807,-0.3831483803024455,0.6052979635911225,,
0.2082,-150.0,0.20820021629333496,-149.68585050505072,0.2339,0.23786596483464637,0.5719000000000001,-0.3807,-0.3831483803024455,0.6915521288228225,,
0.20829999999999999,-150.0,0.20830011367797852,-149.78278671154584,0.2339,0.23791934774331538,0.5720000000000001,-0.3807,-0.38303485190141934,0.6955866516588137,,
0.2084,-150.0,0.20840001106262207,-149.80061248074026,0.2339,0.23797862273496068,0.5721,-0.3807,-0.3829268790103788,0.7043321775094089,,
0.20850000000000002,-150.0,0.20850014686584473,-149.846441074769,0.2339,0.23811859119936754,0.5722,-0.3807,-0.38268719543641727,0.7178163474257027,,
0.2086,-150.0,0.20860004425048828,-149.85609163271698,0.2339,0.2382218486466346,0.5723,-0.3807,-0.3825930232866322,0.7355008965927431,,
0.2087,-150.0,0.20870018005371094,-149.55886173147672,0.2339,0.23819624911863993,0.5724,-0.3807,-0.38252907716923384,0.6344332745131099,,
0.20879999999999999,-150.0,0.2088000774383545,-149.6946629088489,0.2339,0.23805211058650752,0.5725,-0.3807,-0.3828727056667315,0.7195805034652908,,
0.2089,-150.0,0.20890021324157715,-149.6357863768186,0.2339,0.2378794025220195,0.5726,-0.3807,-0.3828727056667315,0.7032346247525186,,
0.20900000000000002,-150.0,0.2090001106262207,-149.63908812521132,0.2339,0.23782799648134587,0.5727,-0.3807,-0.3830144276055676,0.7015714187208919,,
0.2091,-150.0,0.20910000801086426,-149.7636693539639,0.2339,0.2379172961680829,0.5728,-0.3807,-0.3830265734959637,0.7045970382210833,,
0.2092,-150.0,0.20920014381408691,-149.8516432953018,0.2339,0.2380594760923023,0.5729,-0.3807,-0.382942479530728,0.7199500212201024,,
0.20929999999999999,-150.0,0.20930004119873047,-149.8332179020416,0.2339,0.23822110723169052,0.573,-0.3807,-0.38276133464434386,0.7334460912228133,,
0.2094,-150.0,0.20940017700195312,-149.86022573119934,0.2339,0.23827337638085186,0.5730999999999999,-0.3807,-0.3825895844235641,0.7455411261862158,,
0.20950000000000002,-150.0,0.20950007438659668,-149.86494709405312,0.2339,0.238197568916848,0.5731999999999999,-0.3807,-0.3824454544743898,0.7427727043316388,,
0.2096,-150.0,0.20960021018981934,-149.72609085789892,0.2339,0.23805703478336002,0.5732999999999999,-0.3807,-0.3824454544743898,0.728424871265477,,
0.2097,-150.0,0.2097001075744629,-149.6679522089134,0.2339,0.23788026217500055,0.5734,-0.3807,-0.3828453554401771,0.7126177751549189,,
0.2098,-150.0,0.20980000495910645,-149.69577362181627,0.2339,0.23789809828518854,0.5735,-0.3807,-0.3829760520541252,0.7118273012220997,,
0.2099,-150.0,0.2099001407623291,-149.796495323227,0.2339,0.23792749663293442,0.5736,-0.3807,-0.3829171509205751,0.7166770775698075,,
0.21000000000000002,-150.0,0.21000003814697266,-149.83771461758005,0.2339,0.23806015195944036,0.5737,-0.3807,-0.3827862338678881,0.7288401392884336,,
0.2101,-150.0,0.2101001739501953,-149.81850186334006,0.2339,0.2381528776061365,0.5738,-0.3807,-0.3825385457457107,0.7400844775356588,,
0.2102,-150.0,0.21020007133483887,-149.79608394589476,0.2339,0.23817226540021924,0.5739000000000001,-0.3807,-0.38250696244776416,0.7439703413771861,,
0.2103,-150.0,0.21030020713806152,-149.74146658522406,0.2339,0.23805968159938512,0.5740000000000001,-0.3807,-0.38250696244776416,0.7330449846967182,,
0.2104,-150.0,0.21040010452270508,-149.6451696155602,0.2339,0.23783007753470733,0.5741,-0.3807,-0.3826077639231873,0.7224983599242998,,
0.21050000000000002,-150.0,0.21050000190734863,-149.60558947508784,0.2339,0.23780037539876114,0.5742,-0.3807,-0.38291245091344983,0.7180045741732487,,
0.2106,-150.0,0.2106001377105713,-149.68264948286725,0.2339,0.23779874222017977,0.5743,-0.3807,-0.3829409940006592,0.7196071125153491,,
0.2107,-150.0,0.21070003509521484,-149.73585884522785,0.2339,0.2378801200527931,0.5744,-0.3807,-0.3829627364555175,0.7237197656705451,,
0.2108,-150.0,0.2108001708984375,-149.76173862947036,0.2339,0.23802185020964303,0.5745,-0.3807,-0.3828957496555694,0.7324850191377509,,
0.2109,-150.0,0.21090006828308105,-149.8092816839567,0.2339,0.23809625057499986,0.5746,-0.3807,-0.38251537709596967,0.7456883050950641,,
0.21100000000000002,-150.0,0.2110002040863037,-149.81616261451836,0.2339,0.23797791755449219,0.5747,-0.3807,-0.38251537709596967,0.7436137433935917,,
0.2111,-150.0,0.21110010147094727,-149.27529171514365,0.2339,0.23786997624031458,0.5748,-0.3807,-0.382507768014776,0.5805006722124227,,
0.2112,-150.0,0.21119999885559082,-149.6446619682384,0.2339,0.23778976244453565,0.5749,-0.3807,-0.38273662811759535,0.7237196522171884,,
0.2113,-150.0,0.21130013465881348,-149.65131087079192,0.2339,0.23772580950109867,0.575,-0.3807,-0.38298099272305935,0.7195642173782796,,
0.2114,-150.0,0.21140003204345703,-149.72291744053962,0.2339,0.23771113088151888,0.5751,-0.3807,-0.3828851757949132,0.7203991040220953,,
0.21150000000000002,-150.0,0.2115001678466797,-149.75396482918535,0.2339,0.23778667600529751,0.5751999999999999,-0.3807,-0.38286309008151775,0.7247737333653611,,
0.2116,-150.0,0.21160006523132324,-149.370832842638,0.2339,0.23790101374070777,0.5752999999999999,-0.3807,-0.3824869588641228,0.5826435370537542,,
0.2117,-150.0,0.2117002010345459,-149.71208228117953,0.2339,0.23791406683417532,0.5754,-0.3807,-0.3824869588641228,0.7463992409806697,,
0.2118,-150.0,0.21180009841918945,-149.25521090359172,0.2339,0.2379070462848159,0.5755,-0.3807,-0.3823747574595727,0.5868267633256694,,
0.2119,-150.0,0.211899995803833,-149.55354255938028,0.2339,0.23766098496607438,0.5756,-0.3807,-0.3824528566214833,0.7273199424265092,,
0.21200000000000002,-150.0,0.21200013160705566,-149.5459248214386,0.2339,0.23748398966805825,0.5757,-0.3807,-0.38273441933096497,0.7192790898970233,,
0.2121,-150.0,0.21210002899169922,-149.3554411522205,0.2339,0.23747978942903822,0.5758,-0.3807,-0.3828503068019784,0.597182402211531,,
0.2122,-150.0,0.21220016479492188,-149.731754505151,0.2339,0.2374787930503637,0.5759000000000001,-0.3807,-0.38285311129531785,0.7092792963484033,,
0.21230000000000002,-150.0,0.21230006217956543,-149.79260720346238,0.2339,0.2375796722457823,0.5760000000000001,-0.3807,-0.3826109899431251,0.7181928152214463,,
0.2124,-150.0,0.21240019798278809,-149.75438179291862,0.2339,0.23771565340227227,0.5761000000000001,-0.3807,-0.3826109899431251,0.7284646882011013,,
0.2125,-150.0,0.21250009536743164,-149.75747298857885,0.2339,0.2378083977193672,0.5762,-0.3807,-0.3824755655936697,0.7369523489162542,,
0.2126,-150.0,0.2125999927520752,-149.7023346871367,0.2339,0.23771978443476877,0.5763,-0.3807,-0.38249217238056543,0.7292011175627379,,
0.2127,-150.0,0.21270012855529785,-149.66808603007274,0.2339,0.23756444773417254,0.5764,-0.3807,-0.38251612264953805,0.7153355454789114,,
0.21280000000000002,-150.0,0.2128000259399414,-149.6544730588477,0.2339,0.23747318151257898,0.5765,-0.3807,-0.3829338296867327,0.7045452930387827,,
0.2129,-150.0,0.21290016174316406,-149.76157739664066,0.2339,0.2374837951197646,0.5766,-0.3807,-0.38295368287360776,0.7046456165261441,,
0.213,-150.0,0.21300005912780762,-149.81818255759595,0.2339,0.23744661920580426,0.5767,-0.3807,-0.3826965523206093,0.7080455052050003,,
0.2131,-150.0,0.21310019493103027,-149.8361478400503,0.2339,0.23757710467710333,0.5768,-0.3807,-0.3826173719072718,0.7160737364198623,,
0.2132,-150.0,0.21320009231567383,-149.84311844657125,0.2339,0.2377320103899922,0.5769,-0.3807,-0.38264273645758917,0.7269935437193537,,
0.21330000000000002,-150.0,0.21329998970031738,-149.4371424413412,0.2339,0.23787452136738257,0.577,-0.3807,-0.3825255381634146,0.5779899819914913,,
0.2134,-150.0,0.21340012550354004,-149.71522771299072,0.2339,0.23770787667212956,0.5771,-0.3807,-0.3824782734189581,0.7200571173096985,,
0.2135,-150.0,0.2135000228881836,-149.69549369923695,0.2339,0.23752278768479335,0.5771999999999999,-0.3807,-0.3827371521715171,0.711124180066206,,
0.2136,-150.0,0.21360015869140625,-149.71441758801265,0.2339,0.23751118685527156,0.5772999999999999,-0.3807,-0.3830933268900323,0.7107453117608235,,
0.2137,-150.0,0.2137000560760498,-149.8301520138767,0.2339,0.2375831457351138,0.5774,-0.3807,-0.3828256362580731,0.7115409912703293,,
0.21380000000000002,-150.0,0.21380019187927246,-149.895282471185,0.2339,0.23771517262828298,0.5775,-0.3807,-0.38276884417041585,0.717382989975838,,
0.2139,-150.0,0.21390008926391602,-149.92879125347204,0.2339,0.23793980461338138,0.5776,-0.3807,-0.38274098025331504,0.7265430754298173,,
0.214,-150.0,0.21399998664855957,-149.88526631055277,0.2339,0.238107168107394,0.5777,-0.3807,-0.38246759004057307,0.7404492221574421,,
0.2141,-150.0,0.21410012245178223,-149.89002755221895,0.2339,0.23815951086282494,0.5778,-0.3807,-0.3823266165466474,0.7399700783435305,,
0.2142,-150.0,0.21420001983642578,-149.83112823726185,0.2339,0.237996235330384,0.5779000000000001,-0.3807,-0.38228379050622435,0.7283416909161196,,
0.21430000000000002,-150.0,0.21430015563964844,-149.78701513253523,0.2339,0.23789617320492554,0.5780000000000001,-0.3807,-0.38267382907834935,0.7169285139166379,,
0.2144,-150.0,0.214400053024292,-149.84464353727603,0.2339,0.23794364748520763,0.5781000000000001,-0.3807,-0.3828367592251997,0.7141618995664248,,
0.2145,-150.0,0.21450018882751465,-149.9333288009882,0.2339,0.23794983410007411,0.5782,-0.3807,-0.38277887858244464,0.7168599703734228,,
0.2146,-150.0,0.2146000862121582,-149.99904484231467,0.2339,0.23800573693161653,0.5783,-0.3807,-0.38256911690037143,0.7219412926676266,,
0.2147,-150.0,0.21470022201538086,-150.02286122418803,0.2339,0.2381714814865431,0.5784,-0.3807,-0.38256911690037143,0.7529232607461864,,
0.21480000000000002,-150.0,0.21480011940002441,-149.9749752142735,0.2339,0.23834492760606332,0.5785,-0.3807,-0.38232041549385837,0.767239786274866,,
0.2149,-150.0,0.21490001678466797,-149.92263619472885,0.2339,0.23839139167447318,0.5786,-0.3807,-0.38221659963293014,0.7370596767071456,,
0.215,-150.0,0.21500015258789062,-149.83889576206562,0.2339,0.23825012625110709,0.5787,-0.3807,-0.38249777244513444,0.7254830282209388,,
0.2151,-150.0,0.21510004997253418,-149.8137099866827,0.2339,0.23816676894619263,0.5788,-0.3807,-0.38279267612790363,0.7183352800604395,,
0.2152,-150.0,0.21520018577575684,-149.86236789515115,0.2339,0.2381893889793628,0.5789,-0.3807,-0.3829301556595167,0.7132699646915277,,
0.21530000000000002,-150.0,0.2153000831604004,-149.9688857529963,0.2339,0.23823793708855528,0.579,-0.3807,-0.3824337805795354,0.7349879764201709,,
0.2154,-150.0,0.21540021896362305,-150.0290408676145,0.2339,0.23840860941453954,0.5791,-0.3807,-0.3824337805795354,0.7493368378889457,,
0.2155,-150.0,0.2155001163482666,-149.95043885208008,0.2339,0.23853601523495496,0.5791999999999999,-0.3807,-0.38234034107587467,0.762134416258556,,
0.2156,-150.0,0.21560001373291016,-149.91591543616138,0.2339,0.2386898052625151,0.5792999999999999,-0.3807,-0.38219800942352433,0.7726035068631035,,
0.2157,-150.0,0.2157001495361328,-149.860053991194,0.2339,0.23857691685168397,0.5794,-0.3807,-0.3822122633760128,0.7585394322636106,,
0.21580000000000002,-150.0,0.21580004692077637,-149.8196099161604,0.2339,0.23844393814931178,0.5795,-0.3807,-0.3824609780990184,0.7224044768382752,,
0.2159,-150.0,0.21590018272399902,-149.82963518539452,0.2339,0.2384250934062435,0.5796,-0.3807,-0.38262761031938725,0.7136440619983512,,
0.216,-150.0,0.21600008010864258,-149.8848488465101,0.2339,0.23833399061271776,0.5797,-0.3807,-0.38253851658113086,0.7085038591208672,,
0.21610000000000001,-150.0,0.21610021591186523,-149.97728203541342,0.2339,0.23842951840738966,0.5798,-0.3807,-0.38253851658113086,0.7333421388807002,,
0.2162,-150.0,0.2162001132965088,-149.9344675189292,0.2339,0.23844350448833257,0.5799000000000001,-0.3807,-0.38243040999834066,0.7418129683085541,,
0.2163,-150.0,0.21630001068115234,-149.93412953291843,0.2339,0.23857909133048236,0.5800000000000001,-0.3807,-0.38225127577001,0.7595294399889709,,
0.2164,-150.0,0.216400146484375,-149.86576920966718,0.2339,0.2385820314871772,0.5801000000000001,-0.3807,-0.3822231608440692,0.7573282866585589,,
0.2165,-150.0,0.21650004386901855,-149.7549376610031,0.2339,0.23843291131343322,0.5802,-0.3807,-0.38227268331089215,0.7362612092322536,,
0.21660000000000001,-150.0,0.2166001796722412,-149.68131827018692,0.2339,0.23827877537281744,0.5803,-0.3807,-0.3825328749978523,0.7072326533020015,,
0.2167,-150.0,0.21670007705688477,-149.77797780708005,0.2339,0.23824226798423262,0.5804,-0.3807,-0.38242559101389023,0.7039138278261178,,
0.2168,-150.0,0.21680021286010742,-149.81272021234867,0.2339,0.23821199221072661,0.5805,-0.3807,-0.38242559101389023,0.7096793163602549,,
0.2169,-150.0,0.21690011024475098,-149.86977418640973,0.2339,0.23828093394466887,0.5806,-0.3807,-0.38230849075732426,0.7158367397670542,,
0.217,-150.0,0.21700000762939453,-149.8715578741582,0.2339,0.23834220293519462,0.5807,-0.3807,-0.3822757512519118,0.7265099523011231,,
0.21710000000000002,-150.0,0.2171001434326172,-149.84618311549923,0.2339,0.23839858533901015,0.5808,-0.3807,-0.3821788428237051,0.7333191632152547,,
0.2172,-150.0,0.21720004081726074,-149.4352617786261,0.2339,0.2384235381035839,0.5809,-0.3807,-0.3819776855167797,0.6115249350073164,,
0.2173,-150.0,0.2173001766204834,-149.66967951151392,0.2339,0.23822172717247572,0.581,-0.3807,-0.38193315115834936,0.6959014252809828,,
0.2174,-150.0,0.21740007400512695,-149.625823513721,0.2339,0.2381011324554807,0.5811,-0.3807,-0.38255704045965916,0.6909088316626291,,
0.2175,-150.0,0.2175002098083496,-149.69302427512045,0.2339,0.2380426416590808,0.5811999999999999,-0.3807,-0.38255704045965916,0.6938040025155147,,
0.21760000000000002,-150.0,0.21760010719299316,-149.75361945236847,0.2339,0.23807777397459434,0.5812999999999999,-0.3807,-0.3825203960367849,0.6960197140589897,,
0.2177,-150.0,0.21770000457763672,-149.84210548062853,0.2339,0.2381145311408613,0.5813999999999999,-0.3807,-0.38235395341883627,0.7054825461500733,,
0.2178,-150.0,0.21780014038085938,-149.83949165018115,0.2339,0.2381880820074471,0.5815,-0.3807,-0.38221203856882646,0.7186017742591406,,
0.2179,-150.0,0.21790003776550293,-149.7840694743382,0.2339,0.23812863961152417,0.5816,-0.3807,-0.38219191352384807,0.7140332226880337,,
0.218,-150.0,0.21800017356872559,-149.66650420722468,0.2339,0.2380631436809105,0.5817,-0.3807,-0.38205082349130504,0.7014216364119427,,
0.21810000000000002,-150.0,0.21810007095336914,-149.65661750645396,0.2339,0.23791233585826524,0.5818,-0.3807,-0.38235354282502115,0.6899243996025236,,
0.2182,-150.0,0.2182002067565918,-149.67952941191615,0.2339,0.23789573574081813,0.5819,-0.3807,-0.38235354282502115,0.689942651628807,,
0.2183,-150.0,0.21830010414123535,-149.74646235298565,0.2339,0.2378423479457657,0.5820000000000001,-0.3807,-0.38242626063381346,0.6911467918007473,,
0.2184,-150.0,0.2184000015258789,-149.8227229896902,0.2339,0.23795087733519274,0.5821000000000001,-0.3807,-0.38228909121234045,0.697924172927353,,
0.2185,-150.0,0.21850013732910156,-149.9010164877096,0.2339,0.23803917974646985,0.5822,-0.3807,-0.3821416927345063,0.7111655325152251,,
0.21860000000000002,-150.0,0.21860003471374512,-149.60531416868264,0.2339,0.23817010084516832,0.5823,-0.3807,-0.3820258814615939,0.6185112097270536,,
0.2187,-150.0,0.21870017051696777,-149.85455554280063,0.2339,0.2380507151957342,0.5824,-0.3807,-0.38187340032927086,0.720313785831689,,
0.2188,-150.0,0.21880006790161133,-149.75697744642545,0.2339,0.23798899905919302,0.5825,-0.3807,-0.38191246133398415,0.7064413894018119,,
0.2189,-150.0,0.21890020370483398,-149.6801048204606,0.2339,0.23784020067676592,0.5826,-0.3807,-0.38191246133398415,0.6913382540457671,,
0.219,-150.0,0.21900010108947754,-149.75031974708173,0.2339,0.23778111451070671,0.5827,-0.3807,-0.38224129747920854,0.688245781005972,,
0.21910000000000002,-150.0,0.2190999984741211,-149.802397902708,0.2339,0.23779871346955336,0.5828,-0.3807,-0.3822748718092529,0.689115771917297,,
0.2192,-150.0,0.21920013427734375,-149.84497893622293,0.2339,0.23783772048977478,0.5829,-0.3807,-0.38207654496805865,0.6963169946048119,,
0.2193,-150.0,0.2193000316619873,-149.88121600946488,0.2339,0.2378902793313057,0.583,-0.3807,-0.38210662266181517,0.7079349752211571,,
0.2194,-150.0,0.21940016746520996,-149.88335383710924,0.2339,0.2378548261763117,0.5831,-0.3807,-0.38193340514103774,0.7135556980040804,,
0.2195,-150.0,0.21950006484985352,-149.80007559445622,0.2339,0.2378993348045684,0.5831999999999999,-0.3807,-0.3817075023338555,0.7138432929151084,,
0.21960000000000002,-150.0,0.21960020065307617,-149.66166420039434,0.2339,0.23774821321277087,0.5832999999999999,-0.3807,-0.3817075023338555,0.702987065501029,,
0.2197,-150.0,0.21970009803771973,-149.38575616468256,0.2339,0.23773171939832613,0.5833999999999999,-0.3807,-0.3819631770689285,0.5808058192906378,,
0.2198,-150.0,0.21979999542236328,-149.77252432533768,0.2339,0.23768232799100122,0.5835,-0.3807,-0.382130446013993,0.6967048492343755,,
0.2199,-150.0,0.21990013122558594,-149.8549560145614,0.2339,0.23773095159160026,0.5836,-0.3807,-0.3820910301766243,0.7002274452282033,,
0.22,-150.0,0.2200000286102295,-149.89146872044137,0.2339,0.23783220616816791,0.5837,-0.3807,-0.3820928731520488,0.7116889320599882,,
0.22010000000000002,-150.0,0.22010016441345215,-149.66689329318368,0.2339,0.2379787557755099,0.5838,-0.3807,-0.38199590392745564,0.6160951774247264,,
0.2202,-150.0,0.2202000617980957,-149.87321791425748,0.2339,0.23796802269355974,0.5839,-0.3807,-0.3813747965951698,0.7305460602894098,,
0.2203,-150.0,0.22030019760131836,-149.8004771862258,0.2339,0.23793057564462272,0.5840000000000001,-0.3807,-0.3813747965951698,0.7227797342619497,,
0.2204,-150.0,0.22040009498596191,-149.77519821858976,0.2339,0.23785444976122241,0.5841000000000001,-0.3807,-0.38152683912722046,0.7049142447610937,,
0.2205,-150.0,0.22049999237060547,-149.7540601148078,0.2339,0.2377474547210352,0.5842,-0.3807,-0.3817535173897391,0.6909299854592129,,
0.22060000000000002,-150.0,0.22060012817382812,-149.86904088180552,0.2339,0.23770129211816074,0.5843,-0.3807,-0.3819531432689972,0.6902980043809475,,
0.2207,-150.0,0.22070002555847168,-149.96389193460257,0.2339,0.2377536456085056,0.5844,-0.3807,-0.3819872740913386,0.7004227027855253,,
0.2208,-150.0,0.22080016136169434,-149.93523951243054,0.2339,0.23769666852339588,0.5845,-0.3807,-0.3816674522862638,0.7096619892261147,,
0.2209,-150.0,0.2209000587463379,-149.89595566254675,0.2339,0.23772496473064308,0.5846,-0.3807,-0.38154013205900555,0.7212133825788151,,
0.221,-150.0,0.22100019454956055,-149.89818560659242,0.2339,0.23778948896915186,0.5847,-0.3807,-0.38154047287345055,0.7154594431597174,,
0.22110000000000002,-150.0,0.2211000919342041,-149.79017766694267,0.2339,0.23777252779999838,0.5848,-0.3807,-0.381430228590458,0.7061145210830116,,
0.2212,-150.0,0.22119998931884766,-149.75287840237104,0.2339,0.2376313472904994,0.5849,-0.3807,-0.3814405014681126,0.6902223312446695,,
0.2213,-150.0,0.2213001251220703,-149.8368758738687,0.2339,0.2375492977552643,0.585,-0.3807,-0.381629832678636,0.681576489780759,,
0.2214,-150.0,0.22140002250671387,-149.92790466028163,0.2339,0.2375116860062396,0.5851,-0.3807,-0.38182574278054526,0.6791183558414244,,
0.2215,-150.0,0.22150015830993652,-150.01390352805157,0.2339,0.23761537634976707,0.5851999999999999,-0.3807,-0.3818045766089676,0.6907655023753165,,
0.22160000000000002,-150.0,0.22160005569458008,-149.95681275702046,0.2339,0.2376873255117948,0.5852999999999999,-0.3807,-0.38162014013990814,0.7003048253103752,,
0.2217,-150.0,0.22170019149780273,-149.99274069055545,0.2339,0.2377263435950712,0.5853999999999999,-0.3807,-0.38137257286373333,0.7115599121955206,,
0.2218,-150.0,0.2218000888824463,-149.90775908003246,0.2339,0.23775249416276986,0.5855,-0.3807,-0.38122993015374346,0.7022914363185409,,
0.22190000000000001,-150.0,0.22189998626708984,-149.52067821007725,0.2339,0.23762443561990654,0.5856,-0.3807,-0.3812443968510258,0.5702367758275266,,
0.222,-150.0,0.2220001220703125,-149.76358878696342,0.2339,0.23752453582020652,0.5857,-0.3807,-0.38135612904929544,0.677332773310964,,
0.22210000000000002,-150.0,0.22210001945495605,-149.88573429998797,0.2339,0.23740671478870548,0.5858,-0.3807,-0.3817024919207647,0.6713351420610447,,
0.2222,-150.0,0.2222001552581787,-149.92473844508703,0.2339,0.23745021423793428,0.5859,-0.3807,-0.38164843658404013,0.6768415764618985,,
0.2223,-150.0,0.22230005264282227,-149.95722552973265,0.2339,0.23746884395638085,0.5860000000000001,-0.3807,-0.38153958796907383,0.685252598339419,,
0.22240000000000001,-150.0,0.22240018844604492,-149.8984977788027,0.2339,0.23751617215349083,0.5861000000000001,-0.3807,-0.3814777946490619,0.6963083465520217,,
0.2225,-150.0,0.22250008583068848,-149.65446437801845,0.2339,0.237606697801344,0.5862,-0.3807,-0.38137950996337483,0.5831472506059896,,
0.22260000000000002,-150.0,0.22260022163391113,-149.8020653634158,0.2339,0.23750133634038617,0.5863,-0.3807,-0.38137950996337483,0.6882343262044941,,
0.2227,-150.0,0.2227001190185547,-149.79100292416615,0.2339,0.2373516543017711,0.5864,-0.3807,-0.3811703676233228,0.6763288170036654,,
0.2228,-150.0,0.22280001640319824,-149.85039755292888,0.2339,0.23736657945625883,0.5865,-0.3807,-0.3813980958069174,0.674842455664625,,
0.22290000000000001,-150.0,0.2229001522064209,-149.90505493690438,0.2339,0.23730962395255997,0.5866,-0.3807,-0.3815213711379271,0.6758029245308865,,
0.223,-150.0,0.22300004959106445,-149.99419958628766,0.2339,0.23743158375025375,0.5867,-0.3807,-0.38148852405799766,0.6843095954370936,,
0.2231,-150.0,0.2231001853942871,-149.98833153453842,0.2339,0.23743826688302946,0.5868,-0.3807,-0.3814038150772318,0.6953966906790431,,
0.2232,-150.0,0.22320008277893066,-150.0116731251711,0.2339,0.2375355876688003,0.5869,-0.3807,-0.381094759317165,0.7087588614848593,,
0.2233,-150.0,0.22330021858215332,-149.92755105571786,0.2339,0.23753008075847395,0.587,-0.3807,-0.381094759317165,0.7085829456280595,,
0.22340000000000002,-150.0,0.22340011596679688,-149.86789660904978,0.2339,0.23745600265894232,0.5871,-0.3807,-0.38090711486278694,0.6949705281040451,,
0.2235,-150.0,0.22350001335144043,-149.85854202479237,0.2339,0.23735231898071651,0.5871999999999999,-0.3807,-0.3811725013311782,0.6811648342382144,,
0.2236,-150.0,0.22360014915466309,-149.9081574124537,0.2339,0.23732857726337864,0.5872999999999999,-0.3807,-0.38131965507232296,0.6760902573104395,,
0.2237,-150.0,0.22370004653930664,-149.99117461160645,0.2339,0.23727660641891077,0.5873999999999999,-0.3807,-0.38157279660474197,0.6785288084551647,,
0.2238,-150.0,0.2238001823425293,-150.0697106508551,0.2339,0.23736783408398152,0.5874999999999999,-0.3807,-0.3816912690119711,0.6890874651989949,,
0.22390000000000002,-150.0,0.22390007972717285,-150.0995036637881,0.2339,0.2375467721544179,0.5875999999999999,-0.3807,-0.38142255933339714,0.7094214003245687,,
0.224,-150.0,0.2240002155303955,-150.05940998010794,0.2339,0.23760530208040395,0.5876999999999999,-0.3807,-0.38142255933339714,0.7148005133870671,,
0.2241,-150.0,0.22410011291503906,-149.97992365105165,0.2339,0.2376005462736964,0.5878000000000001,-0.3807,-0.38102047642184017,0.7109893136798696,,
0.2242,-150.0,0.22420001029968262,-149.95162618932005,0.2339,0.23746864453626734,0.5879000000000001,-0.3807,-0.3810464446992315,0.6981981380411698,,
0.2243,-150.0,0.22430014610290527,-149.93147792467093,0.2339,0.23739581895979625,0.5880000000000001,-0.3807,-0.38114928085322114,0.6875305119953012,,
0.22440000000000002,-150.0,0.22440004348754883,-150.06087576119896,0.2339,0.2373332675324027,0.5881000000000001,-0.3807,-0.3816224226311703,0.6837059275899439,,
0.2245,-150.0,0.22450017929077148,-150.1327541805326,0.2339,0.23741198262597585,0.5882000000000001,-0.3807,-0.38155582172411373,0.690574260834948,,
0.2246,-150.0,0.22460007667541504,-150.18423971650552,0.2339,0.23755581799366082,0.5883,-0.3807,-0.3816452185741867,0.7068923715580264,,
0.2247,-150.0,0.2247002124786377,-150.1448691496659,0.2339,0.2377154487359781,0.5884,-0.3807,-0.3816452185741867,0.7233469090856816,,
0.2248,-150.0,0.22480010986328125,-149.7254970513495,0.2339,0.23778879750734255,0.5885,-0.3807,-0.38134331269067345,0.5597821558409438,,
0.22490000000000002,-150.0,0.2249000072479248,-150.03823175955063,0.2339,0.2377097005423879,0.5886,-0.3807,-0.38121131118244406,0.7133405994792479,,
0.225,-150.0,0.22500014305114746,-150.01015395080492,0.2339,0.23764864365409324,0.5887,-0.3807,-0.3810972503159123,0.7049741580109455,,
0.2251,-150.0,0.22510004043579102,-150.04624244478217,0.2339,0.2376139476097087,0.5888,-0.3807,-0.38120582954755977,0.6949844726481793,,
0.2252,-150.0,0.22520017623901367,-150.08398809838292,0.2339,0.23756617880912587,0.5889,-0.3807,-0.38170597921790544,0.6896970204982124,,
0.2253,-150.0,0.22530007362365723,-150.15976948107266,0.2339,0.2375693174971362,0.589,-0.3807,-0.3817174537814861,0.6991088208650019,,
0.22540000000000002,-150.0,0.22540020942687988,-150.15746626289427,0.2339,0.2376688240138757,0.5891,-0.3807,-0.3817174537814861,0.7164267865767665,,
0.2255,-150.0,0.22550010681152344,-150.13351298024716,0.2339,0.23781665337920832,0.5892,-0.3807,-0.38153287769074484,0.733709260953594,,
0.2256,-150.0,0.225600004196167,-150.05759272058717,0.2339,0.2378213679225897,0.5892999999999999,-0.3807,-0.38134814901013875,0.7313167529077329,,
0.2257,-150.0,0.22570013999938965,-149.93447111705368,0.2339,0.23773522967112604,0.5893999999999999,-0.3807,-0.38122872729524426,0.7165808815683333,,
0.2258,-150.0,0.2258000373840332,-149.9184633855171,0.2339,0.23766485897843906,0.5894999999999999,-0.3807,-0.3814692432190434,0.7047917414863116,,
0.22590000000000002,-150.0,0.22590017318725586,-149.98415493675168,0.2339,0.23769688799927094,0.5895999999999999,-0.3807,-0.3816870108837371,0.6973379046126638,,
0.226,-150.0,0.22600007057189941,-150.08511498600666,0.2339,0.2376183889271831,0.5896999999999999,-0.3807,-0.3818487850501398,0.6968456932383615,,
0.2261,-150.0,0.22610020637512207,-150.13956955477005,0.2339,0.2376728003078081,0.5898000000000001,-0.3807,-0.3818487850501398,0.7089584323507421,,
0.2262,-150.0,0.22620010375976562,-150.13873932257337,0.2339,0.23781763131908604,0.5899000000000001,-0.3807,-0.3815956744877494,0.7275700132424994,,
0.2263,-150.0,0.22630000114440918,-150.14118632859032,0.2339,0.23786175055206504,0.5900000000000001,-0.3807,-0.3815950754433372,0.7376623995258531,,
0.22640000000000002,-150.0,0.22640013694763184,-150.03222446571021,0.2339,0.23781851272582283,0.5901000000000001,-0.3807,-0.3813735107529569,0.7269895119679306,,
0.2265,-150.0,0.2265000343322754,-149.93460746661628,0.2339,0.23776977735810595,0.5902000000000001,-0.3807,-0.38122788336720526,0.709918004333234,,
0.2266,-150.0,0.22660017013549805,-149.96432799470486,0.2339,0.23775575395370288,0.5903,-0.3807,-0.3814840513129254,0.7040304649813773,,
0.2267,-150.0,0.2267000675201416,-150.0524150796396,0.2339,0.23764936504734374,0.5904,-0.3807,-0.38180680052137367,0.7008073190646639,,
0.2268,-150.0,0.22680020332336426,-150.0930638012546,0.2339,0.23774867938435584,0.5905,-0.3807,-0.38180680052137367,0.7115246979726357,,
0.22690000000000002,-150.0,0.2269001007080078,-150.14335117127257,0.2339,0.2378072890809791,0.5906,-0.3807,-0.381840400169934,0.7238335952185809,,
0.227,-150.0,0.22699999809265137,-150.1633797911717,0.2339,0.23794774448756176,0.5907,-0.3807,-0.3816622254252322,0.7439421987922925,,
0.2271,-150.0,0.22710013389587402,-150.0852881057432,0.2339,0.23794091897146255,0.5908,-0.3807,-0.3814080810171168,0.7448516186885251,,
0.2272,-150.0,0.22720003128051758,-150.00712429169786,0.2339,0.23787457441302007,0.5909,-0.3807,-0.3813450482405545,0.7353483246943074,,
0.2273,-150.0,0.22730016708374023,-149.94427711302913,0.2339,0.23779969429695066,0.591,-0.3807,-0.38129524243009305,0.7237480372191372,,
0.22740000000000002,-150.0,0.2274000644683838,-150.00273860808423,0.2339,0.23780061701256133,0.5911,-0.3807,-0.38187827674920544,0.7225030698229088,,
0.2275,-150.0,0.22750020027160645,-150.1176827225144,0.2339,0.2377818518987735,0.5912,-0.3807,-0.38187827674920544,0.7202043012811874,,
0.2276,-150.0,0.22760009765625,-150.21958820261867,0.2339,0.23789152084914655,0.5912999999999999,-0.3807,-0.38193222350242484,0.7313640613929304,,
0.2277,-150.0,0.22769999504089355,-150.2131731487067,0.2339,0.2380758480484235,0.5913999999999999,-0.3807,-0.3818587548086593,0.7503598128151188,,
0.2278,-150.0,0.2278001308441162,-150.19339751673033,0.2339,0.2381411712160208,0.5914999999999999,-0.3807,-0.3818109247214348,0.767789644525701,,
0.22790000000000002,-150.0,0.22790002822875977,-150.16420837775922,0.2339,0.23815119896658066,0.5915999999999999,-0.3807,-0.38168375969581775,0.7684554799809925,,
0.228,-150.0,0.22800016403198242,-150.0596334742839,0.2339,0.2381030872161219,0.5916999999999999,-0.3807,-0.3814039532687798,0.7565450623074821,,
0.2281,-150.0,0.22810006141662598,-150.05750954592665,0.2339,0.2380822175260994,0.5918000000000001,-0.3807,-0.38134509205137934,0.7410785659610879,,
0.22820000000000001,-150.0,0.22820019721984863,-150.07538093964416,0.2339,0.23798746055848433,0.5919000000000001,-0.3807,-0.38175973522074397,0.727718277115914,,
0.2283,-150.0,0.2283000946044922,-150.16526881308192,0.2339,0.23801168859591326,0.5920000000000001,-0.3807,-0.3821674879013731,0.7308228351612065,,
0.22840000000000002,-150.0,0.22839999198913574,-150.22032428697398,0.2339,0.23808084577794314,0.5921000000000001,-0.3807,-0.38206164155861366,0.7444415182142983,,
0.2285,-150.0,0.2285001277923584,-150.1620178118291,0.2339,0.23818054013170573,0.5922000000000001,-0.3807,-0.3819293081232656,0.7616224780429273,,
0.2286,-150.0,0.22860002517700195,-150.1601091423873,0.2339,0.23813980737916715,0.5923,-0.3807,-0.38170741497416716,0.7694096186174607,,
0.22870000000000001,-150.0,0.2287001609802246,-150.0517582518934,0.2339,0.23813610181325737,0.5924,-0.3807,-0.3817195230189294,0.7533918952412296,,
0.2288,-150.0,0.22880005836486816,-149.91521991764463,0.2339,0.23807566552542425,0.5925,-0.3807,-0.38163699286434744,0.7505450805262116,,
0.22890000000000002,-150.0,0.22890019416809082,-149.95137296280487,0.2339,0.23803584416364107,0.5926,-0.3807,-0.3817158973451429,0.7353591363718683,,
0.229,-150.0,0.22900009155273438,-150.03036318246865,0.2339,0.2379153617478886,0.5927,-0.3807,-0.38186459406385537,0.7265640032617484,,
0.2291,-150.0,0.22909998893737793,-150.0887839897076,0.2339,0.23796529219863866,0.5928,-0.3807,-0.3821213961761388,0.7379376976648372,,
0.22920000000000001,-150.0,0.22920012474060059,-150.11087274934422,0.2339,0.23805419254744947,0.5929,-0.3807,-0.3822539973828539,0.7536967970887904,,
0.2293,-150.0,0.22930002212524414,-150.13286532068366,0.2339,0.23817391239223146,0.593,-0.3807,-0.3821670325429136,0.7729377795147091,,
0.2294,-150.0,0.2294001579284668,-150.10341233580047,0.2339,0.23823231913095025,0.5931,-0.3807,-0.38189611766234977,0.7789367320330395,,
0.2295,-150.0,0.22950005531311035,-149.98574302188558,0.2339,0.23815822513456775,0.5932,-0.3807,-0.3817849258216498,0.7628830076598301,,
0.2296,-150.0,0.229600191116333,-149.93419013006158,0.2339,0.23810336562934203,0.5932999999999999,-0.3807,-0.38163659302596276,0.7452264459554117,,
0.22970000000000002,-150.0,0.22970008850097656,-149.92002360956715,0.2339,0.23804786978544448,0.5933999999999999,-0.3807,-0.38189794142193506,0.7344710959068649,,
0.2298,-150.0,0.22979998588562012,-149.99849273471926,0.2339,0.23805382587086207,0.5934999999999999,-0.3807,-0.3822682528963502,0.7349295373172379,,
0.2299,-150.0,0.22990012168884277,-150.046392727307,0.2339,0.23816911462670234,0.5935999999999999,-0.3807,-0.38228670285642863,0.7502919960465652,,
0.23,-150.0,0.23000001907348633,-150.0326001292967,0.2339,0.23821019085009856,0.5936999999999999,-0.3807,-0.38208956094623137,0.7632344918895039,,
0.2301,-150.0,0.23010015487670898,-150.00211592739856,0.2339,0.23827943634375132,0.5938000000000001,-0.3807,-0.3819824229910898,0.7738647293737192,,
0.23020000000000002,-150.0,0.23020005226135254,-149.93134635662202,0.2339,0.2382689974270077,0.5939000000000001,-0.3807,-0.3817830838356677,0.7729655767173413,,
0.2303,-150.0,0.2303001880645752,-149.7870651873465,0.2339,0.2381831030548071,0.5940000000000001,-0.3807,-0.3817459340820886,0.757479028650835,,
0.2304,-150.0,0.23040008544921875,-149.7749351979483,0.2339,0.23804248959089894,0.5941000000000001,-0.3807,-0.38190325718365187,0.7410506093155778,,
0.2305,-150.0,0.2305002212524414,-149.83377813889774,0.2339,0.23799593693433518,0.5942000000000001,-0.3807,-0.38190325718365187,0.7304786013237657,,
0.2306,-150.0,0.23060011863708496,-149.91911907322444,0.2339,0.2380301922373624,0.5943,-0.3807,-0.3822051721469215,0.7322349135889521,,
0.23070000000000002,-150.0,0.23070001602172852,-149.99266487768497,0.2339,0.2381437921568746,0.5944,-0.3807,-0.3821200288083578,0.7447685907191932,,
0.2308,-150.0,0.23080015182495117,-149.96336900647125,0.2339,0.23823327975145614,0.5945,-0.3807,-0.3819495010554521,0.7638862645308475,,
0.2309,-150.0,0.23090004920959473,-149.95188910672073,0.2339,0.23828925561665928,0.5946,-0.3807,-0.3819198340409224,0.7727160074840708,,
0.231,-150.0,0.23100018501281738,-149.88649960422907,0.2339,0.23832850371684444,0.5947,-0.3807,-0.3817784147710029,0.7679139738907672,,
0.2311,-150.0,0.23110008239746094,-149.81632411404937,0.2339,0.2382014180154578,0.5948,-0.3807,-0.3816544183993474,0.7491592347401818,,
0.23120000000000002,-150.0,0.2312002182006836,-149.79806662810145,0.2339,0.23811749139058278,0.5949,-0.3807,-0.3816544183993474,0.7389975619689795,,
0.2313,-150.0,0.23130011558532715,-149.89186382580544,0.2339,0.23805777314706883,0.595,-0.3807,-0.38209083996830234,0.7373931876897057,,
0.2314,-150.0,0.2314000129699707,-149.97480455694162,0.2339,0.23807543693186775,0.5951,-0.3807,-0.3821869907480299,0.7455631585113529,,
0.2315,-150.0,0.23150014877319336,-149.96551416114102,0.2339,0.23814978763724703,0.5952,-0.3807,-0.38213532335584627,0.760702745541173,,
0.2316,-150.0,0.23160004615783691,-149.9396119559481,0.2339,0.2381484786076874,0.5952999999999999,-0.3807,-0.3818956663195805,0.7698689851076296,,
0.23170000000000002,-150.0,0.23170018196105957,-149.94735233202093,0.2339,0.2382392049073566,0.5953999999999999,-0.3807,-0.38190005182057435,0.7757158737273201,,
0.2318,-150.0,0.23180007934570312,-149.84805415042058,0.2339,0.23823417931114765,0.5954999999999999,-0.3807,-0.38158052952013,0.7671262309528635,,
0.2319,-150.0,0.23190021514892578,-149.8001119216043,0.2339,0.23814251369788572,0.5955999999999999,-0.3807,-0.38158052952013,0.7579081549822154,,
0.232,-150.0,0.23200011253356934,-149.8327996394502,0.2339,0.23809334756961675,0.5956999999999999,-0.3807,-0.38182339481770583,0.7535364763775577,,
0.2321,-150.0,0.2321000099182129,-149.94576103769475,0.2339,0.23808672730649694,0.5958000000000001,-0.3807,-0.3821066322043434,0.7516921926702481,,
0.23220000000000002,-150.0,0.23220014572143555,-150.01154019270257,0.2339,0.23814589341578274,0.5959000000000001,-0.3807,-0.38229025141283013,0.7625434231141222,,
0.2323,-150.0,0.2323000431060791,-150.03780611851158,0.2339,0.23821648573980497,0.5960000000000001,-0.3807,-0.3822067186373205,0.7778032011022754,,
0.2324,-150.0,0.23240017890930176,-150.0994747496514,0.2339,0.2382972617699774,0.5961000000000001,-0.3807,-0.3819421552093771,0.7934974748817454,,
0.2325,-150.0,0.2325000762939453,-149.69466944674562,0.2339,0.23846288154863862,0.5962000000000001,-0.3807,-0.38178733935495296,0.663644445066722,,
0.2326,-150.0,0.23260021209716797,-149.9211583924609,0.2339,0.23833296047665153,0.5963,-0.3807,-0.38178733935495296,0.7809900329336459,,
0.23270000000000002,-150.0,0.23270010948181152,-149.90583790800684,0.2339,0.23828994047069255,0.5964,-0.3807,-0.381800484842613,0.7672753092498062,,
0.2328,-150.0,0.23280000686645508,-149.95023018971628,0.2339,0.23820057158360788,0.5965,-0.3807,-0.38187824402464576,0.7573539064700209,,
0.2329,-150.0,0.23290014266967773,-149.96734089700212,0.2339,0.23817375524186507,0.5966,-0.3807,-0.38238068274575476,0.7604594374871965,,
0.233,-150.0,0.2330000400543213,-150.02240885582592,0.2339,0.23822894316831542,0.5967,-0.3807,-0.38219300322773936,0.773490727202783,,
0.2331,-150.0,0.23310017585754395,-150.022965433323,0.2339,0.23832742744590818,0.5968,-0.3807,-0.3820310459763671,0.7891382635537455,,
0.23320000000000002,-150.0,0.2332000732421875,-150.0018258101354,0.2339,0.2383303496703461,0.5969,-0.3807,-0.38197731973247734,0.7936297804870077,,
0.2333,-150.0,0.23330020904541016,-149.90277158536097,0.2339,0.23835735377147657,0.597,-0.3807,-0.38197731973247734,0.7894523786160696,,
0.2334,-150.0,0.2334001064300537,-149.83655447747128,0.2339,0.23825814589165373,0.5971,-0.3807,-0.38198276014350563,0.7790245455462627,,
0.2335,-150.0,0.23350000381469727,-149.85569288325348,0.2339,0.2382342819195022,0.5972,-0.3807,-0.38181132035441717,0.7700767428676739,,
0.2336,-150.0,0.23360013961791992,-149.93278872084412,0.2339,0.23823954964838706,0.5972999999999999,-0.3807,-0.3821295401075196,0.7676841375440003,,
0.23370000000000002,-150.0,0.23370003700256348,-150.02288327136384,0.2339,0.23822079927192838,0.5973999999999999,-0.3807,-0.3825167750182877,0.775438404898683,,
0.2338,-150.0,0.23380017280578613,-150.0551455371333,0.2339,0.23826476037871708,0.5974999999999999,-0.3807,-0.38242680688266,0.7881218120540252,,
0.2339,-150.0,0.2339000701904297,-150.01294862580306,0.2339,0.23840438422886,0.5975999999999999,-0.3807,-0.3820299644858335,0.8004924696477598,,
0.234,-150.0,0.23400020599365234,-149.67445834137837,0.2339,0.23851349730499757,0.5976999999999999,-0.3807,-0.3820299644858335,0.6738388973151168,,
0.2341,-150.0,0.2341001033782959,-149.60184501129328,0.2339,0.2384707227260152,0.5978000000000001,-0.3807,-0.3819837884267021,0.6630501957012779,,
0.23420000000000002,-150.0,0.23420000076293945,-149.81674233426162,0.2339,0.23833392388190022,0.5979000000000001,-0.3807,-0.38190004773552766,0.7846699141886608,,
0.2343,-150.0,0.2343001365661621,-149.86676446466578,0.2339,0.23828770297477125,0.5980000000000001,-0.3807,-0.38207760782790806,0.77528596819347,,
0.2344,-150.0,0.23440003395080566,-149.9487309080825,0.2339,0.2383099105021996,0.5981000000000001,-0.3807,-0.3823095125296491,0.772527567739017,,
0.23450000000000001,-150.0,0.23450016975402832,-149.97879011161925,0.2339,0.23826666410003758,0.5982000000000001,-0.3807,-0.3823027875633,0.7766339136216733,,
0.2346,-150.0,0.23460006713867188,-149.99520317350502,0.2339,0.2383554049854526,0.5983,-0.3807,-0.38211958628384984,0.7902632506947758,,
0.23470000000000002,-150.0,0.23470020294189453,-149.63551781050666,0.2339,0.23851501635310723,0.5984,-0.3807,-0.38211958628384984,0.6725418470989205,,
0.2348,-150.0,0.23480010032653809,-149.60279121458785,0.2339,0.23854720722582604,0.5985,-0.3807,-0.38210739334140453,0.6719750645940886,,
0.2349,-150.0,0.23489999771118164,-149.83203774013631,0.2339,0.2384354796692855,0.5986,-0.3807,-0.38172438987164153,0.7909990111429686,,
0.23500000000000001,-150.0,0.2350001335144043,-149.76389977387322,0.2339,0.23832522257269892,0.5987,-0.3807,-0.38167547358306175,0.7745691677685942,,
0.2351,-150.0,0.23510003089904785,-149.81130539552248,0.2339,0.23821908016664775,0.5988,-0.3807,-0.3819656310119911,0.7592596523538738,,
0.23520000000000002,-150.0,0.2352001667022705,-149.92285192102858,0.2339,0.2381424340509467,0.5989,-0.3807,-0.38211685248917227,0.7616592682630546,,
0.2353,-150.0,0.23530006408691406,-149.9567980343646,0.2339,0.23820905730290623,0.599,-0.3807,-0.3819865608079807,0.7710113034314486,,
0.2354,-150.0,0.23540019989013672,-149.9851151458705,0.2339,0.23828882194260584,0.5991,-0.3807,-0.3819865608079807,0.7842024499774414,,
0.23550000000000001,-150.0,0.23550009727478027,-149.70705365058816,0.2339,0.23842067523877883,0.5992,-0.3807,-0.38197889002577,0.6636171903262229,,
0.2356,-150.0,0.23559999465942383,-149.87414519170957,0.2339,0.23835344575829231,0.5992999999999999,-0.3807,-0.38184833755301195,0.7833739876500277,,
0.23570000000000002,-150.0,0.23570013046264648,-149.81338634333034,0.2339,0.2382059410080186,0.5993999999999999,-0.3807,-0.3817211103744431,0.7654326469863761,,
0.2358,-150.0,0.23580002784729004,-149.7710944409331,0.2339,0.2381725052849383,0.5994999999999999,-0.3807,-0.381521154036842,0.7561942311349721,,
0.2359,-150.0,0.2359001636505127,-149.85262954674585,0.2339,0.2381163155828769,0.5995999999999999,-0.3807,-0.3814629915570561,0.7572062043206204,,
0.23600000000000002,-150.0,0.23600006103515625,-149.9307957906972,0.2339,0.2381545068663752,0.5996999999999999,-0.3807,-0.38197873313836117,0.7632687738080672,,
0.2361,-150.0,0.2361001968383789,-149.96414035397797,0.2339,0.23818869250310032,0.5997999999999999,-0.3807,-0.38211577424231047,0.7741335100788579,,
0.2362,-150.0,0.23620009422302246,-149.984484290068,0.2339,0.23826657676686308,0.5999000000000001,-0.3807,-0.38201146064097075,0.7869994254960158,,
0.2363,-150.0,0.23629999160766602,-149.9452899601808,0.2339,0.23820720541720514,0.6000000000000001,-0.3807,-0.3816593936766215,0.7810158641281492,,
0.2364,-150.0,0.23640012741088867,-149.8486072167986,0.2339,0.23821577570628658,0.6001000000000001,-0.3807,-0.38153743171322935,0.7796751082404024,,
0.23650000000000002,-150.0,0.23650002479553223,-149.81408189232815,0.2339,0.23809501552921303,0.6002000000000001,-0.3807,-0.38148122542550394,0.7740565228940021,,
0.2366,-150.0,0.23660016059875488,-149.82791615366511,0.2339,0.2380912905317683,0.6003000000000001,-0.3807,-0.38127947159602577,0.7731933096484973,,
0.2367,-150.0,0.23670005798339844,-149.8895276071963,0.2339,0.2381340114731768,0.6004,-0.3807,-0.3816682360150205,0.7725840055768595,,
0.2368,-150.0,0.2368001937866211,-149.99349535068717,0.2339,0.23820395084476836,0.6005,-0.3807,-0.38180116334959374,0.7785714558531331,,
0.2369,-150.0,0.23690009117126465,-149.7476125328057,0.2339,0.2384109688463209,0.6006,-0.3807,-0.38174858387996263,0.6621995790953281,,
0.23700000000000002,-150.0,0.2369999885559082,-150.08534505677414,0.2339,0.2383805962443746,0.6007,-0.3807,-0.38162347716642886,0.8112932427473715,,
0.2371,-150.0,0.23710012435913086,-150.0367298093626,0.2339,0.23845225369370399,0.6008,-0.3807,-0.38156585327793097,0.8141721301810998,,
0.2372,-150.0,0.23720002174377441,-149.63852734108497,0.2339,0.23843948719925862,0.6009,-0.3807,-0.38144377228304577,0.659305298113984,,
0.2373,-150.0,0.23730015754699707,-149.90424340228907,0.2339,0.23829368306828,0.601,-0.3807,-0.3810311003340601,0.7816268578121587,,
0.2374,-150.0,0.23740005493164062,-149.93596957222783,0.2339,0.23817551664541822,0.6011,-0.3807,-0.3811478491133337,0.7672018653271436,,
0.23750000000000002,-150.0,0.23750019073486328,-150.0176053846793,0.2339,0.23814186616071356,0.6012,-0.3807,-0.38127354216633996,0.7706786516927379,,
0.2376,-150.0,0.23760008811950684,-150.05029085523742,0.2339,0.23817188944198436,0.6013,-0.3807,-0.38148761431920086,0.7767551806958358,,
0.2377,-150.0,0.2376999855041504,-150.05688373737877,0.2339,0.23829586482063334,0.6013999999999999,-0.3807,-0.3815060638955781,0.793093820970291,,
0.2378,-150.0,0.23780012130737305,-150.06936279016108,0.2339,0.23836003686516086,0.6014999999999999,-0.3807,-0.3812441986167156,0.8045831849245878,,
0.2379,-150.0,0.2379000186920166,-150.0131053741864,0.2339,0.23826748914674434,0.6015999999999999,-0.3807,-0.3810832327722062,0.7911409538059676,,
0.23800000000000002,-150.0,0.23800015449523926,-149.90142550585773,0.2339,0.23820192284248773,0.6016999999999999,-0.3807,-0.380842011802895,0.7812536096945745,,
0.2381,-150.0,0.2381000518798828,-149.84751918372655,0.2339,0.2381517496911066,0.6017999999999999,-0.3807,-0.3808475532812671,0.7709003145161203,,
0.2382,-150.0,0.23820018768310547,-149.9464387049434,0.2339,0.23805079576165702,0.6019000000000001,-0.3807,-0.38090491001650834,0.7663692423119248,,
0.2383,-150.0,0.23830008506774902,-150.00598877200545,0.2339,0.2381058629175985,0.6020000000000001,-0.3807,-0.38125428712364334,0.7693919190562339,,
0.2384,-150.0,0.23840022087097168,-150.05625579175063,0.2339,0.23817104354354546,0.6021000000000001,-0.3807,-0.38125428712364334,0.781316942147626,,
0.23850000000000002,-150.0,0.23850011825561523,-150.0227124535349,0.2339,0.23827667766439392,0.6022000000000001,-0.3807,-0.3812996861531831,0.7903817417011612,,
0.2386,-150.0,0.2386000156402588,-150.03412620515073,0.2339,0.2382950183020384,0.6023000000000001,-0.3807,-0.3810180774405174,0.8016749553976724,,
0.2387,-150.0,0.23870015144348145,-149.92405314424943,0.2339,0.2382821811585213,0.6024,-0.3807,-0.38075761179131656,0.7904447216309628,,
0.2388,-150.0,0.238800048828125,-149.85866668767397,0.2339,0.23819375593134243,0.6025,-0.3807,-0.3806883055917,0.7708362944996846,,
0.2389,-150.0,0.23890018463134766,-149.8949535554295,0.2339,0.2380518692386998,0.6026,-0.3807,-0.3804851787899963,0.7527384339059358,,
0.23900000000000002,-150.0,0.2390000820159912,-150.00161712506582,0.2339,0.2379530623882681,0.6027,-0.3807,-0.3808583452974508,0.7492941025506256,,
0.2391,-150.0,0.23910021781921387,-150.03045029406067,0.2339,0.23799044389047097,0.6028,-0.3807,-0.3808583452974508,0.7573369461235094,,
0.2392,-150.0,0.23920011520385742,-150.09242028356627,0.2339,0.23807534605474454,0.6029,-0.3807,-0.3810383422295597,0.7723398416128564,,
0.2393,-150.0,0.23930001258850098,-150.104149783649,0.2339,0.2380547669362616,0.603,-0.3807,-0.38090522800609317,0.7846063647522187,,
0.2394,-150.0,0.23940014839172363,-150.03209201420356,0.2339,0.23800455400974263,0.6031,-0.3807,-0.3807165576286406,0.7751989424516199,,
0.23950000000000002,-150.0,0.2395000457763672,-149.89568919236913,0.2339,0.23796109695271173,0.6032,-0.3807,-0.38054443757917333,0.7618304436217683,,
0.2396,-150.0,0.23960018157958984,-149.80446457838326,0.2339,0.23786083720106718,0.6033,-0.3807,-0.38028333708427575,0.751495441732166,,
0.2397,-150.0,0.2397000789642334,-149.40598489186237,0.2339,0.23790159810477718,0.6033999999999999,-0.3807,-0.3804107838056466,0.5391279154976553,,
0.2398,-150.0,0.23980021476745605,-149.99681259119106,0.2339,0.23784130630255404,0.6034999999999999,-0.3807,-0.3804107838056466,0.7451247041842597,,
0.2399,-150.0,0.2399001121520996,-150.07093430563083,0.2339,0.23782561970361266,0.6035999999999999,-0.3807,-0.3806721409402438,0.7548081372061749,,
0.24000000000000002,-150.0,0.24000000953674316,-150.06100073316972,0.2339,0.23791218074470322,0.6036999999999999,-0.3807,-0.3807401588313564,0.769821457021468,,
0.2401,-150.0,0.24010014533996582,-150.0727933527144,0.2339,0.2378904962504534,0.6037999999999999,-0.3807,-0.3806653690298642,0.7738504843762016,,
0.2402,-150.0,0.24020004272460938,-150.00083095902286,0.2339,0.23793804894101273,0.6039000000000001,-0.3807,-0.38041593331429135,0.7660538031503406,,
0.2403,-150.0,0.24030017852783203,-149.41418247069325,0.2339,0.23788976066726722,0.6040000000000001,-0.3807,-0.3800283913076737,0.5405076143755922,,
0.2404,-150.0,0.24040007591247559,-149.8963834509231,0.2339,0.23766204748419478,0.6041000000000001,-0.3807,-0.38004616690844506,0.7343307293605097,,
0.24050000000000002,-150.0,0.24050021171569824,-149.96650527020645,0.2339,0.23766664563147272,0.6042000000000001,-0.3807,-0.38004616690844506,0.7334433753158409,,
0.2406,-150.0,0.2406001091003418,-149.59751363898314,0.2339,0.23778651260106123,0.6043000000000001,-0.3807,-0.38031910824643106,0.5392721000224363,,
0.2407,-150.0,0.24070000648498535,-150.11878459254905,0.2339,0.23774308795006335,0.6044,-0.3807,-0.3808051497345503,0.7530844631179622,,
0.24080000000000001,-150.0,0.240800142288208,-150.16744425661224,0.2339,0.23786551955081423,0.6045,-0.3807,-0.38062984519763976,0.7667912912392568,,
0.2409,-150.0,0.24090003967285156,-150.18045445650392,0.2339,0.23774418631377905,0.6046,-0.3807,-0.380306226315445,0.7552441913647518,,
0.24100000000000002,-150.0,0.24100017547607422,-150.04644848250962,0.2339,0.23776822873756825,0.6047,-0.3807,-0.380026480032263,0.7548739869950569,,
0.2411,-150.0,0.24110007286071777,-149.98873377272872,0.2339,0.23759074556421034,0.6048,-0.3807,-0.3799389389862546,0.7397017142997478,,
0.2412,-150.0,0.24120020866394043,-150.03371607389363,0.2339,0.2375726235890665,0.6049,-0.3807,-0.3799389389862546,0.7353992370436172,,
0.24130000000000001,-150.0,0.24130010604858398,-150.15176031604847,0.2339,0.2375675017950564,0.605,-0.3807,-0.3802097188248495,0.7327892687314155,,
0.2414,-150.0,0.24140000343322754,-149.77586128471106,0.2339,0.23769981043826716,0.6051,-0.3807,-0.3806455772526267,0.5429185086585817,,
0.24150000000000002,-150.0,0.2415001392364502,-149.84622625351858,0.2339,0.23778504270655432,0.6052,-0.3807,-0.3807398337955169,0.5584482738087119,,
0.2416,-150.0,0.24160003662109375,-150.33788613409652,0.2339,0.23773109522763214,0.6053,-0.3807,-0.38062826811255157,0.7542188978273626,,
0.2417,-150.0,0.2417001724243164,-150.3372516298938,0.2339,0.2378050070257492,0.6053999999999999,-0.3807,-0.3803217040951588,0.7603578881279354,,
0.24180000000000001,-150.0,0.24180006980895996,-150.27088798582201,0.2339,0.2377229085120123,0.6054999999999999,-0.3807,-0.3800039701290482,0.746802688008925,,
0.2419,-150.0,0.24190020561218262,-149.71368059182694,0.2339,0.23770828624608598,0.6055999999999999,-0.3807,-0.3800039701290482,0.5326875633417305,,
0.24200000000000002,-150.0,0.24200010299682617,-150.24306651292798,0.2339,0.23750195380107983,0.6056999999999999,-0.3807,-0.37991548607829456,0.7215705451935793,,
0.2421,-150.0,0.24210000038146973,-150.34208886776656,0.2339,0.23751048391132876,0.6057999999999999,-0.3807,-0.3802075692926907,0.7322425751213991,,
0.2422,-150.0,0.24220013618469238,-149.9440592264012,0.2339,0.23764824189498618,0.6059000000000001,-0.3807,-0.38024182225758335,0.5475448074914372,,
0.24230000000000002,-150.0,0.24230003356933594,-150.40022547094813,0.2339,0.23758481979511736,0.6060000000000001,-0.3807,-0.3803755380609314,0.7563043661552885,,
0.2424,-150.0,0.2424001693725586,-150.35286147477134,0.2339,0.23762709105011576,0.6061000000000001,-0.3807,-0.3802542482423811,0.7662094031322156,,
0.2425,-150.0,0.24250006675720215,-150.2646616674236,0.2339,0.23769235968046315,0.6062000000000001,-0.3807,-0.3801753241453227,0.7624779213195422,,
0.2426,-150.0,0.2426002025604248,-149.7579994493625,0.2339,0.23772054780379648,0.6063000000000001,-0.3807,-0.3801753241453227,0.5374458947641799,,
0.2427,-150.0,0.24270009994506836,-149.70926938769048,0.2339,0.2377211003819554,0.6064,-0.3807,-0.37992855821872273,0.5311176147052432,,
0.24280000000000002,-150.0,0.24279999732971191,-150.2745340350614,0.2339,0.23751657340877294,0.6065,-0.3807,-0.3800207055899801,0.73664487849794,,
0.2429,-150.0,0.24290013313293457,-150.34884355756836,0.2339,0.23753176586977073,0.6066,-0.3807,-0.3802427080689184,0.7454490425735736,,
0.243,-150.0,0.24300003051757812,-150.3538101128536,0.2339,0.2376443048373446,0.6067,-0.3807,-0.38041701644529086,0.7594951330005902,,
0.2431,-150.0,0.24310016632080078,-149.896952159444,0.2339,0.23778455345276614,0.6068,-0.3807,-0.3804983683306838,0.5711767544012594,,
0.2432,-150.0,0.24320006370544434,-150.29601956651294,0.2339,0.23779919177677392,0.6069,-0.3807,-0.38043876875931626,0.77497143229958,,
0.24330000000000002,-150.0,0.243300199508667,-149.77675362284097,0.2339,0.23786983501336034,0.607,-0.3807,-0.38043876875931626,0.5639207509358164,,
0.2434,-150.0,0.24340009689331055,-150.20068081335813,0.2339,0.23774774307095656,0.6071,-0.3807,-0.3802953041953892,0.7552412486196058,,
0.2435,-150.0,0.2434999942779541,-150.24497807778909,0.2339,0.2376496552371206,0.6072,-0.3807,-0.38027409053030375,0.7410771679622798,,
0.2436,-150.0,0.24360013008117676,-149.78731545812335,0.2339,0.2377244494125532,0.6073,-0.3807,-0.38030822629166366,0.5338259980873857,,
0.2437,-150.0,0.2437000274658203,-149.85696295259677,0.2339,0.2377831103515856,0.6073999999999999,-0.3807,-0.3805772835468268,0.5457737949446833,,
0.24380000000000002,-150.0,0.24380016326904297,-150.29254697620036,0.2339,0.23777235853637782,0.6074999999999999,-0.3807,-0.38085892620710454,0.764343739184179,,
0.2439,-150.0,0.24390006065368652,-150.30783730606655,0.2339,0.23782782072582465,0.6075999999999999,-0.3807,-0.38083838357361083,0.7818306112539409,,
0.244,-150.0,0.24400019645690918,-150.24680236758616,0.2339,0.23786908954855557,0.6076999999999999,-0.3807,-0.3806264011379655,0.770480225889443,,
0.2441,-150.0,0.24410009384155273,-150.1316347602363,0.2339,0.23776333529620655,0.6077999999999999,-0.3807,-0.38036965421193153,0.7652221396547069,,
0.2442,-150.0,0.2441999912261963,-150.09064746474547,0.2339,0.2377275605969925,0.6079000000000001,-0.3807,-0.38035518377832933,0.7505676366526919,,
0.24430000000000002,-150.0,0.24430012702941895,-150.1644310050242,0.2339,0.23770120743159082,0.6080000000000001,-0.3807,-0.38039251602240837,0.7416011618443407,,
0.2444,-150.0,0.2444000244140625,-150.27375726919843,0.2339,0.23770730396404965,0.6081000000000001,-0.3807,-0.38053038613338225,0.7420884946613032,,
0.2445,-150.0,0.24450016021728516,-150.31644174895146,0.2339,0.23778574644497946,0.6082000000000001,-0.3807,-0.3811228674873382,0.7501656136254297,,
0.2446,-150.0,0.2446000576019287,-150.34176697717146,0.2339,0.2378742292530761,0.6083000000000001,-0.3807,-0.3813812870748989,0.7538417985569829,,
0.2447,-150.0,0.24470019340515137,-150.35026223152232,0.2339,0.23793494587204414,0.6084,-0.3807,-0.3811910024461262,0.7642708185087329,,
0.24480000000000002,-150.0,0.24480009078979492,-150.2628452254235,0.2339,0.23794205814724106,0.6085,-0.3807,-0.38080340994628353,0.7586305264152282,,
0.2449,-150.0,0.24489998817443848,-150.14926781151115,0.2339,0.23783772272408268,0.6086,-0.3807,-0.3807093069388785,0.7439549437973667,,
0.245,-150.0,0.24500012397766113,-150.18704578657713,0.2339,0.2377936997537115,0.6087,-0.3807,-0.38054818594130774,0.740074146374131,,
0.2451,-150.0,0.2451000213623047,-150.29171310464187,0.2339,0.23777425856320708,0.6088,-0.3807,-0.3805885420430384,0.7374473203965588,,
0.2452,-150.0,0.24520015716552734,-150.2962235223663,0.2339,0.23777684558503795,0.6089,-0.3807,-0.3810018200167049,0.7382997911040898,,
0.24530000000000002,-150.0,0.2453000545501709,-150.36555839891352,0.2339,0.23783690817491102,0.609,-0.3807,-0.3811811461785647,0.761316940221698,,
0.2454,-150.0,0.24540019035339355,-150.37666259320446,0.2339,0.23795849181455592,0.6091,-0.3807,-0.3811311339046531,0.7708535196625014,,
0.2455,-150.0,0.2455000877380371,-150.310421477852,0.2339,0.2379690674326062,0.6092,-0.3807,-0.380869765041051,0.774994580635508,,
0.2456,-150.0,0.24559998512268066,-150.22500582265036,0.2339,0.23787141625238611,0.6093,-0.3807,-0.38070301914210986,0.7652569561701007,,
0.2457,-150.0,0.24570012092590332,-150.16726214654244,0.2339,0.2379066531781862,0.6093999999999999,-0.3807,-0.3807356393734562,0.7657130140364259,,
0.24580000000000002,-150.0,0.24580001831054688,-150.1828782739066,0.2339,0.23785063554263128,0.6094999999999999,-0.3807,-0.38094679199109105,0.7602383285892753,,
0.2459,-150.0,0.24590015411376953,-150.28418850549025,0.2339,0.2378475371102184,0.6095999999999999,-0.3807,-0.3810727711424654,0.7638262646644854,,
0.246,-150.0,0.24600005149841309,-150.3778510741196,0.2339,0.2379236521806502,0.6096999999999999,-0.3807,-0.38120092949578166,0.7753950044739991,,
0.2461,-150.0,0.24610018730163574,-150.3929333443225,0.2339,0.23808664790101652,0.6097999999999999,-0.3807,-0.38157526233039807,0.7955576038985166,,
0.2462,-150.0,0.2462000846862793,-149.91817311346435,0.2339,0.23832732552984082,0.6099000000000001,-0.3807,-0.38124133305216684,0.6111147356209234,,
0.24630000000000002,-150.0,0.24630022048950195,-150.04672668486057,0.2339,0.2384141226774358,0.6100000000000001,-0.3807,-0.38124133305216684,0.6861198943029965,,
0.2464,-150.0,0.2464001178741455,-149.76754757258493,0.2339,0.23836270418711067,0.6101000000000001,-0.3807,-0.3812051473921577,0.5882568002073306,,
0.2465,-150.0,0.24650001525878906,-150.2044988993245,0.2339,0.2381518729135156,0.6102000000000001,-0.3807,-0.38122789562261944,0.7873642189604932,,
0.2466,-150.0,0.24660015106201172,-150.22771492019106,0.2339,0.23808680620087444,0.6103000000000001,-0.3807,-0.3814016151872595,0.7791247106846246,,
0.2467,-150.0,0.24670004844665527,-150.29418808231418,0.2339,0.23812819839917496,0.6104,-0.3807,-0.3813315949526069,0.783710516376878,,
0.24680000000000002,-150.0,0.24680018424987793,-150.36206974007015,0.2339,0.23816993874555167,0.6105,-0.3807,-0.38145656574144904,0.7966365908443992,,
0.2469,-150.0,0.24690008163452148,-150.32994782959403,0.2339,0.23826196969361407,0.6106,-0.3807,-0.3817427387251457,0.8029888635316009,,
0.247,-150.0,0.24700021743774414,-150.34407357971554,0.2339,0.2383847273167672,0.6107,-0.3807,-0.3817427387251457,0.8157950899212164,,
0.24710000000000001,-150.0,0.2471001148223877,-149.9371841391971,0.2339,0.23845596077491216,0.6108,-0.3807,-0.3815738512452195,0.67915997094863,,
0.2472,-150.0,0.24720001220703125,-150.15137028924318,0.2339,0.23828970648217462,0.6109,-0.3807,-0.3816531269429899,0.8004058473535416,,
0.24730000000000002,-150.0,0.2473001480102539,-149.82702620606938,0.2339,0.23832816615501778,0.611,-0.3807,-0.3818716330652382,0.6467237829270823,,
0.2474,-150.0,0.24740004539489746,-149.91701531379096,0.2339,0.23823798013851166,0.6111,-0.3807,-0.3821595995847992,0.6404213985071241,,
0.2475,-150.0,0.24750018119812012,-150.3264059986907,0.2339,0.2381153337942834,0.6112,-0.3807,-0.3821625799247038,0.7827714839165452,,
0.24760000000000001,-150.0,0.24760007858276367,-150.38292578897364,0.2339,0.23827040820451748,0.6113,-0.3807,-0.3822019597183087,0.7903705845917097,,
0.2477,-150.0,0.24770021438598633,-150.3806971232225,0.2339,0.23841912544906668,0.6113999999999999,-0.3807,-0.3822019597183087,0.8089408484714723,,
0.24780000000000002,-150.0,0.24780011177062988,-150.34353128616513,0.2339,0.23845159450216566,0.6114999999999999,-0.3807,-0.382116095163033,0.8183630819637646,,
0.2479,-150.0,0.24790000915527344,-150.26450418966925,0.2339,0.23838468862836432,0.6115999999999999,-0.3807,-0.3819429152629763,0.8052928080519457,,
0.248,-150.0,0.2480001449584961,-149.85679000986838,0.2339,0.23845844592082655,0.6116999999999999,-0.3807,-0.38214557387330744,0.6547574818646779,,
0.24810000000000001,-150.0,0.24810004234313965,-150.21850034251347,0.2339,0.2382889419798462,0.6117999999999999,-0.3807,-0.382193919436439,0.7823895542000466,,
0.2482,-150.0,0.2482001781463623,-150.26658153604845,0.2339,0.23821430706386895,0.6119000000000001,-0.3807,-0.38236271375576825,0.7788014715974787,,
0.24830000000000002,-150.0,0.24830007553100586,-150.29377695148742,0.2339,0.238259180650049,0.6120000000000001,-0.3807,-0.3823770828995784,0.7907917127114303,,
0.2484,-150.0,0.24840021133422852,-150.30588736726597,0.2339,0.23835368325539968,0.6121000000000001,-0.3807,-0.3823770828995784,0.7982846321883795,,
0.2485,-150.0,0.24850010871887207,-150.27462023294106,0.2339,0.238422003879659,0.6122000000000001,-0.3807,-0.3822759593754055,0.8150740491300781,,
0.24860000000000002,-150.0,0.24860000610351562,-150.21647962746806,0.2339,0.2383366271064133,0.6123000000000001,-0.3807,-0.38229469978495006,0.8106733340789908,,
0.2487,-150.0,0.24870014190673828,-150.1334023170853,0.2339,0.2383173426326805,0.6124,-0.3807,-0.38223877746168994,0.8002329085124753,,
0.24880000000000002,-150.0,0.24880003929138184,-149.7578361438389,0.2339,0.23840891710276646,0.6125,-0.3807,-0.38227111250120077,0.6511540686611519,,
0.2489,-150.0,0.2489001750946045,-150.10080492581943,0.2339,0.23820191565486093,0.6126,-0.3807,-0.3824457853029324,0.779428938717212,,
0.249,-150.0,0.24900007247924805,-150.1921244939321,0.2339,0.23820524367903215,0.6127,-0.3807,-0.3824278330313891,0.7822985298736158,,
0.24910000000000002,-150.0,0.2491002082824707,-150.2825982561359,0.2339,0.23831761877001015,0.6128,-0.3807,-0.3824278330313891,0.7971117057271767,,
0.2492,-150.0,0.24920010566711426,-150.24368172074847,0.2339,0.23833920354501104,0.6129,-0.3807,-0.38254736228808667,0.8015847975611794,,
0.2493,-150.0,0.2493000030517578,-149.91569067364617,0.2339,0.23842055397476644,0.613,-0.3807,-0.3824483238426063,0.6807130588672126,,
0.2494,-150.0,0.24940013885498047,-150.1723235573767,0.2339,0.23840922328518924,0.6131,-0.3807,-0.3823519454971513,0.8054737438725741,,
0.2495,-150.0,0.24950003623962402,-150.05645772878336,0.2339,0.23829384824042932,0.6132,-0.3807,-0.3822217284264424,0.7897913363838915,,
0.24960000000000002,-150.0,0.24960017204284668,-150.05133682593546,0.2339,0.23829137167727396,0.6133,-0.3807,-0.38229428079808925,0.7835232467956227,,
0.2497,-150.0,0.24970006942749023,-150.10477293166238,0.2339,0.23818256151445835,0.6134,-0.3807,-0.3825568874117651,0.7796094045602476,,
0.2498,-150.0,0.2498002052307129,-150.18903956458078,0.2339,0.23823914486472447,0.6134999999999999,-0.3807,-0.3825568874117651,0.7861794481327687,,
0.2499,-149.99999999999997,0.24990010261535645,-150.22773928864405,0.2339001996007984,0.23831712015178289,0.6135999999999999,-0.3807,-0.38258154142518447,0.7881359658380571,,
0.25,-150.0,0.25,-150.22445537127734,0.2339003992015968,0.2383209891752116,0.6136999999999999,-0.3807,-0.38256877772138914,0.7960270493824213,,
0.2501,-149.99999999999997,0.25010013580322266,-150.2189861347348,0.23390059880239522,0.23836340962048433,0.6137999999999999,-0.3807,-0.38253013079882203,0.7934972736748335,,
0.2502,-150.0,0.2502000331878662,-150.10089099289377,0.2339007984031936,0.23829680215566396,0.6138999999999999,-0.3807,-0.3823146479870361,0.7788176416856857,,
0.25029999999999997,-149.99999999999997,0.25030016899108887,-149.99944409887894,0.233900998003992,0.23821098738705387,0.6140000000000001,-0.3807,-0.38244209778825544,0.775231785321199,,
0.2504,-150.0,0.2504000663757324,-150.0448589703786,0.23390119760479042,0.23813699536788843,0.6141000000000001,-0.3807,-0.38272106975839293,0.7609638582911933,,
0.2505,-150.0,0.2505002021789551,-150.16140774561086,0.2339013972055888,0.23821453081354205,0.6142000000000001,-0.3807,-0.38272106975839293,0.7584836140083815,,
0.25060000000000004,-150.0,0.25060009956359863,-150.28675384090434,0.23390159680638722,0.23814551080633972,0.6143000000000001,-0.3807,-0.38299203015955874,0.7514392520335156,,
0.25070000000000003,-150.0,0.2506999969482422,-150.2673759852475,0.23390179640718564,0.23825798638433168,0.6144000000000001,-0.3807,-0.38300597031154504,0.7608539562348052,,
0.2508,-150.0,0.25080013275146484,-150.3303556101652,0.23390199600798403,0.23836768404023392,0.6145,-0.3807,-0.38285820229013046,0.7702706810808411,,
0.2509,-150.0,0.2509000301361084,-150.27937963193438,0.23390219560878242,0.23845751199529264,0.6146,-0.3807,-0.38256050234812894,0.7702022923956661,,
0.251,-150.00000000000003,0.25100016593933105,-150.1461455741163,0.23390239520958084,0.23832312127354727,0.6147,-0.3807,-0.382565782242072,0.7536145121614405,,
0.2511,-150.0,0.2511000633239746,-150.1375663416667,0.23390259481037923,0.23826262573253865,0.6148,-0.3807,-0.38270419634109554,0.7449258586940861,,
0.2512,-150.00000000000003,0.25120019912719727,-150.16062249230689,0.23390279441117767,0.2382639962406522,0.6149,-0.3807,-0.38270419634109554,0.7380897599958293,,
0.25129999999999997,-150.0,0.2513000965118408,-150.1982231551781,0.23390299401197606,0.2382149226325369,0.615,-0.3807,-0.38304757928603617,0.738239976970974,,
0.2514,-150.0,0.2513999938964844,-149.77544334766662,0.23390319361277445,0.23831016394196672,0.6151,-0.3807,-0.3831400841060566,0.5424882085432872,,
0.2515,-150.0,0.25150012969970703,-150.30648663366037,0.23390339321357284,0.23832538650815754,0.6152,-0.3807,-0.38319527250010776,0.7461897914189772,,
0.25160000000000005,-150.0,0.2516000270843506,-150.28649336382867,0.23390359281437126,0.23841059237469406,0.6153,-0.3807,-0.3831090997807028,0.7508764286379201,,
0.25170000000000003,-150.0,0.25170016288757324,-150.22397731049188,0.23390379241516965,0.2384063637969161,0.6154,-0.3807,-0.3830351192641367,0.7400817246375043,,
0.2518,-150.0,0.2518000602722168,-150.14446441636156,0.2339039920159681,0.2383447437603245,0.6154999999999999,-0.3807,-0.3830156595962692,0.7266838940994139,,
0.2519,-150.0,0.25190019607543945,-150.12218365377333,0.23390419161676648,0.2382610665970534,0.6155999999999999,-0.3807,-0.38297160615937376,0.7127356400570667,,
0.252,-149.99999999999997,0.252000093460083,-150.21250096608253,0.23390439121756484,0.23830484502384883,0.6156999999999999,-0.3807,-0.38319514626512424,0.7190376313234002,,
0.2521,-150.0,0.25209999084472656,-149.76113256402144,0.23390459081836326,0.23834118434868223,0.6157999999999999,-0.3807,-0.38345917499740473,0.523204341930106,,
0.2522,-150.0,0.2522001266479492,-150.3292909622296,0.23390479041916165,0.23829465790030752,0.6158999999999999,-0.3807,-0.3837793811554057,0.7198238078354536,,
0.25229999999999997,-150.0,0.2523000240325928,-150.30195812698682,0.2339049900199601,0.23840839437087644,0.6160000000000001,-0.3807,-0.3836720254312225,0.7291368173731629,,
0.2524,-150.0,0.25240015983581543,-149.77506457627314,0.23390518962075849,0.23863918652385202,0.6161000000000001,-0.3807,-0.38348701335732005,0.5482490580012582,,
0.2525,-150.0,0.252500057220459,-149.6834927831059,0.2339053892215569,0.2386279860207044,0.6162000000000001,-0.3807,-0.3833066181970494,0.5321955965534488,,
0.25260000000000005,-150.0,0.25260019302368164,-150.1739308785589,0.23390558882235526,0.2385318710179334,0.6163000000000001,-0.3807,-0.38319057405230683,0.7119787707451061,,
0.25270000000000004,-150.00000000000003,0.2527000904083252,-150.19363318927,0.23390578842315368,0.23840551235940882,0.6164000000000001,-0.3807,-0.3835112281307825,0.6990499374195343,,
0.2528,-150.0,0.25279998779296875,-150.24691780578806,0.23390598802395207,0.23835946749759532,0.6165,-0.3807,-0.38366322957354143,0.6946537128898056,,
0.2529,-150.0,0.2529001235961914,-149.95006042850756,0.23390618762475052,0.23849010013210786,0.6166,-0.3807,-0.3837971934148007,0.581982873878026,,
0.253,-150.0,0.25300002098083496,-150.26719064737188,0.2339063872255489,0.2384137339715903,0.6167,-0.3807,-0.3838278879907575,0.7063426508469818,,
0.2531,-150.0,0.2531001567840576,-150.2655395417803,0.23390658682634732,0.2384925768258097,0.6168,-0.3807,-0.3837380147595344,0.7295472167448775,,
0.2532,-150.0,0.25320005416870117,-149.70933346128172,0.23390678642714569,0.23866372276777506,0.6169,-0.3807,-0.38354768069420714,0.5296811026219461,,
0.25329999999999997,-150.0,0.25330018997192383,-149.5698877615641,0.2339069860279441,0.23860892246927531,0.617,-0.3807,-0.3834689088052216,0.5099179847603134,,
0.2534,-150.0,0.2534000873565674,-150.004169753665,0.23390718562874252,0.2384426784198263,0.6171,-0.3807,-0.38345602912599,0.6863928958801452,,
0.2535,-150.0,0.25349998474121094,-150.1142861359005,0.23390738522954094,0.23839533986194136,0.6172,-0.3807,-0.38366817547241583,0.6812705578965436,,
0.25360000000000005,-150.0,0.2536001205444336,-150.19923478009835,0.23390758483033933,0.2383531380563389,0.6173,-0.3807,-0.3838393292511899,0.6778658079188306,,
0.25370000000000004,-149.99999999999997,0.25370001792907715,-149.7534147580152,0.23390778443113772,0.23847538083317457,0.6174,-0.3807,-0.3844123049566226,0.5073280035601935,,
0.2538,-150.0,0.2538001537322998,-150.28940563179881,0.23390798403193613,0.23848367210887328,0.6174999999999999,-0.3807,-0.3842755211871148,0.7106704660296689,,
0.2539,-150.0,0.25390005111694336,-150.26598627254944,0.23390818363273452,0.23848137838315306,0.6175999999999999,-0.3807,-0.38398795677678554,0.7085421820937785,,
0.254,-150.0,0.254000186920166,-150.18473290740127,0.23390838323353294,0.23843086592620727,0.6176999999999999,-0.3807,-0.3835338778040569,0.6829515011675615,,
0.2541,-150.0,0.25410008430480957,-150.1281604776946,0.23390858283433133,0.23844568964110394,0.6177999999999999,-0.3807,-0.38378143687398647,0.6766122085697492,,
0.2542,-150.00000000000003,0.2542002201080322,-150.08365377563325,0.23390878243512975,0.23847714770929104,0.6178999999999999,-0.3807,-0.38378143687398647,0.6731865698098882,,
0.25429999999999997,-150.0,0.2543001174926758,-150.18656990482697,0.23390898203592814,0.238383527130921,0.6180000000000001,-0.3807,-0.3838024874714537,0.6700454975264116,,
0.2544,-150.0,0.25440001487731934,-150.27091162031275,0.23390918163672653,0.23834592468220828,0.6181000000000001,-0.3807,-0.3841236934492236,0.6867904800398966,,
0.2545,-150.0,0.254500150680542,-150.3229651999007,0.23390938123752494,0.23841766958233268,0.6182000000000001,-0.3807,-0.38429064485274594,0.6956076995816048,,
0.25460000000000005,-150.0,0.25460004806518555,-149.78952764790668,0.23390958083832336,0.23861668493479796,0.6183000000000001,-0.3807,-0.384508656625382,0.5214459783015524,,
0.25470000000000004,-150.0,0.2547001838684082,-149.76788931808073,0.23390978043912175,0.23865656408887767,0.6184000000000001,-0.3807,-0.38408534127816346,0.5167498613094963,,
0.2548,-150.0,0.25480008125305176,-149.655275031374,0.23390998003992017,0.2386001858988404,0.6185,-0.3807,-0.3837055074468196,0.5023961045848445,,
0.2549,-150.0,0.2549002170562744,-150.12728256958482,0.23391017964071856,0.23844534555091945,0.6186,-0.3807,-0.3837055074468196,0.6929101743247147,,
0.255,-150.0,0.25500011444091797,-149.61802389688222,0.23391037924151697,0.2385303344661856,0.6187,-0.3807,-0.3836580455603067,0.49822024021017924,,
0.2551,-150.0,0.2551000118255615,-149.66809293661592,0.23391057884231536,0.23857240818852637,0.6188,-0.3807,-0.3838484351956163,0.5013145031001377,,
0.2552,-150.0,0.2552001476287842,-149.76195982703473,0.23391077844311378,0.23858526537215846,0.6189,-0.3807,-0.3842099926190719,0.505663543763047,,
0.25529999999999997,-150.0,0.25530004501342773,-149.79435336261912,0.23391097804391217,0.2387368331743943,0.619,-0.3807,-0.3845543665658211,0.520152443677302,,
0.2554,-150.0,0.2554001808166504,-149.78696829923706,0.2339111776447106,0.2388486814482292,0.6191,-0.3807,-0.3842332078334119,0.534484619841851,,
0.2555,-150.0,0.25550007820129395,-149.8068850299721,0.23391137724550898,0.23887489358841674,0.6192,-0.3807,-0.38385265664901236,0.5289117333222487,,
0.25560000000000005,-150.0,0.2556002140045166,-149.6898528356685,0.23391157684630742,0.23885566324031654,0.6193,-0.3807,-0.38385265664901236,0.5130035428199631,,
0.25570000000000004,-150.0,0.25570011138916016,-149.61022115878217,0.23391177644710578,0.23887529767463672,0.6194,-0.3807,-0.3837622086839149,0.5049039810597927,,
0.2558,-150.0,0.2558000087738037,-149.64481526156982,0.23391197604790417,0.238834047698246,0.6194999999999999,-0.3807,-0.38382875300811947,0.5028480823748712,,
0.2559,-150.0,0.25590014457702637,-149.73471303220637,0.2339121756487026,0.23885724729718896,0.6195999999999999,-0.3807,-0.3839449583218545,0.5067891810095212,,
0.256,-150.0,0.2560000419616699,-149.85783850409123,0.233912375249501,0.23890076952506614,0.6196999999999999,-0.3807,-0.384258838469373,0.518606472976228,,
0.2561,-150.0,0.2561001777648926,-149.80740219269518,0.2339125748502994,0.23895870403191163,0.6197999999999999,-0.3807,-0.384408634416043,0.5299501540844206,,
0.2562,-150.0,0.25620007514953613,-149.8007687166219,0.2339127744510978,0.23892206555545945,0.6198999999999999,-0.3807,-0.3838883064600252,0.5335396992173275,,
0.2563,-150.0,0.2563002109527588,-149.7697395945682,0.2339129740518962,0.23897620729844832,0.6200000000000001,-0.3807,-0.3838883064600252,0.527127804543266,,
0.2564,-150.0,0.25640010833740234,-149.65230522443144,0.2339131736526946,0.23895158100943412,0.6201000000000001,-0.3807,-0.3836758500991615,0.5186586720975017,,
0.2565,-150.0,0.2565000057220459,-149.54108731663203,0.233913373253493,0.2389312995522872,0.6202000000000001,-0.3807,-0.383845159667023,0.5060074303478812,,
0.2566,-150.0,0.25660014152526855,-149.67303894149302,0.2339135728542914,0.23890530796005677,0.6203000000000001,-0.3807,-0.3839355274067639,0.509529441094464,,
0.25670000000000004,-150.0,0.2567000389099121,-149.7579452431554,0.23391377245508985,0.23886039753160582,0.6204000000000001,-0.3807,-0.3842338735642203,0.5126769510261637,,
0.25680000000000003,-150.0,0.25680017471313477,-149.7343556806231,0.2339139720558882,0.2389091264629868,0.6205,-0.3807,-0.3845735990414664,0.5161374340842162,,
0.2569,-150.0,0.2569000720977783,-149.84973260252056,0.23391417165668663,0.2390688782512991,0.6206,-0.3807,-0.3841417433777608,0.539392519163723,,
0.257,-150.0,0.257000207901001,-149.8663869261014,0.23391437125748502,0.2390898883081991,0.6207,-0.3807,-0.3841417433777608,0.5454520342466097,,
0.2571,-150.0,0.25710010528564453,-149.7626872877971,0.23391457085828343,0.23909893289584866,0.6208,-0.3807,-0.3837567120476342,0.5246931509782411,,
0.2572,-150.0,0.2572000026702881,-149.65188252834608,0.23391477045908182,0.2391192658488324,0.6209,-0.3807,-0.38370402647210367,0.5127244086208539,,
0.2573,-150.0,0.25730013847351074,-149.86633958499905,0.23391497005988027,0.23902655096852699,0.621,-0.3807,-0.3837083162081953,0.5671684834201965,,
0.2574,-150.0,0.2574000358581543,-149.88258065198335,0.23391516966067866,0.23891434692177818,0.6211,-0.3807,-0.38390801879941233,0.5609924997664498,,
0.2575,-150.0,0.25750017166137695,-149.79085177621175,0.23391536926147705,0.2389392850084157,0.6212,-0.3807,-0.384162525449882,0.5101706275731575,,
0.2576,-150.0,0.2576000690460205,-149.85443387475206,0.23391556886227544,0.23904530204327545,0.6213,-0.3807,-0.38460204920755015,0.5275602706989225,,
0.25770000000000004,-150.0,0.25770020484924316,-149.85734008935495,0.23391576846307385,0.23907921755295988,0.6214,-0.3807,-0.38460204920755015,0.539591493573378,,
0.25780000000000003,-150.0,0.2578001022338867,-149.79814270399186,0.23391596806387227,0.23907360822943732,0.6214999999999999,-0.3807,-0.3841028970756579,0.5257585918242906,,
0.2579,-150.0,0.2578999996185303,-149.65309625720042,0.23391616766467066,0.23903804888759064,0.6215999999999999,-0.3807,-0.383762001220763,0.506768459695842,,
0.258,-150.0,0.25800013542175293,-149.59678216190252,0.23391636726546905,0.23903960579305014,0.6216999999999999,-0.3807,-0.3836457840646607,0.5015798211492288,,
0.2581,-150.0,0.2581000328063965,-149.65869425094775,0.23391656686626747,0.23897585908169255,0.6217999999999999,-0.3807,-0.38386054065171704,0.49952184910817116,,
0.2582,-150.0,0.25820016860961914,-149.7417835122497,0.23391676646706586,0.23892963085832392,0.6218999999999999,-0.3807,-0.38397038314119186,0.502434201578292,,
0.2583,-150.0,0.2583000659942627,-149.79587447013228,0.23391696606786425,0.2389632349327814,0.6220000000000001,-0.3807,-0.38460928456947313,0.5126394051752265,,
0.2584,-150.0,0.25840020179748535,-149.79758469310858,0.2339171656686627,0.23901458760604363,0.6221000000000001,-0.3807,-0.38460928456947313,0.5254934125276625,,
0.2585,-150.0,0.2585000991821289,-149.8038197733262,0.23391736526946108,0.23900203310176285,0.6222000000000001,-0.3807,-0.38454315397390126,0.5277328130077871,,
0.2586,-150.0,0.25859999656677246,-149.76635076990596,0.2339175648702595,0.23908133532316028,0.6223000000000001,-0.3807,-0.3840265777755845,0.5134949540484869,,
0.25870000000000004,-150.0,0.2587001323699951,-149.60917121902563,0.2339177644710579,0.23905635911682463,0.6224000000000001,-0.3807,-0.3835674890635348,0.4979607689053558,,
0.25880000000000003,-150.0,0.25880002975463867,-149.5892915541459,0.23391796407185628,0.23899343904362935,0.6225,-0.3807,-0.38359740835928136,0.4934812885023142,,
0.2589,-150.0,0.25890016555786133,-149.68855970343455,0.2339181636726547,0.2389445360366785,0.6226,-0.3807,-0.38379610991547186,0.493382280229552,,
0.259,-150.0,0.2590000629425049,-149.7701784054308,0.2339183632734531,0.23894783681190304,0.6227,-0.3807,-0.3841958409389882,0.5010433708383428,,
0.2591,-150.0,0.25910019874572754,-149.8407393301788,0.2339185628742515,0.23892646062473802,0.6228,-0.3807,-0.3841958409389882,0.5137097419519909,,
0.2592,-150.0,0.2592000961303711,-149.87677390894217,0.2339187624750499,0.23891818241499616,0.6229,-0.3807,-0.3845262750056501,0.5265213244238055,,
0.2593,-150.0,0.25929999351501465,-149.8927931633555,0.23391896207584828,0.23900736919693627,0.623,-0.3807,-0.3842203086870498,0.5254568164112114,,
0.2594,-150.0,0.2594001293182373,-149.75995481286546,0.23391916167664673,0.238990081685827,0.6231,-0.3807,-0.383754322184726,0.5087213460980012,,
0.2595,-150.0,0.25950002670288086,-149.65425015479153,0.23391936127744511,0.23897467595273886,0.6232,-0.3807,-0.38339831862983,0.4983301237028069,,
0.2596,-150.0,0.2596001625061035,-149.68951475097342,0.2339195608782435,0.23896425121658005,0.6233,-0.3807,-0.38361641309862626,0.49539969961462305,,
0.25970000000000004,-150.0,0.25970005989074707,-149.7606502690133,0.23391976047904192,0.23892618929303208,0.6234,-0.3807,-0.3838074618073988,0.49837737404350113,,
0.25980000000000003,-150.0,0.2598001956939697,-149.86508476579155,0.23391996007984034,0.23899749337198423,0.6234999999999999,-0.3807,-0.38409338192884185,0.5110335305556167,,
0.2599,-150.0,0.2599000930786133,-149.92699394767004,0.23392015968063873,0.23904908778747494,0.6235999999999999,-0.3807,-0.3845634475901503,0.5263834598062459,,
0.26,-150.0,0.25999999046325684,-149.99506066048258,0.23392035928143712,0.2391578251931785,0.6236999999999999,-0.3807,-0.3845772369464624,0.5426109685537237,,
0.2601,-150.0,0.2601001262664795,-149.90263396292968,0.23392055888223554,0.23915118130164137,0.6237999999999999,-0.3807,-0.383877203508329,0.5307317918817426,,
0.2602,-150.0,0.26020002365112305,-149.7994002441656,0.23392075848303395,0.239192572966002,0.6238999999999999,-0.3807,-0.3836713333856207,0.5174200667021123,,
0.2603,-150.0,0.2603001594543457,-149.7767025735921,0.23392095808383234,0.23920233502895413,0.6240000000000001,-0.3807,-0.38359574182978334,0.5072767762494941,,
0.2604,-150.0,0.26040005683898926,-149.79126517017474,0.23392115768463073,0.23908547736208485,0.6241000000000001,-0.3807,-0.38360768376032894,0.502234459769586,,
0.2605,-150.0,0.2605001926422119,-149.85531368429739,0.23392135728542912,0.23906310915381257,0.6242000000000001,-0.3807,-0.3838308365970331,0.5055595818140918,,
0.2606,-150.0,0.26060009002685547,-149.99970934915453,0.23392155688622757,0.23913647463776033,0.6243000000000001,-0.3807,-0.3841957386767519,0.5201233942772502,,
0.26070000000000004,-150.0,0.260699987411499,-149.99840911957267,0.23392175648702596,0.23929358931598999,0.6244000000000001,-0.3807,-0.3844529210454917,0.5418776536959964,,
0.26080000000000003,-150.0,0.2608001232147217,-149.99539949541543,0.23392195608782435,0.23931917407132483,0.6245,-0.3807,-0.38423993506134746,0.5510439994237504,,
0.2609,-150.0,0.26090002059936523,-149.9320250684167,0.23392215568862276,0.23928418872543986,0.6246,-0.3807,-0.38387179548491923,0.5355874192294066,,
0.261,-150.0,0.2610001564025879,-149.8810307371949,0.23392235528942115,0.23938854996579492,0.6247,-0.3807,-0.38369870891386915,0.5246907078009377,,
0.2611,-150.0,0.26110005378723145,-149.81671430034498,0.23392255489021957,0.23935948300544901,0.6248,-0.3807,-0.3835910316254972,0.5139545989382254,,
0.2612,-150.0,0.2612001895904541,-149.82456252665847,0.23392275449101796,0.23927979282302095,0.6249,-0.3807,-0.38386652648905284,0.5117454400065338,,
0.2613,-150.0,0.26130008697509766,-149.932198538433,0.23392295409181638,0.23920970073541573,0.625,-0.3807,-0.3842201495066542,0.522235108748437,,
0.2614,-150.0,0.2613999843597412,-150.00932841402508,0.23392315369261477,0.23937417727676122,0.6251,-0.3807,-0.3842201495066542,0.5442960792614968,,
0.2615,-150.0,0.26150012016296387,-150.00392547851274,0.23392335329341318,0.23947950197261564,0.6252,-0.3807,-0.38452645038250227,0.5629955236591411,,
0.2616,-150.0,0.2616000175476074,-149.94717324630636,0.23392355289421157,0.2394649442277122,0.6253,-0.3807,-0.38431354039006904,0.562039220388437,,
0.26170000000000004,-150.0,0.2617001533508301,-149.89999070009,0.23392375249500996,0.2395532456234678,0.6254,-0.3807,-0.38396267261880973,0.5539428224160141,,
0.26180000000000003,-150.0,0.26180005073547363,-149.8337044645857,0.23392395209580838,0.2396995462046211,0.6255,-0.3807,-0.38379379922748996,0.5431391939303261,,
0.2619,-150.0,0.2619001865386963,-149.768914524515,0.2339241516966068,0.23960332757565433,0.6255999999999999,-0.3807,-0.3837926707828172,0.5238715128301503,,
0.262,-150.0,0.26200008392333984,-149.8695521780035,0.2339243512974052,0.23950655659832518,0.6256999999999999,-0.3807,-0.3841328351453239,0.5240601175517989,,
0.2621,-150.0,0.2621002197265625,-149.90129865077927,0.23392455089820358,0.23950120189790342,0.6257999999999999,-0.3807,-0.3841328351453239,0.5322631808154829,,
0.2622,-150.0,0.26220011711120605,-149.91145439553284,0.23392475049900202,0.23962456756699516,0.6258999999999999,-0.3807,-0.384407807447631,0.5513161658635801,,
0.2623,-150.0,0.2623000144958496,-149.90328543475127,0.2339249500998004,0.23965123238843405,0.6259999999999999,-0.3807,-0.38458564102103227,0.5679364036398955,,
0.26239999999999997,-150.0,0.26240015029907227,-149.92449541825096,0.2339251497005988,0.2397103571485575,0.6261000000000001,-0.3807,-0.38429851609152615,0.5670797977419844,,
0.2625,-150.0,0.2625000476837158,-149.77944580210047,0.2339253493013972,0.2397345001962438,0.6262000000000001,-0.3807,-0.3838328383546086,0.5495762910890015,,
0.2626,-150.0,0.2626001834869385,-149.76376602666002,0.2339255489021956,0.23974622379294658,0.6263000000000001,-0.3807,-0.38374715326282177,0.5411901343617106,,
0.26270000000000004,-150.0,0.26270008087158203,-149.80163265036074,0.23392574850299402,0.23967610721076316,0.6264000000000001,-0.3807,-0.38409814760902444,0.5306239663905616,,
0.26280000000000003,-150.0,0.2628002166748047,-149.88638247855224,0.2339259481037924,0.23960367228920512,0.6265000000000001,-0.3807,-0.38409814760902444,0.5322939424979792,,
0.2629,-150.0,0.26290011405944824,-149.91589922333077,0.23392614770459083,0.23955509031198,0.6266,-0.3807,-0.3843056593564956,0.537851198290584,,
0.263,-150.0,0.2630000114440918,-149.94616556619815,0.2339263473053892,0.23970481368412197,0.6267,-0.3807,-0.3845743027014473,0.5600425032112244,,
0.2631,-150.0,0.26310014724731445,-149.99232805679796,0.23392654690618764,0.23969903022592207,0.6268,-0.3807,-0.3845827831770847,0.5694693498266415,,
0.2632,-150.0,0.263200044631958,-149.91160055297158,0.23392674650698603,0.23974558963278012,0.6269,-0.3807,-0.38408002689439513,0.5567141317418953,,
0.2633,-150.0,0.26330018043518066,-149.845779926675,0.23392694610778444,0.23985405047190064,0.627,-0.3807,-0.38375154575312626,0.5486760307759225,,
0.26339999999999997,-150.0,0.2634000778198242,-149.84417773053778,0.23392714570858283,0.2397950465699376,0.6271,-0.3807,-0.3836983639836393,0.5371657461989934,,
0.2635,-150.0,0.2635002136230469,-149.88794415712553,0.23392734530938125,0.2396578503568524,0.6272,-0.3807,-0.3836983639836393,0.5354968467896174,,
0.2636,-150.0,0.26360011100769043,-149.9628130202502,0.23392754491017964,0.23964778995291494,0.6273,-0.3807,-0.3838624835070641,0.5422345358656734,,
0.26370000000000005,-150.0,0.263700008392334,-149.96290532618562,0.23392774451097803,0.23972601786688716,0.6274,-0.3807,-0.38406407732730174,0.5571378843495847,,
0.26380000000000003,-150.0,0.26380014419555664,-150.01474062906198,0.23392794411177642,0.2397485267634863,0.6275,-0.3807,-0.38445022063542705,0.5741948545589337,,
0.2639,-150.0,0.2639000415802002,-149.96405670264707,0.23392814371257487,0.23976903672747032,0.6275999999999999,-0.3807,-0.3842905795036174,0.5760003362771937,,
0.264,-150.0,0.26400017738342285,-149.90016197542397,0.23392834331337325,0.23980792499119077,0.6276999999999999,-0.3807,-0.3839567228642406,0.5615691152845641,,
0.2641,-150.0,0.2641000747680664,-149.81247946778893,0.23392854291417164,0.23996424487050058,0.6277999999999999,-0.3807,-0.3837328268889861,0.557505313702996,,
0.2642,-150.0,0.26420021057128906,-149.8396950672637,0.23392874251497003,0.239846634877314,0.6278999999999999,-0.3807,-0.3837328268889861,0.5492457069498943,,
0.2643,-150.0,0.2643001079559326,-149.97574345932762,0.23392894211576845,0.2398022761662569,0.6279999999999999,-0.3807,-0.38392192651953744,0.5537106924922193,,
0.26439999999999997,-150.0,0.26440000534057617,-150.05330414344817,0.23392914171656687,0.23983477288229677,0.6281000000000001,-0.3807,-0.3839123218579269,0.5637299318642804,,
0.2645,-150.0,0.26450014114379883,-150.0785445796235,0.23392934131736529,0.23991023881157256,0.6282000000000001,-0.3807,-0.3843157656817975,0.580258669095753,,
0.2646,-150.0,0.2646000385284424,-150.0959158686912,0.23392954091816365,0.23999051861084109,0.6283000000000001,-0.3807,-0.38453181416247095,0.6005307022580145,,
0.26470000000000005,-150.0,0.26470017433166504,-150.11194562432647,0.2339297405189621,0.24007467183080597,0.6284000000000001,-0.3807,-0.3842875883406244,0.6043743083060603,,
0.26480000000000004,-150.0,0.2648000717163086,-150.02395808831815,0.23392994011976048,0.24021078102074786,0.6285000000000001,-0.3807,-0.3837470517872108,0.5934420321368866,,
0.2649,-150.0,0.26490020751953125,-149.96434049482667,0.23393013972055887,0.24025159949589614,0.6286,-0.3807,-0.3837470517872108,0.576346328889284,,
0.265,-150.0,0.2650001049041748,-149.93701650867064,0.23393033932135732,0.24014041958141447,0.6287,-0.3807,-0.3839375042911347,0.5619510376290799,,
0.2651,-150.0,0.26510000228881836,-150.0370649783336,0.23393053892215568,0.24013341642002523,0.6288,-0.3807,-0.38409667109777046,0.5702737834533687,,
0.2652,-150.0,0.265200138092041,-150.0568206322475,0.2339307385229541,0.24013753605997867,0.6289,-0.3807,-0.3841438299287397,0.5849500016630125,,
0.2653,-150.0,0.26530003547668457,-150.07178653727954,0.2339309381237525,0.24016743783192027,0.629,-0.3807,-0.3843389949142638,0.6000095080671406,,
0.26539999999999997,-150.0,0.2654001712799072,-150.09464576860535,0.23393113772455087,0.2402365873996672,0.6291,-0.3807,-0.38452613469510694,0.618129077096225,,
0.2655,-150.0,0.2655000686645508,-149.99744859675846,0.23393133732534932,0.240330766537679,0.6292,-0.3807,-0.3838808356010879,0.6090721753457851,,
0.2656,-150.0,0.26560020446777344,-149.86442883262742,0.2339315369261477,0.2403678806908253,0.6293,-0.3807,-0.3838808356010879,0.596081762791352,,
0.26570000000000005,-150.0,0.265700101852417,-149.84205773665755,0.23393173652694613,0.24032779318130462,0.6294,-0.3807,-0.3840382872779771,0.5764399156957072,,
0.26580000000000004,-150.0,0.26579999923706055,-149.873175868279,0.23393193612774452,0.24028045663085237,0.6295,-0.3807,-0.3841056419916388,0.5738061050641304,,
0.2659,-150.0,0.2659001350402832,-149.93846932096625,0.23393213572854288,0.24020719848361283,0.6295999999999999,-0.3807,-0.3842642914492719,0.5765857412623353,,
0.266,-150.0,0.26600003242492676,-149.97413638874394,0.23393233532934132,0.2402887478793536,0.6296999999999999,-0.3807,-0.38454718017451195,0.5965190066378897,,
0.2661,-150.0,0.2661001682281494,-149.97057722375095,0.23393253493013977,0.24044340676618384,0.6297999999999999,-0.3807,-0.3850034795635658,0.620956879354783,,
0.2662,-150.0,0.26620006561279297,-149.97220377841796,0.23393273453093813,0.2405104901378855,0.6298999999999999,-0.3807,-0.3844362616921676,0.6252220955981782,,
0.2663,-150.0,0.2663002014160156,-149.8685902973914,0.23393293413173652,0.24052438880766885,0.6299999999999999,-0.3807,-0.3844362616921676,0.6145637354683527,,
0.26639999999999997,-150.0,0.2664000988006592,-149.77630337455201,0.23393313373253494,0.24062910700764878,0.6301000000000001,-0.3807,-0.3842197882556985,0.6017526623099101,,
0.2665,-150.0,0.26649999618530273,-149.78750344545332,0.23393333333333333,0.24054295161311598,0.6302000000000001,-0.3807,-0.3844074148050514,0.5835169485461758,,
0.2666,-150.0,0.2666001319885254,-149.789520019251,0.23393353293413177,0.24047211500946325,0.6303000000000001,-0.3807,-0.3845214287897318,0.5805180637617282,,
0.26670000000000005,-150.0,0.26670002937316895,-149.8155182668168,0.23393373253493013,0.2404710735819339,0.6304000000000001,-0.3807,-0.3846941558643628,0.5921961630735628,,
0.26680000000000004,-150.0,0.2668001651763916,-149.85261911450263,0.23393393213572855,0.24062669457970037,0.6305000000000001,-0.3807,-0.38496025117480626,0.6178587441238321,,
0.2669,-150.0,0.26690006256103516,-149.82299752894738,0.23393413173652694,0.24069298458972713,0.6306,-0.3807,-0.3852526216281276,0.6335045199488065,,
0.267,-150.0,0.2670001983642578,-149.74648080962075,0.23393433133732536,0.24067361584701785,0.6307,-0.3807,-0.3852526216281276,0.6237513356061618,,
0.2671,-150.0,0.26710009574890137,-149.65925020805918,0.23393453093812375,0.24075651257758388,0.6308,-0.3807,-0.38499291747357106,0.61337241453823,,
0.2672,-150.0,0.2671999931335449,-149.6167580188365,0.23393473053892216,0.24080096851841354,0.6309,-0.3807,-0.3846548931549373,0.6018190214702303,,
0.2673,-150.0,0.2673001289367676,-149.6618827353419,0.23393493013972055,0.24067473636547457,0.631,-0.3807,-0.38486763016849684,0.5899033457978045,,
0.26739999999999997,-150.0,0.26740002632141113,-149.7108080569511,0.233935129740519,0.24064441144496038,0.6311,-0.3807,-0.38510228716788236,0.5869789454190694,,
0.2675,-150.0,0.2675001621246338,-149.79941734850243,0.23393532934131736,0.2407207792713891,0.6312,-0.3807,-0.38542362057862745,0.6048601052753532,,
0.2676,-150.0,0.26760005950927734,-149.88133212609682,0.23393552894211575,0.24077125957554213,0.6313,-0.3807,-0.38569224171793626,0.6220042077626262,,
0.26770000000000005,-150.0,0.2677001953125,-149.83526683841401,0.23393572854291417,0.24082301974829806,0.6314,-0.3807,-0.386182301476186,0.6311561896187126,,
0.26780000000000004,-150.0,0.26780009269714355,-149.77707086394793,0.2339359281437126,0.2408603143588152,0.6315,-0.3807,-0.38591276792603746,0.6218156615149939,,
0.2679,-150.0,0.2678999900817871,-149.682898790968,0.233936127744511,0.24093083906323645,0.6315999999999999,-0.3807,-0.385434248283549,0.6143390980162914,,
0.268,-150.0,0.26800012588500977,-149.61448541863612,0.23393632734530936,0.24091022774084664,0.6316999999999999,-0.3807,-0.38511994638399566,0.6017822591399229,,
0.2681,-150.0,0.2681000232696533,-149.62567058104048,0.23393652694610778,0.24080144787584998,0.6317999999999999,-0.3807,-0.3851564503619767,0.5936789611480876,,
0.2682,-150.0,0.268200159072876,-149.7031666379635,0.2339367265469062,0.2407745336641514,0.6318999999999999,-0.3807,-0.38538035421660644,0.600201604249345,,
0.2683,-150.0,0.26830005645751953,-149.69001296494739,0.23393692614770462,0.2408779880247019,0.6319999999999999,-0.3807,-0.3854907297249517,0.6230833759615348,,
0.26839999999999997,-150.0,0.2684001922607422,-149.72479416821895,0.233937125748503,0.24091580980271424,0.6321000000000001,-0.3807,-0.3859346065169439,0.641577816502168,,
0.2685,-150.0,0.26850008964538574,-149.73035517614213,0.2339373253493014,0.24095027822299175,0.6322000000000001,-0.3807,-0.3861684743841604,0.6410461401297761,,
0.2686,-150.0,0.2685999870300293,-149.61001288813137,0.2339375249500998,0.24096197382976076,0.6323000000000001,-0.3807,-0.38560520348132377,0.6275306841469594,,
0.26870000000000005,-150.0,0.26870012283325195,-149.58025408106224,0.2339377245508982,0.24093521422719788,0.6324000000000001,-0.3807,-0.3852505220494556,0.6206445689287902,,
0.26880000000000004,-150.0,0.2688000202178955,-149.51197558416263,0.23393792415169662,0.2409339470244073,0.6325000000000001,-0.3807,-0.38508943769742976,0.6093673213318521,,
0.26890000000000003,-150.0,0.26890015602111816,-149.65867921138516,0.233938123752495,0.24089840317207883,0.6326,-0.3807,-0.3851106873683966,0.6140055171569618,,
0.269,-150.0,0.2690000534057617,-149.68536719414203,0.23393832335329343,0.24094339888966276,0.6327,-0.3807,-0.3854056605300671,0.6258961723425835,,
0.2691,-150.0,0.2691001892089844,-149.95141410716076,0.23393852295409184,0.24093147481776392,0.6328,-0.3807,-0.3856186466141058,0.7127584204508719,,
0.2692,-150.0,0.26920008659362793,-149.98077413760976,0.23393872255489023,0.24107917267848739,0.6329,-0.3807,-0.38598117695644585,0.7329228943624856,,
0.2693,-150.0,0.2692999839782715,-149.93987637138954,0.2339389221556886,0.2411320019048247,0.633,-0.3807,-0.38598117695644585,0.734825583717619,,
0.2694,-150.0,0.26940011978149414,-149.8000223939169,0.23393912175648704,0.24110809298310992,0.6331,-0.3807,-0.3854432287339697,0.7163329221148431,,
0.2695,-150.0,0.2695000171661377,-149.57829063830295,0.23393932135728546,0.24112816812760726,0.6332,-0.3807,-0.38504411870807975,0.6315971061939437,,
0.2696,-150.0,0.26960015296936035,-149.56114151733837,0.23393952095808385,0.2410512431139151,0.6333,-0.3807,-0.38510806755644644,0.6189937175538623,,
0.2697,-150.0,0.2697000503540039,-149.81366051979808,0.23393972055888224,0.24092739288200077,0.6334,-0.3807,-0.3853499841086037,0.6877602815987001,,
0.26980000000000004,-150.0,0.26980018615722656,-149.88856640660174,0.23393992015968063,0.240962674115158,0.6335,-0.3807,-0.38547096571680306,0.708035510874476,,
0.26990000000000003,-150.0,0.2699000835418701,-149.94479102120607,0.23394011976047904,0.24108868585725238,0.6335999999999999,-0.3807,-0.3858291320167366,0.7310778023422307,,
0.27,-150.0,0.2700002193450928,-149.91281713214806,0.23394031936127746,0.24112986723024035,0.6336999999999999,-0.3807,-0.3858291320167366,0.7399581568793411,,
0.2701,-150.0,0.27010011672973633,-149.84530422678762,0.23394051896207585,0.24106859448132142,0.6337999999999999,-0.3807,-0.38565604817205157,0.7252063943658644,,
0.2702,-150.0,0.2702000141143799,-149.73464573579085,0.23394071856287424,0.2410776233731027,0.6338999999999999,-0.3807,-0.3853295801002977,0.7163208366468984,,
0.2703,-150.0,0.27030014991760254,-149.67478219276796,0.23394091816367268,0.2411015005340848,0.6339999999999999,-0.3807,-0.38512631335695857,0.7018885707610417,,
0.2704,-150.0,0.2704000473022461,-149.74139565915286,0.23394111776447105,0.2410559009807202,0.6341000000000001,-0.3807,-0.3853138532896301,0.6976829040459637,,
0.2705,-150.0,0.27050018310546875,-149.8141132613734,0.23394131736526946,0.24106433857698573,0.6342000000000001,-0.3807,-0.3854846962657412,0.7038659811398261,,
0.2706,-150.0,0.2706000804901123,-149.8780677982968,0.23394151696606788,0.2410889336474903,0.6343000000000001,-0.3807,-0.3861821013649468,0.7217620756627604,,
0.2707,-150.0,0.27070021629333496,-149.87562950920764,0.2339417165668663,0.24121783653979723,0.6344000000000001,-0.3807,-0.3861821013649468,0.7406808265249286,,
0.27080000000000004,-150.0,0.2708001136779785,-149.85073919983753,0.2339419161676647,0.24125092085820565,0.6345000000000001,-0.3807,-0.3864492680128724,0.7482035272343481,,
0.27090000000000003,-150.0,0.27090001106262207,-149.76983130677735,0.23394211576846308,0.24133955231630044,0.6346,-0.3807,-0.3861172271165444,0.7418348872585347,,
0.271,-150.0,0.2710001468658447,-149.7275865334208,0.23394231536926147,0.2413220624284927,0.6347,-0.3807,-0.3855046483644337,0.7247631781127057,,
0.2711,-150.0,0.2711000442504883,-149.69263390480174,0.2339425149700599,0.24120374937151215,0.6348,-0.3807,-0.3854870571604084,0.6978897926523774,,
0.2712,-150.0,0.27120018005371094,-149.75154789224763,0.2339427145708583,0.24121389606786936,0.6349,-0.3807,-0.38564337857728026,0.6944968291392031,,
0.2713,-150.0,0.2713000774383545,-149.7976044883593,0.2339429141716567,0.24111170254661152,0.635,-0.3807,-0.38592274065149434,0.6984776524590379,,
0.2714,-150.0,0.27140021324157715,-149.84825004359112,0.23394311377245508,0.24113232284748892,0.6351,-0.3807,-0.38592274065149434,0.7182754574955588,,
0.2715,-150.0,0.2715001106262207,-149.84208668349152,0.23394331337325347,0.2411952641199096,0.6352,-0.3807,-0.3861499548123299,0.7337998084586121,,
0.2716,-150.0,0.27160000801086426,-149.79505469815646,0.23394351297405191,0.24116407766941494,0.6353,-0.3807,-0.38646391502097727,0.7242398951258171,,
0.2717,-150.0,0.2717001438140869,-149.6953588072329,0.2339437125748503,0.24107467476231373,0.6354,-0.3807,-0.3859052260908819,0.702696636969026,,
0.27180000000000004,-150.0,0.27180004119873047,-149.41967893017042,0.2339439121756487,0.2411077444244313,0.6355,-0.3807,-0.38565099218411736,0.618476582870966,,
0.27190000000000003,-150.0,0.2719001770019531,-149.41108621061366,0.2339441117764471,0.24096800240406363,0.6355999999999999,-0.3807,-0.38552392935383956,0.6021536437906185,,
0.272,-150.0,0.2720000743865967,-149.4897268972586,0.23394431137724553,0.24086248521189382,0.6356999999999999,-0.3807,-0.3859468614497268,0.5995629272786889,,
0.2721,-150.0,0.27210021018981934,-149.53290055654682,0.23394451097804392,0.2408646630703637,0.6357999999999999,-0.3807,-0.3859468614497268,0.6141437670856942,,
0.2722,-150.0,0.2722001075744629,-149.8295778558473,0.2339447105788423,0.240886794617368,0.6358999999999999,-0.3807,-0.3862840323276008,0.6982797587004905,,
0.2723,-150.0,0.27230000495910645,-149.84388783020165,0.23394491017964072,0.24096456234704186,0.6359999999999999,-0.3807,-0.3861826505842014,0.7073718050153547,,
0.2724,-150.0,0.2724001407623291,-149.52557411095844,0.23394510978043914,0.24095851481472788,0.6361000000000001,-0.3807,-0.3865251349952799,0.6260629113223628,,
0.2725,-150.0,0.27250003814697266,-149.43466250744515,0.23394530938123753,0.24095668501998446,0.6362000000000001,-0.3807,-0.38606812646115707,0.6067579781664113,,
0.2726,-150.0,0.2726001739501953,-149.40597651873594,0.23394550898203592,0.2409164732023908,0.6363000000000001,-0.3807,-0.3857311476654205,0.5957794491042313,,
0.2727,-150.0,0.27270007133483887,-149.4505968556079,0.23394570858283437,0.24079215301336246,0.6364000000000001,-0.3807,-0.3860833939207755,0.5942486131741022,,
0.27280000000000004,-150.0,0.2728002071380615,-149.515334551406,0.23394590818363276,0.2406794774818397,0.6365000000000001,-0.3807,-0.3860833939207755,0.5926739313008426,,
0.27290000000000003,-150.0,0.2729001045227051,-149.56997312083857,0.23394610778443115,0.24074169343263027,0.6366,-0.3807,-0.3861448801000404,0.6109678328232332,,
0.273,-150.0,0.27300000190734863,-149.7969949552195,0.23394630738522953,0.24080659245837174,0.6367,-0.3807,-0.3864544262924594,0.6961665654429221,,
0.2731,-150.0,0.2731001377105713,-149.5998849564431,0.23394650698602792,0.24084285887259352,0.6368,-0.3807,-0.3867324246798694,0.6265976219886416,,
0.2732,-150.0,0.27320003509521484,-149.55388606249366,0.23394670658682637,0.24084704621911843,0.6369,-0.3807,-0.3865549045455214,0.6164683649011988,,
0.2733,-150.0,0.2733001708984375,-149.48403197834682,0.23394690618762476,0.24082116373896892,0.637,-0.3807,-0.38610290483715753,0.601465863119993,,
0.2734,-150.0,0.27340006828308105,-149.45872076908262,0.23394710578842315,0.2408308697626992,0.6371,-0.3807,-0.3858505168009707,0.5927531570745465,,
0.2735,-150.0,0.2735002040863037,-149.51929487318972,0.23394730538922154,0.24074308295088542,0.6372,-0.3807,-0.3858505168009707,0.5911636366226694,,
0.2736,-150.0,0.27360010147094727,-149.6393210327417,0.23394750499001996,0.2406487668897467,0.6373,-0.3807,-0.3859902728746364,0.6016741709829792,,
0.2737,-150.0,0.2736999988555908,-149.6804809057927,0.23394770459081837,0.2407780422495125,0.6374,-0.3807,-0.38610963054532293,0.6162369729072548,,
0.27380000000000004,-150.0,0.2738001346588135,-149.8663363410557,0.23394790419161676,0.24083056362686303,0.6375,-0.3807,-0.3863366435838327,0.7041950608535739,,
0.27390000000000003,-150.0,0.27390003204345703,-149.69509581032779,0.23394810379241515,0.24093926497832147,0.6376,-0.3807,-0.386696650927806,0.6400360824559377,,
0.274,-150.0,0.2740001678466797,-149.56279898868866,0.2339483033932136,0.24097639494488637,0.6376999999999999,-0.3807,-0.3861978399419297,0.6213637262192284,,
0.2741,-150.0,0.27410006523132324,-149.5175447679931,0.233948502994012,0.24100635374132837,0.6377999999999999,-0.3807,-0.3857027684410122,0.6058159175677016,,
0.2742,-150.0,0.2742002010345459,-149.5450523529771,0.23394870259481038,0.24090144783692255,0.6378999999999999,-0.3807,-0.3857027684410122,0.5960115421609536,,
0.2743,-150.0,0.27430009841918945,-149.6027313562352,0.23394890219560877,0.24082278218433922,0.6379999999999999,-0.3807,-0.3859262169456637,0.5985748768147531,,
0.2744,-150.0,0.274399995803833,-149.65733481293725,0.23394910179640718,0.24084576763365406,0.6380999999999999,-0.3807,-0.3860885847071247,0.6058267020720148,,
0.2745,-150.0,0.27450013160705566,-149.68736488850303,0.2339493013972056,0.2409254230318067,0.6382000000000001,-0.3807,-0.38615759095711805,0.6227192678312579,,
0.2746,-150.0,0.2746000289916992,-149.89489935774517,0.233949500998004,0.24095572823454922,0.6383000000000001,-0.3807,-0.38671247024790883,0.7105189603390654,,
0.2747,-150.0,0.2747001647949219,-149.80043258452142,0.23394970059880238,0.24091319796873592,0.6384000000000001,-0.3807,-0.38641363031352965,0.6995544173556608,,
0.27480000000000004,-150.0,0.27480006217956543,-149.5201274529064,0.23394990019960082,0.24099300012357894,0.6385000000000001,-0.3807,-0.38570632272752203,0.6182868471037959,,
0.27490000000000003,-150.0,0.2749001979827881,-149.4306372013439,0.2339500998003992,0.24102957720836868,0.6386000000000001,-0.3807,-0.38570632272752203,0.6089736117440501,,
0.275,-150.0,0.27500009536743164,-149.4915100818125,0.2339502994011976,0.24100660478731192,0.6387,-0.3807,-0.3857848412147574,0.6103379277638225,,
0.2751,-150.0,0.2750999927520752,-149.58728410923337,0.23395049900199602,0.2410394126425485,0.6388,-0.3807,-0.38590941310988985,0.6164571001801025,,
0.2752,-150.0,0.27520012855529785,-149.85220777002155,0.2339506986027944,0.2409982879804422,0.6389,-0.3807,-0.3859613525666779,0.6975884416815067,,
0.2753,-150.0,0.2753000259399414,-149.68048514870404,0.23395089820359283,0.24112289817336316,0.639,-0.3807,-0.38635883590593484,0.6472193044465273,,
0.2754,-150.0,0.27540016174316406,-149.84246866121103,0.23395109780439122,0.24120006278777092,0.6391,-0.3807,-0.3867149349320886,0.726686635617687,,
0.27549999999999997,-150.0,0.2755000591278076,-149.78242354941548,0.2339512974051896,0.24120380706491423,0.6392,-0.3807,-0.3864348748416991,0.7217237698159795,,
0.2756,-150.0,0.2756001949310303,-149.72350862142545,0.23395149700598805,0.24138381824200936,0.6393,-0.3807,-0.38589624663397953,0.7193041972221756,,
0.2757,-150.0,0.27570009231567383,-149.47824078307806,0.23395169660678644,0.24137183368936668,0.6394,-0.3807,-0.38547412177087503,0.6281649212275721,,
0.27580000000000005,-150.0,0.2757999897003174,-149.54511057668168,0.23395189620758483,0.24129768509774768,0.6395,-0.3807,-0.3856531235530756,0.622784091703034,,
0.27590000000000003,-150.0,0.27590012550354004,-149.55093792107422,0.23395209580838325,0.24133180808758675,0.6396,-0.3807,-0.3857798126815976,0.6301182116440697,,
0.276,-150.0,0.2760000228881836,-149.83453691886106,0.23395229540918164,0.24128580139722602,0.6396999999999999,-0.3807,-0.3858961919513185,0.7131772108622703,,
0.2761,-150.0,0.27610015869140625,-149.81066637717885,0.23395249500998005,0.24128869001146191,0.6397999999999999,-0.3807,-0.3861146542899512,0.7289540892989707,,
0.2762,-150.0,0.2762000560760498,-149.81057093628718,0.23395269461077844,0.24133152366023852,0.6398999999999999,-0.3807,-0.3864182334376418,0.7273553774853272,,
0.2763,-150.0,0.27630019187927246,-149.50967758305214,0.23395289421157683,0.24144454148679587,0.6399999999999999,-0.3807,-0.38614410983652664,0.6449550728385303,,
0.2764,-150.0,0.276400089263916,-149.43118579995155,0.23395309381237528,0.24136237214166562,0.6400999999999999,-0.3807,-0.38567545714092316,0.6235465434502417,,
0.27649999999999997,-150.0,0.27649998664855957,-149.46528168595563,0.23395329341317367,0.2413279151174343,0.6402000000000001,-0.3807,-0.3855395452726088,0.6123851095135635,,
0.2766,-150.0,0.2766001224517822,-149.52600581592637,0.23395349301397206,0.24126788590641268,0.6403000000000001,-0.3807,-0.3856487146612228,0.613637809424843,,
0.2767,-150.0,0.2767000198364258,-149.6089230217607,0.23395369261477048,0.2412806633280069,0.6404000000000001,-0.3807,-0.38585491657304277,0.6277323465324801,,
0.27680000000000005,-150.0,0.27680015563964844,-149.6231671713193,0.23395389221556886,0.24130557773884695,0.6405000000000001,-0.3807,-0.38587927093149843,0.6421571059546646,,
0.27690000000000003,-150.0,0.276900053024292,-149.6182348317598,0.23395409181636725,0.2414427608981755,0.6406000000000001,-0.3807,-0.3863656890242541,0.6543247862921842,,
0.277,-150.0,0.27700018882751465,-149.5741858515309,0.23395429141716567,0.2414134397531328,0.6407,-0.3807,-0.3867430067844442,0.6436501178501521,,
0.2771,-150.0,0.2771000862121582,-149.45937627721494,0.23395449101796406,0.2414202065609644,0.6408,-0.3807,-0.3856497305229523,0.6261682770814829,,
0.2772,-150.0,0.27719998359680176,-149.38813992678277,0.23395469061876248,0.24131373906633694,0.6409,-0.3807,-0.3856497305229523,0.6113592802186019,,
0.2773,-150.0,0.2773001194000244,-149.42509277126342,0.2339548902195609,0.2412135561325058,0.641,-0.3807,-0.3854618856347819,0.6069882985629286,,
0.2774,-150.0,0.27740001678466797,-149.5182721537838,0.23395508982035929,0.24118221263442005,0.6411,-0.3807,-0.3855866771996718,0.6121191341812148,,
0.27749999999999997,-150.0,0.2775001525878906,-149.56356969698507,0.23395528942115768,0.24125414111236942,0.6412,-0.3807,-0.38577896729167716,0.6261508001397212,,
0.2776,-150.0,0.2776000499725342,-149.59096097933482,0.23395548902195612,0.24139543571284522,0.6413,-0.3807,-0.3859336449205688,0.6435684717148841,,
0.2777,-150.0,0.27770018577575684,-149.6119562225759,0.2339556886227545,0.24132642820460717,0.6414,-0.3807,-0.3863162924364498,0.6455610262301641,,
0.27780000000000005,-150.0,0.2778000831604004,-149.4674071128512,0.2339558882235529,0.24132194330389786,0.6415,-0.3807,-0.38561536063449087,0.619472639906362,,
0.27790000000000004,-150.0,0.27790021896362305,-149.36420081148535,0.2339560878243513,0.24126685376917995,0.6416,-0.3807,-0.38561536063449087,0.6194720301502817,,
0.278,-150.0,0.2780001163482666,-149.35352298530242,0.2339562874251497,0.2412603179865514,0.6416999999999999,-0.3807,-0.3853895908486859,0.6121519600390287,,
0.2781,-150.0,0.27810001373291016,-149.38925492254162,0.23395648702594812,0.24128258954339107,0.6417999999999999,-0.3807,-0.3852106276385697,0.6141562122791748,,
0.2782,-150.0,0.2782001495361328,-149.49722089088434,0.2339566866267465,0.24124399849795977,0.6418999999999999,-0.3807,-0.385282856794225,0.6191059259043363,,
0.2783,-150.0,0.27830004692077637,-149.57482465255544,0.23395688622754493,0.24129754017078578,0.6419999999999999,-0.3807,-0.38548336322210996,0.6336895352573659,,
0.2784,-150.0,0.278400182723999,-149.61129943070316,0.23395708582834332,0.24140435050707684,0.6420999999999999,-0.3807,-0.38572137788402255,0.6374666418589473,,
0.27849999999999997,-150.0,0.2785000801086426,-149.63136559113045,0.2339572854291417,0.24151418944101552,0.6422000000000001,-0.3807,-0.3857017980929434,0.6435626310587803,,
0.2786,-150.0,0.27860021591186523,-149.5307252199296,0.23395748502994013,0.241519150231432,0.6423000000000001,-0.3807,-0.3857017980929434,0.6316104297328993,,
0.2787,-150.0,0.2787001132965088,-149.40346688240047,0.23395768463073852,0.24145916281451693,0.6424000000000001,-0.3807,-0.3851631586727522,0.6131738556942349,,
0.27880000000000005,-150.0,0.27880001068115234,-149.438898353091,0.2339578842315369,0.24136334515747335,0.6425000000000001,-0.3807,-0.38499529116071196,0.6165928206181978,,
0.27890000000000004,-150.0,0.278900146484375,-149.49299803693694,0.23395808383233535,0.24129692126659164,0.6426000000000001,-0.3807,-0.38518740420227626,0.6175143218490436,,
0.279,-150.0,0.27900004386901855,-149.50169805796602,0.23395828343313374,0.24139549334540847,0.6427,-0.3807,-0.3852388394177884,0.6158629545757895,,
0.2791,-150.0,0.2791001796722412,-149.58746232848765,0.23395848303393213,0.24147753974653824,0.6428,-0.3807,-0.38543207734372503,0.629023169418888,,
0.2792,-150.0,0.27920007705688477,-149.59879722787784,0.23395868263473057,0.24158304612660222,0.6429,-0.3807,-0.385808074911446,0.646065040628194,,
0.2793,-150.0,0.2793002128601074,-149.55791793872524,0.23395888223552896,0.24151174410107332,0.643,-0.3807,-0.385808074911446,0.636982940496616,,
0.2794,-150.0,0.279400110244751,-149.45038600438875,0.23395908183632735,0.24153492698304427,0.6431,-0.3807,-0.3855327891086065,0.621763550498753,,
0.27949999999999997,-150.0,0.27950000762939453,-149.3794022785111,0.23395928143712574,0.2414833552961809,0.6432,-0.3807,-0.38519625890242515,0.6093142095691676,,
0.2796,-150.0,0.2796001434326172,-149.41036009387108,0.23395948103792416,0.24143967954001705,0.6433,-0.3807,-0.3851673649602312,0.6060560536268649,,
0.2797,-150.0,0.27970004081726074,-149.48736114178502,0.23395968063872258,0.24142376513872446,0.6434,-0.3807,-0.38525850889404456,0.611240069286588,,
0.27980000000000005,-150.0,0.2798001766204834,-149.5858045398897,0.23395988023952097,0.24153496885590955,0.6435,-0.3807,-0.38534988294529854,0.6267608295032862,,
0.27990000000000004,-150.0,0.27990007400512695,-149.64893757634658,0.23396007984031936,0.24165135858933698,0.6436,-0.3807,-0.38601246912258846,0.6440503690585113,,
0.28,-150.0,0.2800002098083496,-149.62051995053562,0.23396027944111777,0.24170150464873474,0.6436999999999999,-0.3807,-0.38601246912258846,0.6559494763295856,,
0.2801,-150.0,0.28010010719299316,-149.56428431742827,0.23396047904191616,0.24169967639069198,0.6437999999999999,-0.3807,-0.38611595241945934,0.6422028896287248,,
0.2802,-150.0,0.2802000045776367,-149.48028930505797,0.23396067864271458,0.2415966722674308,0.6438999999999999,-0.3807,-0.3855334165972174,0.6215749711268105,,
0.2803,-150.0,0.2803001403808594,-149.4064758382159,0.23396087824351297,0.24160197777984435,0.6439999999999999,-0.3807,-0.3851786889178519,0.6072571811818813,,
0.2804,-150.0,0.28040003776550293,-149.41975207828983,0.23396107784431136,0.24149482213297943,0.6440999999999999,-0.3807,-0.3850952025878751,0.5965261758771334,,
0.28049999999999997,-150.0,0.2805001735687256,-149.53758904051506,0.2339612774451098,0.241436514556272,0.6442000000000001,-0.3807,-0.3852956731150149,0.6035626871794318,,
0.2806,-150.0,0.28060007095336914,-149.5624524713871,0.2339614770459082,0.24139130982242232,0.6443000000000001,-0.3807,-0.38561260926281554,0.6139808051669701,,
0.2807,-150.0,0.2807002067565918,-149.52602157785824,0.23396167664670658,0.24154424139268665,0.6444000000000001,-0.3807,-0.38561260926281554,0.6294726167203496,,
0.28080000000000005,-150.0,0.28080010414123535,-149.55178376581992,0.23396187624750503,0.24145585911602027,0.6445000000000001,-0.3807,-0.3860849068790642,0.6281684046364028,,
0.28090000000000004,-150.0,0.2809000015258789,-149.43594182591752,0.23396207584830342,0.24147231682522607,0.6446000000000001,-0.3807,-0.38591422846975404,0.6112184418455011,,
0.281,-150.0,0.28100013732910156,-149.3086353631882,0.2339622754491018,0.24135821096852728,0.6447,-0.3807,-0.38545683109698875,0.5892713178895768,,
0.2811,-150.0,0.2811000347137451,-149.31214635403504,0.2339624750499002,0.24124225050452724,0.6448,-0.3807,-0.3850796769394542,0.5776894289879712,,
0.2812,-150.0,0.2812001705169678,-149.3603409125242,0.23396267465069862,0.24114788044787958,0.6449,-0.3807,-0.38518974706838605,0.5761344752192404,,
0.2813,-150.0,0.28130006790161133,-149.4647777923033,0.233962874251497,0.24104857601968438,0.645,-0.3807,-0.3854909298776212,0.577537646457108,,
0.2814,-150.0,0.281400203704834,-149.51249954961304,0.23396307385229542,0.24110044000294395,0.6451,-0.3807,-0.3854909298776212,0.5920923784642831,,
0.2815,-150.0,0.28150010108947754,-149.53167210794166,0.2339632734530938,0.2411183868363657,0.6452,-0.3807,-0.3858023537425872,0.604002818182291,,
0.2816,-150.0,0.2815999984741211,-149.46812663247198,0.23396347305389223,0.24115611011796692,0.6453,-0.3807,-0.38611005985118063,0.59048965806504,,
0.2817,-150.0,0.28170013427734375,-149.30718259492005,0.23396367265469062,0.24107317731448433,0.6454,-0.3807,-0.38575252177808483,0.5680025446064663,,
0.28180000000000005,-150.0,0.2818000316619873,-149.2844474020177,0.23396387225548904,0.24096854783991425,0.6455,-0.3807,-0.38521393882413385,0.5592884521151175,,
0.28190000000000004,-150.0,0.28190016746520996,-149.32489139510048,0.23396407185628743,0.24088819444314388,0.6456,-0.3807,-0.38493190766308294,0.5555278605316177,,
0.28200000000000003,-150.0,0.2820000648498535,-149.39035456638032,0.23396427145708582,0.240746873830237,0.6456999999999999,-0.3807,-0.38532938065447164,0.5556076536902055,,
0.2821,-150.0,0.28210020065307617,-149.51225942123938,0.23396447105788426,0.24079367226494092,0.6457999999999999,-0.3807,-0.38532938065447164,0.566061171146703,,
0.2822,-150.0,0.2822000980377197,-149.58696030110272,0.23396467065868265,0.24085968761091775,0.6458999999999999,-0.3807,-0.3854354062939427,0.5807212274959764,,
0.2823,-150.0,0.2822999954223633,-149.57358815377748,0.23396487025948104,0.24080654847360558,0.6459999999999999,-0.3807,-0.38581814364744726,0.5793465020262244,,
0.2824,-150.0,0.28240013122558594,-149.50998246472753,0.23396506986027946,0.2407537877427908,0.6460999999999999,-0.3807,-0.38598404943327125,0.5658905290430342,,
0.2825,-150.0,0.2825000286102295,-149.3806382865732,0.23396526946107787,0.24075727976386244,0.6462000000000001,-0.3807,-0.3856558033181162,0.5538310017441862,,
0.2826,-150.0,0.28260016441345215,-149.3366510900256,0.23396546906187626,0.24070249169818136,0.6463000000000001,-0.3807,-0.38522425683856554,0.5467185910716262,,
0.2827,-150.0,0.2827000617980957,-149.47032477191127,0.23396566866267465,0.2405373636111086,0.6464000000000001,-0.3807,-0.38520093137145267,0.5444770662660748,,
0.2828,-150.0,0.28280019760131836,-149.54821271926673,0.23396586826347307,0.2405598920059881,0.6465000000000001,-0.3807,-0.38520093137145267,0.5527893626120014,,
0.28290000000000004,-150.0,0.2829000949859619,-149.60057178862462,0.23396606786427146,0.24062516209621398,0.6466000000000001,-0.3807,-0.3853480032801649,0.5637104540019758,,
0.28300000000000003,-150.0,0.28299999237060547,-149.63992591891486,0.23396626746506988,0.24076785843116713,0.6467,-0.3807,-0.3855851351599755,0.5853259665660988,,
0.2831,-150.0,0.2831001281738281,-149.703057406202,0.23396646706586827,0.24080097433263387,0.6468,-0.3807,-0.38597394920101774,0.590232554143182,,
0.2832,-150.0,0.2832000255584717,-149.61139108767975,0.23396666666666666,0.24075861070480503,0.6469,-0.3807,-0.38589308268773986,0.568090168664111,,
0.2833,-150.0,0.28330016136169434,-149.54311497570234,0.23396686626746507,0.24076214386759173,0.647,-0.3807,-0.3854500705786967,0.5562607296477905,,
0.2834,-150.0,0.2834000587463379,-149.5723158953849,0.2339670658682635,0.24069028366584225,0.6471,-0.3807,-0.3852245710857248,0.5521249892526344,,
0.2835,-150.0,0.28350019454956055,-149.61055145260585,0.23396726546906188,0.2405999427028602,0.6472,-0.3807,-0.38521707182481113,0.5485031854640697,,
0.2836,-150.0,0.2836000919342041,-149.7049933891933,0.23396746506986027,0.24059110295542901,0.6473,-0.3807,-0.38542536842577285,0.5549054941916075,,
0.2837,-150.0,0.28369998931884766,-149.71574579228295,0.23396766467065871,0.24070369863494917,0.6474,-0.3807,-0.38553382817222354,0.5685127550148596,,
0.2838,-150.0,0.2838001251220703,-149.72254838745815,0.2339678642714571,0.24078069022699367,0.6475,-0.3807,-0.385833725253109,0.5839592925180443,,
0.28390000000000004,-150.0,0.28390002250671387,-149.74039761203818,0.2339680638722555,0.2408108161191783,0.6476,-0.3807,-0.38604253077371076,0.5806996624279698,,
0.28400000000000003,-150.0,0.2840001583099365,-149.64711192281595,0.23396826347305388,0.24073066444523342,0.6476999999999999,-0.3807,-0.38585607545514383,0.5641515329039066,,
0.2841,-150.0,0.2841000556945801,-149.5585907946707,0.23396846307385233,0.2407841489038594,0.6477999999999999,-0.3807,-0.3854625712180561,0.55644277908121,,
0.2842,-150.0,0.28420019149780273,-149.67650023415842,0.23396866267465072,0.24068800550261552,0.6478999999999999,-0.3807,-0.3853908808779751,0.5485844221702302,,
0.2843,-150.0,0.2843000888824463,-149.77328338962622,0.2339688622754491,0.24066433044427019,0.6479999999999999,-0.3807,-0.38560790589800664,0.5534565819073396,,
0.2844,-150.0,0.28439998626708984,-149.81930936548594,0.23396906187624752,0.24062007055800164,0.6480999999999999,-0.3807,-0.38560473798001654,0.5588916510726417,,
0.2845,-150.0,0.2845001220703125,-149.77247923985217,0.23396926147704591,0.24080330234939148,0.6482000000000001,-0.3807,-0.385752682789892,0.5773705018618874,,
0.2846,-150.0,0.28460001945495605,-149.8042302360959,0.2339694610778443,0.2408245917499974,0.6483000000000001,-0.3807,-0.38603654934465104,0.5886518683353251,,
0.2847,-150.0,0.2847001552581787,-149.72977421666045,0.23396966067864272,0.24085552336407182,0.6484000000000001,-0.3807,-0.38634811701773286,0.5816744580891684,,
0.2848,-150.0,0.28480005264282227,-149.67146661888094,0.2339698602794411,0.24091645560875924,0.6485000000000001,-0.3807,-0.38604762871115356,0.5676140184453171,,
0.28490000000000004,-150.0,0.2849001884460449,-149.70591093279353,0.2339700598802395,0.24082438723596605,0.6486000000000001,-0.3807,-0.38564473980765784,0.5540719941726066,,
0.28500000000000003,-150.0,0.2850000858306885,-149.74118275050353,0.23397025948103795,0.24067533744348055,0.6487,-0.3807,-0.38557868429730335,0.5455633453954174,,
0.2851,-150.0,0.28509998321533203,-149.76713733803066,0.23397045908183634,0.2406798794938723,0.6488,-0.3807,-0.38557868429730335,0.5519723468167027,,
0.2852,-150.0,0.2852001190185547,-149.8162040910793,0.23397065868263472,0.24070476786241352,0.6489,-0.3807,-0.38565854645970593,0.5644449236854268,,
0.2853,-150.0,0.28530001640319824,-149.7902948300791,0.23397085828343317,0.24079675528322858,0.649,-0.3807,-0.3857772444623758,0.5826973244489827,,
0.2854,-150.0,0.2854001522064209,-149.73878073376105,0.23397105788423156,0.2407868550362361,0.6491,-0.3807,-0.38630920849170625,0.5815959723756704,,
0.2855,-150.0,0.28550004959106445,-149.65193239158404,0.23397125748502995,0.24088401710796328,0.6492,-0.3807,-0.38656015345176004,0.5715413508658814,,
0.2856,-150.0,0.2856001853942871,-149.55903219223535,0.23397145708582834,0.2408706123594815,0.6493,-0.3807,-0.38605702292239724,0.5606214072421922,,
0.2857,-150.0,0.28570008277893066,-149.54425016713253,0.23397165668662676,0.2407572777933417,0.6494,-0.3807,-0.3856053849800276,0.5482443234425202,,
0.2858,-150.0,0.2858002185821533,-149.64084133722818,0.23397185628742517,0.24062723615520898,0.6495,-0.3807,-0.3856053849800276,0.5456333478548862,,
0.28590000000000004,-150.0,0.2859001159667969,-149.71721038814397,0.23397205588822356,0.24063152768742113,0.6496,-0.3807,-0.38574093150682415,0.5534628052645008,,
0.28600000000000003,-150.0,0.28600001335144043,-149.736031447806,0.23397225548902198,0.24071251709307812,0.6496999999999999,-0.3807,-0.38587877117704045,0.5668861953879608,,
0.2861,-150.0,0.2861001491546631,-149.70471014448356,0.23397245508982037,0.2407358045535881,0.6497999999999999,-0.3807,-0.3860712538586632,0.5809615423505254,,
0.2862,-150.0,0.28620004653930664,-149.7104892816624,0.23397265469061876,0.24084791115827858,0.6498999999999999,-0.3807,-0.38660661316323114,0.5801275986715584,,
0.2863,-150.0,0.2863001823425293,-149.6156418822062,0.23397285429141718,0.24090001859570565,0.6499999999999999,-0.3807,-0.38674824073649156,0.568316164511668,,
0.2864,-150.0,0.28640007972717285,-149.5840141458651,0.23397305389221557,0.2408965171189812,0.6500999999999999,-0.3807,-0.385723029682467,0.558251161819155,,
0.2865,-150.0,0.2865002155303955,-149.5918762457197,0.23397325349301396,0.2407083014613833,0.6501999999999999,-0.3807,-0.385723029682467,0.5487031556451519,,
0.2866,-150.0,0.28660011291503906,-149.63234598984664,0.2339734530938124,0.24070248804726627,0.6503000000000001,-0.3807,-0.3856002272986868,0.5507852277770287,,
0.2867,-150.0,0.2867000102996826,-149.67234296616888,0.2339736526946108,0.24069324349514817,0.6504000000000001,-0.3807,-0.38570220390921395,0.5588568856749073,,
0.2868,-150.0,0.2868001461029053,-149.6501433445751,0.23397385229540918,0.2407251431619596,0.6505000000000001,-0.3807,-0.38591368647929974,0.5736766134259537,,
0.28690000000000004,-150.0,0.28690004348754883,-149.7128691331198,0.23397405189620762,0.24087386215363324,0.6506000000000001,-0.3807,-0.3861349018204306,0.5872487706747075,,
0.28700000000000003,-150.0,0.2870001792907715,-149.61946018252738,0.23397425149700601,0.2408266573989105,0.6507000000000001,-0.3807,-0.3864223373323577,0.5741002480802475,,
0.2871,-150.0,0.28710007667541504,-149.5198267799502,0.2339744510978044,0.24077631073927197,0.6508,-0.3807,-0.38578363997405646,0.560440063394068,,
0.2872,-150.0,0.2872002124786377,-149.49782889746538,0.2339746506986028,0.24076026862297978,0.6509,-0.3807,-0.38578363997405646,0.5551678059951475,,
0.2873,-150.0,0.28730010986328125,-149.56866494684715,0.2339748502994012,0.24066786768026982,0.651,-0.3807,-0.3854905949653044,0.5495202219825264,,
0.2874,-150.0,0.2874000072479248,-149.6449850820317,0.2339750499001996,0.24065985617244298,0.6511,-0.3807,-0.3855161375733672,0.5555582290459539,,
0.2875,-150.0,0.28750014305114746,-149.68374857706695,0.23397524950099802,0.24073248340342393,0.6512,-0.3807,-0.3857178933451688,0.5685195744088468,,
0.2876,-150.0,0.287600040435791,-149.73425637112717,0.23397544910179643,0.24098498341212765,0.6513,-0.3807,-0.38590198018233723,0.5937162151640857,,
0.2877,-150.0,0.28770017623901367,-149.72183109945192,0.23397564870259482,0.24106662555936084,0.6514,-0.3807,-0.386199350465083,0.6041289523953988,,
0.2878,-150.0,0.2878000736236572,-149.64697667622752,0.2339758483033932,0.24104860428070973,0.6515,-0.3807,-0.38609620551787854,0.588474549120755,,
0.28790000000000004,-150.0,0.2879002094268799,-149.58018574620766,0.23397604790419163,0.24100000390132517,0.6516,-0.3807,-0.38609620551787854,0.5714766074874135,,
0.28800000000000003,-150.0,0.28800010681152344,-149.55972065035175,0.23397624750499002,0.24088118997222588,0.6517,-0.3807,-0.38561775729826575,0.5589335429105106,,
0.2881,-150.0,0.288100004196167,-149.56785650982562,0.2339764471057884,0.24086595962752888,0.6517999999999999,-0.3807,-0.3855589971166033,0.5624283409320704,,
0.2882,-150.0,0.28820013999938965,-149.59592543356882,0.23397664670658685,0.24088392304211065,0.6518999999999999,-0.3807,-0.38572060408094744,0.5698415417892919,,
0.2883,-150.0,0.2883000373840332,-149.7028210331315,0.23397684630738524,0.24109364772861194,0.6519999999999999,-0.3807,-0.3858719207285443,0.5922533934330192,,
0.2884,-150.0,0.28840017318725586,-149.74921607156216,0.23397704590818363,0.24117798734573156,0.6520999999999999,-0.3807,-0.38602832801842624,0.6153132628798132,,
0.2885,-150.0,0.2885000705718994,-149.6723242157686,0.23397724550898205,0.24117979515736973,0.6521999999999999,-0.3807,-0.3864472524257377,0.6071985167337919,,
0.2886,-150.0,0.28860020637512207,-149.5516156375017,0.23397744510978047,0.24113573588532547,0.6523000000000001,-0.3807,-0.3864472524257377,0.5894703227070631,,
0.2887,-150.0,0.2887001037597656,-149.519820385252,0.23397764471057886,0.24110993402251812,0.6524000000000001,-0.3807,-0.3860917587277349,0.577390979650481,,
0.2888,-150.0,0.2888000011444092,-149.49680823411586,0.23397784431137725,0.24100274553619405,0.6525000000000001,-0.3807,-0.3859095534953331,0.5676665497110336,,
0.28890000000000005,-150.0,0.28890013694763184,-149.56947737436963,0.23397804391217566,0.24095577153006772,0.6526000000000001,-0.3807,-0.38587773969999556,0.5730767654812223,,
0.28900000000000003,-150.0,0.2890000343322754,-149.65200697927787,0.23397824351297405,0.24102310562453405,0.6527000000000001,-0.3807,-0.38600937634890803,0.5876947120125943,,
0.2891,-150.0,0.28910017013549805,-149.65903079009544,0.23397844311377244,0.2411589392918959,0.6528,-0.3807,-0.3863134263305128,0.6065311655408062,,
0.2892,-150.0,0.2892000675201416,-149.64951522418102,0.23397864271457086,0.24128261645977894,0.6529,-0.3807,-0.3868128496181007,0.6234149833316249,,
0.2893,-150.0,0.28930020332336426,-149.61865972737678,0.23397884231536928,0.2412571929571958,0.653,-0.3807,-0.3868128496181007,0.6165046907018714,,
0.2894,-150.0,0.2894001007080078,-149.5323941761377,0.23397904191616767,0.24126585642534804,0.6531,-0.3807,-0.38690584428358404,0.5973328732822343,,
0.2895,-150.0,0.28949999809265137,-149.45678911828787,0.23397924151696609,0.24117928242796008,0.6532,-0.3807,-0.38647076357868726,0.5824207363691517,,
0.28959999999999997,-150.0,0.289600133895874,-149.44355436800163,0.23397944111776448,0.24096395281338817,0.6533,-0.3807,-0.3861213337525614,0.5676749009977918,,
0.2897,-150.0,0.2897000312805176,-149.5553723666467,0.23397964071856286,0.24097287909646992,0.6534,-0.3807,-0.38610167219614977,0.576231915625645,,
0.2898,-150.0,0.28980016708374023,-149.56283900223218,0.2339798403193613,0.241054406076085,0.6535,-0.3807,-0.38621634671731775,0.5906851601271467,,
0.28990000000000005,-150.0,0.2899000644683838,-149.52516980162198,0.2339800399201597,0.24110694532134225,0.6536,-0.3807,-0.38667107608727264,0.6068952972795292,,
0.29000000000000004,-150.0,0.29000020027160645,-149.54919183611548,0.2339802395209581,0.2411934176815138,0.6537,-0.3807,-0.38667107608727264,0.6166658165257317,,
0.2901,-150.0,0.29010009765625,-149.4339117850312,0.23398043912175648,0.24111625624728708,0.6537999999999999,-0.3807,-0.38704913982028927,0.5920811179820794,,
0.2902,-150.0,0.29019999504089355,-149.30005807731627,0.23398063872255492,0.24111673778328818,0.6538999999999999,-0.3807,-0.38692371131868575,0.5791706254848514,,
0.2903,-150.0,0.2903001308441162,-149.3157807318222,0.2339808383233533,0.2409961087120527,0.6539999999999999,-0.3807,-0.38639338931178757,0.5690420661938426,,
0.2904,-150.0,0.29040002822875977,-149.38507941759076,0.2339810379241517,0.24096039489595597,0.6540999999999999,-0.3807,-0.38615050006156054,0.5685312529990989,,
0.2905,-150.0,0.2905001640319824,-149.48007030169885,0.23398123752495012,0.24090118396531549,0.6541999999999999,-0.3807,-0.3861100969702234,0.5725653774191185,,
0.29059999999999997,-150.0,0.290600061416626,-149.54466476375185,0.2339814371257485,0.24097132272197913,0.6543000000000001,-0.3807,-0.3864469645115967,0.586867071031529,,
0.2907,-150.0,0.29070019721984863,-149.55993287336656,0.2339816367265469,0.24110125389491066,0.6544000000000001,-0.3807,-0.3864469645115967,0.6045613042251321,,
0.2908,-150.0,0.2908000946044922,-149.55778549655471,0.23398183632734532,0.24108825114337587,0.6545000000000001,-0.3807,-0.3866516500275117,0.5987876462121244,,
0.29090000000000005,-150.0,0.29089999198913574,-149.38924704145978,0.23398203592814373,0.24096523439775,0.6546000000000001,-0.3807,-0.38711629484620425,0.5742613804864685,,
0.29100000000000004,-150.0,0.2910001277923584,-149.31704595834296,0.23398223552894212,0.240915700715342,0.6547000000000001,-0.3807,-0.3866216764437118,0.5678502161590483,,
0.2911,-150.0,0.29110002517700195,-149.30603377666353,0.23398243512974054,0.2407426379927606,0.6548,-0.3807,-0.38610538478258993,0.5584474751112559,,
0.2912,-150.0,0.2912001609802246,-149.38201224125504,0.23398263473053893,0.24065702058114868,0.6549,-0.3807,-0.3858235303456093,0.5594857508180321,,
0.2913,-150.0,0.29130005836486816,-149.44370712676275,0.23398283433133732,0.24077686975219864,0.655,-0.3807,-0.38604124878255,0.5733917405998958,,
0.2914,-150.0,0.2914001941680908,-149.43034122801888,0.23398303393213576,0.24083135178862547,0.6551,-0.3807,-0.386096738702244,0.5884227833744369,,
0.2915,-150.0,0.2915000915527344,-149.51662673527997,0.23398323353293415,0.24079205718360616,0.6552,-0.3807,-0.3863260827115421,0.5973522242012953,,
0.29159999999999997,-150.0,0.29159998893737793,-149.37750547060327,0.23398343313373254,0.24080462952835638,0.6553,-0.3807,-0.3866544162419349,0.5833330994715706,,
0.2917,-150.0,0.2917001247406006,-149.2962830903335,0.23398363273453093,0.2407389991898633,0.6554,-0.3807,-0.38676169151351025,0.5656078008523251,,
0.2918,-150.0,0.29180002212524414,-149.27954059635232,0.23398383233532935,0.2406623188007043,0.6555,-0.3807,-0.3862057665683179,0.559353225827049,,
0.29190000000000005,-150.0,0.2919001579284668,-149.32448564589617,0.23398403193612777,0.24060106400398676,0.6556,-0.3807,-0.3857838356530516,0.559659550399594,,
0.29200000000000004,-150.0,0.29200005531311035,-149.41459150665858,0.23398423153692616,0.240557816624465,0.6557,-0.3807,-0.38573522364153884,0.5623758780116542,,
0.2921,-150.0,0.292100191116333,-149.4794959844075,0.23398443113772457,0.24073021620976384,0.6557999999999999,-0.3807,-0.38581971140548443,0.5819505724264833,,
0.2922,-150.0,0.29220008850097656,-149.5275179691384,0.23398463073852296,0.24079296134538866,0.6558999999999999,-0.3807,-0.3859004895645128,0.600033098227605,,
0.2923,-150.0,0.2922999858856201,-149.53306035085663,0.23398483033932135,0.240809310373978,0.6559999999999999,-0.3807,-0.3863640786954428,0.6055469156404186,,
0.2924,-150.0,0.2924001216888428,-149.48096692406037,0.23398502994011977,0.2407178493405935,0.6560999999999999,-0.3807,-0.3867470592560515,0.5933463138562483,,
0.2925,-150.0,0.29250001907348633,-149.39302749658322,0.23398522954091816,0.24065399579540267,0.6561999999999999,-0.3807,-0.3865222995179037,0.5697669596533133,,
0.29259999999999997,-150.0,0.292600154876709,-149.28856719841949,0.23398542914171658,0.24052597381519786,0.6563000000000001,-0.3807,-0.386010076226433,0.5557720227188473,,
0.2927,-150.0,0.29270005226135254,-149.33336463761813,0.233985628742515,0.24040812331143335,0.6564000000000001,-0.3807,-0.38576857966259975,0.5535694838434202,,
0.2928,-150.0,0.2928001880645752,-149.39024268634262,0.23398582834331338,0.24041876576116225,0.6565000000000001,-0.3807,-0.3858536721512525,0.5594893118945933,,
0.29290000000000005,-150.0,0.29290008544921875,-149.4421438456488,0.23398602794411177,0.24051722603745096,0.6566000000000001,-0.3807,-0.3861202942466713,0.5771854115502448,,
0.29300000000000004,-150.0,0.2929999828338623,-149.4520091779253,0.23398622754491022,0.24054668849209104,0.6567000000000001,-0.3807,-0.3861202942466713,0.5898431670675837,,
0.2931,-150.0,0.29310011863708496,-149.47651300858152,0.2339864271457086,0.24047840237209647,0.6568,-0.3807,-0.3863887205559913,0.5848430956023334,,
0.2932,-150.0,0.2932000160217285,-149.3719733177824,0.233986626746507,0.24045109468223508,0.6569,-0.3807,-0.3866195472700976,0.5617028000621521,,
0.2933,-150.0,0.29330015182495117,-149.23303552332607,0.2339868263473054,0.24035047819607533,0.657,-0.3807,-0.38645877417659036,0.5505807107013905,,
0.2934,-150.0,0.2934000492095947,-149.24881198540325,0.2339870259481038,0.24024468627206005,0.6571,-0.3807,-0.38601280510319197,0.5439153335963596,,
0.2935,-150.0,0.2935001850128174,-149.31744906481705,0.2339872255489022,0.24019271932988132,0.6572,-0.3807,-0.3858273076657842,0.5455969049276307,,
0.29359999999999997,-150.0,0.29360008239746094,-149.32382363859423,0.2339874251497006,0.24020980295591937,0.6573,-0.3807,-0.3860395771423129,0.552268967094677,,
0.2937,-150.0,0.2937002182006836,-149.45947956365703,0.23398762475049903,0.2404130062121993,0.6574,-0.3807,-0.3860395771423129,0.5715381820069304,,
0.2938,-150.0,0.29380011558532715,-149.4201626470654,0.23398782435129742,0.24043091459534308,0.6575,-0.3807,-0.3862094466540463,0.5774865745467629,,
0.29390000000000005,-150.0,0.2939000129699707,-149.36295143433225,0.2339880239520958,0.24048354339034,0.6576,-0.3807,-0.38657668435558457,0.5764705535430743,,
0.29400000000000004,-150.0,0.29400014877319336,-149.3256468978608,0.23398822355289423,0.24045274228778668,0.6577,-0.3807,-0.3868460585172209,0.5633206203028157,,
0.29410000000000003,-150.0,0.2941000461578369,-149.2627176429897,0.23398842315369262,0.2404023877741758,0.6577999999999999,-0.3807,-0.3865297416532612,0.5563618121162031,,
0.2942,-150.0,0.29420018196105957,-149.31760857729628,0.23398862275449103,0.24027037654110828,0.6578999999999999,-0.3807,-0.3859863426496238,0.5482113526821958,,
0.2943,-150.0,0.2943000793457031,-149.34135092688305,0.23398882235528945,0.24013633018986094,0.6579999999999999,-0.3807,-0.3861502253151505,0.5451758692472037,,
0.2944,-150.0,0.2944002151489258,-149.3383041825145,0.23398902195608784,0.24022762511445053,0.6580999999999999,-0.3807,-0.3861502253151505,0.5574012628138966,,
0.2945,-150.0,0.29450011253356934,-149.30185129478062,0.23398922155688623,0.24020759313663223,0.6581999999999999,-0.3807,-0.3862245240635699,0.5659596052435697,,
0.2946,-150.0,0.2946000099182129,-149.2793183182162,0.23398942115768465,0.24024292496821945,0.6583000000000001,-0.3807,-0.3863941519697288,0.5703346076321607,,
0.2947,-150.0,0.29470014572143555,-149.24824610973855,0.23398962075848306,0.24025808177985641,0.6584000000000001,-0.3807,-0.3867079466435442,0.5615023082954624,,
0.2948,-150.0,0.2948000431060791,-149.16384336395666,0.23398982035928145,0.24024825183483622,0.6585000000000001,-0.3807,-0.38698235245519036,0.5512949942881792,,
0.29490000000000005,-150.0,0.29490017890930176,-149.10362975691072,0.23399001996007984,0.2402041055751139,0.6586000000000001,-0.3807,-0.3866299893122276,0.5450812992822267,,
0.29500000000000004,-150.0,0.2950000762939453,-149.18833466030355,0.23399021956087826,0.2401649756566533,0.6587000000000001,-0.3807,-0.38618180804336283,0.5452154538545672,,
0.29510000000000003,-150.0,0.29510021209716797,-149.30989306653404,0.23399041916167665,0.24013703678907633,0.6588,-0.3807,-0.38618180804336283,0.5488772590863773,,
0.2952,-150.0,0.2952001094818115,-149.32462976761923,0.23399061876247507,0.2401364482067307,0.6589,-0.3807,-0.386212184928933,0.558675025897891,,
0.2953,-150.0,0.2953000068664551,-149.2945620926869,0.23399081836327348,0.24020814059425122,0.659,-0.3807,-0.386450093472281,0.5706535643370615,,
0.2954,-150.0,0.29540014266967773,-149.295321336683,0.23399101796407187,0.24020825935285073,0.6591,-0.3807,-0.3865929384448717,0.5718836648200674,,
0.2955,-150.0,0.2955000400543213,-149.16067095634793,0.23399121756487026,0.2401235931059449,0.6592,-0.3807,-0.3868892478409393,0.5567305093106079,,
0.2956,-150.0,0.29560017585754395,-149.08174710243335,0.23399141716566868,0.24003086751227826,0.6593,-0.3807,-0.38707555165747803,0.5463354343255066,,
0.2957,-150.0,0.2957000732421875,-149.0490268960449,0.23399161676646707,0.23996678703010832,0.6594,-0.3807,-0.3862432841010792,0.541421873880428,,
0.2958,-150.0,0.29580020904541016,-149.16355872224307,0.23399181636726546,0.23997764770173974,0.6595,-0.3807,-0.3862432841010792,0.544899151039498,,
0.2959,-150.0,0.2959001064300537,-149.22361243913562,0.2339920159680639,0.2399942321367126,0.6596,-0.3807,-0.38608136272455723,0.5494663783231787,,
0.29600000000000004,-150.0,0.29600000381469727,-149.2963946975759,0.2339922155688623,0.24009236974908807,0.6597,-0.3807,-0.38635655313782014,0.5633757105091244,,
0.29610000000000003,-150.0,0.2961001396179199,-149.35542563909695,0.23399241516966068,0.24020462485279928,0.6597999999999999,-0.3807,-0.3864670479939656,0.5767850016633408,,
0.2962,-150.0,0.2962000370025635,-149.3050116324633,0.23399261477045907,0.24026414758697603,0.6598999999999999,-0.3807,-0.3866191556421155,0.5765468792216761,,
0.2963,-150.0,0.29630017280578613,-149.20586348612636,0.23399281437125752,0.2402713777519593,0.6599999999999999,-0.3807,-0.38695316581635814,0.5663347537440884,,
0.2964,-150.0,0.2964000701904297,-149.17763804132989,0.2339930139720559,0.2402579901129727,0.6600999999999999,-0.3807,-0.38625828808022417,0.5630679752925923,,
0.2965,-150.0,0.29650020599365234,-149.1975518373273,0.2339932135728543,0.24019469537222932,0.6601999999999999,-0.3807,-0.38625828808022417,0.5587750714031596,,
0.2966,-150.0,0.2966001033782959,-149.33685755883334,0.23399341317365271,0.24024099594082762,0.6603000000000001,-0.3807,-0.38595874598209096,0.5634530281330261,,
0.2967,-150.0,0.29670000076293945,-149.37702406041254,0.2339936127744511,0.24023443480957957,0.6604000000000001,-0.3807,-0.3859369659729781,0.5699914429142038,,
0.2968,-150.0,0.2968001365661621,-149.416427398748,0.2339938123752495,0.2403531687162824,0.6605000000000001,-0.3807,-0.38603202713381934,0.5833063921661817,,
0.2969,-150.0,0.29690003395080566,-149.41376390375945,0.23399401197604794,0.2404789499065577,0.6606000000000001,-0.3807,-0.38617895274090747,0.5992873575706613,,
0.29700000000000004,-150.0,0.2970001697540283,-149.36509569309308,0.23399421157684633,0.2405128837406259,0.6607000000000001,-0.3807,-0.3864123074481682,0.5941561332905987,,
0.29710000000000003,-150.0,0.2971000671386719,-149.32089365364612,0.23399441117764472,0.24044468734602878,0.6608,-0.3807,-0.3861942219780642,0.5762180963790082,,
0.2972,-150.0,0.29720020294189453,-149.30148212710145,0.23399461077844314,0.24039750873470483,0.6609,-0.3807,-0.3861942219780642,0.5697988668944094,,
0.2973,-150.0,0.2973001003265381,-149.2836816610487,0.23399481037924152,0.24025648019515441,0.661,-0.3807,-0.38571319323177683,0.5607153758946041,,
0.2974,-150.0,0.29739999771118164,-149.39377713943304,0.23399500998003991,0.24028916990437163,0.6611,-0.3807,-0.38573446300549613,0.5680517948666923,,
0.2975,-150.0,0.2975001335144043,-149.4287123483413,0.23399520958083836,0.24039601928542484,0.6612,-0.3807,-0.38586034040155087,0.5789000232295717,,
0.2976,-150.0,0.29760003089904785,-149.4658956800539,0.23399540918163675,0.24050568141718467,0.6613,-0.3807,-0.3858685974219881,0.594728148640101,,
0.2977,-150.0,0.2977001667022705,-149.45952078970532,0.23399560878243514,0.240597279738655,0.6614,-0.3807,-0.3860054531737132,0.6039491800312509,,
0.2978,-150.0,0.29780006408691406,-149.39133098698204,0.23399580838323353,0.2404754166191331,0.6615,-0.3807,-0.3863340309153928,0.5847541327225161,,
0.2979,-150.0,0.2979001998901367,-149.28793827683285,0.23399600798403195,0.24042670315907613,0.6616,-0.3807,-0.3863340309153928,0.5774778768888381,,
0.29800000000000004,-150.0,0.2980000972747803,-149.29625427079043,0.23399620758483036,0.24037202621021098,0.6617,-0.3807,-0.3858623698490311,0.567399682184011,,
0.29810000000000003,-150.0,0.29809999465942383,-149.34230477864415,0.23399640718562875,0.24029284127558867,0.6617999999999999,-0.3807,-0.3855909190978263,0.5636759237879455,,
0.2982,-150.0,0.2982001304626465,-149.4220595857983,0.23399660678642717,0.2403440807268567,0.6618999999999999,-0.3807,-0.38563246515493993,0.5723680006640941,,
0.2983,-150.0,0.29830002784729004,-149.4402062609894,0.23399680638722556,0.24047528161474443,0.6619999999999999,-0.3807,-0.385702022978484,0.5844076463509182,,
0.2984,-150.0,0.2984001636505127,-149.45228653651057,0.23399700598802395,0.24050410609167286,0.6620999999999999,-0.3807,-0.38580933130099176,0.5942058836747003,,
0.2985,-150.0,0.29850006103515625,-149.4398681806086,0.23399720558882237,0.24051040388803174,0.6621999999999999,-0.3807,-0.3863414988144537,0.5954469373334841,,
0.2986,-150.0,0.2986001968383789,-149.3645383733117,0.23399740518962078,0.24039017718183622,0.6622999999999999,-0.3807,-0.3863414988144537,0.5740776385842715,,
0.2987,-150.0,0.29870009422302246,-149.25676162271043,0.23399760479041917,0.24036760615223535,0.6624000000000001,-0.3807,-0.3862445410479264,0.5642838816806325,,
0.2988,-150.0,0.298799991607666,-149.25911447026482,0.2339978043912176,0.24024600438901356,0.6625000000000001,-0.3807,-0.38596730881870706,0.5549256775767927,,
0.2989,-150.0,0.29890012741088867,-149.2918349431121,0.23399800399201598,0.2401008855792749,0.6626000000000001,-0.3807,-0.3856183617201983,0.5504889133033547,,
0.29900000000000004,-150.0,0.2990000247955322,-149.3367349816218,0.23399820359281437,0.2401001091787562,0.6627000000000001,-0.3807,-0.38560785768394334,0.5545298315764015,,
0.29910000000000003,-150.0,0.2991001605987549,-149.39523398102162,0.2339984031936128,0.24014313525868686,0.6628000000000001,-0.3807,-0.38575362627730725,0.5643531550310643,,
0.2992,-150.0,0.29920005798339844,-149.39325471948246,0.2339986027944112,0.24011122030151738,0.6629,-0.3807,-0.3858583551508979,0.5646610669396992,,
0.2993,-150.0,0.2993001937866211,-149.28233708361816,0.2339988023952096,0.2400386338800542,0.663,-0.3807,-0.3860375766038055,0.5531230127833874,,
0.2994,-150.0,0.29940009117126465,-149.1493447628668,0.23399900199600798,0.2398901532877656,0.6631,-0.3807,-0.3864745756970376,0.5368982562813485,,
0.2995,-150.0,0.2994999885559082,-149.07905939988967,0.2339992015968064,0.23971867838539118,0.6632,-0.3807,-0.38618592624226306,0.5306736666386852,,
0.2996,-150.0,0.29960012435913086,-149.16604406995083,0.2339994011976048,0.23958209652384474,0.6633,-0.3807,-0.3857283362618339,0.5263382871655533,,
0.2997,-150.0,0.2997000217437744,-149.20888688366102,0.2339996007984032,0.2394664750875069,0.6634,-0.3807,-0.38550735064593233,0.5248748256133011,,
0.2998,-150.0,0.29980015754699707,-149.32197858678222,0.23399980039920162,0.23947299801821326,0.6635,-0.3807,-0.3855530917019802,0.5258990444647443,,
0.2999,-150.0,0.2999000549316406,-149.36873868649155,0.234,0.23951917819560514,0.6636,-0.3807,-0.3856175294339986,0.531401774789724,,
0.30000000000000004,-150.0,0.3000001907348633,-149.3046022743141,0.234,0.23946877053650792,0.6637,-0.3807,-0.38576211458882276,0.5251906575887919,,
0.30010000000000003,-150.0,0.30010008811950684,-149.1597630712427,0.234,0.2392744724313625,0.6638,-0.3807,-0.3861191916059704,0.5124242072682732,,
0.3002,-150.0,0.3001999855041504,-149.08793514101617,0.234,0.23917073660432164,0.6638999999999999,-0.3807,-0.3863192831853899,0.5075760482636592,,
0.3003,-150.0,0.30030012130737305,-149.10072379132734,0.234,0.23905323577488358,0.6639999999999999,-0.3807,-0.385929381990689,0.5043436617085612,,
0.3004,-150.0,0.3004000186920166,-149.1590997878797,0.234,0.23896212905676678,0.6640999999999999,-0.3807,-0.3854786065382693,0.502323576585086,,
0.3005,-150.0,0.30050015449523926,-149.24275636845167,0.234,0.23897310458836157,0.6641999999999999,-0.3807,-0.38531737350272327,0.504016499218814,,
0.3006,-150.0,0.3006000518798828,-149.3539542731043,0.234,0.23902168806003432,0.6642999999999999,-0.3807,-0.38531110571258564,0.5075999531252302,,
0.3007,-150.0,0.30070018768310547,-149.34052849434025,0.234,0.2389896301539602,0.6644000000000001,-0.3807,-0.38555291334615677,0.510474178686981,,
0.3008,-150.0,0.300800085067749,-149.26113734569975,0.234,0.23892764968078306,0.6645000000000001,-0.3807,-0.3858380617806192,0.5021921600301238,,
0.3009,-150.0,0.3008999824523926,-149.11249064514388,0.234,0.23875981016963932,0.6646000000000001,-0.3807,-0.3858380617806192,0.48857278045980135,,
0.30100000000000005,-150.0,0.30100011825561523,-149.12810123143106,0.234,0.23871492126373975,0.6647000000000001,-0.3807,-0.3860308527797962,0.4860556152739502,,
0.30110000000000003,-150.0,0.3011000156402588,-149.1741433019237,0.234,0.23860825701371371,0.6648000000000001,-0.3807,-0.38546060364071105,0.4832790393315447,,
0.3012,-150.0,0.30120015144348145,-149.29599094745302,0.234,0.23860896738873733,0.6649,-0.3807,-0.3850680580066907,0.4844951161909047,,
0.3013,-150.0,0.301300048828125,-149.3980353117218,0.234,0.23873177948365823,0.665,-0.3807,-0.38508636112006905,0.4916344381948501,,
0.3014,-150.0,0.30140018463134766,-149.4923908905022,0.234,0.23881324683054042,0.6651,-0.3807,-0.38518150463209483,0.5023741744232045,,
0.3015,-150.0,0.3015000820159912,-149.44747602125125,0.234,0.2387259660469183,0.6652,-0.3807,-0.385657035861312,0.5026784439308779,,
0.3016,-150.0,0.30160021781921387,-149.4456644375742,0.234,0.23880442661636345,0.6653,-0.3807,-0.385657035861312,0.49722996568520644,,
0.3017,-150.0,0.3017001152038574,-149.32540805352966,0.234,0.2386856475266097,0.6654,-0.3807,-0.3859893556002779,0.4796079003326818,,
0.3018,-150.0,0.301800012588501,-149.21897908876136,0.234,0.23854283292100587,0.6655,-0.3807,-0.38595864769418214,0.47310026816027567,,
0.3019,-150.0,0.30190014839172363,-149.3246836058182,0.234,0.23854444785787213,0.6656,-0.3807,-0.385393891391353,0.4748185875202806,,
0.30200000000000005,-150.0,0.3020000457763672,-149.46282244002953,0.234,0.23861226173306588,0.6657,-0.3807,-0.3851257831013851,0.4806220965935082,,
0.30210000000000004,-150.0,0.30210018157958984,-149.51614138994327,0.234,0.23864142545671455,0.6658,-0.3807,-0.3851451238327049,0.4885263585214107,,
0.3022,-150.0,0.3022000789642334,-149.58519230622105,0.234,0.23870324766845602,0.6658999999999999,-0.3807,-0.38545983507922504,0.500769636556878,,
0.3023,-150.0,0.30230021476745605,-149.58810820756992,0.234,0.2386622466234797,0.6659999999999999,-0.3807,-0.38545983507922504,0.4989514047582586,,
0.3024,-150.0,0.3024001121520996,-149.49099539187802,0.234,0.23860201595858688,0.6660999999999999,-0.3807,-0.38574497497350896,0.4830994425706589,,
0.3025,-150.0,0.30250000953674316,-149.34487493565965,0.234,0.2385171429128487,0.6661999999999999,-0.3807,-0.3858501904766967,0.47093386113443325,,
0.3026,-150.0,0.3026001453399658,-149.2980103924138,0.234,0.23837869236138284,0.6662999999999999,-0.3807,-0.3856018783461949,0.46440987517065235,,
0.30269999999999997,-150.0,0.3027000427246094,-149.42704105986502,0.234,0.23839031896749657,0.6664000000000001,-0.3807,-0.38529262088080957,0.46589142005006623,,
0.3028,-150.0,0.30280017852783203,-149.47408638297813,0.234,0.23841724891271626,0.6665000000000001,-0.3807,-0.38522485851231936,0.4719905733251554,,
0.3029,-150.0,0.3029000759124756,-149.50147525797618,0.234,0.2385835010733268,0.6666000000000001,-0.3807,-0.3854898098159203,0.4876431640206372,,
0.30300000000000005,-150.0,0.30300021171569824,-149.60381687254906,0.234,0.23869169397568918,0.6667000000000001,-0.3807,-0.3854898098159203,0.500020754232703,,
0.30310000000000004,-150.0,0.3031001091003418,-149.49248690314369,0.234,0.23857863446532668,0.6668000000000001,-0.3807,-0.3856203016773354,0.4938386987423916,,
0.3032,-150.0,0.30320000648498535,-149.4699307282901,0.234,0.23868015158353537,0.6669,-0.3807,-0.3859562743720894,0.4809311687754541,,
0.3033,-150.0,0.303300142288208,-149.40226127120167,0.234,0.23853157138937067,0.667,-0.3807,-0.3862266696053633,0.46641187033476605,,
0.3034,-150.0,0.30340003967285156,-149.42213569392692,0.234,0.23842219145334623,0.6671,-0.3807,-0.38579358850600587,0.457914856636731,,
0.3035,-150.0,0.3035001754760742,-149.43649838799413,0.234,0.23839012557296793,0.6672,-0.3807,-0.38540054436892773,0.459416565581057,,
0.3036,-150.0,0.3036000728607178,-149.49815201250001,0.234,0.23847753707145683,0.6673,-0.3807,-0.3853953983657491,0.46939297831281374,,
0.30369999999999997,-150.0,0.30370020866394043,-149.47760203938762,0.234,0.2385987966050797,0.6674,-0.3807,-0.3853953983657491,0.4843942835710238,,
0.3038,-150.0,0.303800106048584,-149.51736180836818,0.234,0.23864123861420877,0.6675,-0.3807,-0.3855833782638971,0.4929031354972299,,
0.3039,-150.0,0.30390000343322754,-149.46893342979823,0.234,0.2387149275131082,0.6676,-0.3807,-0.3857425905690841,0.48761657022052074,,
0.30400000000000005,-150.0,0.3040001392364502,-149.38473731543388,0.234,0.2385317382822802,0.6677,-0.3807,-0.3860218867966211,0.46878533846724235,,
0.30410000000000004,-150.0,0.30410003662109375,-149.40301515605012,0.234,0.2383965215767117,0.6678,-0.3807,-0.38596006070257377,0.4580134133835672,,
0.3042,-150.0,0.3042001724243164,-149.38777638304006,0.234,0.23835608907381478,0.6678999999999999,-0.3807,-0.3856814848455349,0.45628684301947325,,
0.3043,-150.0,0.30430006980895996,-149.4120824120432,0.234,0.23817917712789918,0.6679999999999999,-0.3807,-0.38529117737687013,0.44986096264942155,,
0.3044,-150.0,0.3044002056121826,-149.4580344662577,0.234,0.23840524815237646,0.6680999999999999,-0.3807,-0.38529117737687013,0.462789607475216,,
0.3045,-150.0,0.30450010299682617,-149.37939975168464,0.234,0.23845135266789655,0.6681999999999999,-0.3807,-0.38557820597176273,0.4735385673750099,,
0.3046,-150.0,0.3046000003814697,-149.4073418827324,0.234,0.23851269880905684,0.6682999999999999,-0.3807,-0.3857145845355232,0.4740334059687501,,
0.30469999999999997,-150.0,0.3047001361846924,-149.42539122251682,0.234,0.23859763679321022,0.6684000000000001,-0.3807,-0.38584092710305223,0.46837672871320307,,
0.3048,-150.0,0.30480003356933594,-149.36071027994126,0.234,0.23859779582622484,0.6685000000000001,-0.3807,-0.3862767928977675,0.46124033634560707,,
0.3049,-150.0,0.3049001693725586,-149.40996985263885,0.234,0.2385424677604104,0.6686000000000001,-0.3807,-0.38629267087483377,0.45705491488422173,,
0.30500000000000005,-150.0,0.30500006675720215,-149.48918747452356,0.234,0.23836921136257555,0.6687000000000001,-0.3807,-0.3854235606773629,0.45214958325410454,,
0.30510000000000004,-150.0,0.3051002025604248,-149.5420759914245,0.234,0.2384057693471087,0.6688000000000001,-0.3807,-0.3854235606773629,0.46187555529754304,,
0.3052,-150.0,0.30520009994506836,-149.528248674303,0.234,0.2383774020926657,0.6689,-0.3807,-0.3854155008933416,0.4659100798175289,,
0.3053,-150.0,0.3052999973297119,-149.4915676813187,0.234,0.23841377367003797,0.669,-0.3807,-0.3855431854960527,0.47380293946649393,,
0.3054,-150.0,0.30540013313293457,-149.48444581449363,0.234,0.23855951607749465,0.6691,-0.3807,-0.38566789371862215,0.4777518803727126,,
0.3055,-150.0,0.3055000305175781,-149.30462942011619,0.234,0.23853097364495307,0.6692,-0.3807,-0.3859590495303802,0.45802377132661287,,
0.3056,-150.0,0.3056001663208008,-149.29531974278513,0.234,0.2384716850885764,0.6693,-0.3807,-0.38624441052328395,0.4528607316572491,,
0.30569999999999997,-150.0,0.30570006370544434,-149.40048893153667,0.234,0.2383724357770811,0.6694,-0.3807,-0.3854962204157775,0.4485660280913244,,
0.3058,-150.0,0.305800199508667,-149.50289669501814,0.234,0.23845189993618843,0.6695,-0.3807,-0.3854962204157775,0.45501447258932187,,
0.3059,-150.0,0.30590009689331055,-149.5460467706128,0.234,0.23847966735566437,0.6696,-0.3807,-0.38532338561535384,0.46608919705721,,
0.30600000000000005,-150.0,0.3059999942779541,-149.5815828283827,0.234,0.23862702337660377,0.6697,-0.3807,-0.38544181614113704,0.484400226034488,,
0.30610000000000004,-150.0,0.30610013008117676,-149.60822732635006,0.234,0.23875712960270815,0.6698,-0.3807,-0.3855684149951096,0.49969947213890764,,
0.3062,-150.0,0.3062000274658203,-149.49714294034067,0.234,0.23875813418059885,0.6698999999999999,-0.3807,-0.3857126956073267,0.4858070282533513,,
0.3063,-150.0,0.30630016326904297,-149.43708530172432,0.234,0.23876353404284353,0.6699999999999999,-0.3807,-0.38602587597575744,0.4670025484524851,,
0.3064,-150.0,0.3064000606536865,-149.4755222496597,0.234,0.2386518297189438,0.6700999999999999,-0.3807,-0.38581672765465475,0.4602065963055781,,
0.3065,-150.0,0.3065001964569092,-149.50944385434238,0.234,0.23861267085890364,0.6701999999999999,-0.3807,-0.38581672765465475,0.4570890242831795,,
0.3066,-150.0,0.30660009384155273,-149.57304633311566,0.234,0.23857645360960997,0.6702999999999999,-0.3807,-0.38532759735259414,0.4635129194152895,,
0.3067,-150.0,0.3066999912261963,-149.62234811674023,0.234,0.23875642540156483,0.6704000000000001,-0.3807,-0.3852626292962494,0.4825029603874188,,
0.3068,-150.0,0.30680012702941895,-149.59667774982975,0.234,0.23888145878059552,0.6705000000000001,-0.3807,-0.38545927545517233,0.500577570471761,,
0.3069,-150.0,0.3069000244140625,-149.58057565550337,0.234,0.23911073808595648,0.6706000000000001,-0.3807,-0.3855731958725452,0.5161673595128022,,
0.30700000000000005,-150.0,0.30700016021728516,-149.51149188481907,0.234,0.23911412956823944,0.6707000000000001,-0.3807,-0.38581971210813865,0.49900279605586895,,
0.30710000000000004,-150.0,0.3071000576019287,-149.50639377896394,0.234,0.23912668104916762,0.6708000000000001,-0.3807,-0.3861612044373035,0.48496842993850914,,
0.30720000000000003,-150.0,0.30720019340515137,-149.44759684145532,0.234,0.23897532036383168,0.6709,-0.3807,-0.3861247074362258,0.4710667241981299,,
0.3073,-150.0,0.3073000907897949,-149.50173142210096,0.234,0.23899819002519995,0.671,-0.3807,-0.38576333777140864,0.47726255071337387,,
0.3074,-150.0,0.3073999881744385,-149.57679355118387,0.234,0.23894103678154047,0.6711,-0.3807,-0.38553807819314645,0.483175677966973,,
0.3075,-150.0,0.30750012397766113,-149.60791214767482,0.234,0.23916684412478403,0.6712,-0.3807,-0.38551771024371534,0.5064117603341374,,
0.3076,-150.0,0.3076000213623047,-149.56906707898716,0.234,0.23935002400716135,0.6713,-0.3807,-0.38572980332499895,0.5313032400195155,,
0.3077,-150.0,0.30770015716552734,-149.5305146293661,0.234,0.23949274092085984,0.6714,-0.3807,-0.385737033062738,0.5372532553363571,,
0.3078,-150.0,0.3078000545501709,-149.48474048226362,0.234,0.2394804615235215,0.6715,-0.3807,-0.3862136153060602,0.5166622825377423,,
0.3079,-150.0,0.30790019035339355,-149.45291631615197,0.234,0.23944510555320617,0.6716,-0.3807,-0.3866893858173221,0.501280404227006,,
0.30800000000000005,-150.0,0.3080000877380371,-149.47402045007527,0.234,0.2393105652754611,0.6717,-0.3807,-0.38657974091585834,0.4855774240752858,,
0.30810000000000004,-150.0,0.30809998512268066,-149.50771987675066,0.234,0.23926383159129402,0.6718,-0.3807,-0.38598339211614396,0.4867389069608121,,
0.30820000000000003,-150.0,0.3082001209259033,-149.54167262635224,0.234,0.23933760137384677,0.6718999999999999,-0.3807,-0.385689206660067,0.49925561875748675,,
0.3083,-150.0,0.3083000183105469,-149.50583721646137,0.234,0.23946630649452555,0.6719999999999999,-0.3807,-0.38567173894366547,0.5209532735566578,,
0.3084,-150.0,0.30840015411376953,-149.50344048510004,0.234,0.23956332599231978,0.6720999999999999,-0.3807,-0.3857600619529834,0.539100830697908,,
0.3085,-150.0,0.3085000514984131,-149.44674286309845,0.234,0.2396284584265923,0.6721999999999999,-0.3807,-0.38589456041637504,0.5273865102522338,,
0.3086,-150.0,0.30860018730163574,-149.30593380297105,0.234,0.23955692762087819,0.6722999999999999,-0.3807,-0.3861852043427381,0.5049608029027918,,
0.3087,-150.0,0.3087000846862793,-149.26085654164635,0.234,0.23946877260320745,0.6724000000000001,-0.3807,-0.3862797934439039,0.4941585120906909,,
0.3088,-150.0,0.30879998207092285,-149.30244632627637,0.234,0.2393427060146348,0.6725000000000001,-0.3807,-0.3862797934439039,0.48702352843952657,,
0.3089,-150.0,0.3089001178741455,-149.37380116654433,0.234,0.23931462297294886,0.6726000000000001,-0.3807,-0.3857615761784269,0.4903825548332655,,
0.309,-150.0,0.30900001525878906,-149.45306821411702,0.234,0.2394800053398107,0.6727000000000001,-0.3807,-0.38559940610078813,0.5078083140363543,,
0.30910000000000004,-150.0,0.3091001510620117,-149.500816684342,0.234,0.2395956622835665,0.6728000000000001,-0.3807,-0.38570811462700094,0.5321468577229435,,
0.30920000000000003,-150.0,0.3092000484466553,-149.4563827624122,0.234,0.23972455806460824,0.6729,-0.3807,-0.38582798686071346,0.5374823115269883,,
0.3093,-150.0,0.30930018424987793,-149.357998603358,0.234,0.2396581108480151,0.673,-0.3807,-0.38603761260256203,0.5129440064343561,,
0.3094,-150.0,0.3094000816345215,-149.28139832971914,0.234,0.23965430487102315,0.6731,-0.3807,-0.3865353761530429,0.5045381470305866,,
0.3095,-150.0,0.30950021743774414,-149.23752705836367,0.234,0.2395232899160811,0.6732,-0.3807,-0.3865353761530429,0.49467607637721756,,
0.3096,-150.0,0.3096001148223877,-149.3162259614018,0.234,0.23947823425855413,0.6733,-0.3807,-0.38612024772227416,0.4942466548994899,,
0.3097,-150.0,0.30970001220703125,-149.37694189158904,0.234,0.2395306809608694,0.6734,-0.3807,-0.385699512556539,0.5044926788431663,,
0.3098,-150.0,0.3098001480102539,-149.4578516500081,0.234,0.23976360554549633,0.6735,-0.3807,-0.3856755507222692,0.527989089366023,,
0.3099,-150.0,0.30990004539489746,-149.4897858865697,0.234,0.23981640227948406,0.6736,-0.3807,-0.38570668662906804,0.5439953326751211,,
0.31,-150.0,0.3100001811981201,-149.46699427872278,0.234,0.23984497973681082,0.6737,-0.3807,-0.3859173136737063,0.53901697365353,,
0.31010000000000004,-150.0,0.31010007858276367,-149.35803259367316,0.234,0.23981753198333844,0.6738,-0.3807,-0.386381362908153,0.5190620737619602,,
0.31020000000000003,-150.0,0.31020021438598633,-149.2847677637798,0.234,0.23976048359377622,0.6738999999999999,-0.3807,-0.386381362908153,0.5138833969671999,,
0.3103,-150.0,0.3103001117706299,-149.31964657761944,0.234,0.23966491815884025,0.6739999999999999,-0.3807,-0.3865446047047719,0.5086356740292478,,
0.3104,-150.0,0.31040000915527344,-149.42989622445535,0.234,0.23963550207281023,0.6740999999999999,-0.3807,-0.3860768450116783,0.5115706466552712,,
0.3105,-150.0,0.3105001449584961,-149.52463162438997,0.234,0.23975485437376093,0.6741999999999999,-0.3807,-0.3855669872133471,0.5266775806712631,,
0.3106,-150.0,0.31060004234313965,-149.5090868545457,0.234,0.23994383696391883,0.6742999999999999,-0.3807,-0.38560474431672975,0.5497328754081253,,
0.3107,-150.0,0.3107001781463623,-149.52644431764534,0.234,0.240046675002114,0.6744000000000001,-0.3807,-0.38583516604907037,0.5706045632675222,,
0.3108,-150.0,0.31080007553100586,-149.49394801142583,0.234,0.24007006357662888,0.6745000000000001,-0.3807,-0.3862274481775569,0.5632468061394058,,
0.3109,-150.0,0.3109002113342285,-149.38287123193336,0.234,0.24003556726239547,0.6746000000000001,-0.3807,-0.3862274481775569,0.5396833564810858,,
0.311,-150.0,0.31100010871887207,-149.37552492335845,0.234,0.23996430416467268,0.6747000000000001,-0.3807,-0.38672812802416207,0.5279759051866177,,
0.31110000000000004,-150.0,0.3111000061035156,-149.37031178462072,0.234,0.23986523397480486,0.6748000000000001,-0.3807,-0.38659662054943045,0.5221691038989729,,
0.31120000000000003,-150.0,0.3112001419067383,-149.47853843472404,0.234,0.23989500826041607,0.6749,-0.3807,-0.3860518266385973,0.5270686952017009,,
0.3113,-150.0,0.31130003929138184,-149.54301535476245,0.234,0.23997552165353767,0.675,-0.3807,-0.3857769377827272,0.5440460845477222,,
0.3114,-150.0,0.3114001750946045,-149.50384745363613,0.234,0.2400878953731403,0.6751,-0.3807,-0.385830084476247,0.5686702632457337,,
0.3115,-150.0,0.31150007247924805,-149.53255911155517,0.234,0.24011652800811262,0.6752,-0.3807,-0.3860889001580751,0.5718782729233987,,
0.3116,-150.0,0.3116002082824707,-149.3966070111354,0.234,0.2401206617256681,0.6753,-0.3807,-0.3860889001580751,0.5531000833156209,,
0.3117,-150.0,0.31170010566711426,-149.27190363024783,0.234,0.24012294804532358,0.6754,-0.3807,-0.3864222191248742,0.5416602030165789,,
0.3118,-150.0,0.3118000030517578,-149.26133619800973,0.234,0.23997149627709435,0.6755,-0.3807,-0.38669161014262154,0.5274241143683716,,
0.3119,-150.0,0.31190013885498047,-149.35937694676315,0.234,0.239944372351034,0.6756,-0.3807,-0.3862522473067619,0.5281412189473261,,
0.312,-150.0,0.312000036239624,-149.39931916117413,0.234,0.23989976704915206,0.6757,-0.3807,-0.3859037430620264,0.5360380262388531,,
0.31210000000000004,-150.0,0.3121001720428467,-149.42103923341037,0.234,0.24003853336724384,0.6758,-0.3807,-0.3858350710080989,0.5575740233379523,,
0.31220000000000003,-150.0,0.31220006942749023,-149.44880628742868,0.234,0.24015534351760134,0.6759,-0.3807,-0.3862416937118999,0.5747273045042884,,
0.3123,-150.0,0.3123002052307129,-149.4349040549588,0.234,0.24014412004240734,0.6759999999999999,-0.3807,-0.3862416937118999,0.5755176553048805,,
0.3124,-150.0,0.31240010261535645,-149.2482512046068,0.234,0.24008536300762642,0.6760999999999999,-0.3807,-0.3863995119121539,0.5461550720518807,,
0.3125,-150.0,0.3125,-149.19497380495486,0.234,0.23998130234856513,0.6761999999999999,-0.3807,-0.3867613186601292,0.5310855533167574,,
0.3126,-150.0,0.31260013580322266,-149.25204054092333,0.234,0.239831560843952,0.6762999999999999,-0.3807,-0.3870755880920634,0.5182075722584406,,
0.3127,-150.0,0.3127000331878662,-149.32212120629032,0.234,0.23979882764713056,0.6763999999999999,-0.3807,-0.3865435628599278,0.5199845358151933,,
0.3128,-150.0,0.31280016899108887,-149.37537265900022,0.234,0.23984481012605524,0.6765000000000001,-0.3807,-0.3860995029487741,0.535732786360123,,
0.3129,-150.0,0.3129000663757324,-149.41297903017704,0.234,0.23987272414711477,0.6766000000000001,-0.3807,-0.386199925464563,0.5550290047918058,,
0.313,-150.0,0.3130002021789551,-149.39954194954439,0.234,0.23998203926139872,0.6767000000000001,-0.3807,-0.386199925464563,0.5689198979014388,,
0.31310000000000004,-150.0,0.31310009956359863,-149.30618454721778,0.234,0.23995417483368564,0.6768000000000001,-0.3807,-0.386389548843832,0.553646593301585,,
0.31320000000000003,-150.0,0.3131999969482422,-149.20206131624383,0.234,0.2398513480375345,0.6769000000000001,-0.3807,-0.3866650766562342,0.5307609040712712,,
0.3133,-150.0,0.31330013275146484,-149.12199566134043,0.234,0.2397001059844064,0.677,-0.3807,-0.3869368608452178,0.518557456915581,,
0.3134,-150.0,0.3134000301361084,-149.19047388355824,0.234,0.23958457331533073,0.6771,-0.3807,-0.3868934197330906,0.511654992263885,,
0.3135,-150.0,0.31350016593933105,-149.2653341959205,0.234,0.2395977006721434,0.6772,-0.3807,-0.38638692041394085,0.518690279099593,,
0.3136,-150.0,0.3136000633239746,-149.34328237565376,0.234,0.23977648716761435,0.6773,-0.3807,-0.38618481147866973,0.5378428327721463,,
0.3137,-150.0,0.31370019912719727,-149.3490534621622,0.234,0.23983650137276846,0.6774,-0.3807,-0.38618481147866973,0.5556204924197868,,
0.3138,-150.0,0.3138000965118408,-149.3950341675068,0.234,0.23983337209609382,0.6775,-0.3807,-0.38632097883824734,0.5593642512590085,,
0.3139,-150.0,0.3138999938964844,-149.30540354742382,0.234,0.23989628470382993,0.6776,-0.3807,-0.3864947981360436,0.5462636760473817,,
0.314,-150.0,0.31400012969970703,-149.22961251030995,0.234,0.23977857094442542,0.6777,-0.3807,-0.3868600303136152,0.5265587259068012,,
0.31410000000000005,-150.0,0.3141000270843506,-149.1862732993133,0.234,0.23959956634871843,0.6778,-0.3807,-0.3871954027092303,0.5140152594756746,,
0.31420000000000003,-150.0,0.31420016288757324,-149.24732174413546,0.234,0.23945879413515903,0.6779,-0.3807,-0.38721022753907824,0.5105254859242034,,
0.3143,-150.0,0.3143000602722168,-149.29890440774665,0.234,0.23947403890761404,0.6779999999999999,-0.3807,-0.38628493152834964,0.5193498996301935,,
0.3144,-150.0,0.31440019607543945,-149.3315240015642,0.234,0.23952220778233796,0.6780999999999999,-0.3807,-0.38628493152834964,0.5319198994666222,,
0.3145,-150.0,0.314500093460083,-149.32634406623657,0.234,0.2395296962097164,0.6781999999999999,-0.3807,-0.38635794248242844,0.5434522926699141,,
0.3146,-150.0,0.31459999084472656,-149.30023560135962,0.234,0.23962242519160776,0.6782999999999999,-0.3807,-0.3864775863864406,0.5426435748017475,,
0.3147,-150.0,0.3147001266479492,-149.20253509022496,0.234,0.23954600353924307,0.6783999999999999,-0.3807,-0.3864655053107101,0.5282105416243145,,
0.3148,-150.0,0.3148000240325928,-149.167166346009,0.234,0.23950798676363663,0.6785000000000001,-0.3807,-0.3867679781377281,0.5216670259977668,,
0.3149,-150.0,0.31490015983581543,-149.19475816178127,0.234,0.2394389847366319,0.6786000000000001,-0.3807,-0.3870022869705665,0.5217070017185552,,
0.315,-150.0,0.315000057220459,-149.26903357915953,0.234,0.23944657061618949,0.6787000000000001,-0.3807,-0.3867250648421922,0.5257395373463302,,
0.31510000000000005,-150.0,0.31510019302368164,-149.37157190344635,0.234,0.23940709096244084,0.6788000000000001,-0.3807,-0.38634474993559326,0.5336092090911002,,
0.31520000000000004,-150.0,0.3152000904083252,-149.35306403902214,0.234,0.2395392680833965,0.6789000000000001,-0.3807,-0.3861261917504235,0.5497934321609415,,
0.3153,-150.0,0.31529998779296875,-149.3466677822463,0.234,0.23961807340615962,0.679,-0.3807,-0.3861677182756579,0.5647958829772627,,
0.3154,-150.0,0.3154001235961914,-149.37755852532217,0.234,0.2397021684788029,0.6791,-0.3807,-0.3862774904381065,0.5684660083124644,,
0.3155,-150.0,0.31550002098083496,-149.30524523734476,0.234,0.23954831008342653,0.6792,-0.3807,-0.3864509869388605,0.5431139120114666,,
0.3156,-150.0,0.3156001567840576,-149.22310917718963,0.234,0.23945807299966967,0.6793,-0.3807,-0.3867900704373181,0.5276605801579548,,
0.3157,-150.0,0.31570005416870117,-149.30330802818082,0.234,0.23943397126958108,0.6794,-0.3807,-0.3869582830335313,0.5262201364879535,,
0.31579999999999997,-150.0,0.31580018997192383,-149.331385033213,0.234,0.2394313566829335,0.6795,-0.3807,-0.3864495081340898,0.530154320623967,,
0.3159,-150.0,0.3159000873565674,-149.40147713173315,0.234,0.23944767938419745,0.6796,-0.3807,-0.38597719435875,0.5428882248964272,,
0.316,-150.0,0.31599998474121094,-149.38475632644437,0.234,0.23955469718302147,0.6797,-0.3807,-0.385869610697356,0.5628621080708327,,
0.31610000000000005,-150.0,0.3161001205444336,-149.32138253014074,0.234,0.23967331834211186,0.6798,-0.3807,-0.38600934148226335,0.575152776801376,,
0.31620000000000004,-150.0,0.31620001792907715,-149.28533062459488,0.234,0.2396383723258909,0.6799,-0.3807,-0.38613955998727173,0.5589740908113499,,
0.3163,-150.0,0.3163001537322998,-149.1909881728702,0.234,0.23950860040158753,0.6799999999999999,-0.3807,-0.38641876868427794,0.5314050063659429,,
0.3164,-150.0,0.31640005111694336,-149.21899160428566,0.234,0.23945945378501593,0.6800999999999999,-0.3807,-0.38671020542094403,0.523320651905338,,
0.3165,-150.0,0.316500186920166,-149.30353134437,0.234,0.23948856582812816,0.6801999999999999,-0.3807,-0.38652300316169996,0.5255600503445554,,
0.3166,-150.0,0.31660008430480957,-149.3442447365411,0.234,0.2394297020729184,0.6802999999999999,-0.3807,-0.3859359997548189,0.5320623587585496,,
0.3167,-150.0,0.3166999816894531,-149.37607737627474,0.234,0.2394714407198482,0.6803999999999999,-0.3807,-0.3859359997548189,0.5417854527982792,,
0.31679999999999997,-150.0,0.3168001174926758,-149.34640844608356,0.234,0.2396127562065801,0.6805000000000001,-0.3807,-0.38603625208314,0.5620327979623644,,
0.3169,-150.0,0.31690001487731934,-149.27072796004876,0.234,0.23962106827467244,0.6806000000000001,-0.3807,-0.3862293233725032,0.5619885055869978,,
0.317,-150.0,0.317000150680542,-149.24226846774548,0.234,0.23952115516134842,0.6807000000000001,-0.3807,-0.3862480323569133,0.5437518012305219,,
0.31710000000000005,-150.0,0.31710004806518555,-149.14614923846983,0.234,0.2394748193503104,0.6808000000000001,-0.3807,-0.38654797841227057,0.5278605930678123,,
0.31720000000000004,-150.0,0.3172001838684082,-149.09134995435224,0.234,0.2394643218831427,0.6809000000000001,-0.3807,-0.38698430287204233,0.5195401262319087,,
0.3173,-150.0,0.31730008125305176,-149.1872835024333,0.234,0.2392805422333449,0.681,-0.3807,-0.38611133831269046,0.5099506386526542,,
0.3174,-150.0,0.3174002170562744,-149.17602892221194,0.234,0.2393332049937265,0.6811,-0.3807,-0.38611133831269046,0.5170204927088504,,
0.3175,-150.0,0.31750011444091797,-149.18248929520527,0.234,0.23934861135703214,0.6812,-0.3807,-0.385967172806848,0.5301703856733102,,
0.3176,-150.0,0.3176000118255615,-149.215926235577,0.234,0.23945480655986248,0.6813,-0.3807,-0.3859092876116328,0.5520529208678217,,
0.3177,-150.0,0.3177001476287842,-149.1155800892304,0.234,0.23946944415037957,0.6814,-0.3807,-0.3860256403036147,0.5511992721019987,,
0.31779999999999997,-150.0,0.31780004501342773,-149.02696568258682,0.234,0.23940236757119968,0.6815,-0.3807,-0.38614697094917516,0.5301542850154097,,
0.3179,-150.0,0.3179001808166504,-148.97865811840003,0.234,0.23931933758124102,0.6816,-0.3807,-0.38649544726426815,0.5224165344986462,,
0.318,-150.0,0.31800007820129395,-149.01317184078528,0.234,0.23927330382835083,0.6817,-0.3807,-0.3862439787212899,0.5169204141160508,,
0.31810000000000005,-150.0,0.3181002140045166,-149.0978680893579,0.234,0.2392316379312422,0.6818,-0.3807,-0.3862439787212899,0.5136266337190138,,
0.31820000000000004,-150.0,0.31820011138916016,-149.14705595556208,0.234,0.23931598848215757,0.6819,-0.3807,-0.3857959027799002,0.5234775530554623,,
0.3183,-150.0,0.3183000087738037,-149.19408680282984,0.234,0.2394691252621508,0.6819999999999999,-0.3807,-0.385810570902676,0.5438655080663707,,
0.3184,-150.0,0.31840014457702637,-149.22232237127406,0.234,0.23947406908087943,0.6820999999999999,-0.3807,-0.38582572712185953,0.5490703148937663,,
0.3185,-150.0,0.3185000419616699,-149.15797006629447,0.234,0.23942419819978125,0.6821999999999999,-0.3807,-0.3859765725710082,0.5381824177439459,,
0.3186,-150.0,0.3186001777648926,-149.0534879639526,0.234,0.23933289918260656,0.6822999999999999,-0.3807,-0.3862341273176201,0.5164472497838877,,
0.3187,-150.0,0.31870007514953613,-149.03222027133882,0.234,0.23934070380569986,0.6823999999999999,-0.3807,-0.38654516410642337,0.5150635933213665,,
0.3188,-150.0,0.3188002109527588,-149.05801814981044,0.234,0.23913447699733698,0.6825000000000001,-0.3807,-0.38654516410642337,0.5076889935661226,,
0.3189,-150.0,0.31890010833740234,-149.12214043201888,0.234,0.23919079876733856,0.6826000000000001,-0.3807,-0.386048069454604,0.5144581440627942,,
0.319,-150.0,0.3190000057220459,-149.19840622549435,0.234,0.2392965270079689,0.6827000000000001,-0.3807,-0.38567909391070976,0.527208860050342,,
0.31910000000000005,-150.0,0.31910014152526855,-149.23727512431807,0.234,0.23941511548133637,0.6828000000000001,-0.3807,-0.3856168265688534,0.5492060878386605,,
0.31920000000000004,-150.0,0.3192000389099121,-149.2485037820133,0.234,0.23946195472811305,0.6829000000000001,-0.3807,-0.385696738034111,0.5464188690248993,,
0.31930000000000003,-150.0,0.31930017471313477,-149.11908285598568,0.234,0.23941404236519792,0.683,-0.3807,-0.38578921172408515,0.5234839795949613,,
0.3194,-150.0,0.3194000720977783,-149.05418961851703,0.234,0.2393035841402181,0.6831,-0.3807,-0.3863191655149088,0.5104545883538509,,
0.3195,-150.0,0.319500207901001,-149.11966291384272,0.234,0.23925474901956428,0.6832,-0.3807,-0.3863191655149088,0.5111516180553799,,
0.3196,-150.0,0.31960010528564453,-149.18365971199538,0.234,0.2391758795457768,0.6833,-0.3807,-0.3862316683872407,0.5109526604378778,,
0.3197,-150.0,0.3197000026702881,-149.2864881834985,0.234,0.23932762826676487,0.6834,-0.3807,-0.38574254111792916,0.5227777571665825,,
0.3198,-150.0,0.31980013847351074,-149.3487353645424,0.234,0.23946033104295225,0.6835,-0.3807,-0.3854058934850374,0.5424266381723184,,
0.3199,-150.0,0.3199000358581543,-149.3218393166957,0.234,0.23962666157768,0.6836,-0.3807,-0.38535369106314865,0.5649148765601524,,
0.32,-150.0,0.32000017166137695,-149.3172242089637,0.234,0.2395897479889002,0.6837,-0.3807,-0.3856380294439251,0.5587078043935394,,
0.32010000000000005,-150.0,0.3201000690460205,-149.17447301719653,0.234,0.2394704614145036,0.6838,-0.3807,-0.38604400802364974,0.5238839136333743,,
0.32020000000000004,-150.0,0.32020020484924316,-149.08559202645557,0.234,0.2393192684159619,0.6839,-0.3807,-0.38604400802364974,0.5107214142704029,,
0.32030000000000003,-150.0,0.3203001022338867,-149.17742824430704,0.234,0.23922322418517575,0.6839999999999999,-0.3807,-0.3862403690259833,0.5035008914595166,,
0.3204,-150.0,0.3203999996185303,-149.18809178674255,0.234,0.23920690218608415,0.6840999999999999,-0.3807,-0.3858758374586515,0.5062481147919083,,
0.3205,-150.0,0.32050013542175293,-149.23791998655628,0.234,0.23924120507577473,0.6841999999999999,-0.3807,-0.38539682442688983,0.5148218387319278,,
0.3206,-150.0,0.3206000328063965,-149.2816349673299,0.234,0.2394254300043177,0.6842999999999999,-0.3807,-0.38525151508047234,0.5366121153462059,,
0.3207,-150.0,0.32070016860961914,-149.3492966881027,0.234,0.23943857358670642,0.6843999999999999,-0.3807,-0.38540496479750513,0.5512927949311184,,
0.3208,-150.0,0.3208000659942627,-149.2425326557691,0.234,0.23937414872163737,0.6845000000000001,-0.3807,-0.38562811738018116,0.5297999078861964,,
0.3209,-150.0,0.32090020179748535,-149.05655518238962,0.234,0.23928160453863764,0.6846000000000001,-0.3807,-0.38562811738018116,0.49859011780626195,,
0.321,-150.0,0.3210000991821289,-149.02465505600244,0.234,0.23917355123215944,0.6847000000000001,-0.3807,-0.3860245045988787,0.4935080048975332,,
0.32110000000000005,-150.0,0.32109999656677246,-149.1484183686305,0.234,0.23904607585850862,0.6848000000000001,-0.3807,-0.3860407836669292,0.48945236570905865,,
0.32120000000000004,-150.0,0.3212001323699951,-149.29777183065255,0.234,0.2390383908065076,0.6849000000000001,-0.3807,-0.3856323805987829,0.4979030529269539,,
0.32130000000000003,-150.0,0.32130002975463867,-149.28283983420422,0.234,0.23907553394192663,0.685,-0.3807,-0.3852337438987456,0.505218157665796,,
0.3214,-150.0,0.32140016555786133,-149.28493687725253,0.234,0.2391819752621872,0.6851,-0.3807,-0.38537132457405865,0.5218212417309358,,
0.3215,-150.0,0.3215000629425049,-149.2163759486397,0.234,0.23926321997706812,0.6852,-0.3807,-0.3856257957770722,0.5240461246642539,,
0.3216,-150.0,0.32160019874572754,-149.12702993695143,0.234,0.23916557062795973,0.6853,-0.3807,-0.3856257957770722,0.5032832391124226,,
0.3217,-150.0,0.3217000961303711,-149.03814201076634,0.234,0.23898795702858688,0.6854,-0.3807,-0.3858593621766789,0.4790186048486541,,
0.3218,-150.0,0.32179999351501465,-149.08155089758355,0.234,0.23891609168338895,0.6855,-0.3807,-0.3861297144696558,0.47664110956478106,,
0.3219,-150.0,0.3219001293182373,-149.13505775075092,0.234,0.23882842923589634,0.6856,-0.3807,-0.38618621170430145,0.47144984854669036,,
0.322,-150.0,0.32200002670288086,-149.24151367621013,0.234,0.23882166480314646,0.6857,-0.3807,-0.3857643352936129,0.4795738414675846,,
0.3221,-150.0,0.3221001625061035,-149.26216592071165,0.234,0.2389185306610254,0.6858,-0.3807,-0.3853736522529218,0.49500080829172594,,
0.32220000000000004,-150.0,0.32220005989074707,-149.26543616583274,0.234,0.2389169418983006,0.6859,-0.3807,-0.3854945315903837,0.5048948330723888,,
0.32230000000000003,-150.0,0.3223001956939697,-149.187420987987,0.234,0.23886326665366575,0.6859999999999999,-0.3807,-0.3854945315903837,0.49203494433796857,,
0.3224,-150.0,0.3224000930786133,-149.05356716824323,0.234,0.23871757884102102,0.6860999999999999,-0.3807,-0.3856378176802383,0.466314492051837,,
0.3225,-150.0,0.32249999046325684,-148.97025064821548,0.234,0.23854361526229603,0.6861999999999999,-0.3807,-0.3858153860917166,0.4558454063097935,,
0.3226,-150.0,0.3226001262664795,-149.09493830222428,0.234,0.23845865863196244,0.6862999999999999,-0.3807,-0.3861494740588616,0.4505711579422496,,
0.3227,-150.0,0.32270002365112305,-149.1895847683564,0.234,0.23842206597950633,0.6863999999999999,-0.3807,-0.3860467343709615,0.4511720424753639,,
0.3228,-150.0,0.3228001594543457,-149.29380896950525,0.234,0.23853835262270706,0.6865000000000001,-0.3807,-0.38563217485314133,0.4632566562392172,,
0.3229,-150.0,0.32290005683898926,-149.30178511723295,0.234,0.23862565762049293,0.6866000000000001,-0.3807,-0.3853404107595811,0.4801164728924748,,
0.323,-150.0,0.3230001926422119,-149.35095452575806,0.234,0.2385907597261745,0.6867000000000001,-0.3807,-0.3854163467602864,0.4856814400840214,,
0.3231,-150.0,0.32310009002685547,-149.27835514149774,0.234,0.23866010286514,0.6868000000000001,-0.3807,-0.385445564246383,0.47288658692199875,,
0.32320000000000004,-150.0,0.323199987411499,-149.13671750808354,0.234,0.23843293247814493,0.6869000000000001,-0.3807,-0.38552801630128236,0.4450652373615833,,
0.32330000000000003,-150.0,0.3233001232147217,-149.08556866172313,0.234,0.23838798558355584,0.687,-0.3807,-0.38597309630494125,0.44712676079456315,,
0.3234,-150.0,0.32340002059936523,-149.2117201358896,0.234,0.2383322763762981,0.6871,-0.3807,-0.38626574137909336,0.44897672450787285,,
0.3235,-150.0,0.3235001564025879,-149.35976331709566,0.234,0.23835135969621,0.6872,-0.3807,-0.38596109880242424,0.4554979360732918,,
0.3236,-150.0,0.32360005378723145,-149.40868862434908,0.234,0.2383437557886922,0.6873,-0.3807,-0.3855987329536664,0.45959389875544104,,
0.3237,-150.0,0.3237001895904541,-149.44795370896747,0.234,0.23841959281668254,0.6874,-0.3807,-0.385279700066551,0.477651573765419,,
0.3238,-150.0,0.32380008697509766,-149.44135911436288,0.234,0.23837648058274896,0.6875,-0.3807,-0.3855097258870392,0.4644975180926,,
0.3239,-150.0,0.3238999843597412,-149.3504999004292,0.234,0.23827497851496973,0.6876,-0.3807,-0.3855097258870392,0.442801792259208,,
0.324,-150.0,0.32400012016296387,-149.25755661764515,0.234,0.2380866231115077,0.6877,-0.3807,-0.38562558074571246,0.43508224513253285,,
0.3241,-150.0,0.3241000175476074,-149.28951501796354,0.234,0.2381038488339703,0.6878,-0.3807,-0.3859319835633036,0.44377920939189613,,
0.32420000000000004,-150.0,0.3242001533508301,-149.42091318014207,0.234,0.23798014683145832,0.6879,-0.3807,-0.38602645749497133,0.44221204618389587,,
0.32430000000000003,-150.0,0.32430005073547363,-149.60096244326058,0.234,0.23802709514998677,0.688,-0.3807,-0.38567488594766774,0.44922760456960525,,
0.3244,-150.0,0.3244001865386963,-149.62522134131854,0.234,0.23820050187735206,0.6880999999999999,-0.3807,-0.38537069342120345,0.46099340593796684,,
0.3245,-150.0,0.32450008392333984,-149.6231779838063,0.234,0.23832375389020322,0.6881999999999999,-0.3807,-0.38526228933907825,0.4757187918822762,,
0.3246,-150.0,0.3245999813079834,-149.62293347133573,0.234,0.23832875277082285,0.6882999999999999,-0.3807,-0.38526228933907825,0.47646499731730946,,
0.3247,-150.0,0.32470011711120605,-149.50067705069185,0.234,0.2382045339927487,0.6883999999999999,-0.3807,-0.3854637549473467,0.4482035772927083,,
0.3248,-150.0,0.3248000144958496,-149.48949319798425,0.234,0.23817946691208816,0.6884999999999999,-0.3807,-0.3856416945990547,0.4400851978323908,,
0.3249,-150.0,0.32490015029907227,-149.53816399166763,0.234,0.23808943835726504,0.6886000000000001,-0.3807,-0.3859789668503329,0.43507340185425175,,
0.325,-150.0,0.3250000476837158,-149.55384596094925,0.234,0.23801858317301083,0.6887000000000001,-0.3807,-0.3859404173220927,0.43433627885329507,,
0.3251,-150.0,0.3251001834869385,-149.68500517717777,0.234,0.23808932083080062,0.6888000000000001,-0.3807,-0.38548990749947665,0.4496429838723991,,
0.32520000000000004,-150.0,0.32520008087158203,-149.6951851057193,0.234,0.23832784772235235,0.6889000000000001,-0.3807,-0.3851322498272073,0.4749697804609161,,
0.32530000000000003,-150.0,0.3253002166748047,-149.66338192041505,0.234,0.23839710701816727,0.6890000000000001,-0.3807,-0.3851322498272073,0.48779178864995176,,
0.3254,-150.0,0.32540011405944824,-149.6392825426286,0.234,0.23847259272871302,0.6891,-0.3807,-0.3852819464339231,0.4802775034838223,,
0.3255,-150.0,0.3255000114440918,-149.5522837657086,0.234,0.23851292134758595,0.6892,-0.3807,-0.3854070221599925,0.46450749859148144,,
0.3256,-150.0,0.32560014724731445,-149.54788179856928,0.234,0.2384661153370161,0.6893,-0.3807,-0.38564582490685784,0.4547817840442999,,
0.3257,-150.0,0.325700044631958,-149.5801768139844,0.234,0.2383456064935312,0.6894,-0.3807,-0.3859320943422324,0.4452510486141956,,
0.3258,-150.0,0.32580018043518066,-149.64372346757807,0.234,0.2383454819037537,0.6895,-0.3807,-0.3859338161790446,0.4526203133329346,,
0.3259,-150.0,0.3259000778198242,-149.69677446647594,0.234,0.23841351230647478,0.6896,-0.3807,-0.3854242771711301,0.47112965692240344,,
0.326,-150.0,0.3260002136230469,-149.6299082804667,0.234,0.23860652698535934,0.6897,-0.3807,-0.3854242771711301,0.4904965814073246,,
0.3261,-150.0,0.32610011100769043,-149.594453698641,0.234,0.23873365607143607,0.6898,-0.3807,-0.3854924730688599,0.501440610261475,,
0.32620000000000005,-150.0,0.326200008392334,-149.51954651525523,0.234,0.23885678973873214,0.6899,-0.3807,-0.3856222924149726,0.49430091604276294,,
0.32630000000000003,-150.0,0.32630014419555664,-149.46142559041175,0.234,0.2388563238078306,0.69,-0.3807,-0.3858212524431107,0.4743115877732308,,
0.3264,-150.0,0.3264000415802002,-149.46042192481727,0.234,0.23878166463435757,0.6900999999999999,-0.3807,-0.38623607090245954,0.4594813026092201,,
0.3265,-150.0,0.32650017738342285,-149.55136390535964,0.234,0.23866594909776942,0.6901999999999999,-0.3807,-0.38661814215031665,0.4571894822212951,,
0.3266,-150.0,0.3266000747680664,-149.61496542251058,0.234,0.23862177966037737,0.6902999999999999,-0.3807,-0.38599113035813215,0.4604130085437406,,
0.3267,-150.0,0.32670021057128906,-149.630527659019,0.234,0.23877806056581427,0.6903999999999999,-0.3807,-0.38599113035813215,0.48315319117523914,,
0.3268,-150.0,0.3268001079559326,-149.60552088036795,0.234,0.23881112544950667,0.6904999999999999,-0.3807,-0.3858781445771657,0.5030228366054289,,
0.3269,-150.0,0.32690000534057617,-149.56313237001692,0.234,0.23891114627592003,0.6906000000000001,-0.3807,-0.3859325827794136,0.4945093635917902,,
0.327,-150.0,0.32700014114379883,-149.39454365689687,0.234,0.23886515660767357,0.6907000000000001,-0.3807,-0.3860598695589426,0.47126962031205116,,
0.3271,-150.0,0.3271000385284424,-149.35616079018504,0.234,0.23878997472496832,0.6908000000000001,-0.3807,-0.3862200148042548,0.464185506302724,,
0.32720000000000005,-150.0,0.32720017433166504,-149.39093203637853,0.234,0.23869900641460018,0.6909000000000001,-0.3807,-0.3863229677811701,0.45090804234393933,,
0.32730000000000004,-150.0,0.3273000717163086,-149.4690102382079,0.234,0.23863394317348816,0.6910000000000001,-0.3807,-0.38642057606159824,0.4513476384741289,,
0.3274,-150.0,0.32740020751953125,-149.49236154967784,0.234,0.23868054258115814,0.6911,-0.3807,-0.38642057606159824,0.46260892358130556,,
0.3275,-150.0,0.3275001049041748,-149.55661377593938,0.234,0.23879742525609665,0.6912,-0.3807,-0.38599981016621154,0.48547025942428873,,
0.3276,-150.0,0.32760000228881836,-149.56962771968264,0.234,0.23896980099406698,0.6913,-0.3807,-0.38589478920985143,0.5016619520603594,,
0.3277,-150.0,0.327700138092041,-149.53435672576396,0.234,0.23901826810249283,0.6914,-0.3807,-0.3860308715727717,0.49270333471344085,,
0.3278,-150.0,0.32780003547668457,-149.40195749437714,0.234,0.23879713663984375,0.6915,-0.3807,-0.38624210073843646,0.4622931013044171,,
0.3279,-150.0,0.3279001712799072,-149.37385280094364,0.234,0.23869693837866016,0.6916,-0.3807,-0.3862938860339515,0.45341896198556686,,
0.328,-150.0,0.3280000686645508,-149.44129073952342,0.234,0.23860354197356567,0.6917,-0.3807,-0.3869151883910367,0.4504852716660452,,
0.3281,-150.0,0.32810020446777344,-149.4831229792735,0.234,0.23860454496385955,0.6918,-0.3807,-0.3869151883910367,0.4571330562738114,,
0.32820000000000005,-150.0,0.328200101852417,-149.53852544321705,0.234,0.2387058856339251,0.6919,-0.3807,-0.38637222096949003,0.47310767157113354,,
0.32830000000000004,-150.0,0.32829999923706055,-149.59237407846754,0.234,0.2389119113896987,0.692,-0.3807,-0.38621747763199954,0.5003052822648142,,
0.3284,-150.0,0.3284001350402832,-149.55636652457045,0.234,0.23888133799113967,0.6920999999999999,-0.3807,-0.3860387735702735,0.5032757803910626,,
0.3285,-150.0,0.32850003242492676,-149.4935050089312,0.234,0.2390001499483414,0.6921999999999999,-0.3807,-0.38616555206861924,0.4884468020351601,,
0.3286,-150.0,0.3286001682281494,-149.32662869119983,0.234,0.23881109762187636,0.6922999999999999,-0.3807,-0.3862122617373401,0.4681501892167964,,
0.3287,-150.0,0.32870006561279297,-149.3959359335623,0.234,0.23884199611720824,0.6923999999999999,-0.3807,-0.38688700857682545,0.4710993285702243,,
0.3288,-150.0,0.3288002014160156,-149.46802771606133,0.234,0.23869602013310703,0.6924999999999999,-0.3807,-0.38688700857682545,0.4633523483081376,,
0.32889999999999997,-150.0,0.3289000988006592,-149.5676758266738,0.234,0.23880908586859276,0.6926000000000001,-0.3807,-0.38672571675369755,0.47793776441296687,,
0.329,-150.0,0.32899999618530273,-149.62465859094158,0.234,0.2389944683788964,0.6927000000000001,-0.3807,-0.38626401019252443,0.5049041933719374,,
0.3291,-150.0,0.3291001319885254,-149.69148612569134,0.234,0.23907418781074438,0.6928000000000001,-0.3807,-0.38591656515222295,0.5273386128784299,,
0.32920000000000005,-150.0,0.32920002937316895,-149.62908609799425,0.234,0.23917546742087176,0.6929000000000001,-0.3807,-0.38585110179692655,0.5325539277312401,,
0.32930000000000004,-150.0,0.3293001651763916,-149.56202895897877,0.234,0.23917337434702138,0.6930000000000001,-0.3807,-0.38588332733531555,0.5105554164769545,,
0.3294,-150.0,0.32940006256103516,-149.43189195405208,0.234,0.23901764574367043,0.6931,-0.3807,-0.3864983108998635,0.4851559252388591,,
0.3295,-150.0,0.3295001983642578,-149.42385928968164,0.234,0.23879402323261095,0.6932,-0.3807,-0.3864983108998635,0.4683624362239039,,
0.3296,-150.0,0.32960009574890137,-149.53702222911397,0.234,0.2388951416260499,0.6933,-0.3807,-0.386842553768892,0.4748824596648149,,
0.3297,-150.0,0.3296999931335449,-149.62493756435808,0.234,0.23896257757715933,0.6934,-0.3807,-0.3864784048473338,0.48690027945627945,,
0.3298,-150.0,0.3298001289367676,-149.569781122851,0.234,0.239016055622896,0.6935,-0.3807,-0.3859657453558293,0.5069060858098045,,
0.32989999999999997,-150.0,0.32990002632141113,-149.6269252424172,0.234,0.23917927100899225,0.6936,-0.3807,-0.3858627401380421,0.5299336578267179,,
0.33,-150.0,0.3300001621246338,-149.57943818388802,0.234,0.23927819246036736,0.6937,-0.3807,-0.38588345534886676,0.5224594318567078,,
0.3301,-150.0,0.33010005950927734,-149.4038403986019,0.234,0.239065172900691,0.6938,-0.3807,-0.3863144649561978,0.4912800803647176,,
0.33020000000000005,-150.0,0.3302001953125,-149.36716210561437,0.234,0.23905904771841038,0.6939,-0.3807,-0.3863144649561978,0.48474901364860806,,
0.33030000000000004,-150.0,0.33030009269714355,-149.45753367391154,0.234,0.23891156615730513,0.694,-0.3807,-0.38661718029829284,0.47427109132462925,,
0.3304,-150.0,0.3303999900817871,-149.50686718065174,0.234,0.23887551845446928,0.6940999999999999,-0.3807,-0.3868524141343729,0.4802297334444953,,
0.3305,-150.0,0.33050012588500977,-149.58410789099645,0.234,0.23902894439705077,0.6941999999999999,-0.3807,-0.3864983383675415,0.5031955239370463,,
0.3306,-150.0,0.3306000232696533,-149.60206171832442,0.234,0.2392696367210422,0.6942999999999999,-0.3807,-0.3860810232277619,0.5314640806763322,,
0.3307,-150.0,0.330700159072876,-149.5877919755827,0.234,0.23922029010789067,0.6943999999999999,-0.3807,-0.38602454666886105,0.5363771477552121,,
0.3308,-150.0,0.33080005645751953,-149.46057761327953,0.234,0.23919821094292607,0.6944999999999999,-0.3807,-0.3863328598156441,0.516908729942434,,
0.33089999999999997,-150.0,0.3309001922607422,-149.35632196215093,0.234,0.23920315777020665,0.6946000000000001,-0.3807,-0.3864914743705098,0.4962472160167503,,
0.331,-150.0,0.33100008964538574,-149.35511163030014,0.234,0.23906480943533046,0.6947000000000001,-0.3807,-0.3866890162191592,0.47901316165374186,,
0.3311,-150.0,0.3310999870300293,-149.41049002964834,0.234,0.23892066087992384,0.6948000000000001,-0.3807,-0.38719997020667196,0.46990063059933584,,
0.33120000000000005,-150.0,0.33120012283325195,-149.517734732437,0.234,0.2389838906871049,0.6949000000000001,-0.3807,-0.3871311542859016,0.48694355159492875,,
0.33130000000000004,-150.0,0.3313000202178955,-149.51932834796133,0.234,0.23910019898443927,0.6950000000000001,-0.3807,-0.3866810015166752,0.5064605909593469,,
0.33140000000000003,-150.0,0.33140015602111816,-149.50012257288054,0.234,0.23913584025939358,0.6951,-0.3807,-0.38629613388474443,0.5249860870695499,,
0.3315,-150.0,0.3315000534057617,-149.47807567685786,0.234,0.23924326298868367,0.6952,-0.3807,-0.3864698625960329,0.5301762996273168,,
0.3316,-150.0,0.3316001892089844,-149.3420546271042,0.234,0.23918368739623946,0.6953,-0.3807,-0.38670373292539195,0.5000380544287171,,
0.3317,-150.0,0.33170008659362793,-149.2332648132432,0.234,0.23898373952137553,0.6954,-0.3807,-0.3870381712441957,0.4787820739551869,,
0.3318,-150.0,0.3317999839782715,-149.2574433158928,0.234,0.23892741092434042,0.6955,-0.3807,-0.3870381712441957,0.4709859173009128,,
0.3319,-150.0,0.33190011978149414,-149.43330880253174,0.234,0.23884540426692652,0.6956,-0.3807,-0.38738841696510656,0.47378599043205816,,
0.332,-150.0,0.3320000171661377,-149.47751355990587,0.234,0.23881838074195416,0.6957,-0.3807,-0.38732040402383155,0.48239630541467293,,
0.3321,-150.0,0.33210015296936035,-149.50705668321422,0.234,0.2389821267350754,0.6958,-0.3807,-0.3868047724053817,0.5102435042528103,,
0.33220000000000005,-150.0,0.3322000503540039,-149.5346050091484,0.234,0.23914852800800568,0.6959,-0.3807,-0.386680910945614,0.5280167115685315,,
0.33230000000000004,-150.0,0.33230018615722656,-149.46128131560715,0.234,0.23914080824577727,0.696,-0.3807,-0.3867424503850101,0.5142879339550932,,
0.33240000000000003,-150.0,0.3324000835418701,-149.35876539471627,0.234,0.23901202880982167,0.6960999999999999,-0.3807,-0.3868936082851534,0.48638745967428415,,
0.3325,-150.0,0.3325002193450928,-149.28541157384666,0.234,0.23892014418663415,0.6961999999999999,-0.3807,-0.3868936082851534,0.4754591292148584,,
0.3326,-150.0,0.33260011672973633,-149.28054905471816,0.234,0.23867962818222072,0.6962999999999999,-0.3807,-0.3871557990844054,0.4642646544056655,,
0.3327,-150.0,0.3327000141143799,-149.36406802224576,0.234,0.2387075386383385,0.6963999999999999,-0.3807,-0.3875149492255729,0.47347815970612206,,
0.3328,-150.0,0.33280014991760254,-149.42609103810915,0.234,0.2388409911555826,0.6964999999999999,-0.3807,-0.3873844985562579,0.494984417038128,,
0.3329,-150.0,0.3329000473022461,-149.48429109511355,0.234,0.2389350553258755,0.6966000000000001,-0.3807,-0.38686648748792646,0.5165393813793457,,
0.333,-150.0,0.33300018310546875,-149.46875764218592,0.234,0.2388739065846186,0.6967000000000001,-0.3807,-0.3866132176967054,0.5176843229429707,,
0.3331,-150.0,0.3331000804901123,-149.38762525111542,0.234,0.23894089815542963,0.6968000000000001,-0.3807,-0.3868402806367668,0.5051148145302375,,
0.33320000000000005,-150.0,0.33320021629333496,-149.22059017401742,0.234,0.23874583666749064,0.6969000000000001,-0.3807,-0.3868402806367668,0.4770008707456757,,
0.33330000000000004,-150.0,0.3333001136779785,-149.19040164050665,0.234,0.23870531754418617,0.6970000000000001,-0.3807,-0.386967048488178,0.4719709959484621,,
0.33340000000000003,-150.0,0.33340001106262207,-149.33306030285055,0.234,0.23860491495156474,0.6971,-0.3807,-0.3872895426504834,0.4698568734245446,,
0.3335,-150.0,0.3335001468658447,-149.492425233201,0.234,0.2386378810314951,0.6972,-0.3807,-0.38743268412085763,0.4817449764199915,,
0.3336,-150.0,0.3336000442504883,-149.5001933268839,0.234,0.2386614567974582,0.6973,-0.3807,-0.38700670891293104,0.4960092140306499,,
0.3337,-150.0,0.33370018005371094,-149.54155136542542,0.234,0.23885597896838967,0.6974,-0.3807,-0.38656569056774687,0.5251713380836236,,
0.3338,-150.0,0.3338000774383545,-149.48517016679682,0.234,0.2389081160677002,0.6975,-0.3807,-0.38653270630816966,0.523393761854552,,
0.3339,-150.0,0.33390021324157715,-149.43722628187422,0.234,0.23879495013732924,0.6976,-0.3807,-0.38653270630816966,0.5029629796647072,,
0.334,-150.0,0.3340001106262207,-149.361643823787,0.234,0.2386958106631867,0.6977,-0.3807,-0.3867731802712993,0.48002449548604625,,
0.3341,-150.0,0.33410000801086426,-149.36571783781687,0.234,0.23858277712529752,0.6978,-0.3807,-0.38703763913905426,0.4709281615323145,,
0.33420000000000005,-150.0,0.3342001438140869,-149.37543659971934,0.234,0.238493398012658,0.6979,-0.3807,-0.38735303315435976,0.46873246484992837,,
0.33430000000000004,-150.0,0.33430004119873047,-149.49236312132228,0.234,0.2385412538520352,0.698,-0.3807,-0.38720153592618917,0.48367843114220455,,
0.33440000000000003,-150.0,0.3344001770019531,-149.5528535896411,0.234,0.23874571847157047,0.6980999999999999,-0.3807,-0.3867199070589737,0.5084602878169456,,
0.3345,-150.0,0.3345000743865967,-149.51002810553823,0.234,0.23878477629536093,0.6981999999999999,-0.3807,-0.3865159664807526,0.519062136362064,,
0.3346,-150.0,0.33460021018981934,-149.48801027435448,0.234,0.2388514308420127,0.6982999999999999,-0.3807,-0.3865159664807526,0.5176395510758545,,
0.3347,-150.0,0.3347001075744629,-149.37878823376022,0.234,0.23878467744886053,0.6983999999999999,-0.3807,-0.38668940521792494,0.4985637206407276,,
0.3348,-150.0,0.33480000495910645,-149.29607873230395,0.234,0.23872280121760261,0.6984999999999999,-0.3807,-0.38684313757128724,0.4898283450400975,,
0.3349,-150.0,0.3349001407623291,-149.36136942747981,0.234,0.23858549265449705,0.6986000000000001,-0.3807,-0.3869467452493343,0.4800949853908336,,
0.335,-150.0,0.33500003814697266,-149.49205500268727,0.234,0.23865745034161603,0.6987000000000001,-0.3807,-0.3871487601029216,0.49012099420537997,,
0.3351,-150.0,0.3351001739501953,-149.51947558498148,0.234,0.23869580630946205,0.6988000000000001,-0.3807,-0.38706522951281014,0.49783522772784017,,
0.3352,-150.0,0.33520007133483887,-149.51977626261467,0.234,0.23888668227119927,0.6989000000000001,-0.3807,-0.3864029883802198,0.5222384318802111,,
0.33530000000000004,-150.0,0.3353002071380615,-149.50039152344345,0.234,0.2390402489121082,0.6990000000000001,-0.3807,-0.3864029883802198,0.5462831706676319,,
0.33540000000000003,-150.0,0.3354001045227051,-149.43798817879485,0.234,0.23908594950289017,0.6991,-0.3807,-0.3864763287066527,0.5441614575475019,,
0.3355,-150.0,0.33550000190734863,-149.34597717091094,0.234,0.23900940501740323,0.6992,-0.3807,-0.3865367199252516,0.5194841515798854,,
0.3356,-150.0,0.3356001377105713,-149.34756852155255,0.234,0.23914210908903663,0.6993,-0.3807,-0.3867877637114217,0.5187957261127046,,
0.3357,-150.0,0.33570003509521484,-149.38107434572885,0.234,0.23898562228993808,0.6994,-0.3807,-0.3871735618057531,0.5004751901749218,,
0.3358,-150.0,0.3358001708984375,-149.4233701095754,0.234,0.23886578515478457,0.6995,-0.3807,-0.3875217441721935,0.5001355590782338,,
0.3359,-150.0,0.33590006828308105,-149.5117853618381,0.234,0.2390152134901852,0.6996,-0.3807,-0.386774363324444,0.5249307547985136,,
0.336,-150.0,0.3360002040863037,-149.45314130422048,0.234,0.23913520891094445,0.6997,-0.3807,-0.386774363324444,0.538409754136627,,
0.3361,-150.0,0.33610010147094727,-149.39753848350244,0.234,0.2391929922490948,0.6998,-0.3807,-0.3866268001588998,0.5480991059939754,,
0.3362,-150.0,0.3361999988555908,-149.33179444950628,0.234,0.23920012143690228,0.6999,-0.3807,-0.3867744520780417,0.5236466987987753,,
0.33630000000000004,-150.0,0.3363001346588135,-149.2531629827718,0.234,0.23915090721749116,0.7,-0.3807,-0.38685968345154903,0.5058900613261417,,
0.33640000000000003,-150.0,0.33640003204345703,-149.20220793123346,0.234,0.238886251080064,0.7001,-0.3807,-0.3868882897988324,0.48906557557847075,,
0.3365,-150.0,0.3365001678466797,-149.31499967439444,0.234,0.23881399373342915,0.7001999999999999,-0.3807,-0.3872632885940017,0.4864602721727408,,
0.3366,-150.0,0.33660006523132324,-149.36584234449757,0.234,0.2387889251171066,0.7002999999999999,-0.3807,-0.3872603049904955,0.4911109494661039,,
0.3367,-150.0,0.3367002010345459,-149.39421773748,0.234,0.238838059373215,0.7003999999999999,-0.3807,-0.3872603049904955,0.5098256617392869,,
0.3368,-150.0,0.33680009841918945,-149.37834247103848,0.234,0.23890415146985972,0.7004999999999999,-0.3807,-0.38675422697943107,0.5188831452537429,,
0.3369,-150.0,0.336899995803833,-149.37321436982407,0.234,0.23885934317643165,0.7005999999999999,-0.3807,-0.38661461453415114,0.5109257722174432,,
0.337,-150.0,0.33700013160705566,-149.19812114174644,0.234,0.23871337901493114,0.7007000000000001,-0.3807,-0.38671766076179603,0.4772814657668067,,
0.3371,-150.0,0.3371000289916992,-149.15455372575457,0.234,0.23856975349251247,0.7008000000000001,-0.3807,-0.3867936472229185,0.46862783904990807,,
0.3372,-150.0,0.3372001647949219,-149.23371952408357,0.234,0.23849469022981137,0.7009000000000001,-0.3807,-0.38696461853159053,0.4673895677402408,,
0.3373,-150.0,0.33730006217956543,-149.3144421212943,0.234,0.2384079671593258,0.7010000000000001,-0.3807,-0.3875127328165072,0.47015894310755213,,
0.33740000000000003,-150.0,0.3374001979827881,-149.38979465563585,0.234,0.23851155660811518,0.7011000000000001,-0.3807,-0.3875127328165072,0.4819166392329772,,
0.3375,-150.0,0.33750009536743164,-149.41367423362266,0.234,0.238627269043951,0.7012,-0.3807,-0.38689331922467307,0.5035107106192312,,
0.3376,-150.0,0.3375999927520752,-149.40331061831117,0.234,0.23865748910715642,0.7013,-0.3807,-0.3865292211157652,0.5058154321065217,,
0.3377,-150.0,0.33770012855529785,-149.3638750175668,0.234,0.2386219393319508,0.7014,-0.3807,-0.38645465997583117,0.492142649728827,,
0.3378,-150.0,0.3378000259399414,-149.20059414839292,0.234,0.2385419786750748,0.7015,-0.3807,-0.3865551772681171,0.4725270838734151,,
0.33790000000000003,-150.0,0.33790016174316406,-149.1643999894105,0.234,0.23844941058860233,0.7016,-0.3807,-0.3866888419498115,0.4693589657238462,,
0.338,-150.0,0.3380000591278076,-149.22711840967833,0.234,0.23834317598513052,0.7017,-0.3807,-0.3871955364055255,0.4659173456625404,,
0.3381,-150.0,0.3381001949310303,-149.33200382750738,0.234,0.23841973742089762,0.7018,-0.3807,-0.3871955364055255,0.47703936680193904,,
0.3382,-150.0,0.33820009231567383,-149.38110203652386,0.234,0.23843291334153843,0.7019,-0.3807,-0.3871287846195732,0.48752868000006355,,
0.3383,-150.0,0.3382999897003174,-149.41485706161353,0.234,0.23858092756989588,0.702,-0.3807,-0.386510044403244,0.5083418491086604,,
0.33840000000000003,-150.0,0.33840012550354004,-149.36588175838054,0.234,0.2386408469922816,0.7021,-0.3807,-0.3861762970568652,0.5090922433776438,,
0.3385,-150.0,0.3385000228881836,-149.31876936148777,0.234,0.2386828908121559,0.7021999999999999,-0.3807,-0.38597356390006005,0.49887376252438376,,
0.3386,-150.0,0.33860015869140625,-149.20551017903583,0.234,0.2385364917364203,0.7022999999999999,-0.3807,-0.38621516234873776,0.47419698616769523,,
0.3387,-150.0,0.3387000560760498,-149.22720857262817,0.234,0.2384163497902092,0.7023999999999999,-0.3807,-0.38647371327167107,0.46798965556154465,,
0.3388,-150.0,0.33880019187927246,-149.26903230993736,0.234,0.23843554255472954,0.7024999999999999,-0.3807,-0.3866920172383352,0.46818385306902605,,
0.33890000000000003,-150.0,0.338900089263916,-149.37644983809338,0.234,0.23851785809393955,0.7025999999999999,-0.3807,-0.38690803268988233,0.47691366894822484,,
0.339,-150.0,0.33899998664855957,-149.41511696941814,0.234,0.23856188142492363,0.7027000000000001,-0.3807,-0.38655930176244196,0.49352738681696956,,
0.3391,-150.0,0.3391001224517822,-149.42181395489425,0.234,0.23864586002812427,0.7028000000000001,-0.3807,-0.38604818382695905,0.5117902004986314,,
0.3392,-150.0,0.3392000198364258,-149.3818979738925,0.234,0.23874798576016407,0.7029000000000001,-0.3807,-0.385787135691241,0.505239325491133,,
0.3393,-150.0,0.33930015563964844,-149.2214126789607,0.234,0.23860906108859378,0.7030000000000001,-0.3807,-0.38592658684401543,0.4754808945349932,,
0.33940000000000003,-150.0,0.339400053024292,-149.15071297973162,0.234,0.23851335772371657,0.7031000000000001,-0.3807,-0.3860299238015306,0.4681454387802919,,
0.3395,-150.0,0.33950018882751465,-149.2158826231286,0.234,0.23846533237510306,0.7032,-0.3807,-0.38610131795206704,0.46446559439996565,,
0.3396,-150.0,0.3396000862121582,-149.30501711710872,0.234,0.23844154240630605,0.7033,-0.3807,-0.38634167967490174,0.4656343008475179,,
0.3397,-150.0,0.33969998359680176,-149.36039600971168,0.234,0.2385457344563616,0.7034,-0.3807,-0.38634167967490174,0.4772650895586355,,
0.3398,-150.0,0.3398001194000244,-149.41003416467785,0.234,0.23861816523038565,0.7035,-0.3807,-0.38610753580217505,0.49297311444405584,,
0.33990000000000004,-150.0,0.33990001678466797,-149.41666530004662,0.234,0.2387449488723257,0.7036,-0.3807,-0.3857135585496886,0.5100142432456386,,
0.34,-150.0,0.3400001525878906,-149.34476707435235,0.234,0.23877475411704774,0.7037,-0.3807,-0.3856829858372479,0.5035911470413803,,
0.3401,-150.0,0.3401000499725342,-149.18261137917796,0.234,0.23871706929291325,0.7038,-0.3807,-0.38560410055587263,0.47182415153647533,,
0.3402,-150.0,0.34020018577575684,-149.14982934309054,0.234,0.2384835552823691,0.7039,-0.3807,-0.38584002153875036,0.4544154153076816,,
0.3403,-150.0,0.3403000831604004,-149.26990764196094,0.234,0.23847447782198325,0.704,-0.3807,-0.386446629044295,0.45366119147188927,,
0.34040000000000004,-150.0,0.34040021896362305,-149.36144003933734,0.234,0.23844482863820216,0.7041,-0.3807,-0.386446629044295,0.45710473861805434,,
0.3405,-150.0,0.3405001163482666,-149.38607797458153,0.234,0.2385963049057916,0.7041999999999999,-0.3807,-0.38635835505050264,0.47425304299876025,,
0.3406,-150.0,0.34060001373291016,-149.47093184258037,0.234,0.23865662600356638,0.7042999999999999,-0.3807,-0.3858920746776708,0.49745836260721943,,
0.3407,-150.0,0.3407001495361328,-149.4427276595696,0.234,0.23865478515511143,0.7043999999999999,-0.3807,-0.3856393931698382,0.498025614818431,,
0.3408,-150.0,0.34080004692077637,-149.3511481089919,0.234,0.23862008162572307,0.7044999999999999,-0.3807,-0.385563069972943,0.4755778357736458,,
0.34090000000000004,-150.0,0.340900182723999,-149.21841253877375,0.234,0.238461081652264,0.7045999999999999,-0.3807,-0.3856661222607343,0.45179978185103586,,
0.341,-150.0,0.3410000801086426,-149.21257441065444,0.234,0.23828653261643545,0.7047000000000001,-0.3807,-0.38595851093226113,0.44429503553081345,,
0.3411,-150.0,0.34110021591186523,-149.32553620988548,0.234,0.23819847121238674,0.7048000000000001,-0.3807,-0.38595851093226113,0.44199360768388213,,
0.3412,-150.0,0.3412001132965088,-149.38376833083433,0.234,0.23817534988912636,0.7049000000000001,-0.3807,-0.3863727193299564,0.445429782942524,,
0.3413,-150.0,0.34130001068115234,-149.45084158966725,0.234,0.23837944758159843,0.7050000000000001,-0.3807,-0.3860676590160987,0.46830553192075025,,
0.34140000000000004,-150.0,0.341400146484375,-149.45835323089733,0.234,0.23840594091896533,0.7051000000000001,-0.3807,-0.38562896412948683,0.4800952438080693,,
0.3415,-150.0,0.34150004386901855,-149.43831437357147,0.234,0.23842319035737244,0.7052,-0.3807,-0.3854830543101944,0.47462930263711844,,
0.3416,-150.0,0.3416001796722412,-149.2834751793872,0.234,0.23827578129346608,0.7053,-0.3807,-0.38540567596599346,0.44642134809399076,,
0.3417,-150.0,0.34170007705688477,-149.18110267457484,0.234,0.23818002607424882,0.7054,-0.3807,-0.38575070056169664,0.43219126589180057,,
0.3418,-150.0,0.3418002128601074,-149.1972991916332,0.234,0.23797505474954386,0.7055,-0.3807,-0.38575070056169664,0.42580597772880063,,
0.34190000000000004,-150.0,0.341900110244751,-149.38173883731855,0.234,0.23805691305980675,0.7056,-0.3807,-0.3859234308602587,0.435319226094227,,
0.342,-150.0,0.34200000762939453,-149.39972090674993,0.234,0.23804451299957308,0.7057,-0.3807,-0.3862619067476949,0.44022547209874785,,
0.3421,-150.0,0.3421001434326172,-149.45873448954057,0.234,0.23819043946287174,0.7058,-0.3807,-0.3860129095547182,0.4554870405250866,,
0.3422,-150.0,0.34220004081726074,-149.52520333900128,0.234,0.2383197782081878,0.7059,-0.3807,-0.38542202417028193,0.4777937910954212,,
0.3423,-150.0,0.3423001766204834,-149.4547412663208,0.234,0.23830627422566739,0.706,-0.3807,-0.3853118654519101,0.4545537335973406,,
0.34240000000000004,-150.0,0.34240007400512695,-149.27371887125832,0.234,0.2381401044487793,0.7061,-0.3807,-0.3855402593848265,0.4334330397429579,,
0.3425,-150.0,0.3425002098083496,-149.3018586126868,0.234,0.23799004290384954,0.7061999999999999,-0.3807,-0.3855402593848265,0.42799276587514207,,
0.3426,-150.0,0.34260010719299316,-149.35833737843114,0.234,0.2379262022431908,0.7062999999999999,-0.3807,-0.3857199064961105,0.42601855738352357,,
0.3427,-150.0,0.3427000045776367,-149.47191033740816,0.234,0.2378592161186809,0.7063999999999999,-0.3807,-0.38601103746023296,0.4283500226189734,,
0.3428,-150.0,0.3428001403808594,-149.5564028619048,0.234,0.23800700856389603,0.7064999999999999,-0.3807,-0.3861731541485191,0.4448048580516276,,
0.34290000000000004,-150.0,0.34290003776550293,-149.60776653927726,0.234,0.23819859332809898,0.7065999999999999,-0.3807,-0.38577200696035036,0.4676029811459254,,
0.343,-150.0,0.3430001735687256,-149.57325678780447,0.234,0.23822940587184785,0.7067000000000001,-0.3807,-0.3852912577571511,0.4744940321202022,,
0.3431,-150.0,0.34310007095336914,-149.51404378543614,0.234,0.23813165354738972,0.7068000000000001,-0.3807,-0.3854295983537883,0.4520589222695232,,
0.3432,-150.0,0.3432002067565918,-149.42303176094595,0.234,0.2380791650382537,0.7069000000000001,-0.3807,-0.3854295983537883,0.43425079042387005,,
0.3433,-150.0,0.34330010414123535,-149.39448878622667,0.234,0.2378683686893189,0.7070000000000001,-0.3807,-0.3855710771260209,0.4197663422835393,,
0.34340000000000004,-150.0,0.3434000015258789,-149.4684008304617,0.234,0.2378354581416369,0.7071000000000001,-0.3807,-0.38591910711787725,0.42202088282298716,,
0.3435,-150.0,0.34350013732910156,-149.64004230507516,0.234,0.23798672477619265,0.7072,-0.3807,-0.38628948368215277,0.4369512121239258,,
0.3436,-150.0,0.3436000347137451,-149.67958531557449,0.234,0.23809207503728558,0.7073,-0.3807,-0.38606602430455966,0.4553289801787143,,
0.3437,-150.0,0.3437001705169678,-149.66530613978173,0.234,0.23823826247200244,0.7074,-0.3807,-0.3856951479873719,0.4762928484101662,,
0.3438,-150.0,0.34380006790161133,-149.67028567931752,0.234,0.2383433772102963,0.7075,-0.3807,-0.3853396858673588,0.47857563470943015,,
0.34390000000000004,-150.0,0.343900203704834,-149.56572436616455,0.234,0.2382600962000406,0.7076,-0.3807,-0.3853396858673588,0.4528666196605179,,
0.34400000000000003,-150.0,0.34400010108947754,-149.44237188291928,0.234,0.23821124105958486,0.7077,-0.3807,-0.3856243592721457,0.4398411185854768,,
0.3441,-150.0,0.3440999984741211,-149.48421878477686,0.234,0.23811291939801982,0.7078,-0.3807,-0.38556453897742476,0.4321995600738878,,
0.3442,-150.0,0.34420013427734375,-149.60803472187436,0.234,0.23804944373055764,0.7079,-0.3807,-0.38591058115473525,0.431083704395557,,
0.3443,-150.0,0.3443000316619873,-149.68075968037473,0.234,0.23808839986477814,0.708,-0.3807,-0.38621581389984944,0.4447472839285774,,
0.34440000000000004,-150.0,0.34440016746520996,-149.74457988071157,0.234,0.2383923257171913,0.7081,-0.3807,-0.38615229741425827,0.47324402281501726,,
0.34450000000000003,-150.0,0.3445000648498535,-149.70581635338766,0.234,0.23848983050877387,0.7081999999999999,-0.3807,-0.38562074100554045,0.49205967992372374,,
0.3446,-150.0,0.34460020065307617,-149.6664072047965,0.234,0.2385202588582148,0.7082999999999999,-0.3807,-0.38562074100554045,0.4880107756400081,,
0.3447,-150.0,0.3447000980377197,-149.59790849145077,0.234,0.2385499959572036,0.7083999999999999,-0.3807,-0.38582712993849977,0.4658144887899371,,
0.3448,-150.0,0.3447999954223633,-149.54981532387052,0.234,0.2383685305140487,0.7084999999999999,-0.3807,-0.38595007193376596,0.4460088807252923,,
0.3449,-150.0,0.34490013122558594,-149.61670803486282,0.234,0.238239566910647,0.7085999999999999,-0.3807,-0.3859488012618871,0.4345277093404968,,
0.34500000000000003,-150.0,0.3450000286102295,-149.66442203402553,0.234,0.23814055120475933,0.7087000000000001,-0.3807,-0.38640467401909684,0.43247156070922155,,
0.3451,-150.0,0.34510016441345215,-149.70678781337176,0.234,0.2382264431393446,0.7088000000000001,-0.3807,-0.38684191135040635,0.45229868770784043,,
0.3452,-150.0,0.3452000617980957,-149.66545116398885,0.234,0.2383252262058377,0.7089000000000001,-0.3807,-0.38603337883430827,0.4687998575482361,,
0.3453,-150.0,0.34530019760131836,-149.7034802750834,0.234,0.23845859187038174,0.7090000000000001,-0.3807,-0.38603337883430827,0.4847967980057721,,
0.3454,-150.0,0.3454000949859619,-149.6145538250851,0.234,0.23846379175395116,0.7091000000000001,-0.3807,-0.385899625133399,0.46962013502692734,,
0.34550000000000003,-150.0,0.34549999237060547,-149.4423954611874,0.234,0.23837408778896035,0.7092,-0.3807,-0.386011224299144,0.4458217600275959,,
0.3456,-150.0,0.3456001281738281,-149.52713272887772,0.234,0.23823367544687413,0.7093,-0.3807,-0.3862388228142606,0.43812746196014346,,
0.3457,-150.0,0.3457000255584717,-149.60190660420662,0.234,0.23813088908306698,0.7094,-0.3807,-0.38632275076154277,0.4344859316847721,,
0.3458,-150.0,0.34580016136169434,-149.65111166341086,0.234,0.23801465589677526,0.7095,-0.3807,-0.38664981353572664,0.4306083134079538,,
0.3459,-150.0,0.3459000587463379,-149.69835780025537,0.234,0.2380302003170858,0.7096,-0.3807,-0.3865305972534611,0.4409065960896804,,
0.34600000000000003,-150.0,0.34600019454956055,-149.67532798162512,0.234,0.23818788217190645,0.7097,-0.3807,-0.3865305972534611,0.4627136411884712,,
0.3461,-150.0,0.3461000919342041,-149.6681849001206,0.234,0.23823821489003957,0.7098,-0.3807,-0.3861493347788876,0.4590783786997384,,
0.3462,-150.0,0.34619998931884766,-149.55837927637936,0.234,0.23818961102787264,0.7099,-0.3807,-0.38593913901001126,0.43920115235921187,,
0.3463,-150.0,0.3463001251220703,-149.5467175494284,0.234,0.238145091693164,0.71,-0.3807,-0.3860801141725528,0.43362626675989624,,
0.3464,-150.0,0.34640002250671387,-149.6045705570748,0.234,0.23805861579919702,0.7101,-0.3807,-0.38619323939998734,0.42602486953125596,,
0.34650000000000003,-150.0,0.3465001583099365,-149.65494235414747,0.234,0.23794613787207936,0.7101999999999999,-0.3807,-0.3863629291415569,0.42874781038764187,,
0.3466,-150.0,0.3466000556945801,-149.76278506738458,0.234,0.2380386906918404,0.7102999999999999,-0.3807,-0.38683440805805747,0.4418304152183454,,
0.3467,-150.0,0.34670019149780273,-149.78701924212032,0.234,0.23810870127387726,0.7103999999999999,-0.3807,-0.3869359289450848,0.4615814172907266,,
0.3468,-150.0,0.3468000888824463,-149.77020998804744,0.234,0.23814676664004572,0.7104999999999999,-0.3807,-0.3863882036277786,0.47527034084901343,,
0.3469,-150.0,0.34689998626708984,-149.64703141787828,0.234,0.23815339474709418,0.7105999999999999,-0.3807,-0.3860015719498342,0.4620924005422514,,
0.34700000000000003,-150.0,0.3470001220703125,-149.5532885090984,0.234,0.23813579360553047,0.7107000000000001,-0.3807,-0.3858365618272971,0.44453849157543396,,
0.3471,-150.0,0.34710001945495605,-149.53817101270565,0.234,0.23808916072841985,0.7108000000000001,-0.3807,-0.38600170029419434,0.4385250992842706,,
0.3472,-150.0,0.3472001552581787,-149.58234664993796,0.234,0.23799651811332456,0.7109000000000001,-0.3807,-0.38609754614345293,0.43096564368863033,,
0.3473,-150.0,0.34730005264282227,-149.71950130425878,0.234,0.2380053427834747,0.7110000000000001,-0.3807,-0.3862360384226697,0.44044732673998394,,
0.3474,-150.0,0.3474001884460449,-149.78515230729596,0.234,0.23815867108449407,0.7111000000000001,-0.3807,-0.38667948590608214,0.4643620540127213,,
0.34750000000000003,-150.0,0.3475000858306885,-149.78785841670876,0.234,0.23824880299609938,0.7112,-0.3807,-0.38612589021044913,0.48585467370648633,,
0.3476,-150.0,0.34759998321533203,-149.8015579948512,0.234,0.23849716149930228,0.7113,-0.3807,-0.38612589021044913,0.513771102572165,,
0.3477,-150.0,0.3477001190185547,-149.7133486323583,0.234,0.2383894922656614,0.7114,-0.3807,-0.38572034929471205,0.49128023068529425,,
0.3478,-150.0,0.34780001640319824,-149.65240909158425,0.234,0.23843992854893262,0.7115,-0.3807,-0.385777133038589,0.4683330825011306,,
0.3479,-150.0,0.3479001522064209,-149.60489518825472,0.234,0.23830442852611755,0.7116,-0.3807,-0.38591371025469795,0.4560019293854454,,
0.34800000000000003,-150.0,0.34800004959106445,-149.66398467916034,0.234,0.23820184682505935,0.7117,-0.3807,-0.3861803289524319,0.4459989452300557,,
0.3481,-150.0,0.3481001853942871,-149.7809464095494,0.234,0.23824570975632128,0.7118,-0.3807,-0.3864527904623451,0.4585183025542743,,
0.3482,-150.0,0.34820008277893066,-149.7754575883363,0.234,0.23833758104050884,0.7119,-0.3807,-0.38645777906577444,0.48019741235128466,,
0.3483,-150.0,0.3483002185821533,-149.7212644338553,0.234,0.23845121572968145,0.712,-0.3807,-0.38645777906577444,0.4979736059138449,,
0.3484,-150.0,0.3484001159667969,-149.76804374428738,0.234,0.2385575651138498,0.7121,-0.3807,-0.38592533247676575,0.5093673960614815,,
0.34850000000000003,-150.0,0.34850001335144043,-149.64930875575922,0.234,0.2385985371753648,0.7121999999999999,-0.3807,-0.38584073300533733,0.48632452151423183,,
0.3486,-150.0,0.3486001491546631,-149.59092512971728,0.234,0.23855738839932047,0.7122999999999999,-0.3807,-0.38593633441188374,0.46770803603368605,,
0.3487,-150.0,0.34870004653930664,-149.60222655735052,0.234,0.2384505174429486,0.7123999999999999,-0.3807,-0.38611122233967604,0.4566219622182353,,
0.3488,-150.0,0.3488001823425293,-149.7513531501757,0.234,0.238381357591936,0.7124999999999999,-0.3807,-0.3863203703093074,0.45768898652282847,,
0.3489,-150.0,0.34890007972717285,-149.74867375811004,0.234,0.23842047305859032,0.7125999999999999,-0.3807,-0.38674858462778827,0.4706595054388204,,
0.34900000000000003,-150.0,0.3490002155303955,-149.78260530776356,0.234,0.2385648687129321,0.7126999999999999,-0.3807,-0.38674858462778827,0.49680447784382464,,
0.3491,-150.0,0.34910011291503906,-149.75639951594738,0.234,0.2387166989109516,0.7128000000000001,-0.3807,-0.38633433381633553,0.5190492860497022,,
0.3492,-150.0,0.3492000102996826,-149.7208180537185,0.234,0.2387752271222181,0.7129000000000001,-0.3807,-0.38601766618987243,0.5140577457039812,,
0.3493,-150.0,0.3493001461029053,-149.5916186028316,0.234,0.23879828343076998,0.7130000000000001,-0.3807,-0.3860026121131895,0.48725267926539517,,
0.3494,-150.0,0.34940004348754883,-149.56788032709196,0.234,0.23866837710312938,0.7131000000000001,-0.3807,-0.38616558325328476,0.46991613954056194,,
0.34950000000000003,-150.0,0.3495001792907715,-149.59375775036338,0.234,0.23852648128545678,0.7132000000000001,-0.3807,-0.3862451568120014,0.45893843381299365,,
0.3496,-150.0,0.34960007667541504,-149.70623995985517,0.234,0.2384816035841061,0.7133,-0.3807,-0.38694987277463244,0.4598166445502155,,
0.3497,-150.0,0.3497002124786377,-149.70337230873625,0.234,0.23850134471416246,0.7134,-0.3807,-0.38694987277463244,0.4775157720400966,,
0.3498,-150.0,0.34980010986328125,-149.7067284250977,0.233601593625498,0.2387423000952849,0.7135,-0.3807,-0.3868648657911371,0.5219211621217226,,
0.3499,-150.0,0.3499000072479248,-149.68680270895896,0.23320318725099604,0.2388729267235239,0.7136,-0.3807,-0.3864435407507216,0.5523934113303646,,
0.35000000000000003,-150.0,0.35000014305114746,-149.6231136544212,0.23280478087649403,0.2388437915858284,0.7137,-0.3807,-0.3861745576129225,0.5505723574232049,,
0.3501,-150.0,0.350100040435791,-149.46592706129687,0.23240637450199206,0.23884592606944088,0.7138,-0.3807,-0.3861358968706437,0.5521822676734378,,
0.3502,-150.00000000000003,0.35020017623901367,-149.45359134271317,0.23200796812749006,0.23868059015131768,0.7139,-0.3807,-0.38630567895072937,0.5515316656433509,,
0.3503,-150.0,0.3503000736236572,-149.53967405168578,0.23160956175298805,0.2385694206403858,0.714,-0.3807,-0.38666656752259787,0.5631277964258138,,
0.3504,-150.0,0.3504002094268799,-149.64196710299754,0.23121115537848605,0.23859275337310332,0.7141,-0.3807,-0.38666656752259787,0.5939078821007231,,
0.35050000000000003,-150.0,0.35050010681152344,-149.69394012474172,0.23081274900398407,0.2385853128209463,0.7142,-0.3807,-0.38700163539480825,0.623701859398867,,
0.3506,-150.0,0.350600004196167,-149.71460646134506,0.23041434262948207,0.23876436090701558,0.7142999999999999,-0.3807,-0.3868739017239623,0.6689277531698005,,
0.3507,-150.0,0.35070013999938965,-149.73411944265945,0.2300159362549801,0.23883881905267193,0.7143999999999999,-0.3807,-0.38642189661142323,0.6919232887024266,,
0.3508,-150.0,0.3508000373840332,-149.5544514594989,0.2296175298804781,0.2388058081684617,0.7144999999999999,-0.3807,-0.3861273168321331,0.6909100052349793,,
0.3509,-150.0,0.35090017318725586,-149.45059020887678,0.22921912350597612,0.2387416690972095,0.7145999999999999,-0.3807,-0.38621179366660485,0.7001445053338612,,
0.35100000000000003,-150.0,0.3510000705718994,-149.48076408950385,0.22882071713147412,0.23858078826804105,0.7146999999999999,-0.3807,-0.3866075717218755,0.7072399104774136,,
0.3511,-150.0,0.35110020637512207,-149.57546116440685,0.22842231075697214,0.23842532625773954,0.7148000000000001,-0.3807,-0.3866075717218755,0.7227219973340724,,
0.3512,-150.00000000000003,0.3512001037597656,-149.64651624531874,0.22802390438247014,0.2384403975555466,0.7149000000000001,-0.3807,-0.3868381005476384,0.7536031082035777,,
0.3513,-150.0,0.3513000011444092,-149.6954991249816,0.22762549800796816,0.23839702298204452,0.7150000000000001,-0.3807,-0.3873417420175692,0.7826854389737828,,
0.3514,-150.0,0.35140013694763184,-149.72105862326853,0.22722709163346616,0.2385194405934175,0.7151000000000001,-0.3807,-0.3871143363310967,0.8220840006866537,,
[truncated: 1,688,313 more chars]
