# Supplementary material for: Magnetic control of tokamak plasmas through deep reinforcement learning
Source: Nature. 2022 Feb 16;602(7897):414–9. doi: 10.1038/s41586-021-04301-9 (PMC8850200; doi:10.1038/s41586-021-04301-9)
Supplement: Supplementary file 4 — Source Data Fig. 3 [file 41586_2021_4301_MOESM4_ESM.txt]

# Line data CSV and plot json.

Subfigure A
growth_rate_time,growth_rate_gamma,reference_time,reference_elongation,reconstruction_time,reconstruction_elongation
0.46000003814697266,78.08114861904558,0.45,1.4,0.4500000476837158,1.4356364248639735
0.4700000286102295,97.36671876097637,0.4501,1.4,0.4501001834869385,1.4368871164577948
0.48000001907348633,111.85968866834173,0.4502,1.4,0.45020008087158203,1.434314055322729
0.49000000953674316,248.6420660185944,0.45030000000000003,1.4,0.4502999782562256,1.4248381990063277
0.5,371.54668355500417,0.4504,1.4,0.45040011405944824,1.4185419071348582
0.5099999904632568,469.15794160436235,0.4505,1.4,0.4505000114440918,1.4195310367790444
0.5199999809265137,673.3552086689106,0.4506,1.4,0.45060014724731445,1.4238543867193538
0.5300002098083496,1036.9109599999483,0.4507,1.4,0.450700044631958,1.4313309498434792
0.5400002002716064,1270.1763622003177,0.45080000000000003,1.4,0.45080018043518066,1.4342536428974997
0.5500001907348633,1378.904906353282,0.4509,1.4,0.4509000778198242,1.434297649948311
0.5600001811981201,1416.7137926100677,0.451,1.4,0.4510002136230469,1.433460710795541
0.570000171661377,1375.3719178276249,0.4511,1.4,0.45110011100769043,1.431908482660443
0.5800001621246338,1306.6731164620105,0.4512,1.4,0.451200008392334,1.43167610811172
0.5900001525878906,1366.7493977745341,0.45130000000000003,1.4,0.45130014419555664,1.4319090390574158
0.6000001430511475,1300.7995367858962,0.4514,1.4,0.4514000415802002,1.4340275130610887
0.6100001335144043,1359.141014229399,0.4515,1.4,0.45150017738342285,1.4345680778234449
0.6200001239776611,1340.52418281873,0.4516,1.4,0.4516000747680664,1.4324765581924364
0.630000114440918,1340.3278915555713,0.4517,1.4,0.45170021057128906,1.4282760340083385
0.6400001049041748,1272.4967735529517,0.45180000000000003,1.4,0.4518001079559326,1.4274232382046042
0.6500000953674316,1156.1191215322524,0.4519,1.4,0.45190000534057617,1.429457014216715
0.6600000858306885,1339.146673391795,0.452,1.4,0.45200014114379883,1.4389696341169775
0.6700000762939453,1191.6690942103257,0.4521,1.4,0.4521000385284424,1.448050527968657
0.6800000667572021,1332.4551084632938,0.4522,1.4,0.45220017433166504,1.4547590178217376
0.690000057220459,1300.0791653162119,0.45230000000000004,1.4,0.4523000717163086,1.4588612611495904
0.7000000476837158,1257.563995921937,0.4524,1.4,0.45240020751953125,1.4582327542688918
0.7100000381469727,1270.5937940606254,0.4525,1.4,0.4525001049041748,1.4524109419109172
0.7200000286102295,1258.9990027048905,0.4526,1.4,0.45260000228881836,1.445667230329369
0.7300000190734863,1258.714617988866,0.4527,1.4,0.452700138092041,1.4428724564620803
0.7400000095367432,1275.1867289366692,0.45280000000000004,1.4,0.45280003547668457,1.4482992564402937
0.75,1269.4585741686717,0.4529,1.4,0.4529001712799072,1.4581621881843667
0.7599999904632568,1227.3426390483994,0.453,1.4,0.4530000686645508,1.4659394556507652
0.7699999809265137,1177.1910927865702,0.4531,1.4,0.45310020446777344,1.4723029692882352
0.7799999713897705,1201.6894085319461,0.4532,1.4,0.453200101852417,1.4719158769604763
0.7900002002716064,1158.3411310536833,0.45330000000000004,1.4,0.45329999923706055,1.4685834254085885
0.8000001907348633,1256.419173617156,0.4534,1.4,0.4534001350402832,1.457855373868346
0.8100001811981201,1270.6057106635044,0.4535,1.4,0.45350003242492676,1.449842094542774
0.820000171661377,1226.8133001078845,0.4536,1.4,0.4536001682281494,1.4526831958016468
0.8300001621246338,1239.5238161452412,0.4537,1.4,0.45370006561279297,1.4604586570684286
0.8400001525878906,1235.066766505445,0.45380000000000004,1.4,0.4538002014160156,1.466151108452792
0.8500001430511475,1216.7101176018332,0.4539,1.4,0.4539000988006592,1.469988614066206
0.8600001335144043,1167.4442735120538,0.454,1.4,0.45399999618530273,1.4718410508047286
0.8700001239776611,1169.2429468143966,0.4541,1.4,0.4541001319885254,1.4687411517641975
0.880000114440918,1199.8632591658024,0.4542,1.4,0.45420002937316895,1.4576057576548118
0.8900001049041748,1209.1075853797192,0.45430000000000004,1.4,0.4543001651763916,1.450384606864987
0.9000000953674316,1263.6591543422576,0.4544,1.4,0.45440006256103516,1.449856800066476
0.9100000858306885,1244.2646868586398,0.4545,1.4,0.4545001983642578,1.452960684958292
0.9200000762939453,1236.298740713968,0.4546,1.4,0.45460009574890137,1.454865062859922
0.9300000667572021,1263.1869616639594,0.4547,1.4,0.4546999931335449,1.457309273092541
0.940000057220459,1176.3097550397674,0.45480000000000004,1.4,0.4548001289367676,1.4579938124953873
0.9500000476837158,1173.5537913241733,0.4549,1.4,0.45490002632141113,1.45614552007933
0.9600000381469727,1207.6077291378406,0.455,1.4,0.4550001621246338,1.4485352689257693
0.9700000286102295,1215.7067815510043,0.4551,1.4,0.45510005950927734,1.4428774698957496
0.9800000190734863,1267.1605836174244,0.4552,1.4,0.4552001953125,1.441390707406288
0.9900000095367432,1206.9644950303293,0.45530000000000004,1.4,0.45530009269714355,1.4416232861849032
1.0,1149.295759667304,0.4554,1.4,0.4553999900817871,1.4419710372638987
,,0.4555,1.4,0.45550012588500977,1.4420184817342188
,,0.4556,1.4,0.4556000232696533,1.4405241145791283
,,0.4557,1.4,0.455700159072876,1.431619695092598
,,0.45580000000000004,1.4,0.45580005645751953,1.4253259172676847
,,0.4559,1.4,0.4559001922607422,1.4231160235077662
,,0.456,1.4,0.45600008964538574,1.4230729904093857
,,0.4561,1.4,0.4560999870300293,1.4248244039167997
,,0.4562,1.4,0.45620012283325195,1.4261629377451828
,,0.45630000000000004,1.4,0.4563000202178955,1.430970078860925
,,0.45640000000000003,1.4,0.45640015602111816,1.426518569353414
,,0.4565,1.4,0.4565000534057617,1.4193747690913259
,,0.4566,1.4,0.4566001892089844,1.4167812554544046
,,0.4567,1.4,0.45670008659362793,1.4167854671189488
,,0.4568,1.4,0.4567999839782715,1.4191139985868846
,,0.45690000000000003,1.4,0.45690011978149414,1.4224377036267064
,,0.457,1.4,0.4570000171661377,1.4244740962205003
,,0.4571,1.4,0.45710015296936035,1.4274236383537064
,,0.4572,1.4,0.4572000503540039,1.4208687568619396
,,0.4573,1.4,0.45730018615722656,1.4152857352484545
,,0.45740000000000003,1.4,0.4574000835418701,1.4147195044955534
,,0.4575,1.4,0.45749998092651367,1.416765683321084
,,0.4576,1.4,0.45760011672973633,1.4195593860724882
,,0.4577,1.4,0.4577000141143799,1.4225358812715827
,,0.4578,1.4,0.45780014991760254,1.425729063054862
,,0.45790000000000003,1.4,0.4579000473022461,1.4254007258957706
,,0.458,1.4,0.45800018310546875,1.4160764828401324
,,0.4581,1.4,0.4581000804901123,1.4114457034806493
,,0.4582,1.4,0.45819997787475586,1.4127353622417873
,,0.4583,1.4,0.4583001136779785,1.4169059608868215
,,0.45840000000000003,1.4,0.45840001106262207,1.421614651558609
,,0.4585,1.4,0.4585001468658447,1.4242979009095416
,,0.4586,1.4,0.4586000442504883,1.4273371038779918
,,0.4587,1.4,0.45870018005371094,1.422870605068576
,,0.4588,1.4,0.4588000774383545,1.4133085066471565
,,0.45890000000000003,1.4,0.45890021324157715,1.4102329781674794
,,0.459,1.4,0.4590001106262207,1.4139981341855317
,,0.4591,1.4,0.45910000801086426,1.4187706622234029
,,0.4592,1.4,0.4592001438140869,1.4235172337641082
,,0.4593,1.4,0.45930004119873047,1.4274538199319198
,,0.45940000000000003,1.4,0.4594001770019531,1.4272878535843
,,0.4595,1.4,0.4595000743865967,1.4196443113043846
,,0.4596,1.4,0.45960021018981934,1.4115639922839998
,,0.4597,1.4,0.4597001075744629,1.4127819344597377
,,0.4598,1.4,0.45980000495910645,1.4174266299376146
,,0.45990000000000003,1.4,0.4599001407623291,1.421642599645215
,,0.46,1.4,0.46000003814697266,1.426361087116376
,,0.4601,1.4,0.4601001739501953,1.4291514907280807
,,0.4602,1.4,0.46020007133483887,1.4260867694305297
,,0.4603,1.4,0.4603002071380615,1.4175860686483757
,,0.46040000000000003,1.4,0.4604001045227051,1.4136023662938308
,,0.4605,1.4,0.46050000190734863,1.4158469032555534
,,0.4606,1.4,0.4606001377105713,1.421087668955678
,,0.4607,1.4,0.46070003509521484,1.4262006921757058
,,0.4608,1.4,0.4608001708984375,1.4302676195566366
,,0.46090000000000003,1.4,0.46090006828308105,1.4339102445940004
,,0.461,1.4,0.4610002040863037,1.4303560430437896
,,0.4611,1.4,0.46110010147094727,1.4219114483305257
,,0.4612,1.4,0.4611999988555908,1.4191465049651164
,,0.4613,1.4,0.4613001346588135,1.420746610793195
,,0.46140000000000003,1.4,0.46140003204345703,1.425137905271424
,,0.4615,1.4,0.4615001678466797,1.4300368742354028
,,0.4616,1.4,0.46160006523132324,1.432988359340334
,,0.4617,1.4,0.4617002010345459,1.4348859630963702
,,0.4618,1.4,0.46180009841918945,1.4297896720497738
,,0.46190000000000003,1.4,0.461899995803833,1.4232619908730586
,,0.462,1.4,0.46200013160705566,1.4228413463889695
,,0.4621,1.4,0.4621000289916992,1.4249916430171972
,,0.4622,1.4,0.4622001647949219,1.429150217452785
,,0.4623,1.4,0.46230006217956543,1.4313083669280233
,,0.46240000000000003,1.4,0.4624001979827881,1.433957576615658
,,0.4625,1.4,0.46250009536743164,1.4342681002251314
,,0.4626,1.4,0.4625999927520752,1.4268899459696973
,,0.4627,1.4,0.46270012855529785,1.4205747418424115
,,0.4628,1.4,0.4628000259399414,1.4220856659392611
,,0.46290000000000003,1.4,0.46290016174316406,1.4273027496128585
,,0.463,1.4,0.4630000591278076,1.4317536698174294
,,0.4631,1.4,0.4631001949310303,1.4354271226167932
,,0.4632,1.4,0.46320009231567383,1.4396637297134105
,,0.4633,1.4,0.4632999897003174,1.435351926338384
,,0.46340000000000003,1.4,0.46340012550354004,1.4262516224422008
,,0.4635,1.4,0.4635000228881836,1.4231453028716696
,,0.4636,1.4,0.46360015869140625,1.425512226365049
,,0.4637,1.4,0.4637000560760498,1.4300408548762473
,,0.4638,1.4,0.46380019187927246,1.4342496561242024
,,0.46390000000000003,1.4,0.463900089263916,1.4366159171803023
,,0.464,1.4,0.46399998664855957,1.436277309381507
,,0.4641,1.4,0.4641001224517822,1.4293137004102234
,,0.4642,1.4,0.4642000198364258,1.421589919569178
,,0.4643,1.4,0.46430015563964844,1.4202532569392932
,,0.46440000000000003,1.4,0.464400053024292,1.426435900742982
,,0.4645,1.4,0.46450018882751465,1.4327939384112538
,,0.4646,1.4,0.4646000862121582,1.4381420754179972
,,0.4647,1.4,0.46469998359680176,1.4404563719653949
,,0.4648,1.4,0.4648001194000244,1.4385253452698858
,,0.46490000000000004,1.4,0.46490001678466797,1.4291277599839018
,,0.465,1.4,0.4650001525878906,1.423777901464971
,,0.4651,1.4,0.4651000499725342,1.4258473731910846
,,0.4652,1.4,0.46520018577575684,1.4314378038083158
,,0.4653,1.4,0.4653000831604004,1.4382173044368676
,,0.46540000000000004,1.4,0.46539998054504395,1.4432382318283747
,,0.4655,1.4,0.4655001163482666,1.4443563844493463
,,0.4656,1.4,0.46560001373291016,1.4408698590026077
,,0.4657,1.4,0.4657001495361328,1.4318321438262593
,,0.4658,1.4,0.46580004692077637,1.4269288418224315
,,0.46590000000000004,1.4,0.465900182723999,1.4294745707160261
,,0.466,1.4,0.4660000801086426,1.435731444189034
,,0.4661,1.4,0.46610021591186523,1.4416090938080914
,,0.4662,1.4,0.4662001132965088,1.4449506144191258
,,0.4663,1.4,0.46630001068115234,1.446251530737202
,,0.46640000000000004,1.4,0.466400146484375,1.4402426651936995
,,0.4665,1.4,0.46650004386901855,1.4321915340151883
,,0.4666,1.4,0.4666001796722412,1.4310741179701818
,,0.4667,1.4,0.46670007705688477,1.4347249040712038
,,0.4668,1.4,0.4668002128601074,1.4417309267250613
,,0.46690000000000004,1.4,0.466900110244751,1.445735814772391
,,0.467,1.4,0.46700000762939453,1.4483586498002088
,,0.4671,1.4,0.4671001434326172,1.448284764714287
,,0.4672,1.4,0.46720004081726074,1.442534910030385
,,0.4673,1.4,0.4673001766204834,1.4348431678261928
,,0.46740000000000004,1.4,0.46740007400512695,1.4339307340284155
,,0.4675,1.4,0.4675002098083496,1.4391495844079836
,,0.4676,1.4,0.46760010719299316,1.4458500075712193
,,0.4677,1.4,0.4677000045776367,1.4493630906143598
,,0.4678,1.4,0.4678001403808594,1.451200748076634
,,0.4679,1.4,0.46790003776550293,1.4509602863634552
,,0.468,1.4,0.4680001735687256,1.442461237028631
,,0.4681,1.4,0.46810007095336914,1.4360272415230169
,,0.4682,1.4,0.4682002067565918,1.4377854491823505
,,0.4683,1.4,0.46830010414123535,1.4439312018170023
,,0.46840000000000004,1.4,0.4684000015258789,1.448138176082328
,,0.4685,1.4,0.46850013732910156,1.4499570310350487
,,0.4686,1.4,0.4686000347137451,1.4507129057529686
,,0.4687,1.4,0.4687001705169678,1.4464620023445338
,,0.4688,1.4,0.46880006790161133,1.4357871231327144
,,0.4689,1.4,0.468900203704834,1.4331986291824257
,,0.46900000000000003,1.4,0.46900010108947754,1.4374702675557645
,,0.4691,1.4,0.4690999984741211,1.443120404595795
,,0.4692,1.4,0.46920013427734375,1.4474304687955164
,,0.4693,1.4,0.4693000316619873,1.4502682955966422
,,0.46940000000000004,1.4,0.46940016746520996,1.449200103693654
,,0.46950000000000003,1.4,0.4695000648498535,1.442047409671116
,,0.4696,1.4,0.46960020065307617,1.4351665938926208
,,0.4697,1.4,0.4697000980377197,1.4349840939200822
,,0.4698,1.4,0.4697999954223633,1.4413074914096449
,,0.4699,1.4,0.46990013122558594,1.4484718853781942
,,0.47000000000000003,1.4,0.4700000286102295,1.4522285740334508
,,0.4701,1.4,0.47010016441345215,1.4545391966902075
,,0.4702,1.4,0.4702000617980957,1.4529568042092333
,,0.4703,1.4,0.47030019760131836,1.44430007145963
,,0.47040000000000004,1.4,0.4704000949859619,1.435689210662292
,,0.47050000000000003,1.4,0.47049999237060547,1.4354102937816937
,,0.4706,1.4,0.4706001281738281,1.4420769735711254
,,0.4707,1.4,0.4707000255584717,1.4473087676831093
,,0.4708,1.4,0.47080016136169434,1.4507449909855616
,,0.4709,1.4,0.4709000587463379,1.4517100396830054
,,0.47100000000000003,1.4,0.47100019454956055,1.448924958965219
,,0.4711,1.4,0.4711000919342041,1.4398686629005044
,,0.4712,1.4,0.47119998931884766,1.435062928193941
,,0.4713,1.4,0.4713001251220703,1.4389729942935983
,,0.47140000000000004,1.4,0.47140002250671387,1.4443770890229797
,,0.47150000000000003,1.4,0.4715001583099365,1.4487277168379076
,,0.4716,1.4,0.4716000556945801,1.4529182061617552
,,0.4717,1.4,0.47170019149780273,1.4536561966145476
,,0.4718,1.4,0.4718000888824463,1.4468580351603229
,,0.4719,1.4,0.47189998626708984,1.4384095722297012
,,0.47200000000000003,1.4,0.4720001220703125,1.4353886647731307
,,0.4721,1.4,0.47210001945495605,1.4393593498953037
,,0.4722,1.4,0.4722001552581787,1.4451244254527176
,,0.4723,1.4,0.47230005264282227,1.4501991136767685
,,0.4724,1.4,0.4724001884460449,1.4525580734940813
,,0.47250000000000003,1.4,0.4725000858306885,1.4522203905506093
,,0.4726,1.4,0.47259998321533203,1.4436552754007574
,,0.4727,1.4,0.4727001190185547,1.4366725181619764
,,0.4728,1.4,0.47280001640319824,1.4370325884482467
,,0.4729,1.4,0.4729001522064209,1.4404344011584935
,,0.47300000000000003,1.4,0.47300004959106445,1.4454231369087531
,,0.4731,1.4,0.4731001853942871,1.4494656217870518
,,0.4732,1.4,0.47320008277893066,1.4513540992948246
,,0.4733,1.4,0.4732999801635742,1.4476999268709243
,,0.4734,1.4,0.4734001159667969,1.43622762703178
,,0.47350000000000003,1.4,0.47350001335144043,1.4315997603668968
,,0.4736,1.4,0.4736001491546631,1.4352658264998341
,,0.4737,1.4,0.47370004653930664,1.4406258674150234
,,0.4738,1.4,0.4738001823425293,1.4463418615417
,,0.4739,1.4,0.47390007972717285,1.4497522107262366
,,0.47400000000000003,1.4,0.4740002155303955,1.4506538609181643
,,0.4741,1.4,0.47410011291503906,1.442600212870596
,,0.4742,1.4,0.4742000102996826,1.4341247539986741
,,0.4743,1.4,0.4743001461029053,1.4322058727957232
,,0.4744,1.4,0.47440004348754883,1.4368828342328919
,,0.47450000000000003,1.4,0.4745001792907715,1.443052405083414
,,0.4746,1.4,0.47460007667541504,1.4476727876657671
,,0.4747,1.4,0.4747002124786377,1.450691656528826
,,0.4748,1.4,0.47480010986328125,1.4509998587349553
,,0.4749,1.4006648936170214,0.4749000072479248,1.4407497974827606
,,0.47500000000000003,1.4013297872340424,0.47500014305114746,1.4327694833430142
,,0.4751,1.4019946808510637,0.475100040435791,1.433038127467799
,,0.4752,1.402659574468085,0.47520017623901367,1.437856430675852
,,0.4753,1.4033244680851062,0.4753000736236572,1.442612325468521
,,0.4754,1.4039893617021275,0.4754002094268799,1.446421374074742
,,0.47550000000000003,1.404654255319149,0.47550010681152344,1.4497317291461993
,,0.4756,1.40531914893617,0.475600004196167,1.446542165128621
,,0.4757,1.4059840425531913,0.47570013999938965,1.4362245071595883
,,0.4758,1.4066489361702128,0.4758000373840332,1.4316851040130714
,,0.4759,1.4073138297872338,0.47590017318725586,1.4339527567431734
,,0.47600000000000003,1.4079787234042553,0.4760000705718994,1.440283686653701
,,0.4761,1.4086436170212764,0.47610020637512207,1.4460300044579948
,,0.4762,1.4093085106382979,0.4762001037597656,1.4498159090033793
,,0.4763,1.409973404255319,0.4763000011444092,1.4516186668812538
,,0.4764,1.4106382978723404,0.47640013694763184,1.446762317086257
,,0.47650000000000003,1.4113031914893617,0.4765000343322754,1.436474246474556
,,0.4766,1.411968085106383,0.47660017013549805,1.4334060305111516
,,0.4767,1.4126329787234042,0.4767000675201416,1.4379036822001052
,,0.4768,1.4132978723404255,0.47680020332336426,1.4442563798014043
,,0.4769,1.4139627659574467,0.4769001007080078,1.4493587917455664
,,0.47700000000000004,1.4146276595744678,0.47699999809265137,1.4543372340361942
,,0.4771,1.4152925531914893,0.477100133895874,1.4538715912755162
,,0.4772,1.4159574468085105,0.4772000312805176,1.4454953058926958
,,0.4773,1.4166223404255318,0.47730016708374023,1.4385253320692972
,,0.4774,1.4172872340425533,0.4774000644683838,1.439314007292304
,,0.47750000000000004,1.4179521276595743,0.47750020027160645,1.4453115615749539
,,0.4776,1.4186170212765956,0.47760009765625,1.450726408106888
,,0.4777,1.4192819148936169,0.47769999504089355,1.4543307780489263
,,0.4778,1.4199468085106384,0.4778001308441162,1.454847586689945
,,0.4779,1.4206117021276594,0.47790002822875977,1.447472467967092
,,0.47800000000000004,1.421276595744681,0.4780001640319824,1.4391339380846564
,,0.4781,1.4219414893617022,0.478100061416626,1.438699998199113
,,0.4782,1.4226063829787232,0.47820019721984863,1.4435349180052133
,,0.4783,1.4232712765957447,0.4783000946044922,1.4510352211661608
,,0.4784,1.4239361702127658,0.47839999198913574,1.457708584884285
,,0.47850000000000004,1.4246010638297872,0.4785001277923584,1.4613154523188074
,,0.4786,1.4252659574468085,0.47860002517700195,1.4594477595004274
,,0.4787,1.4259308510638298,0.4787001609802246,1.4520863341070491
,,0.4788,1.4265957446808508,0.47880005836486816,1.4499769975708816
,,0.4789,1.4272606382978723,0.4789001941680908,1.4514515775106598
,,0.47900000000000004,1.4279255319148936,0.4790000915527344,1.4571798666628237
,,0.4791,1.4285904255319148,0.47909998893737793,1.4639591014243256
,,0.4792,1.429255319148936,0.4792001247406006,1.4713407573966255
,,0.4793,1.4299202127659572,0.47930002212524414,1.4717733816834178
,,0.4794,1.4305851063829786,0.4794001579284668,1.4680899739140034
,,0.47950000000000004,1.43125,0.47950005531311035,1.463910753733197
,,0.4796,1.4319148936170212,0.479600191116333,1.459651051774535
,,0.4797,1.4325797872340424,0.47970008850097656,1.4604679603134374
,,0.4798,1.4332446808510637,0.4797999858856201,1.4681574977965166
,,0.4799,1.433909574468085,0.4799001216888428,1.4752182561328802
,,0.48000000000000004,1.4345744680851062,0.48000001907348633,1.4798606185149352
,,0.4801,1.4352393617021277,0.480100154876709,1.4787918803440208
,,0.4802,1.4359042553191488,0.48020005226135254,1.475148047726392
,,0.4803,1.4365691489361703,0.4803001880645752,1.471227463703756
,,0.4804,1.4372340425531913,0.48040008544921875,1.4700261174401974
,,0.48050000000000004,1.4378989361702126,0.4804999828338623,1.4732533508832566
,,0.4806,1.4385638297872338,0.48060011863708496,1.4799853030562877
,,0.4807,1.4392287234042551,0.4807000160217285,1.48702065815864
,,0.4808,1.4398936170212766,0.48080015182495117,1.489185892280021
,,0.4809,1.4405585106382979,0.4809000492095947,1.4863102503723078
,,0.481,1.4412234042553191,0.4810001850128174,1.4827626762893127
,,0.4811,1.4418882978723402,0.48110008239746094,1.4785424227739588
,,0.4812,1.4425531914893617,0.4811999797821045,1.4776361642331977
,,0.4813,1.4432180851063827,0.48130011558532715,1.4835475760409462
,,0.4814,1.4438829787234042,0.4814000129699707,1.4915011785434207
,,0.48150000000000004,1.4445478723404257,0.48150014877319336,1.4985136794432894
,,0.48160000000000003,1.4452127659574465,0.4816000461578369,1.5003243201219338
,,0.4817,1.445877659574468,0.48170018196105957,1.496866758495621
,,0.4818,1.4465425531914893,0.4818000793457031,1.4933888380000255
,,0.4819,1.4472074468085105,0.4819002151489258,1.4901433046127375
,,0.482,1.4478723404255318,0.48200011253356934,1.491666673323057
,,0.48210000000000003,1.448537234042553,0.4821000099182129,1.4985342509761885
,,0.4822,1.4492021276595741,0.48220014572143555,1.5076058129188097
,,0.4823,1.4498670212765956,0.4823000431060791,1.5139245981359262
,,0.4824,1.450531914893617,0.48240017890930176,1.511558963699459
,,0.48250000000000004,1.4511968085106381,0.4825000762939453,1.5069372091042383
,,0.48260000000000003,1.4518617021276596,0.48260021209716797,1.5013874442304456
,,0.4827,1.4525265957446807,0.4827001094818115,1.4979677393994468
,,0.4828,1.453191489361702,0.4828000068664551,1.5006591434667194
,,0.4829,1.4538563829787232,0.48290014266967773,1.509008651052065
,,0.483,1.4545212765957445,0.4830000400543213,1.5177932840555335
,,0.48310000000000003,1.455186170212766,0.48310017585754395,1.520619803999121
,,0.4832,1.4558510638297872,0.4832000732421875,1.517659666723172
,,0.4833,1.4565159574468085,0.48330020904541016,1.5121157138494181
,,0.4834,1.4571808510638296,0.4834001064300537,1.5063861523793203
,,0.48350000000000004,1.457845744680851,0.48350000381469727,1.505414825824745
,,0.48360000000000003,1.458510638297872,0.4836001396179199,1.5105580445205573
,,0.4837,1.4591755319148936,0.4837000370025635,1.5183575700362102
,,0.4838,1.4598404255319148,0.48380017280578613,1.5247439958711804
,,0.4839,1.4605053191489359,0.4839000701904297,1.528494566108439
,,0.484,1.4611702127659574,0.48400020599365234,1.526979900051067
,,0.48410000000000003,1.4618351063829786,0.4841001033782959,1.5204459237953283
,,0.4842,1.4625,0.48420000076293945,1.512885179103288
,,0.4843,1.4631648936170212,0.4843001365661621,1.5125785879066285
,,0.4844,1.4638297872340424,0.48440003395080566,1.5188782416113427
,,0.48450000000000004,1.4644946808510637,0.4845001697540283,1.5277218146258444
,,0.48460000000000003,1.465159574468085,0.4846000671386719,1.5326959826597335
,,0.4847,1.4658244680851062,0.48470020294189453,1.5346206384425505
,,0.4848,1.4664893617021275,0.4848001003265381,1.5318334103654971
,,0.4849,1.467154255319149,0.48489999771118164,1.5257900345382507
,,0.485,1.46781914893617,0.4850001335144043,1.5211489506485758
,,0.48510000000000003,1.4684840425531913,0.48510003089904785,1.5225389576341475
,,0.4852,1.4691489361702126,0.4852001667022705,1.5306435271631975
,,0.4853,1.4698138297872338,0.48530006408691406,1.537697722787326
,,0.4854,1.4704787234042551,0.4854001998901367,1.5423328728134709
,,0.48550000000000004,1.4711436170212766,0.4855000972747803,1.5431576417983253
,,0.48560000000000003,1.4718085106382979,0.48559999465942383,1.5399210569924415
,,0.4857,1.4724734042553191,0.4857001304626465,1.5324519542158161
,,0.4858,1.4731382978723404,0.48580002784729004,1.5271193657363997
,,0.4859,1.4738031914893615,0.4859001636505127,1.529566114267366
,,0.486,1.474468085106383,0.48600006103515625,1.5366275832820013
,,0.48610000000000003,1.4751329787234044,0.4861001968383789,1.542891844688903
,,0.4862,1.4757978723404253,0.48620009422302246,1.545451651908604
,,0.4863,1.4764627659574465,0.486299991607666,1.5457589543608732
,,0.4864,1.477127659574468,0.48640012741088867,1.5412448742731562
,,0.48650000000000004,1.4777925531914893,0.4865000247955322,1.534325628423108
,,0.48660000000000003,1.4784574468085105,0.4866001605987549,1.5320482156280977
,,0.4867,1.4791223404255318,0.48670005798339844,1.536276055531853
,,0.4868,1.4797872340425533,0.4868001937866211,1.5414615217649221
,,0.4869,1.4804521276595746,0.48690009117126465,1.5467213197072691
,,0.487,1.4811170212765958,0.4869999885559082,1.5474839534614537
,,0.48710000000000003,1.4817819148936169,0.48710012435913086,1.5451957910618852
,,0.4872,1.4824468085106384,0.4872000217437744,1.5389129040242067
,,0.4873,1.4831117021276594,0.48730015754699707,1.5328765732166802
,,0.4874,1.4837765957446807,0.4874000549316406,1.53304723859636
,,0.4875,1.484441489361702,0.4875001907348633,1.537940494703906
,,0.48760000000000003,1.4851063829787232,0.48760008811950684,1.545738320211581
,,0.4877,1.4857712765957447,0.4876999855041504,1.5508940016683157
,,0.4878,1.486436170212766,0.48780012130737305,1.5509621299083174
,,0.4879,1.4871010638297872,0.4879000186920166,1.5452864520306775
,,0.488,1.4877659574468085,0.48800015449523926,1.541289319650401
,,0.48810000000000003,1.4884308510638298,0.4881000518798828,1.5398537889504784
,,0.4882,1.4890957446808508,0.48820018768310547,1.5420505156633413
,,0.4883,1.4897606382978723,0.488300085067749,1.5487222636668843
,,0.4884,1.4904255319148936,0.4883999824523926,1.5549486859389388
,,0.4885,1.4910904255319148,0.48850011825561523,1.5593196953468869
,,0.48860000000000003,1.491755319148936,0.4886000156402588,1.5589960563671865
,,0.4887,1.4924202127659574,0.48870015144348145,1.5529275172052404
,,0.4888,1.4930851063829786,0.488800048828125,1.5464827551464186
,,0.4889,1.49375,0.48890018463134766,1.543691177062694
,,0.489,1.4944148936170212,0.4890000820159912,1.5467946053488395
,,0.48910000000000003,1.4950797872340424,0.48909997940063477,1.5528293762935956
,,0.4892,1.495744680851064,0.4892001152038574,1.5592505351907324
,,0.4893,1.496409574468085,0.489300012588501,1.56368045562555
,,0.4894,1.4970744680851062,0.48940014839172363,1.5617810797977623
,,0.4895,1.4977393617021275,0.4895000457763672,1.5544233142971158
,,0.48960000000000004,1.4984042553191488,0.48960018157958984,1.5498890687828868
,,0.4897,1.49906914893617,0.4897000789642334,1.5485428359857192
,,0.4898,1.4997340425531913,0.48980021476745605,1.552756721121401
,,0.4899,1.5003989361702126,0.4899001121520996,1.5610809251310251
,,0.49,1.5010638297872338,0.49000000953674316,1.5662094413260776
,,0.49010000000000004,1.5017287234042553,0.4901001453399658,1.5680178712664172
,,0.4902,1.5023936170212764,0.4902000427246094,1.5656329479062638
,,0.4903,1.5030585106382979,0.49030017852783203,1.556770722896665
,,0.4904,1.503723404255319,0.4904000759124756,1.5507857092281083
,,0.4905,1.5043882978723402,0.49050021171569824,1.5508403580200558
,,0.49060000000000004,1.5050531914893617,0.4906001091003418,1.557258527024082
,,0.4907,1.505718085106383,0.49070000648498535,1.5644862027720638
,,0.4908,1.5063829787234042,0.490800142288208,1.569588289283
,,0.4909,1.5070478723404253,0.49090003967285156,1.5709186001429474
,,0.491,1.5077127659574467,0.4910001754760742,1.5646117341798427
,,0.49110000000000004,1.5083776595744678,0.4911000728607178,1.5579132481027418
,,0.4912,1.5090425531914893,0.49120020866394043,1.5544626492491416
,,0.4913,1.5097074468085103,0.491300106048584,1.5564828856704989
,,0.4914,1.5103723404255318,0.49140000343322754,1.5630645985608274
,,0.4915,1.5110372340425533,0.4915001392364502,1.5689459750046244
,,0.49160000000000004,1.5117021276595743,0.49160003662109375,1.5720831984003873
,,0.4917,1.5123670212765956,0.4917001724243164,1.5716440948099992
,,0.4918,1.513031914893617,0.49180006980895996,1.5654021460420577
,,0.4919,1.5136968085106381,0.4919002056121826,1.5569135142424397
,,0.492,1.5143617021276596,0.49200010299682617,1.5562129333943784
,,0.49210000000000004,1.5150265957446807,0.4921000003814697,1.5607022285002257
,,0.4922,1.5156914893617017,0.4922001361846924,1.5670320262258541
,,0.4923,1.5163563829787232,0.49230003356933594,1.5736986664285422
,,0.4924,1.5170212765957447,0.4924001693725586,1.5765256823885296
,,0.4925,1.517686170212766,0.49250006675720215,1.5724887665241238
,,0.49260000000000004,1.5183510638297872,0.4926002025604248,1.5650337186839391
,,0.4927,1.5190159574468085,0.49270009994506836,1.559502004308858
,,0.4928,1.5196808510638296,0.4927999973297119,1.5607251582910628
,,0.4929,1.520345744680851,0.49290013313293457,1.5655613091151974
,,0.493,1.5210106382978723,0.4930000305175781,1.5714898844763316
,,0.4931,1.5216755319148936,0.4931001663208008,1.577213960852128
,,0.4932,1.5223404255319148,0.49320006370544434,1.5767769815241222
,,0.4933,1.523005319148936,0.493300199508667,1.5730424687725302
,,0.4934,1.5236702127659574,0.49340009689331055,1.5659664360163996
,,0.4935,1.5243351063829786,0.4934999942779541,1.562671278020126
,,0.49360000000000004,1.525,0.49360013008117676,1.5635821386393776
,,0.4937,1.5256648936170212,0.4937000274658203,1.5713844196857705
,,0.4938,1.5263297872340427,0.49380016326904297,1.5787814076391908
,,0.4939,1.5269946808510637,0.4939000606536865,1.5846168044382773
,,0.494,1.527659574468085,0.4940001964569092,1.5854548365355525
,,0.4941,1.5283244680851062,0.49410009384155273,1.5798538887939473
,,0.49420000000000003,1.5289893617021275,0.4941999912261963,1.5731329119060788
,,0.4943,1.5296542553191488,0.49430012702941895,1.5719873957054824
,,0.4944,1.53031914893617,0.4944000244140625,1.5748452853443924
,,0.4945,1.5309840425531913,0.49450016021728516,1.5811548783051603
,,0.49460000000000004,1.5316489361702126,0.4946000576019287,1.5875752056980863
,,0.49470000000000003,1.532313829787234,0.49470019340515137,1.5914161196185297
,,0.4948,1.5329787234042551,0.4948000907897949,1.5908731609821498
,,0.4949,1.5336436170212764,0.4948999881744385,1.5846337240569293
,,0.495,1.534308510638298,0.49500012397766113,1.575799866571018
,,0.4951,1.5349734042553191,0.4951000213623047,1.5755173788192556
,,0.49520000000000003,1.5356382978723406,0.49520015716552734,1.580676690558237
,,0.4953,1.5363031914893617,0.4953000545501709,1.586851558627941
,,0.4954,1.5369680851063827,0.49540019035339355,1.5931539852745362
,,0.4955,1.5376329787234042,0.4955000877380371,1.5954618500878033
,,0.49560000000000004,1.5382978723404255,0.49559998512268066,1.5946670208764981
,,0.49570000000000003,1.5389627659574465,0.4957001209259033,1.586384073322127
,,0.4958,1.5396276595744678,0.4958000183105469,1.5809801957297664
,,0.4959,1.5402925531914895,0.49590015411376953,1.5821890346164158
,,0.496,1.5409574468085105,0.4960000514984131,1.5863410455525484
,,0.4961,1.541622340425532,0.49610018730163574,1.592568825652948
,,0.49620000000000003,1.542287234042553,0.4962000846862793,1.5973618154673386
,,0.4963,1.5429521276595746,0.49629998207092285,1.5987732665512284
,,0.4964,1.5436170212765958,0.4964001178741455,1.5942496549131677
,,0.4965,1.544281914893617,0.49650001525878906,1.5847138783443344
,,0.49660000000000004,1.5449468085106381,0.4966001510620117,1.58158101609603
,,0.49670000000000003,1.5456117021276594,0.4967000484466553,1.5855800757833205
,,0.4968,1.5462765957446807,0.49680018424987793,1.5925703422097492
,,0.4969,1.546941489361702,0.4969000816345215,1.5986875330256831
,,0.497,1.5476063829787234,0.49699997901916504,1.6027101558937704
,,0.4971,1.5482712765957447,0.4971001148223877,1.6036756501949125
,,0.49720000000000003,1.548936170212766,0.49720001220703125,1.5961322802419873
,,0.4973,1.5496010638297872,0.4973001480102539,1.5901108511719046
,,0.4974,1.5502659574468085,0.49740004539489746,1.5913594284173522
,,0.4975,1.5509308510638298,0.4975001811981201,1.5965095416876611
,,0.49760000000000004,1.551595744680851,0.49760007858276367,1.6034644993283607
,,0.49770000000000003,1.5522606382978723,0.49770021438598633,1.6095908386517073
,,0.4978,1.5529255319148936,0.4978001117706299,1.6103887334116338
,,0.4979,1.5535904255319148,0.49790000915527344,1.608394109717272
,,0.498,1.554255319148936,0.4980001449584961,1.6023628122347429
,,0.4981,1.5549202127659574,0.49810004234313965,1.5970867735654652
,,0.49820000000000003,1.5555851063829786,0.4982001781463623,1.5973726799631158
,,0.4983,1.55625,0.49830007553100586,1.6041150850315593
,,0.4984,1.5569148936170212,0.4984002113342285,1.6110760176676642
,,0.4985,1.5575797872340424,0.49850010871887207,1.613653450705287
,,0.49860000000000004,1.5582446808510637,0.4986000061035156,1.6131337846688845
,,0.49870000000000003,1.558909574468085,0.4987001419067383,1.609842184068088
,,0.4988,1.5595744680851062,0.49880003929138184,1.6050986611645714
,,0.4989,1.5602393617021275,0.4989001750946045,1.6031613054217295
,,0.499,1.5609042553191488,0.49900007247924805,1.6054035855243431
,,0.4991,1.56156914893617,0.4991002082824707,1.6115541301272036
,,0.49920000000000003,1.5622340425531913,0.49920010566711426,1.6184644206834493
,,0.4993,1.5628989361702126,0.4993000030517578,1.6217352089715031
,,0.4994,1.5635638297872338,0.49940013885498047,1.6213009823658056
,,0.4995,1.5642287234042551,0.499500036239624,1.618042891069911
,,0.49960000000000004,1.5648936170212764,0.4996001720428467,1.6130831439951359
,,0.49970000000000003,1.5655585106382979,0.49970006942749023,1.6105337942093207
,,0.4998,1.566223404255319,0.4998002052307129,1.613454612269156
,,0.4999,1.5668882978723404,0.49990010261535645,1.6201646927385944
,,0.5,1.5675531914893615,0.5,1.6279995802128682
,,0.5001,1.568218085106383,0.5001001358032227,1.6289476239848149
,,0.5002,1.5688829787234042,0.5002000331878662,1.628079854636967
,,0.5003,1.5695478723404253,0.5003001689910889,1.6244590742055551
,,0.5004,1.5702127659574465,0.5004000663757324,1.620921838669286
,,0.5005000000000001,1.5708776595744678,0.5005002021789551,1.620255233955823
,,0.5006,1.5715425531914893,0.5006000995635986,1.6248972955134662
,,0.5007,1.5722074468085105,0.5006999969482422,1.6312172286657534
,,0.5008,1.572872340425532,0.5008001327514648,1.636536636961891
,,0.5009,1.5735372340425533,0.5009000301361084,1.6364798213878542
,,0.501,1.5742021276595746,0.501000165939331,1.6371671771785128
,,0.5011,1.5748670212765958,0.5011000633239746,1.6309861631032714
,,0.5012,1.5755319148936169,0.5012001991271973,1.6254430926791759
,,0.5013,1.5761968085106381,0.5013000965118408,1.6264466020250767
,,0.5014000000000001,1.5768617021276594,0.5013999938964844,1.6310079287949542
,,0.5015000000000001,1.5775265957446807,0.501500129699707,1.6376317627206636
,,0.5016,1.578191489361702,0.5016000270843506,1.641517893778816
,,0.5017,1.5788563829787234,0.5017001628875732,1.6434961783204416
,,0.5018,1.5795212765957447,0.5018000602722168,1.6419020077098643
,,0.5019,1.580186170212766,0.5019001960754395,1.636407111320505
,,0.502,1.5808510638297872,0.502000093460083,1.6311850413930138
,,0.5021,1.5815159574468085,0.5020999908447266,1.6310628664416718
,,0.5022,1.5821808510638298,0.5022001266479492,1.6363424634658679
,,0.5023,1.582845744680851,0.5023000240325928,1.6433082470616698
,,0.5024,1.5835106382978723,0.5024001598358154,1.6480704117559
,,0.5025000000000001,1.5841755319148936,0.502500057220459,1.650873236037434
,,0.5026,1.5848404255319148,0.5026001930236816,1.6449677692913478
,,0.5027,1.585505319148936,0.5027000904083252,1.6356282295695146
,,0.5028,1.5861702127659574,0.5027999877929688,1.6295053530222476
,,0.5029,1.5868351063829786,0.5029001235961914,1.6307767130397803
,,0.503,1.5875,0.503000020980835,1.636981486859019
,,0.5031,1.5881648936170212,0.5031001567840576,1.6442118200183689
,,0.5032,1.5888297872340424,0.5032000541687012,1.645250747446258
,,0.5033,1.5894946808510637,0.5033001899719238,1.6440113681643547
,,0.5034000000000001,1.590159574468085,0.5034000873565674,1.6387350834240708
,,0.5035000000000001,1.5908244680851062,0.5034999847412109,1.6346952454801627
,,0.5036,1.5914893617021275,0.5036001205444336,1.633687457119118
,,0.5037,1.5921542553191488,0.5037000179290771,1.6386155415006818
,,0.5038,1.59281914893617,0.5038001537322998,1.6463810084935089
,,0.5039,1.5934840425531913,0.5039000511169434,1.6525086731591092
,,0.504,1.5941489361702126,0.504000186920166,1.6543597065419011
,,0.5041,1.5948138297872338,0.5041000843048096,1.6498878091708438
,,0.5042,1.5954787234042551,0.5041999816894531,1.6424419658848688
,,0.5043,1.5961436170212764,0.5043001174926758,1.637794696532466
,,0.5044,1.5968085106382979,0.5044000148773193,1.6384622297721068
,,0.5045000000000001,1.5974734042553191,0.504500150680542,1.6426295677758609
,,0.5046,1.5981382978723404,0.5046000480651855,1.6506894443556392
,,0.5047,1.5988031914893617,0.5047001838684082,1.6580560159291424
,,0.5048,1.599468085106383,0.5048000812530518,1.6596919964613028
,,0.5049,1.600132978723404,0.5048999786376953,1.6553819002528793
,,0.505,1.6007978723404253,0.505000114440918,1.6489135926536305
,,0.5051,1.6014627659574465,0.5051000118255615,1.6444522289785217
,,0.5052,1.6021276595744678,0.5052001476287842,1.6457763563782626
,,0.5053,1.6027925531914893,0.5053000450134277,1.6506176295415054
,,0.5054000000000001,1.6034574468085105,0.5054001808166504,1.6570784581185314
,,0.5055000000000001,1.604122340425532,0.505500078201294,1.6623429232938356
,,0.5056,1.6047872340425533,0.5056002140045166,1.660681438433484
,,0.5057,1.6054521276595746,0.5057001113891602,1.654640860174583
,,0.5058,1.6061170212765956,0.5058000087738037,1.6491587434478139
,,0.5059,1.6067819148936169,0.5059001445770264,1.647255195141813
,,0.506,1.6074468085106384,0.5060000419616699,1.6488102342575794
,,0.5061,1.6081117021276594,0.5061001777648926,1.6546345079064184
,,0.5062,1.608776595744681,0.5062000751495361,1.6604997407103215
,,0.5063,1.609441489361702,0.5063002109527588,1.6634563180036335
,,0.5064,1.6101063829787234,0.5064001083374023,1.66118323387762
,,0.5065000000000001,1.6107712765957447,0.5065000057220459,1.655735566423064
,,0.5066,1.611436170212766,0.5066001415252686,1.6527360915794365
,,0.5067,1.6121010638297872,0.5067000389099121,1.652423811110421
,,0.5068,1.6127659574468085,0.5068001747131348,1.6548089215750101
,,0.5069,1.6134308510638298,0.5069000720977783,1.6624422252312543
,,0.507,1.614095744680851,0.507000207901001,1.6676232130484199
,,0.5071,1.6147606382978723,0.5071001052856445,1.6701540374911565
,,0.5072,1.6154255319148936,0.5072000026702881,1.6675535165279405
,,0.5073,1.6160904255319148,0.5073001384735107,1.661095148483504
,,0.5074,1.616755319148936,0.5074000358581543,1.6571369162485403
,,0.5075000000000001,1.6174202127659574,0.507500171661377,1.6582892269332634
,,0.5076,1.6180851063829786,0.5076000690460205,1.6621902145658822
,,0.5077,1.61875,0.5077002048492432,1.6666308630369502
,,0.5078,1.6194148936170212,0.5078001022338867,1.6683022553944824
,,0.5079,1.6200797872340424,0.5078999996185303,1.665793645503942
,,0.508,1.6207446808510637,0.5080001354217529,1.6633335337124975
,,0.5081,1.621409574468085,0.5081000328063965,1.6621229406747475
,,0.5082,1.6220744680851062,0.5082001686096191,1.6591938220691211
,,0.5083,1.6227393617021275,0.5083000659942627,1.6613748670318451
,,0.5084,1.6234042553191488,0.5084002017974854,1.6662348826407969
,,0.5085000000000001,1.62406914893617,0.5085000991821289,1.6716245691731877
,,0.5086,1.6247340425531913,0.5085999965667725,1.6742817426401542
,,0.5087,1.6253989361702126,0.5087001323699951,1.6719178935182017
,,0.5088,1.6260638297872338,0.5088000297546387,1.6687143246603549
,,0.5089,1.6267287234042551,0.5089001655578613,1.6651579484877452
,,0.509,1.6273936170212764,0.5090000629425049,1.6644437151239284
,,0.5091,1.6280585106382979,0.5091001987457275,1.6668944894632887
,,0.5092,1.6287234042553191,0.5092000961303711,1.6732181383477407
,,0.5093,1.6293882978723404,0.5092999935150146,1.6793925899983018
,,0.5094,1.6300531914893617,0.5094001293182373,1.6811552933794134
,,0.5095000000000001,1.6307180851063827,0.5095000267028809,1.6778120905425387
,,0.5096,1.631382978723404,0.5096001625061035,1.6735660246326927
,,0.5097,1.6320478723404253,0.5097000598907471,1.670930297882428
,,0.5098,1.6327127659574465,0.5098001956939697,1.6716794783914932
,,0.5099,1.6333776595744678,0.5099000930786133,1.675806204778525
,,0.51,1.6340425531914893,0.5099999904632568,1.681563309824079
,,0.5101,1.6347074468085105,0.5101001262664795,1.6889429248057282
,,0.5102,1.635372340425532,0.510200023651123,1.6916860242640221
,,0.5103,1.6360372340425533,0.5103001594543457,1.6853131761083155
,,0.5104,1.6367021276595746,0.5104000568389893,1.6786594027185733
,,0.5105000000000001,1.6373670212765956,0.5105001926422119,1.6742802253986404
,,0.5106,1.638031914893617,0.5106000900268555,1.6752353280910544
,,0.5107,1.6386968085106384,0.510699987411499,1.6802864614156368
,,0.5108,1.6393617021276594,0.5108001232147217,1.6868678437863824
,,0.5109,1.6400265957446807,0.5109000205993652,1.696344366872802
,,0.511,1.640691489361702,0.5110001564025879,1.6974405694254597
,,0.5111,1.6413563829787234,0.5111000537872314,1.6897221277913745
,,0.5112,1.6420212765957447,0.5112001895904541,1.6839135074086282
,,0.5113,1.642686170212766,0.5113000869750977,1.681306489432598
,,0.5114,1.6433510638297872,0.5113999843597412,1.6819345765524107
,,0.5115000000000001,1.6440159574468085,0.5115001201629639,1.686592695532959
,,0.5116,1.6446808510638298,0.5116000175476074,1.6927591163317626
,,0.5117,1.645345744680851,0.5117001533508301,1.699858877853064
,,0.5118,1.6460106382978723,0.5118000507354736,1.6991696753105152
,,0.5119,1.6466755319148936,0.5119001865386963,1.6908401834880409
,,0.512,1.6473404255319148,0.5120000839233398,1.6846242690890818
,,0.5121,1.648005319148936,0.5120999813079834,1.6831188353507802
,,0.5122,1.6486702127659574,0.512200117111206,1.6859274106670943
,,0.5123,1.6493351063829786,0.5123000144958496,1.692823103919792
,,0.5124,1.65,0.5124001502990723,1.697075976725538
,,0.5125,1.6506648936170212,0.5125000476837158,1.6963608259346499
,,0.5126000000000001,1.6513297872340424,0.5126001834869385,1.6933801625185323
,,0.5127,1.6519946808510637,0.512700080871582,1.6874486171912926
,,0.5128,1.652659574468085,0.5127999782562256,1.6829689440780884
,,0.5129,1.6533244680851062,0.5129001140594482,1.6839415338394341
,,0.513,1.6539893617021275,0.5130000114440918,1.6910073298356065
,,0.5131,1.6546542553191488,0.5131001472473145,1.6977375215482704
,,0.5132,1.65531914893617,0.513200044631958,1.702510034002128
,,0.5133,1.6559840425531913,0.5133001804351807,1.7021209138177418
,,0.5134,1.6566489361702126,0.5134000778198242,1.6995590591562988
,,0.5135000000000001,1.6573138297872338,0.5135002136230469,1.6944927040871036
,,0.5136000000000001,1.6579787234042551,0.5136001110076904,1.6912805048104649
,,0.5137,1.6586436170212764,0.513700008392334,1.6950604785416032
,,0.5138,1.6593085106382977,0.5138001441955566,1.7022163742418326
,,0.5139,1.6599734042553191,0.5139000415802002,1.7085760556733878
,,0.514,1.6606382978723402,0.5140001773834229,1.7141804200031472
,,0.5141,1.6613031914893615,0.5141000747680664,1.7132478763036154
,,0.5142,1.6619680851063827,0.5142002105712891,1.7061932195130989
,,0.5143,1.6626329787234042,0.5143001079559326,1.7000381230350476
,,0.5144,1.6632978723404255,0.5144000053405762,1.6976209555010973
,,0.5145,1.6639627659574467,0.5145001411437988,1.7009533494064089
,,0.5146000000000001,1.6646276595744682,0.5146000385284424,1.7081030613254864
,,0.5147,1.6652925531914893,0.514700174331665,1.7184647367635464
,,0.5148,1.6659574468085103,0.5148000717163086,1.7252055373620248
,,0.5149,1.6666223404255318,0.5149002075195312,1.722202928469961
,,0.515,1.667287234042553,0.5150001049041748,1.7112294539178114
,,0.5151,1.6679521276595746,0.5151000022888184,1.7021396451961388
,,0.5152,1.6686170212765958,0.515200138092041,1.7029187191275756
,,0.5153,1.6692819148936169,0.5153000354766846,1.7088680809881287
,,0.5154,1.6699468085106384,0.5154001712799072,1.7176339197235393
,,0.5155000000000001,1.6706117021276594,0.5155000686645508,1.7268006965706864
,,0.5156000000000001,1.671276595744681,0.5156002044677734,1.7288005594383271
,,0.5157,1.6719414893617022,0.515700101852417,1.7234189739430632
,,0.5158,1.6726063829787232,0.5157999992370605,1.7126549882670874
,,0.5159,1.6732712765957447,0.5159001350402832,1.7074386712672465
,,0.516,1.673936170212766,0.5160000324249268,1.7106953835298597
,,0.5161,1.674601063829787,0.5161001682281494,1.7163040226277195
,,0.5162,1.6752659574468085,0.516200065612793,1.724115921179459
,,0.5163,1.6759308510638298,0.5163002014160156,1.7339415972112617
,,0.5164,1.676595744680851,0.5164000988006592,1.7366194685244027
,,0.5165,1.6772606382978723,0.5164999961853027,1.7281344328024317
,,0.5166000000000001,1.6779255319148936,0.5166001319885254,1.7160339694975761
,,0.5167,1.6785904255319148,0.516700029373169,1.7121597525946866
,,0.5168,1.679255319148936,0.5168001651763916,1.7144978792582939
,,0.5169,1.6799202127659574,0.5169000625610352,1.7214043981880203
,,0.517,1.6805851063829786,0.5170001983642578,1.729391735205361
,,0.5171,1.68125,0.5171000957489014,1.7352322110686935
,,0.5172,1.6819148936170212,0.5171999931335449,1.73411223281515
,,0.5173,1.6825797872340424,0.5173001289367676,1.7241329062019655
,,0.5174,1.6832446808510637,0.5174000263214111,1.7159424652883026
,,0.5175000000000001,1.683909574468085,0.5175001621246338,1.7145109901301163
,,0.5176000000000001,1.6845744680851062,0.5176000595092773,1.718735288604929
,,0.5177,1.6852393617021275,0.5177001953125,1.7256784829479714
,,0.5178,1.6859042553191488,0.5178000926971436,1.734040536059055
,,0.5179,1.68656914893617,0.5178999900817871,1.7383253199716822
,,0.518,1.6872340425531913,0.5180001258850098,1.731692638276687
,,0.5181,1.6878989361702126,0.5181000232696533,1.7228284225543573
,,0.5182,1.688563829787234,0.518200159072876,1.7187303115273587
,,0.5183,1.6892287234042551,0.5183000564575195,1.7202114854861676
,,0.5184,1.6898936170212764,0.5184001922607422,1.7269684287530782
,,0.5185,1.6905585106382977,0.5185000896453857,1.7336577363498642
,,0.5186000000000001,1.691223404255319,0.5185999870300293,1.7382242716765908
,,0.5187,1.6918882978723404,0.518700122833252,1.735344074286674
,,0.5188,1.6925531914893615,0.5188000202178955,1.7300218426802412
,,0.5189,1.6932180851063827,0.5189001560211182,1.7230663767913976
,,0.519,1.6938829787234042,0.5190000534057617,1.7216119275600477
,,0.5191,1.6945478723404253,0.5191001892089844,1.724939395950854
,,0.5192,1.695212765957447,0.5192000865936279,1.7320780766932475
,,0.5193,1.695877659574468,0.5192999839782715,1.7401360395415182
,,0.5194,1.696542553191489,0.5194001197814941,1.7437523999898739
,,0.5195000000000001,1.6972074468085105,0.5195000171661377,1.7425601711844005
,,0.5196000000000001,1.6978723404255318,0.5196001529693604,1.736150431780752
,,0.5197,1.6985372340425533,0.5197000503540039,1.7303117101665595
,,0.5198,1.6992021276595746,0.5198001861572266,1.7306829068174283
,,0.5199,1.6998670212765956,0.5199000835418701,1.7349516359837545
,,0.52,1.700531914893617,0.5199999809265137,1.742486434567072
,,0.5201,1.7011968085106381,0.5201001167297363,1.7499266469081445
,,0.5202,1.7018617021276596,0.5202000141143799,1.753190030885864
,,0.5203,1.702526595744681,0.5203001499176025,1.749468812971333
,,0.5204,1.703191489361702,0.5204000473022461,1.7419732599178464
,,0.5205,1.7038563829787234,0.5205001831054688,1.7369408500145886
,,0.5206000000000001,1.7045212765957447,0.5206000804901123,1.738223165682457
,,0.5207,1.7051861702127658,0.5206999778747559,1.7454549262988666
,,0.5208,1.7058510638297872,0.5208001136779785,1.753044475034525
,,0.5209,1.7065159574468083,0.5209000110626221,1.764384638615429
,,0.521,1.7071808510638298,0.5210001468658447,1.7676641867270113
,,0.5211,1.707845744680851,0.5211000442504883,1.7615789811583076
,,0.5212,1.7085106382978723,0.5212001800537109,1.7487336517472223
,,0.5213,1.7091755319148936,0.5213000774383545,1.74320155818112
,,0.5214,1.7098404255319148,0.5214002132415771,1.743837265953448
,,0.5215000000000001,1.710505319148936,0.5215001106262207,1.7485406549769
,,0.5216000000000001,1.7111702127659574,0.5216000080108643,1.755117626133611
,,0.5217,1.7118351063829786,0.5217001438140869,1.759335381819918
,,0.5218,1.7125,0.5218000411987305,1.7576391923557424
,,0.5219,1.7131648936170212,0.5219001770019531,1.7516496697319728
,,0.522,1.7138297872340424,0.5220000743865967,1.745088617175473
,,0.5221,1.7144946808510637,0.5221002101898193,1.7436642295003406
,,0.5222,1.715159574468085,0.5222001075744629,1.7465385906363227
,,0.5223,1.7158244680851062,0.5223000049591064,1.7519628142685093
,,0.5224,1.7164893617021275,0.5224001407623291,1.75699625871913
,,0.5225,1.7171542553191488,0.5225000381469727,1.7579267771306561
,,0.5226,1.71781914893617,0.5226001739501953,1.7568285634949012
,,0.5227,1.7184840425531913,0.5227000713348389,1.75027395824227
,,0.5228,1.7191489361702128,0.5228002071380615,1.7456837760140713
,,0.5229,1.7198138297872338,0.5229001045227051,1.7457347275974233
,,0.523,1.7204787234042551,0.5230000019073486,1.7501823150112796
,,0.5231,1.7211436170212764,0.5231001377105713,1.7557600723538758
,,0.5232,1.7218085106382977,0.5232000350952148,1.761383581175433
,,0.5233,1.7224734042553191,0.5233001708984375,1.7623582451263802
,,0.5234,1.7231382978723404,0.523400068283081,1.7594439540515725
,,0.5235000000000001,1.7238031914893615,0.5235002040863037,1.7530727136942097
,,0.5236000000000001,1.724468085106383,0.5236001014709473,1.750941085570135
,,0.5237,1.725132978723404,0.5236999988555908,1.7515273182631519
,,0.5238,1.7257978723404255,0.5238001346588135,1.75626320949657
,,0.5239,1.7264627659574467,0.523900032043457,1.7626051982549145
,,0.524,1.727127659574468,0.5240001678466797,1.7668238187921208
,,0.5241,1.7277925531914893,0.5241000652313232,1.7675724304902614
,,0.5242,1.7284574468085105,0.5242002010345459,1.7614438479738252
,,0.5243,1.729122340425532,0.5243000984191895,1.754429745385369
,,0.5244,1.729787234042553,0.524399995803833,1.7538734478516056
,,0.5245,1.7304521276595743,0.5245001316070557,1.7597176576995794
,,0.5246,1.7311170212765958,0.5246000289916992,1.7658551025850249
,,0.5247,1.7317819148936169,0.5247001647949219,1.7727280315668519
,,0.5248,1.7324468085106381,0.5248000621795654,1.7752510933969643
,,0.5249,1.7331117021276594,0.5249001979827881,1.7725459971385675
,,0.525,1.7337765957446807,0.5250000953674316,1.767109612604148
,,0.5251,1.7344414893617022,0.5250999927520752,1.763347403314197
,,0.5252,1.7351063829787234,0.5252001285552979,1.7649239178928793
,,0.5253,1.7357712765957445,0.5253000259399414,1.7704068842394052
,,0.5254,1.736436170212766,0.5254001617431641,1.7772922761885297
,,0.5255,1.737101063829787,0.5255000591278076,1.7838885161113684
,,0.5256000000000001,1.7377659574468085,0.5256001949310303,1.7886848164234046
,,0.5257000000000001,1.7384308510638298,0.5257000923156738,1.7845509833017996
,,0.5258,1.7390957446808508,0.5257999897003174,1.774676791610008
,,0.5259,1.7397606382978723,0.52590012550354,1.77029772119856
,,0.526,1.7404255319148936,0.5260000228881836,1.7726537118900079
,,0.5261,1.7410904255319148,0.5261001586914062,1.7795065273738597
,,0.5262,1.741755319148936,0.5262000560760498,1.7866535374950072
,,0.5263,1.7424202127659574,0.5263001918792725,1.7914867339155347
,,0.5264,1.7430851063829786,0.526400089263916,1.7966622603870588
,,0.5265,1.74375,0.5264999866485596,1.7899167608090827
,,0.5266,1.7444148936170212,0.5266001224517822,1.7805250336421619
,,0.5267000000000001,1.7450797872340424,0.5267000198364258,1.7785142663358693
,,0.5268,1.7457446808510637,0.5268001556396484,1.7800878999255172
,,0.5269,1.746409574468085,0.526900053024292,1.7856090637070872
,,0.527,1.7470744680851062,0.5270001888275146,1.7916649952162431
,,0.5271,1.7477393617021275,0.5271000862121582,1.7923389057614347
,,0.5272,1.7484042553191488,0.5271999835968018,1.7927519694047853
,,0.5273,1.74906914893617,0.5273001194000244,1.785575105314845
,,0.5274,1.7497340425531915,0.527400016784668,1.7787950940157082
,,0.5275,1.7503989361702126,0.5275001525878906,1.777083587233894
,,0.5276000000000001,1.7510638297872338,0.5276000499725342,1.7826655373056615
,,0.5277000000000001,1.7517287234042553,0.5277001857757568,1.7891704262415553
,,0.5278,1.7523936170212764,0.5278000831604004,1.7943652951709113
,,0.5279,1.7530585106382979,0.527899980545044,1.792356563482943
,,0.528,1.7537234042553191,0.5280001163482666,1.7907858999604025
,,0.5281,1.7543882978723402,0.5281000137329102,1.784976435164163
,,0.5282,1.7550531914893617,0.5282001495361328,1.7831856237683459
,,0.5283,1.7557180851063827,0.5283000469207764,1.7834385931668555
,,0.5284,1.7563829787234042,0.528400182723999,1.788997774401575
,,0.5285,1.7570478723404255,0.5285000801086426,1.7961956218465647
,,0.5286,1.7577127659574467,0.5285999774932861,1.800231749188051
,,0.5287000000000001,1.758377659574468,0.5287001132965088,1.800409373001868
,,0.5288,1.7590425531914893,0.5288000106811523,1.7965399222742693
,,0.5289,1.7597074468085108,0.528900146484375,1.7909541188292049
,,0.529,1.7603723404255318,0.5290000438690186,1.7894566989130793
,,0.5291,1.761037234042553,0.5291001796722412,1.7926716946587347
,,0.5292,1.7617021276595746,0.5292000770568848,1.7988365510273339
,,0.5293,1.7623670212765956,0.5293002128601074,1.8055863245548014
,,0.5294,1.7630319148936169,0.529400110244751,1.810199124732406
,,0.5295,1.7636968085106384,0.5295000076293945,1.810602537847043
,,0.5296000000000001,1.7643617021276594,0.5296001434326172,1.805268975920348
,,0.5297000000000001,1.765026595744681,0.5297000408172607,1.8017016682710099
,,0.5298,1.7656914893617022,0.5298001766204834,1.8005947470340427
,,0.5299,1.7663563829787232,0.529900074005127,1.8033113325111993
,,0.53,1.7670212765957447,0.5300002098083496,1.8092889707896926
,,0.5301,1.7676861702127658,0.5301001071929932,1.81728267144809
,,0.5302,1.7683510638297872,0.5302000045776367,1.82433776867004
,,0.5303,1.7690159574468085,0.5303001403808594,1.8242028120092764
,,0.5304,1.7696808510638298,0.5304000377655029,1.81473285038844
,,0.5305,1.770345744680851,0.5305001735687256,1.8081836193649514
,,0.5306,1.7710106382978723,0.5306000709533691,1.807658092885683
,,0.5307000000000001,1.7716755319148936,0.5307002067565918,1.811663136411849
,,0.5308,1.7723404255319148,0.5308001041412354,1.8171649797835538
,,0.5309,1.773005319148936,0.5309000015258789,1.8232263954320787
,,0.531,1.7736702127659574,0.5310001373291016,1.8261929959494847
,,0.5311,1.7743351063829786,0.5311000347137451,1.8212768044815488
,,0.5312,1.775,0.5312001705169678,1.8136900540630168
,,0.5313,1.7756648936170212,0.5313000679016113,1.810175195980277
,,0.5314,1.7763297872340424,0.531400203704834,1.812215035981699
,,0.5315,1.7769946808510637,0.5315001010894775,1.8168368856675416
,,0.5316000000000001,1.777659574468085,0.5315999984741211,1.8228569873381715
,,0.5317000000000001,1.7783244680851062,0.5317001342773438,1.8247488805234335
,,0.5318,1.7789893617021275,0.5318000316619873,1.823534344241773
,,0.5319,1.7796542553191488,0.53190016746521,1.820513541851526
,,0.532,1.78031914893617,0.5320000648498535,1.8137693124103096
,,0.5321,1.7809840425531913,0.5321002006530762,1.8115631564121308
,,0.5322,1.7816489361702126,0.5322000980377197,1.815989608701052
,,0.5323,1.782313829787234,0.5322999954223633,1.8223613209347906
,,0.5324,1.7829787234042551,0.5324001312255859,1.8293568833263125
,,0.5325,1.7836436170212766,0.5325000286102295,1.8343675440751168
,,0.5326,1.7843085106382977,0.5326001644134521,1.8340042256573121
,,0.5327000000000001,1.784973404255319,0.5327000617980957,1.82747125588105
,,0.5328,1.7856382978723404,0.5328001976013184,1.821924107261613
,,0.5329,1.7863031914893615,0.5329000949859619,1.8194941376105198
,,0.533,1.786968085106383,0.5329999923706055,1.822629044056581
,,0.5331,1.7876329787234042,0.5331001281738281,1.827382205642429
,,0.5332,1.7882978723404253,0.5332000255584717,1.8325239491090146
,,0.5333,1.7889627659574467,0.5333001613616943,1.8334616256767902
,,0.5334,1.789627659574468,0.5334000587463379,1.8298508163078573
,,0.5335,1.790292553191489,0.5335001945495605,1.82528657144782
,,0.5336000000000001,1.7909574468085105,0.5336000919342041,1.8208527420610585
,,0.5337000000000001,1.7916223404255318,0.5336999893188477,1.8214142884512892
,,0.5338,1.792287234042553,0.5338001251220703,1.827209487289807
,,0.5339,1.7929521276595743,0.5339000225067139,1.8343370222745832
,,0.534,1.7936170212765956,0.5340001583099365,1.8400407216231787
,,0.5341,1.794281914893617,0.5341000556945801,1.8410377495819206
,,0.5342,1.7949468085106381,0.5342001914978027,1.8338661689677485
,,0.5343,1.7956117021276596,0.5343000888824463,1.826853916922183
,,0.5344,1.7962765957446807,0.5343999862670898,1.82333532278104
,,0.5345,1.796941489361702,0.5345001220703125,1.825292055358153
,,0.5346,1.7976063829787234,0.534600019454956,1.830641969490182
,,0.5347,1.7982712765957445,0.5347001552581787,1.8390476446968596
,,0.5348,1.798936170212766,0.5348000526428223,1.845354927894228
,,0.5349,1.7996010638297872,0.5349001884460449,1.8461933370254298
,,0.535,1.8002659574468083,0.5350000858306885,1.8379732062699254
,,0.5351,1.8009308510638298,0.535099983215332,1.8317689259984868
,,0.5352,1.801595744680851,0.5352001190185547,1.8298550136685263
,,0.5353,1.8022606382978723,0.5353000164031982,1.8331367500192601
,,0.5354,1.8029255319148936,0.5354001522064209,1.8391451125713367
,,0.5355,1.8035904255319148,0.5355000495910645,1.8452182209120076
,,0.5356000000000001,1.804255319148936,0.5356001853942871,1.851331720186585
,,0.5357000000000001,1.8049202127659574,0.5357000827789307,1.8477841597500546
,,0.5358,1.8055851063829786,0.5357999801635742,1.8400593035132917
,,0.5359,1.80625,0.5359001159667969,1.8331510629389187
,,0.536,1.8069148936170212,0.5360000133514404,1.8333369366155852
,,0.5361,1.8075797872340424,0.5361001491546631,1.838687741561548
,,0.5362,1.8082446808510637,0.5362000465393066,1.8448700922308738
,,0.5363,1.808909574468085,0.5363001823425293,1.8541447377320472
,,0.5364,1.8095744680851062,0.5364000797271729,1.8631163343971608
,,0.5365,1.8102393617021275,0.5364999771118164,1.8548606821071538
,,0.5366,1.810904255319149,0.5366001129150391,1.8423597792561204
,,0.5367,1.81156914893617,0.5367000102996826,1.836328628827938
,,0.5368,1.8122340425531913,0.5368001461029053,1.837173888599889
,,0.5369,1.8128989361702128,0.5369000434875488,1.84094521879888
,,0.537,1.8135638297872338,0.5370001792907715,1.846625124993223
,,0.5371,1.8142287234042553,0.537100076675415,1.8541133973374837
,,0.5372,1.8148936170212764,0.5372002124786377,1.8593697325017444
,,0.5373,1.8155585106382977,0.5373001098632812,1.8499470926053394
,,0.5374,1.8162234042553191,0.5374000072479248,1.841506002776792
,,0.5375,1.8168882978723404,0.5375001430511475,1.8368253271369932
,,0.5376,1.8175531914893617,0.537600040435791,1.8381407889672803
,,0.5377000000000001,1.818218085106383,0.5377001762390137,1.8426345903425125
,,0.5378000000000001,1.818882978723404,0.5378000736236572,1.8477575237380726
,,0.5379,1.8195478723404255,0.5379002094268799,1.854253250788686
,,0.538,1.8202127659574467,0.5380001068115234,1.8540131453456912
,,0.5381,1.8208776595744678,0.538100004196167,1.8476084302719067
,,0.5382,1.8215425531914893,0.5382001399993896,1.8413289018927463
,,0.5383,1.8222074468085105,0.5383000373840332,1.8397901702861053
,,0.5384,1.8228723404255318,0.5384001731872559,1.842466485020466
,,0.5385,1.823537234042553,0.5385000705718994,1.8469575712821795
,,0.5386,1.8242021276595743,0.5386002063751221,1.8482410661007977
,,0.5387,1.8248670212765958,0.5387001037597656,1.8453302099946267
,,0.5388000000000001,1.8255319148936169,0.5388000011444092,1.8427283141984496
,,0.5389,1.8261968085106384,0.5389001369476318,1.841250574111546
,,0.539,1.8268617021276594,0.5390000343322754,1.8379061224467947
,,0.5391,1.8275265957446807,0.539100170135498,1.8390613322853848
,,0.5392,1.8281914893617022,0.5392000675201416,1.8444417193617142
,,0.5393,1.8288563829787232,0.5393002033233643,1.853105777465752
,,0.5394,1.8295212765957447,0.5394001007080078,1.8599172160071176
,,0.5395,1.830186170212766,0.5394999980926514,1.8618355800850903
,,0.5396,1.830851063829787,0.539600133895874,1.8559467881373366
,,0.5397000000000001,1.8315159574468085,0.5397000312805176,1.8466832172687129
,,0.5398000000000001,1.8321808510638298,0.5398001670837402,1.8429707533783766
,,0.5399,1.832845744680851,0.5399000644683838,1.8443204004975877
,,0.54,1.8335106382978723,0.5400002002716064,1.847982280848656
,,0.5401,1.8341755319148936,0.54010009765625,1.8528140912784838
,,0.5402,1.8348404255319148,0.5401999950408936,1.8562192715121726
,,0.5403,1.835505319148936,0.5403001308441162,1.8565094555619515
,,0.5404,1.8361702127659574,0.5404000282287598,1.8565985588939689
,,0.5405,1.8368351063829786,0.5405001640319824,1.8542282881474987
,,0.5406,1.8375,0.540600061416626,1.8541357797787699
,,0.5407,1.8381648936170212,0.5407001972198486,1.8578104907322384
,,0.5408000000000001,1.8388297872340424,0.5408000946044922,1.8637190959704393
,,0.5409,1.8394946808510637,0.5408999919891357,1.8712013852756217
,,0.541,1.840159574468085,0.5410001277923584,1.882676350182919
,,0.5411,1.8408244680851062,0.541100025177002,1.881468946703172
,,0.5412,1.8414893617021277,0.5412001609802246,1.868231407516864
,,0.5413,1.8421542553191488,0.5413000583648682,1.8584346999333574
,,0.5414,1.84281914893617,0.5414001941680908,1.8575396097601895
,,0.5415,1.8434840425531915,0.5415000915527344,1.8630409778920234
,,0.5416,1.8441489361702126,0.5415999889373779,1.8702148030167298
,,0.5417000000000001,1.844813829787234,0.5417001247406006,1.8810077472684334
,,0.5418000000000001,1.8454787234042551,0.5418000221252441,1.8888434203785442
,,0.5419,1.8461436170212764,0.5419001579284668,1.883786497640604
,,0.542,1.8468085106382979,0.5420000553131104,1.8685350156295986
,,0.5421,1.8474734042553191,0.542100191116333,1.8585605398790883
,,0.5422,1.8481382978723402,0.5422000885009766,1.858589235428551
,,0.5423,1.8488031914893617,0.5422999858856201,1.863223835817048
,,0.5424,1.8494680851063827,0.5424001216888428,1.872441158272237
,,0.5425,1.8501329787234042,0.5425000190734863,1.8815523547206197
,,0.5426,1.8507978723404255,0.542600154876709,1.8855937665292588
,,0.5427,1.8514627659574465,0.5427000522613525,1.876537457842504
,,0.5428000000000001,1.852127659574468,0.5428001880645752,1.8641957857127855
,,0.5429,1.8527925531914893,0.5429000854492188,1.8605014203447603
,,0.543,1.8534574468085105,0.5429999828338623,1.863471543794304
,,0.5431,1.8541223404255318,0.543100118637085,1.8694800381058465
,,0.5432,1.854787234042553,0.5432000160217285,1.877512383792409
,,0.5433,1.8554521276595743,0.5433001518249512,1.8824310529578703
,,0.5434,1.8561170212765956,0.5434000492095947,1.878495724112863
,,0.5435,1.856781914893617,0.5435001850128174,1.8705029816166183
,,0.5436,1.8574468085106381,0.5436000823974609,1.8634846146415338
,,0.5437000000000001,1.8581117021276594,0.5436999797821045,1.8612916638540067
,,0.5438000000000001,1.8587765957446807,0.5438001155853271,1.8643040697183846
,,0.5439,1.859441489361702,0.5439000129699707,1.8701859909258853
,,0.544,1.8601063829787234,0.5440001487731934,1.8770154903613792
,,0.5441,1.8607712765957447,0.5441000461578369,1.8756732888757692
,,0.5442,1.8614361702127658,0.5442001819610596,1.8748604083689688
,,0.5443,1.8621010638297872,0.5443000793457031,1.8714863687136374
,,0.5444,1.8627659574468083,0.5443999767303467,1.8662000539633208
,,0.5445,1.8634308510638296,0.5445001125335693,1.8664867025939487
,,0.5446,1.864095744680851,0.5446000099182129,1.8688690538056267
,,0.5447,1.8647606382978723,0.5447001457214355,1.8737121322212094
,,0.5448000000000001,1.8654255319148936,0.5448000431060791,1.8780611998684722
,,0.5449,1.8660904255319148,0.5449001789093018,1.8777031804490099
,,0.545,1.8667553191489359,0.5450000762939453,1.8768436257770422
,,0.5451,1.8674202127659574,0.545100212097168,1.8737777400765676
,,0.5452,1.8680851063829786,0.5452001094818115,1.8714407173493017
,,0.5453,1.86875,0.5453000068664551,1.8733105422912266
,,0.5454,1.8694148936170212,0.5454001426696777,1.8783763002253544
,,0.5455,1.8700797872340424,0.5455000400543213,1.8819503334011605
,,0.5456,1.8707446808510637,0.545600175857544,1.887562272298605
,,0.5457000000000001,1.871409574468085,0.5457000732421875,1.892039737672477
,,0.5458000000000001,1.8720744680851065,0.5458002090454102,1.88741286423209
,,0.5459,1.8727393617021275,0.5459001064300537,1.8784715885617007
,,0.546,1.8734042553191488,0.5460000038146973,1.8745200615831024
,,0.5461,1.87406914893617,0.5461001396179199,1.8778034749460255
,,0.5462,1.8747340425531913,0.5462000370025635,1.884615610934968
,,0.5463,1.8753989361702128,0.5463001728057861,1.8912657349860407
,,0.5464,1.876063829787234,0.5464000701904297,1.8960095594161217
,,0.5465,1.8767287234042551,0.5465002059936523,1.8965879791192224
,,0.5466,1.8773936170212766,0.5466001033782959,1.8869583619368144
,,0.5467,1.8780585106382977,0.5467000007629395,1.8776287494895185
,,0.5468000000000001,1.878723404255319,0.5468001365661621,1.878493424267337
,,0.5469,1.8793882978723404,0.5469000339508057,1.8832877743548087
,,0.547,1.8800531914893615,0.5470001697540283,1.889734269705646
,,0.5471,1.880718085106383,0.5471000671386719,1.8975294461291305
,,0.5472,1.8813829787234042,0.5472002029418945,1.9026583445996563
,,0.5473,1.8820478723404253,0.5473001003265381,1.9032583536945145
,,0.5474,1.8827127659574467,0.5473999977111816,1.8942875493569524
,,0.5475,1.883377659574468,0.5475001335144043,1.8827077769614644
,,0.5476,1.8840425531914893,0.5476000308990479,1.8793468148795662
,,0.5477000000000001,1.8847074468085105,0.5477001667022705,1.88457276848063
,,0.5478000000000001,1.8853723404255318,0.5478000640869141,1.8893793023573393
,,0.5479,1.886037234042553,0.5479001998901367,1.89428501818897
,,0.548,1.8867021276595743,0.5480000972747803,1.8990035601674844
,,0.5481,1.8873670212765958,0.5480999946594238,1.896622623112867
,,0.5482,1.8880319148936169,0.5482001304626465,1.8864783722324323
,,0.5483,1.8886968085106381,0.54830002784729,1.879710531752277
,,0.5484,1.8893617021276594,0.5484001636505127,1.88114681025291
,,0.5485,1.8900265957446807,0.5485000610351562,1.8864907783599865
,,0.5486,1.8906914893617022,0.5486001968383789,1.8897903453846598
,,0.5487,1.8913563829787234,0.5487000942230225,1.8889583555144085
,,0.5488,1.8920212765957445,0.548799991607666,1.88323969551177
,,0.5489,1.892686170212766,0.5489001274108887,1.8801519212321145
,,0.549,1.893351063829787,0.5490000247955322,1.8762930076329523
,,0.5491,1.8940159574468085,0.5491001605987549,1.8747248437482622
,,0.5492,1.8946808510638298,0.5492000579833984,1.8797332097845136
,,0.5493,1.895345744680851,0.5493001937866211,1.8861474314932982
,,0.5494,1.8960106382978723,0.5494000911712646,1.8943012712588059
,,0.5495,1.8966755319148936,0.5494999885559082,1.8958937527545312
,,0.5496,1.8973404255319146,0.5496001243591309,1.8941266091492066
,,0.5497000000000001,1.898005319148936,0.5497000217437744,1.8868376539162748
,,0.5498000000000001,1.8986702127659574,0.5498001575469971,1.8788218204286182
,,0.5499,1.8993351063829786,0.5499000549316406,1.8754109797010337
,,0.55,1.9,0.5500001907348633,1.8783563541551334
,,0.5501,1.9,0.5501000881195068,1.8853762749949885
,,0.5502,1.9,0.5501999855041504,1.8892091943854823
,,0.5503,1.9,0.550300121307373,1.8893759194989117
,,0.5504,1.9,0.5504000186920166,1.8894739034544972
,,0.5505,1.9,0.5505001544952393,1.8882428799425628
,,0.5506,1.9,0.5506000518798828,1.8872893144006302
,,0.5507,1.9,0.5507001876831055,1.8887920144056851
,,0.5508,1.9,0.550800085067749,1.8939236084713111
,,0.5509000000000001,1.9,0.5508999824523926,1.901530893815985
,,0.551,1.9,0.5510001182556152,1.9075528155815928
,,0.5511,1.9,0.5511000156402588,1.9064529539444761
,,0.5512,1.9,0.5512001514434814,1.895846953610265
,,0.5513,1.9,0.551300048828125,1.8846647076138443
,,0.5514,1.9,0.5514001846313477,1.8823397657199321
,,0.5515,1.9,0.5515000820159912,1.886397393647155
,,0.5516,1.9,0.5515999794006348,1.8943733461655659
,,0.5517,1.9,0.5517001152038574,1.905903159866933
,,0.5518000000000001,1.9,0.551800012588501,1.9156650938718558
,,0.5519000000000001,1.9,0.5519001483917236,1.918151291238363
,,0.552,1.9,0.5520000457763672,1.9059671892999
,,0.5521,1.9,0.5521001815795898,1.8945630324628595
,,0.5522,1.9,0.5522000789642334,1.8923462452307356
,,0.5523,1.9,0.552299976348877,1.8959367686052677
,,0.5524,1.9,0.5524001121520996,1.9029240203307731
,,0.5525,1.9,0.5525000095367432,1.9086494781808065
,,0.5526,1.9,0.5526001453399658,1.9072690093048785
,,0.5527,1.9,0.5527000427246094,1.9028196735838745
,,0.5528,1.9,0.552800178527832,1.8956340659923294
,,0.5529000000000001,1.9,0.5529000759124756,1.8904576071144994
,,0.553,1.9,0.5530002117156982,1.8917833522607095
,,0.5531,1.9,0.5531001091003418,1.8995951154506545
,,0.5532,1.9,0.5532000064849854,1.9078723696700264
,,0.5533,1.9,0.553300142288208,1.917186118757139
,,0.5534,1.9,0.5534000396728516,1.9242776109607893
,,0.5535,1.9,0.5535001754760742,1.9152454032622181
,,0.5536,1.9,0.5536000728607178,1.8994917661234327
,,0.5537,1.9,0.5537002086639404,1.8909002664921373
,,0.5538000000000001,1.9,0.553800106048584,1.8905658572826822
,,0.5539000000000001,1.9,0.5539000034332275,1.8961583203938162
,,0.554,1.9,0.5540001392364502,1.9050776365848197
,,0.5541,1.9,0.5541000366210938,1.9125849520596696
,,0.5542,1.9,0.5542001724243164,1.91459126428821
,,0.5543,1.9,0.55430006980896,1.9048494324586174
,,0.5544,1.9,0.5544002056121826,1.8912916988796642
,,0.5545,1.9,0.5545001029968262,1.8847733233235906
,,0.5546,1.9,0.5546000003814697,1.8849058350358547
,,0.5547,1.9,0.5547001361846924,1.890525074428986
,,0.5548,1.9,0.5548000335693359,1.8977765720716833
,,0.5549000000000001,1.9,0.5549001693725586,1.9001193795790272
,,0.555,1.9,0.5550000667572021,1.8997603381248456
,,0.5551,1.9,0.5551002025604248,1.8921963530279817
,,0.5552,1.9,0.5552000999450684,1.8828751747539882
,,0.5553,1.9,0.5552999973297119,1.8798583384418714
,,0.5554,1.9,0.5554001331329346,1.8824596488870418
,,0.5555,1.9,0.5555000305175781,1.8902267503448111
,,0.5556,1.9,0.5556001663208008,1.8985763637083923
,,0.5557,1.9,0.5557000637054443,1.9040433567342923
,,0.5558000000000001,1.9,0.555800199508667,1.8970328390805065
,,0.5559000000000001,1.9,0.5559000968933105,1.887091824310772
,,0.556,1.9,0.5559999942779541,1.8828407615606144
,,0.5561,1.9,0.5561001300811768,1.8818729899025377
,,0.5562,1.9,0.5562000274658203,1.8858477722271578
,,0.5563,1.9,0.556300163269043,1.8918994137798875
,,0.5564,1.9,0.5564000606536865,1.895731251145115
,,0.5565,1.9,0.5565001964569092,1.8982920986633895
,,0.5566,1.9,0.5566000938415527,1.8908208905025075
,,0.5567,1.9,0.5566999912261963,1.882361980789858
,,0.5568,1.9,0.556800127029419,1.879939772744335
,,0.5569000000000001,1.9,0.5569000244140625,1.882217879064096
,,0.557,1.9,0.5570001602172852,1.8867038173548076
,,0.5571,1.9,0.5571000576019287,1.8944181873641106
,,0.5572,1.9,0.5572001934051514,1.8997754333861174
,,0.5573,1.9,0.5573000907897949,1.8985463115139023
,,0.5574,1.9,0.5573999881744385,1.8886071557552357
,,0.5575,1.9,0.5575001239776611,1.881560702925579
,,0.5576,1.9,0.5576000213623047,1.8796877679937016
,,0.5577,1.9,0.5577001571655273,1.884101999076057
,,0.5578000000000001,1.9,0.5578000545501709,1.8909514140229853
,,0.5579000000000001,1.9,0.5579001903533936,1.8998866703825599
,,0.558,1.9,0.5580000877380371,1.9074117291636827
,,0.5581,1.9,0.5580999851226807,1.9029517850163822
,,0.5582,1.9,0.5582001209259033,1.889259200527893
,,0.5583,1.9,0.5583000183105469,1.881329190882539
,,0.5584,1.9,0.5584001541137695,1.8816982045919304
,,0.5585,1.9,0.5585000514984131,1.8874385020974853
,,0.5586,1.9,0.5586001873016357,1.8964222669647912
,,0.5587,1.9,0.5587000846862793,1.9059228699626716
,,0.5588,1.9,0.5587999820709229,1.912682621522675
,,0.5589000000000001,1.9,0.5589001178741455,1.9061505593107042
,,0.559,1.9,0.5590000152587891,1.892716484280645
,,0.5591,1.9,0.5591001510620117,1.8842975511750242
,,0.5592,1.9,0.5592000484466553,1.8842134642811201
,,0.5593,1.9,0.5593001842498779,1.8915866411736586
,,0.5594,1.9,0.5594000816345215,1.9007026024166072
,,0.5595,1.9,0.559499979019165,1.9083164125732635
,,0.5596,1.9,0.5596001148223877,1.9123562193663044
,,0.5597,1.9,0.5597000122070312,1.9005246381737777
,,0.5598000000000001,1.9,0.5598001480102539,1.8849234737424483
,,0.5599000000000001,1.9,0.5599000453948975,1.879687961868882
,,0.56,1.9,0.5600001811981201,1.8821194327012827
,,0.5601,1.9,0.5601000785827637,1.8905452743695308
,,0.5602,1.9,0.5601999759674072,1.8988516868487737
,,0.5603,1.9,0.5603001117706299,1.9069814684695843
,,0.5604,1.9,0.5604000091552734,1.9039626850019031
,,0.5605,1.9,0.5605001449584961,1.889962050783556
,,0.5606,1.9,0.5606000423431396,1.8783250208101063
,,0.5607,1.9,0.5607001781463623,1.873343612194183
,,0.5608,1.9,0.5608000755310059,1.875173096440154
,,0.5609,1.9,0.5609002113342285,1.880897050104548
,,0.561,1.9,0.5610001087188721,1.8829921545250148
,,0.5611,1.9,0.5611000061035156,1.8825636582601148
,,0.5612,1.9,0.5612001419067383,1.8814161957728757
,,0.5613,1.9,0.5613000392913818,1.8786177869363139
,,0.5614,1.9,0.5614001750946045,1.8751603079214292
,,0.5615,1.9,0.561500072479248,1.876518480828054
,,0.5616,1.9,0.5616002082824707,1.8825894497067883
,,0.5617,1.9,0.5617001056671143,1.8908273824206323
,,0.5618000000000001,1.9,0.5618000030517578,1.8984438978081057
,,0.5619000000000001,1.9,0.5619001388549805,1.900078458277512
,,0.562,1.9,0.562000036239624,1.888933858536839
,,0.5621,1.9,0.5621001720428467,1.8790419992317016
,,0.5622,1.9,0.5622000694274902,1.8763232636130023
,,0.5623,1.9,0.5623002052307129,1.8786463696736986
,,0.5624,1.9,0.5624001026153564,1.88573507787192
,,0.5625,1.9,0.5625,1.8943578499141098
,,0.5626,1.9,0.5626001358032227,1.9030440854800676
,,0.5627,1.9,0.5627000331878662,1.9010772747148417
,,0.5628,1.9,0.5628001689910889,1.8890685096582733
,,0.5629,1.9,0.5629000663757324,1.8800192598812393
,,0.5630000000000001,1.9,0.5630002021789551,1.8777460263298174
,,0.5631,1.9,0.5631000995635986,1.881134238364725
,,0.5632,1.9,0.5631999969482422,1.8877505404666648
,,0.5633,1.9,0.5633001327514648,1.8924234113270453
,,0.5634,1.9,0.5634000301361084,1.8944822118058315
,,0.5635,1.9,0.563500165939331,1.8889231401752375
,,0.5636,1.9,0.5636000633239746,1.8805069940031116
,,0.5637,1.9,0.5637001991271973,1.876479499860037
,,0.5638000000000001,1.9,0.5638000965118408,1.8789535529329857
,,0.5639000000000001,1.9,0.5638999938964844,1.883735919441631
,,0.5640000000000001,1.9,0.564000129699707,1.8909312684754715
,,0.5641,1.9,0.5641000270843506,1.8971805300724889
,,0.5642,1.9,0.5642001628875732,1.901532289214501
,,0.5643,1.9,0.5643000602722168,1.8948286040221247
,,0.5644,1.9,0.5644001960754395,1.8825482768671202
,,0.5645,1.9,0.564500093460083,1.8778745952145763
,,0.5646,1.9,0.5645999908447266,1.8793319790024334
,,0.5647,1.9,0.5647001266479492,1.886412745175406
,,0.5648,1.9,0.5648000240325928,1.8945478096892665
,,0.5649,1.9,0.5649001598358154,1.9032085311917912
,,0.5650000000000001,1.9,0.565000057220459,1.9057995061388207
,,0.5651,1.9,0.5651001930236816,1.8955765205697819
,,0.5652,1.9,0.5652000904083252,1.882340417554859
,,0.5653,1.9,0.5652999877929688,1.877776595203902
,,0.5654,1.9,0.5654001235961914,1.879778688035001
,,0.5655,1.9,0.565500020980835,1.8866783496396047
,,0.5656,1.9,0.5656001567840576,1.894884301690276
,,0.5657,1.9,0.5657000541687012,1.9034800970184427
,,0.5658,1.9,0.5658001899719238,1.9045621598562057
,,0.5659000000000001,1.9,0.5659000873565674,1.8926244480591088
,,0.5660000000000001,1.9,0.5659999847412109,1.8778555741382144
,,0.5661,1.9,0.5661001205444336,1.8725291574546588
,,0.5662,1.9,0.5662000179290771,1.8766023235389913
,,0.5663,1.9,0.5663001537322998,1.8841147255038224
,,0.5664,1.9,0.5664000511169434,1.8890676177439247
,,0.5665,1.9,0.566500186920166,1.8946810903052589
,,0.5666,1.9,0.5666000843048096,1.89222356050707
,,0.5667,1.9,0.5666999816894531,1.8798556698260604
,,0.5668,1.9,0.5668001174926758,1.8731023623949763
,,0.5669,1.9,0.5669000148773193,1.8726993749080023
,,0.5670000000000001,1.9,0.567000150680542,1.8784637054272797
,,0.5671,1.9,0.5671000480651855,1.8848153920940909
,,0.5672,1.9,0.5672001838684082,1.8911581232614791
,,0.5673,1.9,0.5673000812530518,1.889794827593462
,,0.5674,1.9,0.5673999786376953,1.8809208102288049
,,0.5675,1.9,0.567500114440918,1.8704958199243598
,,0.5676,1.9,0.5676000118255615,1.8666418398979077
,,0.5677,1.9,0.5677001476287842,1.8694670771534718
,,0.5678,1.9,0.5678000450134277,1.8776794581782694
,,0.5679000000000001,1.9,0.5679001808166504,1.8837309201302028
,,0.5680000000000001,1.9,0.568000078201294,1.884325474663316
,,0.5681,1.9,0.5680999755859375,1.878564992234147
,,0.5682,1.9,0.5682001113891602,1.8708627608371933
,,0.5683,1.9,0.5683000087738037,1.862714475213986
,,0.5684,1.9,0.5684001445770264,1.8611358083103562
,,0.5685,1.9,0.5685000419616699,1.8667616794621447
,,0.5686,1.9,0.5686001777648926,1.8751621257524014
,,0.5687,1.9,0.5687000751495361,1.8826191663380538
,,0.5688,1.9,0.5688002109527588,1.8839588440120822
,,0.5689,1.9,0.5689001083374023,1.880395329922074
,,0.5690000000000001,1.9,0.5690000057220459,1.8693222777041931
,,0.5691,1.9,0.5691001415252686,1.8616614093978539
,,0.5692,1.9,0.5692000389099121,1.8615222291699254
,,0.5693,1.9,0.5693001747131348,1.8671223657195612
,,0.5694,1.9,0.5694000720977783,1.8751477327284538
,,0.5695,1.9,0.569500207901001,1.8827291252607794
,,0.5696,1.9,0.5696001052856445,1.8871221135445149
,,0.5697,1.9,0.5697000026702881,1.8822969363310091
,,0.5698,1.9,0.5698001384735107,1.8751487234399593
,,0.5699000000000001,1.9,0.5699000358581543,1.8715146906729556
,,0.5700000000000001,1.9,0.570000171661377,1.8722297787039006
,,0.5701,1.9,0.5701000690460205,1.877399648235499
,,0.5702,1.9,0.5702002048492432,1.8835808387982829
,,0.5703,1.9,0.5703001022338867,1.8921160955147203
,,0.5704,1.9,0.5703999996185303,1.8942262064889344
,,0.5705,1.9,0.5705001354217529,1.8832301132358684
,,0.5706,1.9,0.5706000328063965,1.873171752187692
,,0.5707,1.9,0.5707001686096191,1.8697656444429716
,,0.5708,1.9,0.5708000659942627,1.8724896619404308
,,0.5709,1.9,0.5709002017974854,1.8803683006866478
,,0.5710000000000001,1.9,0.5710000991821289,1.8888291967116075
,,0.5711,1.9,0.5710999965667725,1.8944960223437441
,,0.5712,1.9,0.5712001323699951,1.892659908322051
,,0.5713,1.9,0.5713000297546387,1.881514556065244
,,0.5714,1.9,0.5714001655578613,1.8760460230283733
,,0.5715,1.9,0.5715000629425049,1.8763808456447284
,,0.5716,1.9,0.5716001987457275,1.8815766346804148
,,0.5717,1.9,0.5717000961303711,1.8877783653662403
,,0.5718,1.9,0.5717999935150146,1.8943096041929972
,,0.5719000000000001,1.9,0.5719001293182373,1.8999722534639432
,,0.5720000000000001,1.9,0.5720000267028809,1.8976082269171204
,,0.5721,1.9,0.5721001625061035,1.8849101219059747
,,0.5722,1.9,0.5722000598907471,1.8771280055103365
,,0.5723,1.9,0.5723001956939697,1.87787358341225
,,0.5724,1.9,0.5724000930786133,1.8827308423156304
,,0.5725,1.9,0.5724999904632568,1.8896645364927154
,,0.5726,1.9,0.5726001262664795,1.9018189560597305
,,0.5727,1.9,0.572700023651123,1.9110534608114418
,,0.5728,1.9,0.5728001594543457,1.9047389265789674
,,0.5729,1.9,0.5729000568389893,1.8892378793943454
,,0.5730000000000001,1.9,0.5730001926422119,1.8770655141672086
,,0.5731,1.9,0.5731000900268555,1.8747890715561137
,,0.5732,1.9,0.573199987411499,1.8783353822348563
,,0.5733,1.9,0.5733001232147217,1.8812251587202398
,,0.5734,1.9,0.5734000205993652,1.881408222725041
,,0.5735,1.9,0.5735001564025879,1.8810729409934797
,,0.5736,1.9,0.5736000537872314,1.8776676441634126
,,0.5737,1.9,0.5737001895904541,1.872520409645749
,,0.5738,1.9,0.5738000869750977,1.8673703955097567
,,0.5739000000000001,1.9,0.5738999843597412,1.8679345892212758
,,0.5740000000000001,1.9,0.5740001201629639,1.8715355300543381
,,0.5741,1.9,0.5741000175476074,1.8754535065658018
,,0.5742,1.9,0.5742001533508301,1.8749582688113908
,,0.5743,1.9,0.5743000507354736,1.8719332444260506
,,0.5744,1.9,0.5744001865386963,1.8675313442190424
,,0.5745,1.9,0.5745000839233398,1.8649792432187104
,,0.5746,1.9,0.5745999813079834,1.8653330737852831
,,0.5747,1.9,0.574700117111206,1.8697677405784434
,,0.5748,1.9,0.5748000144958496,1.877055557857341
,,0.5749,1.9,0.5749001502990723,1.8827610919961066
,,0.575,1.9,0.5750000476837158,1.8864249382102976
,,0.5751000000000001,1.9,0.5751001834869385,1.8794529616079754
,,0.5752,1.9,0.575200080871582,1.8663912067726285
,,0.5753,1.9,0.5752999782562256,1.8613791045575185
,,0.5754,1.9,0.5754001140594482,1.8630610224684423
,,0.5755,1.9,0.5755000114440918,1.868672649581753
,,0.5756,1.9,0.5756001472473145,1.8785733841192618
,,0.5757,1.9,0.575700044631958,1.8873634078027217
,,0.5758,1.9,0.5758001804351807,1.8904116915113645
,,0.5759000000000001,1.9,0.5759000778198242,1.882356577625083
,,0.5760000000000001,1.9,0.5759999752044678,1.8712566051000759
,,0.5761000000000001,1.9,0.5761001110076904,1.8659705684976708
,,0.5762,1.9,0.576200008392334,1.8676346096496388
,,0.5763,1.9,0.5763001441955566,1.87378782223969
,,0.5764,1.9,0.5764000415802002,1.881056976835793
,,0.5765,1.9,0.5765001773834229,1.8876689853517814
,,0.5766,1.9,0.5766000747680664,1.8897047228639572
,,0.5767,1.9,0.5767002105712891,1.8799851014123408
,,0.5768,1.9,0.5768001079559326,1.8710957987144652
,,0.5769,1.9,0.5769000053405762,1.868217138033113
,,0.577,1.9,0.5770001411437988,1.8711485761644637
,,0.5771000000000001,1.9,0.5771000385284424,1.8749323209537343
,,0.5772,1.9,0.577200174331665,1.8797356654996271
,,0.5773,1.9,0.5773000717163086,1.880382074622858
,,0.5774,1.9,0.5774002075195312,1.878320868441975
,,0.5775,1.9,0.5775001049041748,1.871937588586246
,,0.5776,1.9,0.5776000022888184,1.8661700158157333
,,0.5777,1.9,0.577700138092041,1.8659421302437769
,,0.5778,1.9,0.5778000354766846,1.8689581837112275
,,0.5779000000000001,1.9,0.5779001712799072,1.874844250483434
,,0.5780000000000001,1.9,0.5780000686645508,1.8815566187153183
,,0.5781000000000001,1.9,0.5781002044677734,1.8873133841673964
,,0.5782,1.9,0.578200101852417,1.8806716977604572
,,0.5783,1.9,0.5782999992370605,1.8714682949683152
,,0.5784,1.9,0.5784001350402832,1.8671530189823788
,,0.5785,1.9,0.5785000324249268,1.8675566007748226
,,0.5786,1.9,0.5786001682281494,1.872023142819642
,,0.5787,1.9,0.578700065612793,1.8764018438255872
,,0.5788,1.9,0.5788002014160156,1.8823043196263698
,,0.5789,1.9,0.5789000988006592,1.8834226622492598
,,0.579,1.9,0.5789999961853027,1.8741253705364151
,,0.5791,1.9,0.5791001319885254,1.8678785748460076
,,0.5792,1.9,0.579200029373169,1.8662878291399885
,,0.5793,1.9,0.5793001651763916,1.86776219183395
,,0.5794,1.9,0.5794000625610352,1.8728512438651874
,,0.5795,1.9,0.5795001983642578,1.8802036330109941
,,0.5796,1.9,0.5796000957489014,1.8875926732620378
,,0.5797,1.9,0.5796999931335449,1.8870549869162103
,,0.5798,1.9,0.5798001289367676,1.8775036028271794
,,0.5799000000000001,1.9,0.5799000263214111,1.8709248156984994
,,0.5800000000000001,1.9,0.5800001621246338,1.8699497314969566
,,0.5801000000000001,1.9,0.5801000595092773,1.8724654330614987
,,0.5802,1.9,0.5802001953125,1.8805941555162338
,,0.5803,1.9,0.5803000926971436,1.8868949477192254
,,0.5804,1.9,0.5803999900817871,1.893616423711264
,,0.5805,1.9,0.5805001258850098,1.8926874472824549
,,0.5806,1.9,0.5806000232696533,1.886315566211685
,,0.5807,1.9,0.580700159072876,1.880601695799973
,,0.5808,1.9,0.5808000564575195,1.8800283453161757
,,0.5809,1.9,0.5809001922607422,1.8826195695072454
,,0.581,1.9,0.5810000896453857,1.8870327352394858
,,0.5811,1.9,0.5810999870300293,1.8913733224752547
,,0.5812,1.9,0.581200122833252,1.8941433818357436
,,0.5813,1.9,0.5813000202178955,1.8873315129686046
,,0.5814,1.9,0.5814001560211182,1.8765635736540072
,,0.5815,1.9,0.5815000534057617,1.869692156694915
,,0.5816,1.9,0.5816001892089844,1.8708874183664346
,,0.5817,1.9,0.5817000865936279,1.8759577279866801
,,0.5818,1.9,0.5817999839782715,1.8820582873601848
,,0.5819000000000001,1.9,0.5819001197814941,1.8882366027981714
,,0.5820000000000001,1.9,0.5820000171661377,1.8907281423961293
,,0.5821000000000001,1.9,0.5821001529693604,1.8815021040136384
,,0.5822,1.9,0.5822000503540039,1.871496527700156
,,0.5823,1.9,0.5823001861572266,1.866341549278849
,,0.5824,1.9,0.5824000835418701,1.869390050243871
,,0.5825,1.9,0.5824999809265137,1.876476086929698
,,0.5826,1.9,0.5826001167297363,1.8818275582793311
,,0.5827,1.9,0.5827000141143799,1.884806773640392
,,0.5828,1.9,0.5828001499176025,1.8787953790761749
,,0.5829,1.9,0.5829000473022461,1.8669385862974737
,,0.583,1.9,0.5830001831054688,1.8588262278982675
,,0.5831,1.9,0.5831000804901123,1.8566502455200362
,,0.5832,1.9,0.5831999778747559,1.8591514758558878
,,0.5833,1.9,0.5833001136779785,1.8643653255969386
,,0.5834,1.9,0.5834000110626221,1.8662683505175979
,,0.5835,1.9,0.5835001468658447,1.8639529236110568
,,0.5836,1.9,0.5836000442504883,1.863544880606582
,,0.5837,1.9,0.5837001800537109,1.8602063790306032
,,0.5838,1.9,0.5838000774383545,1.8601713830210196
,,0.5839000000000001,1.9,0.583899974822998,1.8633694027774508
,,0.5840000000000001,1.9,0.5840001106262207,1.8650675992681303
,,0.5841000000000001,1.9,0.5841000080108643,1.8693031263991897
,,0.5842,1.9,0.5842001438140869,1.8696523639527651
,,0.5843,1.9,0.5843000411987305,1.8674395341993686
,,0.5844,1.9,0.5844001770019531,1.8623819642112387
,,0.5845,1.9,0.5845000743865967,1.8584550377669413
,,0.5846,1.9,0.5846002101898193,1.8594193326478552
,,0.5847,1.9,0.5847001075744629,1.8630258402994218
,,0.5848,1.9,0.5848000049591064,1.8695608359876494
,,0.5849,1.9,0.5849001407623291,1.8747645477112753
,,0.585,1.9,0.5850000381469727,1.8798957405587877
,,0.5851,1.9,0.5851001739501953,1.8782121066555342
,,0.5852,1.9,0.5852000713348389,1.8705883183121244
,,0.5853,1.9,0.5853002071380615,1.8649217192610994
,,0.5854,1.9,0.5854001045227051,1.8648773225967437
,,0.5855,1.9,0.5855000019073486,1.8688656038102371
,,0.5856,1.9,0.5856001377105713,1.874517306012457
,,0.5857,1.9,0.5857000350952148,1.8827497943331133
,,0.5858,1.9,0.5858001708984375,1.8929057961256799
,,0.5859,1.9,0.585900068283081,1.8931161318887229
,,0.5860000000000001,1.9,0.5860002040863037,1.8842616789486537
,,0.5861000000000001,1.9,0.5861001014709473,1.8745508445473342
,,0.5862,1.9,0.5861999988555908,1.8701173153624757
,,0.5863,1.9,0.5863001346588135,1.8733887554283217
,,0.5864,1.9,0.586400032043457,1.8767820790947152
,,0.5865,1.9,0.5865001678466797,1.8807265536027826
,,0.5866,1.9,0.5866000652313232,1.8866848001955274
,,0.5867,1.9,0.5867002010345459,1.8823608699446028
,,0.5868,1.9,0.5868000984191895,1.8720813414773485
,,0.5869,1.9,0.586899995803833,1.8665801411974885
,,0.587,1.9,0.5870001316070557,1.8666258542743173
,,0.5871,1.9,0.5871000289916992,1.870613104199078
,,0.5872,1.9,0.5872001647949219,1.87503263409566
,,0.5873,1.9,0.5873000621795654,1.8823789323082845
,,0.5874,1.9,0.5874001979827881,1.886905559769832
,,0.5875,1.9,0.5875000953674316,1.8771594702577274
,,0.5876,1.9,0.5875999927520752,1.8637483094645322
,,0.5877,1.9,0.5877001285552979,1.8602685667490175
,,0.5878,1.9,0.5878000259399414,1.8614106050181143
,,0.5879,1.9,0.5879001617431641,1.8680032013042083
,,0.5880000000000001,1.9,0.5880000591278076,1.8733504184713474
,,0.5881000000000001,1.9,0.5881001949310303,1.877067247152419
,,0.5882000000000001,1.9,0.5882000923156738,1.8744237471601999
,,0.5883,1.9,0.5882999897003174,1.8641251013094953
,,0.5884,1.9,0.58840012550354,1.8543674222098279
,,0.5885,1.9,0.5885000228881836,1.8518836449320237
,,0.5886,1.9,0.5886001586914062,1.854210170271937
,,0.5887,1.9,0.5887000560760498,1.8608943226026613
,,0.5888,1.9,0.5888001918792725,1.8634237915505578
,,0.5889,1.9,0.588900089263916,1.8613752998162274
,,0.589,1.9,0.5889999866485596,1.857063474949844
,,0.5891,1.9,0.5891001224517822,1.8477746884157475
,,0.5892000000000001,1.9,0.5892000198364258,1.8423457832770995
,,0.5893,1.9,0.5893001556396484,1.8428236546511285
,,0.5894,1.9,0.589400053024292,1.8478889042450848
,,0.5895,1.9,0.5895001888275146,1.8537499723527255
,,0.5896,1.9,0.5896000862121582,1.8554638543136257
,,0.5897,1.9,0.5896999835968018,1.857471598212265
,,0.5898,1.9,0.5898001194000244,1.8565016820890459
,,0.5899,1.9,0.589900016784668,1.8552251681956544
,,0.5900000000000001,1.9,0.5900001525878906,1.8524840988211846
,,0.5901000000000001,1.9,0.5901000499725342,1.8533979251491524
,,0.5902000000000001,1.9,0.5902001857757568,1.8579646631792386
,,0.5903,1.9,0.5903000831604004,1.861392522843123
,,0.5904,1.9,0.590399980545044,1.8625178313523758
,,0.5905,1.9,0.5905001163482666,1.8629759440781772
,,0.5906,1.9,0.5906000137329102,1.8602061855781031
,,0.5907,1.9,0.5907001495361328,1.8594574245338085
,,0.5908,1.9,0.5908000469207764,1.8607991066642176
,,0.5909,1.9,0.590900182723999,1.8657134980493293
,,0.591,1.9,0.5910000801086426,1.8707030615834743
,,0.5911,1.9,0.5910999774932861,1.8786569280939256
,,0.5912000000000001,1.9,0.5912001132965088,1.8820018039182702
,,0.5913,1.9,0.5913000106811523,1.8796933878181474
,,0.5914,1.9,0.591400146484375,1.8663809759450503
,,0.5915,1.9,0.5915000438690186,1.8595365978773835
,,0.5916,1.9,0.5916001796722412,1.8594873078605059
,,0.5917,1.9,0.5917000770568848,1.8661132734673593
,,0.5918,1.9,0.5918002128601074,1.8763309901801004
,,0.5919,1.9,0.591900110244751,1.8885214611278454
,,0.5920000000000001,1.9,0.5920000076293945,1.8999811022246424
,,0.5921000000000001,1.9,0.5921001434326172,1.900801737348646
,,0.5922000000000001,1.9,0.5922000408172607,1.8865765398119907
,,0.5923,1.9,0.5923001766204834,1.874817239822016
,,0.5924,1.9,0.592400074005127,1.8697203081756197
,,0.5925,1.9,0.5925002098083496,1.868306138554988
,,0.5926,1.9,0.5926001071929932,1.8686177386447822
,,0.5927,1.9,0.5927000045776367,1.8658771851706069
,,0.5928,1.9,0.5928001403808594,1.8631825721666417
,,0.5929,1.9,0.5929000377655029,1.8587771361133691
,,0.593,1.9,0.5930001735687256,1.858030595567892
,,0.5931,1.9,0.5931000709533691,1.8573613159339009
,,0.5932,1.9,0.5932002067565918,1.8617892473855633
,,0.5933,1.9,0.5933001041412354,1.8702915947892056
,,0.5934,1.9,0.5934000015258789,1.8781386733676333
,,0.5935,1.9,0.5935001373291016,1.8843202574151368
,,0.5936,1.9,0.5936000347137451,1.8867797943406963
,,0.5937,1.9,0.5937001705169678,1.873477869183935
,,0.5938,1.9,0.5938000679016113,1.8590131244883377
,,0.5939,1.9,0.593900203704834,1.8532469703663952
,,0.5940000000000001,1.9,0.5940001010894775,1.8555867271275674
,,0.5941000000000001,1.9,0.5940999984741211,1.8619065611605905
,,0.5942000000000001,1.9,0.5942001342773438,1.8678583504333155
,,0.5943,1.9,0.5943000316619873,1.8715768268421564
,,0.5944,1.9,0.59440016746521,1.8652895660323414
,,0.5945,1.9,0.5945000648498535,1.8552966537188622
,,0.5946,1.9,0.5946002006530762,1.8530925008279562
,,0.5947,1.9,0.5947000980377197,1.853565558942017
,,0.5948,1.9,0.5947999954223633,1.8581033246449419
,,0.5949,1.9,0.5949001312255859,1.8641043395873118
,,0.595,1.9,0.5950000286102295,1.869327527321676
,,0.5951,1.9,0.5951001644134521,1.8729114985076587
,,0.5952,1.9,0.5952000617980957,1.8650215945337405
,,0.5953,1.9,0.5953001976013184,1.8582190023294594
,,0.5954,1.9,0.5954000949859619,1.8529876879236595
,,0.5955,1.9,0.5954999923706055,1.8536760577833487
,,0.5956,1.9,0.5956001281738281,1.8558195435126206
,,0.5957,1.9,0.5957000255584717,1.8584231483677531
,,0.5958,1.9,0.5958001613616943,1.858697210040185
,,0.5959,1.9,0.5959000587463379,1.8578192105519635
,,0.5960000000000001,1.9,0.5960001945495605,1.8531066920726942
,,0.5961000000000001,1.9,0.5961000919342041,1.8496763781726062
,,0.5962000000000001,1.9,0.5961999893188477,1.8478541394047445
,,0.5963,1.9,0.5963001251220703,1.8521180680698888
,,0.5964,1.9,0.5964000225067139,1.8578850427990654
,,0.5965,1.9,0.5965001583099365,1.8635863329151379
,,0.5966,1.9,0.5966000556945801,1.8642094467326777
,,0.5967,1.9,0.5967001914978027,1.8587933525874942
,,0.5968,1.9,0.5968000888824463,1.8508061316055997
,,0.5969,1.9,0.5968999862670898,1.8482454787166478
,,0.597,1.9,0.5970001220703125,1.851242205266085
,,0.5971,1.9,0.597100019454956,1.8573119082640568
,,0.5972,1.9,0.5972001552581787,1.8657092194415552
,,0.5973,1.9,0.5973000526428223,1.8733522071650246
,,0.5974,1.9,0.5974001884460449,1.8803613418979532
,,0.5975,1.9,0.5975000858306885,1.8742075861783407
,,0.5976,1.9,0.597599983215332,1.860860894261795
,,0.5977,1.9,0.5977001190185547,1.8548890597873255
,,0.5978,1.9,0.5978000164031982,1.8557642880134115
,,0.5979,1.9,0.5979001522064209,1.8620133486043493
,,0.5980000000000001,1.9,0.5980000495910645,1.8717426187869448
,,0.5981000000000001,1.9,0.5981001853942871,1.882596291444675
,,0.5982000000000001,1.9,0.5982000827789307,1.887217275158986
,,0.5983,1.9,0.5982999801635742,1.882535768307744
,,0.5984,1.9,0.5984001159667969,1.8707990012622366
,,0.5985,1.9,0.5985000133514404,1.8626506107566922
,,0.5986,1.9,0.5986001491546631,1.8612782776932113
,,0.5987,1.9,0.5987000465393066,1.8670187810438892
,,0.5988,1.9,0.5988001823425293,1.8725936876742428
,,0.5989,1.9,0.5989000797271729,1.880871791705726
,,0.599,1.9,0.5989999771118164,1.882899580539411
,,0.5991,1.9,0.5991001129150391,1.8724626076898148
,,0.5992,1.9,0.5992000102996826,1.8638517970378392
,,0.5993,1.9,0.5993001461029053,1.8608719692052207
,,0.5994,1.9,0.5994000434875488,1.8616964311261293
,,0.5995,1.9,0.5995001792907715,1.8662853255245724
,,0.5996,1.9,0.599600076675415,1.8704539391059332
,,0.5997,1.9,0.5997002124786377,1.878616255711808
,,0.5998,1.9,0.5998001098632812,1.875618032541181
,,0.5999,1.9,0.5999000072479248,1.865860648127678
,,0.6,1.9,0.6000001430511475,1.857844895818668
,,0.6001000000000001,1.9,0.600100040435791,1.855854119093728
,,0.6002000000000001,1.9,0.6002001762390137,1.8575693184939333
,,0.6003000000000001,1.9,0.6003000736236572,1.862113714513618
,,0.6004,1.9,0.6004002094268799,1.865837607829209
,,0.6005,1.9,0.6005001068115234,1.8679581480253742
,,0.6006,1.9,0.600600004196167,1.8610514457773015
,,0.6007,1.9,0.6007001399993896,1.851985031681175
,,0.6008,1.9,0.6008000373840332,1.8505332449741916
,,0.6009,1.9,0.6009001731872559,1.852432497068602
,,0.601,1.9,0.6010000705718994,1.8550441389626406
,,0.6011,1.9,0.6011002063751221,1.8579895020519366
,,0.6012,1.9,0.6012001037597656,1.8574166886495667
,,0.6013000000000001,1.9,0.6013000011444092,1.8530682601999982
,,0.6014,1.9,0.6014001369476318,1.8482798134760299
,,0.6015,1.9,0.6015000343322754,1.846027947551402
,,0.6016,1.9,0.601600170135498,1.8454082179380344
,,0.6017,1.9,0.6017000675201416,1.8491666933390243
,,0.6018,1.9,0.6018002033233643,1.8548198662679114
,,0.6019,1.9,0.6019001007080078,1.860432601580069
,,0.602,1.9,0.6019999980926514,1.8639161277433798
,,0.6021000000000001,1.9,0.602100133895874,1.8628107919001045
,,0.6022000000000001,1.9,0.6022000312805176,1.8574094786906583
,,0.6023000000000001,1.9,0.6023001670837402,1.8541958392431233
,,0.6024,1.9,0.6024000644683838,1.8539364812330736
,,0.6025,1.9,0.6025002002716064,1.856711014947107
,,0.6026,1.9,0.60260009765625,1.8603187984903689
,,0.6027,1.9,0.6026999950408936,1.8605811290186067
,,0.6028,1.9,0.6028001308441162,1.859833003483282
,,0.6029,1.9,0.6029000282287598,1.853454055753606
,,0.603,1.9,0.6030001640319824,1.8498054347272082
,,0.6031,1.9,0.603100061416626,1.850132851005218
,,0.6032,1.9,0.6032001972198486,1.8533401586396054
,,0.6033000000000001,1.9,0.6033000946044922,1.862432737338835
,,0.6034,1.9,0.6033999919891357,1.8737313895720233
,,0.6035,1.9,0.6035001277923584,1.880598354158045
,,0.6036,1.9,0.603600025177002,1.881249373214529
,,0.6037,1.9,0.6037001609802246,1.8743257507128235
,,0.6038,1.9,0.6038000583648682,1.8633833712490413
,,0.6039,1.9,0.6039001941680908,1.8569027192813699
,,0.604,1.9,0.6040000915527344,1.857831720340672
,,0.6041000000000001,1.9,0.6040999889373779,1.8619267861886928
,,0.6042000000000001,1.9,0.6042001247406006,1.866850086796643
,,0.6043000000000001,1.9,0.6043000221252441,1.8777020940616396
,,0.6044,1.9,0.6044001579284668,1.8841639950107236
,,0.6045,1.9,0.6045000553131104,1.8748897611030706
,,0.6046,1.9,0.604600191116333,1.8621950370105709
,,0.6047,1.9,0.6047000885009766,1.8553092500821775
,,0.6048,1.9,0.6047999858856201,1.8563374782341755
,,0.6049,1.9,0.6049001216888428,1.863916177512075
,,0.605,1.9,0.6050000190734863,1.8694610654797312
,,0.6051,1.9,0.605100154876709,1.86974510743188
,,0.6052,1.9,0.6052000522613525,1.863003692316134
,,0.6053,1.9,0.6053001880645752,1.854222959200389
,,0.6054,1.9,0.6054000854492188,1.8483320508610177
,,0.6055,1.9,0.6054999828338623,1.848432486448013
,,0.6056,1.9,0.605600118637085,1.8531028919453258
,,0.6057,1.9,0.6057000160217285,1.8594044648324866
,,0.6058,1.9,0.6058001518249512,1.863848562834418
,,0.6059,1.9,0.6059000492095947,1.8648374036180349
,,0.606,1.9,0.6060001850128174,1.8573788595532998
,,0.6061000000000001,1.9,0.6061000823974609,1.8479716664524435
,,0.6062000000000001,1.9,0.6061999797821045,1.843022378464758
,,0.6063000000000001,1.9,0.6063001155853271,1.8437616987356324
,,0.6064,1.9,0.6064000129699707,1.8484863934690474
,,0.6065,1.9,0.6065001487731934,1.8547359633728135
,,0.6066,1.9,0.6066000461578369,1.8572773439816692
,,0.6067,1.9,0.6067001819610596,1.8551334379802893
,,0.6068,1.9,0.6068000793457031,1.8495097860422383
,,0.6069,1.9,0.6068999767303467,1.84626453505213
,,0.607,1.9,0.6070001125335693,1.8470257267329748
,,0.6071,1.9,0.6071000099182129,1.8505733845113799
,,0.6072,1.9,0.6072001457214355,1.8568583888892896
,,0.6073,1.9,0.6073000431060791,1.8613669385738945
,,0.6074,1.9,0.6074001789093018,1.865338836027793
,,0.6075,1.9,0.6075000762939453,1.8619917914847781
,,0.6076,1.9,0.607600212097168,1.8509795178556274
,,0.6077,1.9,0.6077001094818115,1.8463944614141259
,,0.6078,1.9,0.6078000068664551,1.8478428487963245
,,0.6079,1.9,0.6079001426696777,1.853620140052393
,,0.608,1.9,0.6080000400543213,1.8608833734955499
,,0.6081000000000001,1.9,0.608100175857544,1.8675555985772854
,,0.6082000000000001,1.9,0.6082000732421875,1.8708818557416642
,,0.6083000000000001,1.9,0.6083002090454102,1.8647816161074031
,,0.6084,1.9,0.6084001064300537,1.8543644990470198
,,0.6085,1.9,0.6085000038146973,1.8506857471870337
,,0.6086,1.9,0.6086001396179199,1.8533181319928937
,,0.6087,1.9,0.6087000370025635,1.8612257166003687
,,0.6088,1.9,0.6088001728057861,1.8699166646986245
,,0.6089,1.9,0.6089000701904297,1.8804779755659606
,,0.609,1.9,0.6090002059936523,1.8870998820513791
,,0.6091,1.9,0.6091001033782959,1.8823134513129376
,,0.6092,1.9,0.6092000007629395,1.86712789751665
,,0.6093,1.9,0.6093001365661621,1.8577963581358197
,,0.6094,1.9,0.6094000339508057,1.8576604879793521
,,0.6095,1.9,0.6095001697540283,1.8602810821876574
,,0.6096,1.9,0.6096000671386719,1.8639736346428797
,,0.6097,1.9,0.6097002029418945,1.8706934842410845
,,0.6098,1.9,0.6098001003265381,1.8690972791054727
,,0.6099,1.9,0.6098999977111816,1.8595943311631002
,,0.61,1.9,0.6100001335144043,1.8506815321097811
,,0.6101000000000001,1.9,0.6101000308990479,1.8476271166546283
,,0.6102000000000001,1.9,0.6102001667022705,1.8516973779812085
,,0.6103000000000001,1.9,0.6103000640869141,1.8588551492366479
,,0.6104,1.9,0.6104001998901367,1.865121796832272
,,0.6105,1.9,0.6105000972747803,1.8740557054399183
,,0.6106,1.9,0.6105999946594238,1.8704440260865138
,,0.6107,1.9,0.6107001304626465,1.8559525519665414
,,0.6108,1.9,0.61080002784729,1.8464878600250845
,,0.6109,1.9,0.6109001636505127,1.8434964975101005
,,0.611,1.9,0.6110000610351562,1.8469272466086577
,,0.6111,1.9,0.6111001968383789,1.8505962747583669
,,0.6112,1.9,0.6112000942230225,1.8498017679971155
,,0.6113,1.9,0.611299991607666,1.846861892051257
,,0.6114,1.9,0.6114001274108887,1.8410783184497264
,,0.6115,1.9,0.6115000247955322,1.83694284591149
,,0.6116,1.9,0.6116001605987549,1.8360975807655275
,,0.6117,1.9,0.6117000579833984,1.8370759591802066
,,0.6118,1.9,0.6118001937866211,1.843325975632361
,,0.6119,1.9,0.6119000911712646,1.8505246833500395
,,0.612,1.9,0.6119999885559082,1.8541271278351428
,,0.6121,1.9,0.6121001243591309,1.8561467392156983
,,0.6122000000000001,1.9,0.6122000217437744,1.849910482842759
,,0.6123000000000001,1.9,0.6123001575469971,1.8435224424265233
,,0.6124,1.9,0.6124000549316406,1.8415604967266586
,,0.6125,1.9,0.6125001907348633,1.8427395217230056
,,0.6126,1.9,0.6126000881195068,1.8464471190062086
,,0.6127,1.9,0.6126999855041504,1.84897521563266
,,0.6128,1.9,0.612800121307373,1.8494998319317288
,,0.6129,1.9,0.6129000186920166,1.8482889333828991
,,0.613,1.9,0.6130001544952393,1.8448903150030156
,,0.6131,1.9,0.6131000518798828,1.8462464268391894
,,0.6132,1.9,0.6132001876831055,1.848363433211765
,,0.6133,1.9,0.613300085067749,1.855487363065222
,,0.6134000000000001,1.9,0.6133999824523926,1.8625480541675856
,,0.6135,1.9,0.6135001182556152,1.8713220308562257
,,0.6136,1.9,0.6136000156402588,1.8833261876008653
,,0.6137,1.9,0.6137001514434814,1.8786706441075296
,,0.6138,1.9,0.613800048828125,1.8666936319827656
,,0.6139,1.9,0.6139001846313477,1.8567064148957872
,,0.614,1.9,0.6140000820159912,1.8542890635652294
,,0.6141,1.9,0.6140999794006348,1.857970055502063
,,0.6142000000000001,1.9,0.6142001152038574,1.861850003980821
,,0.6143000000000001,1.9,0.614300012588501,1.8690477480173393
,,0.6144000000000001,1.9,0.6144001483917236,1.8754150248205776
,,0.6145,1.9,0.6145000457763672,1.8689242879155947
,,0.6146,1.9,0.6146001815795898,1.8563776220698605
,,0.6147,1.9,0.6147000789642334,1.851156935813744
,,0.6148,1.9,0.614799976348877,1.8517357602344682
,,0.6149,1.9,0.6149001121520996,1.8570666630887704
,,0.615,1.9,0.6150000095367432,1.8648187335933557
,,0.6151,1.9,0.6151001453399658,1.8702282712752785
,,0.6152,1.9,0.6152000427246094,1.870894934200099
,,0.6153,1.9,0.615300178527832,1.8609686333210445
,,0.6154000000000001,1.9,0.6154000759124756,1.8501592444631114
,,0.6155,1.9,0.6155002117156982,1.8460260987315362
,,0.6156,1.9,0.6156001091003418,1.8472651388814139
,,0.6157,1.9,0.6157000064849854,1.853586579004572
,,0.6158,1.9,0.615800142288208,1.8618656577539596
,,0.6159,1.9,0.6159000396728516,1.8654334001468869
,,0.616,1.9,0.6160001754760742,1.8632333945592938
,,0.6161,1.9,0.6161000728607178,1.8525699581813948
,,0.6162000000000001,1.9,0.6162002086639404,1.846731592693003
,,0.6163000000000001,1.9,0.616300106048584,1.8445888379733117
,,0.6164000000000001,1.9,0.6164000034332275,1.8471902586386892
,,0.6165,1.9,0.6165001392364502,1.8532235819343028
,,0.6166,1.9,0.6166000366210938,1.8578947720604422
,,0.6167,1.9,0.6167001724243164,1.8582673593982173
,,0.6168,1.9,0.61680006980896,1.8528338545380927
,,0.6169,1.9,0.6169002056121826,1.844686676514926
,,0.617,1.9,0.6170001029968262,1.8404776339263367
,,0.6171,1.9,0.6171000003814697,1.8411729629802465
,,0.6172,1.9,0.6172001361846924,1.8457124352128484
,,0.6173,1.9,0.6173000335693359,1.853311881755518
,,0.6174000000000001,1.9,0.6174001693725586,1.860819410792613
,,0.6175,1.9,0.6175000667572021,1.8623743803849044
,,0.6176,1.9,0.6176002025604248,1.8550143435637234
,,0.6177,1.9,0.6177000999450684,1.8497513037973836
,,0.6178,1.9,0.6177999973297119,1.847952041783383
,,0.6179,1.9,0.6179001331329346,1.8503358694812355
,,0.618,1.9,0.6180000305175781,1.8549866407083335
,,0.6181,1.9,0.6181001663208008,1.8620376527111797
,,0.6182000000000001,1.9,0.6182000637054443,1.8685441385261217
,,0.6183000000000001,1.9,0.618300199508667,1.867758558889485
,,0.6184000000000001,1.9,0.6184000968933105,1.8566991102921606
,,0.6185,1.9,0.6184999942779541,1.8500260491433722
,,0.6186,1.9,0.6186001300811768,1.8486789424673225
,,0.6187,1.9,0.6187000274658203,1.8522154797439794
,,0.6188,1.9,0.618800163269043,1.8582938557998567
,,0.6189,1.9,0.6189000606536865,1.8651333674125439
,,0.619,1.9,0.6190001964569092,1.8730463029068396
,,0.6191,1.9,0.6191000938415527,1.8741998057180036
,,0.6192,1.9,0.6191999912261963,1.8638862676977963
,,0.6193,1.9,0.619300127029419,1.8555685226155152
,,0.6194,1.9,0.6194000244140625,1.853973831431419
,,0.6195,1.9,0.6195001602172852,1.8568144219457714
,,0.6196,1.9,0.6196000576019287,1.8617282752604896
,,0.6197,1.9,0.6197001934051514,1.869469126060955
,,0.6198,1.9,0.6198000907897949,1.8802599524465164
,,0.6199,1.9,0.6198999881744385,1.8770155682322496
,,0.62,1.9,0.6200001239776611,1.8635652375380984
,,0.6201,1.9,0.6201000213623047,1.8539231197890431
,,0.6202000000000001,1.9,0.6202001571655273,1.8529800611274525
,,0.6203000000000001,1.9,0.6203000545501709,1.8552450001370395
,,0.6204000000000001,1.9,0.6204001903533936,1.860298686970543
,,0.6205,1.9,0.6205000877380371,1.8654145360111996
,,0.6206,1.9,0.6205999851226807,1.8703136909700087
,,0.6207,1.9,0.6207001209259033,1.8613581970155717
,,0.6208,1.9,0.6208000183105469,1.8485546355103908
,,0.6209,1.9,0.6209001541137695,1.8444076903509945
,,0.621,1.9,0.6210000514984131,1.8463595342238344
,,0.6211,1.9,0.6211001873016357,1.8521965270479
,,0.6212,1.9,0.6212000846862793,1.8602742733372575
,,0.6213,1.9,0.6212999820709229,1.8695912116637714
,,0.6214,1.9,0.6214001178741455,1.870945284411181
,,0.6215,1.9,0.6215000152587891,1.8601871933712977
,,0.6216,1.9,0.6216001510620117,1.846785748469711
,,0.6217,1.9,0.6217000484466553,1.8435026825375138
,,0.6218,1.9,0.6218001842498779,1.842466793849464
,,0.6219,1.9,0.6219000816345215,1.84527435563306
,,0.622,1.9,0.621999979019165,1.8449727718989857
,,0.6221,1.9,0.6221001148223877,1.8435300351634747
,,0.6222000000000001,1.9,0.6222000122070312,1.8423591916816662
,,0.6223000000000001,1.9,0.6223001480102539,1.8412106920298807
,,0.6224000000000001,1.9,0.6224000453948975,1.8408825335165862
,,0.6225,1.9,0.6225001811981201,1.8431230328252264
,,0.6226,1.9,0.6226000785827637,1.850066201716459
,,0.6227,1.9,0.6226999759674072,1.856747776210895
,,0.6228,1.9,0.6228001117706299,1.8604995549125978
,,0.6229,1.9,0.6229000091552734,1.8606613134215648
,,0.623,1.9,0.6230001449584961,1.8489399535018438
,,0.6231,1.9,0.6231000423431396,1.8394486833735029
,,0.6232,1.9,0.6232001781463623,1.8355142942590248
,,0.6233,1.9,0.6233000755310059,1.837411412587962
,,0.6234,1.9,0.6234002113342285,1.8435704332289722
,,0.6235,1.9,0.6235001087188721,1.8513464990005577
,,0.6236,1.9,0.6236000061035156,1.8566957772534587
,,0.6237,1.9,0.6237001419067383,1.8580574215636705
,,0.6238,1.9,0.6238000392913818,1.8540471624578918
,,0.6239,1.9,0.6239001750946045,1.8499487916344914
,,0.624,1.9,0.624000072479248,1.8484702804076716
,,0.6241,1.9,0.6241002082824707,1.8511028891434507
,,0.6242000000000001,1.9,0.6242001056671143,1.8556768565820654
,,0.6243000000000001,1.9,0.6243000030517578,1.859497928722334
,,0.6244000000000001,1.9,0.6244001388549805,1.8618930727592242
,,0.6245,1.9,0.624500036239624,1.8618955758853486
,,0.6246,1.9,0.6246001720428467,1.8552432548871893
,,0.6247,1.9,0.6247000694274902,1.8504715378902379
,,0.6248,1.9,0.6248002052307129,1.8506653493197827
,,0.6249,1.9,0.6249001026153564,1.8560860570454567
,,0.625,1.9,0.625,1.8622182097800086
,,0.6251,1.9,0.6251001358032227,1.870098146530528
,,0.6252,1.9,0.6252000331878662,1.8742822242159103
,,0.6253,1.9,0.6253001689910889,1.8727859225116665
,,0.6254,1.9,0.6254000663757324,1.868162644642859
,,0.6255000000000001,1.9,0.6255002021789551,1.861468776173605
,,0.6256,1.9,0.6256000995635986,1.858964296491412
,,0.6257,1.9,0.6256999969482422,1.858648188891003
,,0.6258,1.9,0.6258001327514648,1.8594401626352188
,,0.6259,1.9,0.6259000301361084,1.8643164570372257
,,0.626,1.9,0.626000165939331,1.8708597855533777
,,0.6261,1.9,0.6261000633239746,1.8717667304325163
,,0.6262,1.9,0.6262001991271973,1.8621097478157302
,,0.6263000000000001,1.9,0.6263000965118408,1.8550771101640064
,,0.6264000000000001,1.9,0.6263999938964844,1.8534592139436574
,,0.6265000000000001,1.9,0.626500129699707,1.8553740136525836
,,0.6266,1.9,0.6266000270843506,1.8603268004831657
,,0.6267,1.9,0.6267001628875732,1.8642483484944414
,,0.6268,1.9,0.6268000602722168,1.8646663627102933
,,0.6269,1.9,0.6269001960754395,1.8577806281922769
,,0.627,1.9,0.627000093460083,1.8495132205772666
,,0.6271,1.9,0.6270999908447266,1.8469270853421786
,,0.6272,1.9,0.6272001266479492,1.8493626646026076
,,0.6273,1.9,0.6273000240325928,1.8543591365045469
,,0.6274,1.9,0.6274001598358154,1.858741136214594
,,0.6275000000000001,1.9,0.627500057220459,1.866934806633998
,,0.6276,1.9,0.6276001930236816,1.8696884139982584
,,0.6277,1.9,0.6277000904083252,1.8577097066938795
,,0.6278,1.9,0.6277999877929688,1.8477109779770386
,,0.6279,1.9,0.6279001235961914,1.84408721935133
,,0.628,1.9,0.628000020980835,1.8449865712308333
,,0.6281,1.9,0.6281001567840576,1.846856052640649
,,0.6282,1.9,0.6282000541687012,1.8461387279245316
,,0.6283000000000001,1.9,0.6283001899719238,1.8431678352747212
,,0.6284000000000001,1.9,0.6284000873565674,1.8399154644612035
,,0.6285000000000001,1.9,0.6284999847412109,1.8385835798515524
,,0.6286,1.9,0.6286001205444336,1.8368213558774327
,,0.6287,1.9,0.6287000179290771,1.837691801633014
,,0.6288,1.9,0.6288001537322998,1.8426359057285473
,,0.6289,1.9,0.6289000511169434,1.8477721348944207
,,0.629,1.9,0.629000186920166,1.8457535758407593
,,0.6291,1.9,0.6291000843048096,1.8429856076212008
,,0.6292,1.9,0.6291999816894531,1.8381680400546554
,,0.6293,1.9,0.6293001174926758,1.8317179990028922
,,0.6294,1.9,0.6294000148773193,1.8314016748772997
,,0.6295000000000001,1.9,0.629500150680542,1.8340604051206748
,,0.6296,1.9,0.6296000480651855,1.8398429463317003
,,0.6297,1.9,0.6297001838684082,1.846821202204992
,,0.6298,1.9,0.6298000812530518,1.8525318956080485
,,0.6299,1.9,0.6298999786376953,1.8496941196013073
,,0.63,1.9,0.630000114440918,1.8408200833583312
,,0.6301,1.9,0.6301000118255615,1.8353622449348006
,,0.6302,1.9,0.6302001476287842,1.8346548524279545
,,0.6303000000000001,1.9,0.6303000450134277,1.8387033904727836
,,0.6304000000000001,1.9,0.6304001808166504,1.8433477200631283
,,0.6305000000000001,1.9,0.630500078201294,1.8484647445811184
,,0.6306,1.9,0.6305999755859375,1.848924272109943
,,0.6307,1.9,0.6307001113891602,1.8440741050250318
,,0.6308,1.9,0.6308000087738037,1.836721755577092
,,0.6309,1.9,0.6309001445770264,1.8338563551264302
,,0.631,1.9,0.6310000419616699,1.8365099701965628
,,0.6311,1.9,0.6311001777648926,1.842400730467924
,,0.6312,1.9,0.6312000751495361,1.8471558346587882
,,0.6313,1.9,0.6313002109527588,1.8524518716433407
,,0.6314,1.9,0.6314001083374023,1.8520106351701187
,,0.6315000000000001,1.9,0.6315000057220459,1.8420601140709036
,,0.6316,1.9,0.6316001415252686,1.8338361994263699
,,0.6317,1.9,0.6317000389099121,1.8338086281820813
,,0.6318,1.9,0.6318001747131348,1.8371293979693046
,,0.6319,1.9,0.6319000720977783,1.8440939240891026
,,0.632,1.9,0.632000207901001,1.8532977977636007
,,0.6321,1.9,0.6321001052856445,1.8644337260735222
,,0.6322,1.9,0.6322000026702881,1.871222050125738
,,0.6323000000000001,1.9,0.6323001384735107,1.8633697451967866
,,0.6324000000000001,1.9,0.6324000358581543,1.8508209660047708
,,0.6325000000000001,1.9,0.632500171661377,1.8456114396151624
,,0.6326,1.9,0.6326000690460205,1.8470267617304976
,,0.6327,1.9,0.6327002048492432,1.8517860568416458
,,0.6328,1.9,0.6328001022338867,1.857163366283096
,,0.6329,1.9,0.6328999996185303,1.860842529989288
,,0.633,1.9,0.6330001354217529,1.8557020812447118
,,0.6331,1.9,0.6331000328063965,1.8465084573084756
,,0.6332,1.9,0.6332001686096191,1.8398762634357098
,,0.6333,1.9,0.6333000659942627,1.8404238178421477
,,0.6334,1.9,0.6334002017974854,1.8470701162010692
,,0.6335,1.9,0.6335000991821289,1.8560690648164162
,,0.6336,1.9,0.6335999965667725,1.8661406595856413
,,0.6337,1.9,0.6337001323699951,1.8763631010840036
,,0.6338,1.9,0.6338000297546387,1.8765960181615384
,,0.6339,1.9,0.6339001655578613,1.8619541545972116
,,0.634,1.9,0.6340000629425049,1.847436583506399
,,0.6341,1.9,0.6341001987457275,1.8417352454154046
,,0.6342,1.9,0.6342000961303711,1.8426860551159536
,,0.6343000000000001,1.9,0.6342999935150146,1.8467015931631214
,,0.6344000000000001,1.9,0.6344001293182373,1.8499368213830971
,,0.6345000000000001,1.9,0.6345000267028809,1.8500270511122783
,,0.6346,1.9,0.6346001625061035,1.843988699481708
,,0.6347,1.9,0.6347000598907471,1.8388574843277656
,,0.6348,1.9,0.6348001956939697,1.8372545709897232
,,0.6349,1.9,0.6349000930786133,1.8384259539240868
,,0.635,1.9,0.6349999904632568,1.8425836725836569
,,0.6351,1.9,0.6351001262664795,1.8478248973892208
,,0.6352,1.9,0.635200023651123,1.853638878845485
,,0.6353,1.9,0.6353001594543457,1.8514777760183636
,,0.6354,1.9,0.6354000568389893,1.8406334033508616
,,0.6355,1.9,0.6355001926422119,1.8337565143076542
,,0.6356,1.9,0.6356000900268555,1.8310962451987
,,0.6357,1.9,0.635699987411499,1.8341000727488477
,,0.6358,1.9,0.6358001232147217,1.839621305592905
,,0.6359,1.9,0.6359000205993652,1.8442488441788698
,,0.636,1.9,0.6360001564025879,1.8450915783174977
,,0.6361,1.9,0.6361000537872314,1.8440576826349906
,,0.6362,1.9,0.6362001895904541,1.837439709111629
,,0.6363000000000001,1.9,0.6363000869750977,1.8336146442756043
,,0.6364000000000001,1.9,0.6363999843597412,1.8340964034728577
,,0.6365000000000001,1.9,0.6365001201629639,1.836755916032946
,,0.6366,1.9,0.6366000175476074,1.841987257742062
,,0.6367,1.9,0.6367001533508301,1.8458242503328346
,,0.6368,1.9,0.6368000507354736,1.8481313277269056
,,0.6369,1.9,0.6369001865386963,1.8418739920731557
,,0.637,1.9,0.6370000839233398,1.835984050132379
,,0.6371,1.9,0.6370999813079834,1.8355418969353536
,,0.6372,1.9,0.637200117111206,1.8371836102758627
,,0.6373,1.9,0.6373000144958496,1.8417208540390007
,,0.6374,1.9,0.6374001502990723,1.8482211286713757
,,0.6375,1.9,0.6375000476837158,1.8511440786111852
,,0.6376000000000001,1.9,0.6376001834869385,1.8509856502259312
,,0.6377,1.9,0.637700080871582,1.8441564629810494
,,0.6378,1.9,0.6377999782562256,1.8386352456902302
,,0.6379,1.9,0.6379001140594482,1.8378016677534532
,,0.638,1.9,0.6380000114440918,1.8409571793371486
,,0.6381,1.9,0.6381001472473145,1.8451404606691928
,,0.6382,1.9,0.638200044631958,1.8522215805805373
,,0.6383,1.9,0.6383001804351807,1.8637085996179492
,,0.6384000000000001,1.9,0.6384000778198242,1.8624246449159287
,,0.6385000000000001,1.9,0.6384999752044678,1.8491187151564545
,,0.6386000000000001,1.9,0.6386001110076904,1.840542608953996
,,0.6387,1.9,0.638700008392334,1.8381771589354445
,,0.6388,1.9,0.6388001441955566,1.8413023333666079
,,0.6389,1.9,0.6389000415802002,1.8492087387168583
,,0.639,1.9,0.6390001773834229,1.8600706042474884
,,0.6391,1.9,0.6391000747680664,1.8681356186708407
,,0.6392,1.9,0.6392002105712891,1.8679140242238903
,,0.6393,1.9,0.6393001079559326,1.8596601448641477
,,0.6394,1.9,0.6394000053405762,1.8506385213473195
,,0.6395,1.9,0.6395001411437988,1.8458425913901015
,,0.6396000000000001,1.9,0.6396000385284424,1.8475246634036415
,,0.6397,1.9,0.639700174331665,1.8512654319386586
,,0.6398,1.9,0.6398000717163086,1.8576174034422615
,,0.6399,1.9,0.6399002075195312,1.864189226860342
,,0.64,1.9,0.6400001049041748,1.858743221569206
,,0.6401,1.9,0.6401000022888184,1.8483464458698324
,,0.6402,1.9,0.640200138092041,1.8429147589082344
,,0.6403,1.9,0.6403000354766846,1.8426896170305693
,,0.6404000000000001,1.9,0.6404001712799072,1.848594363127041
,,0.6405000000000001,1.9,0.6405000686645508,1.8550093557838363
,,0.6406000000000001,1.9,0.6406002044677734,1.8593341600071915
,,0.6407,1.9,0.640700101852417,1.8581302906774353
,,0.6408,1.9,0.6407999992370605,1.8490005807434395
,,0.6409,1.9,0.6409001350402832,1.8412830944320469
,,0.641,1.9,0.6410000324249268,1.8399546299010139
,,0.6411,1.9,0.6411001682281494,1.8432239811836448
,,0.6412,1.9,0.641200065612793,1.8484255557772917
,,0.6413,1.9,0.6413002014160156,1.8550045417228347
,,0.6414,1.9,0.6414000988006592,1.861906917045345
,,0.6415,1.9,0.6414999961853027,1.8588757382829664
,,0.6416000000000001,1.9,0.6416001319885254,1.8490394528496885
,,0.6417,1.9,0.641700029373169,1.843453530650651
,,0.6418,1.9,0.6418001651763916,1.845763529951021
,,0.6419,1.9,0.6419000625610352,1.8514839196127968
,,0.642,1.9,0.6420001983642578,1.8585813528828774
,,0.6421,1.9,0.6421000957489014,1.8648739364162785
,,0.6422,1.9,0.6421999931335449,1.8629680076996689
,,0.6423,1.9,0.6423001289367676,1.8509983869814148
,,0.6424000000000001,1.9,0.6424000263214111,1.8393700159389204
,,0.6425000000000001,1.9,0.6425001621246338,1.8319292028645144
,,0.6426000000000001,1.9,0.6426000595092773,1.8299908993720935
,,0.6427,1.9,0.6427001953125,1.8309975374251308
,,0.6428,1.9,0.6428000926971436,1.8264216068301384
,,0.6429,1.9,0.6428999900817871,1.8158630521069212
,,0.643,1.9,0.6430001258850098,1.8105872457755041
,,0.6431,1.9,0.6431000232696533,1.8073299020815943
,,0.6432,1.9,0.643200159072876,1.810464750768556
,,0.6433,1.9,0.6433000564575195,1.8158437749738343
,,0.6434,1.9,0.6434001922607422,1.8235915745229943
,,0.6435,1.9,0.6435000896453857,1.8305487080437144
,,0.6436000000000001,1.9,0.6435999870300293,1.8368774397338754
,,0.6437,1.9,0.643700122833252,1.837449116464396
,,0.6438,1.9,0.6438000202178955,1.8282968188588282
,,0.6439,1.9,0.6439001560211182,1.8151315101453347
,,0.644,1.9,0.6440000534057617,1.810453931879786
,,0.6441,1.9,0.6441001892089844,1.812096378102916
,,0.6442,1.9,0.6442000865936279,1.818483233354372
,,0.6443,1.9,0.6442999839782715,1.8265498081704128
,,0.6444000000000001,1.9,0.6444001197814941,1.8349845954892516
,,0.6445000000000001,1.9,0.6445000171661377,1.8374734541783537
,,0.6446000000000001,1.9,0.6446001529693604,1.8321825398559686
,,0.6447,1.9,0.6447000503540039,1.8273580254951591
,,0.6448,1.9,0.6448001861572266,1.8279966076334424
,,0.6449,1.9,0.6449000835418701,1.833180113722196
,,0.645,1.9,0.6449999809265137,1.8380429571454922
,,0.6451,1.9,0.6451001167297363,1.843913270716633
,,0.6452,1.9,0.6452000141143799,1.8498525875974043
,,0.6453,1.9,0.6453001499176025,1.8493431687020756
,,0.6454,1.9,0.6454000473022461,1.8434474584654699
,,0.6455,1.9,0.6455001831054688,1.8395051696476024
,,0.6456,1.9,0.6456000804901123,1.8432535857122534
,,0.6457,1.9,0.6456999778747559,1.8479137247166393
,,0.6458,1.9,0.6458001136779785,1.8539469663925157
,,0.6459,1.9,0.6459000110626221,1.8596493503617444
,,0.646,1.9,0.6460001468658447,1.8652672605674425
,,0.6461,1.9,0.6461000442504883,1.8704808951756813
,,0.6462,1.9,0.6462001800537109,1.8738419315263342
,,0.6463,1.9,0.6463000774383545,1.8695414931942707
,,0.6464000000000001,1.9,0.646399974822998,1.8644016054116426
,,0.6465000000000001,1.9,0.6465001106262207,1.860179344861579
,,0.6466000000000001,1.9,0.6466000080108643,1.859568287858133
,,0.6467,1.9,0.6467001438140869,1.8625646945864776
,,0.6468,1.9,0.6468000411987305,1.868502149504126
,,0.6469,1.9,0.6469001770019531,1.8679586019711025
,,0.647,1.9,0.6470000743865967,1.8653087254888345
,,0.6471,1.9,0.6471002101898193,1.8609071203982022
,,0.6472,1.9,0.6472001075744629,1.8542986344042056
,,0.6473,1.9,0.6473000049591064,1.853179646410958
,,0.6474,1.9,0.6474001407623291,1.8563090116553291
,,0.6475,1.9,0.6475000381469727,1.8576646300945971
,,0.6476,1.9,0.6476001739501953,1.862880110288978
,,0.6477,1.9,0.6477000713348389,1.864216333736245
,,0.6478,1.9,0.6478002071380615,1.8568608423179813
,,0.6479,1.9,0.6479001045227051,1.8460266026692547
,,0.648,1.9,0.6480000019073486,1.8419358448778285
,,0.6481,1.9,0.6481001377105713,1.8454783758821065
,,0.6482,1.9,0.6482000350952148,1.8512829689439716
,,0.6483,1.9,0.6483001708984375,1.8546797977452762
,,0.6484000000000001,1.9,0.648400068283081,1.8559823664305177
,,0.6485000000000001,1.9,0.6485002040863037,1.8480935677448493
,,0.6486000000000001,1.9,0.6486001014709473,1.8384563986931308
,,0.6487,1.9,0.6486999988555908,1.8334714988063034
,,0.6488,1.9,0.6488001346588135,1.834581356824518
,,0.6489,1.9,0.648900032043457,1.8398126744282846
,,0.649,1.9,0.6490001678466797,1.8450062903771767
,,0.6491,1.9,0.6491000652313232,1.8479178088584323
,,0.6492,1.9,0.6492002010345459,1.8458209483929877
,,0.6493,1.9,0.6493000984191895,1.839973679187309
,,0.6494,1.9,0.649399995803833,1.8326888606005713
,,0.6495,1.9,0.6495001316070557,1.8287755955888367
,,0.6496,1.9,0.6496000289916992,1.8320214119729106
,,0.6497,1.9,0.6497001647949219,1.8350380666343715
,,0.6498,1.9,0.6498000621795654,1.8370680269117001
,,0.6499,1.9,0.6499001979827881,1.8314890707340927
,,0.65,1.9,0.6500000953674316,1.824748547773732
,,0.6501,1.9,0.6500999927520752,1.821272723359785
,,0.6502,1.9,0.6502001285552979,1.8203770557813412
,,0.6503,1.9,0.6503000259399414,1.8229210339833795
,,0.6504000000000001,1.9,0.6504001617431641,1.8252230013297293
,,0.6505000000000001,1.9,0.6505000591278076,1.823048241675252
,,0.6506000000000001,1.9,0.6506001949310303,1.8192205262772345
,,0.6507000000000001,1.9,0.6507000923156738,1.8192256052648326
,,0.6508,1.9,0.6507999897003174,1.8173039370535027
,,0.6509,1.9,0.65090012550354,1.8174365827649706
,,0.651,1.9,0.6510000228881836,1.8201530436315123
,,0.6511,1.9,0.6511001586914062,1.8239194820919717
,,0.6512,1.9,0.6512000560760498,1.8279181130504656
,,0.6513,1.9,0.6513001918792725,1.8336172129383752
,,0.6514,1.9,0.651400089263916,1.8368628747964635
,,0.6515,1.9,0.6514999866485596,1.8367861496251214
,,0.6516,1.9,0.6516001224517822,1.8287164158655627
,,0.6517000000000001,1.9,0.6517000198364258,1.8245365039627952
,,0.6518,1.9,0.6518001556396484,1.8256708649902853
,,0.6519,1.9,0.651900053024292,1.828513484499091
,,0.652,1.9,0.6520001888275146,1.835551478211855
,,0.6521,1.9,0.6521000862121582,1.843705649244562
,,0.6522,1.9,0.6521999835968018,1.849178731878846
,,0.6523,1.9,0.6523001194000244,1.847337334801748
,,0.6524,1.9,0.652400016784668,1.8368447192698298
,,0.6525000000000001,1.9,0.6525001525878906,1.8320733594819598
,,0.6526000000000001,1.9,0.6526000499725342,1.8334727121218022
,,0.6527000000000001,1.9,0.6527001857757568,1.839956302053075
,,0.6528,1.9,0.6528000831604004,1.847141819135505
,,0.6529,1.9,0.652899980545044,1.8554779637759036
,,0.653,1.9,0.6530001163482666,1.8613409881758451
,,0.6531,1.9,0.6531000137329102,1.8572836289131092
,,0.6532,1.9,0.6532001495361328,1.8457572568567389
,,0.6533,1.9,0.6533000469207764,1.8375442204276584
,,0.6534,1.9,0.653400182723999,1.8378978014197798
,,0.6535,1.9,0.6535000801086426,1.8402318275269234
,,0.6536,1.9,0.6535999774932861,1.8500550391287836
,,0.6537000000000001,1.9,0.6537001132965088,1.8644636205016536
,,0.6538,1.9,0.6538000106811523,1.873840111910261
,,0.6539,1.9,0.653900146484375,1.8723745729879393
,,0.654,1.9,0.6540000438690186,1.8673451844511717
,,0.6541,1.9,0.6541001796722412,1.8568241066622633
,,0.6542,1.9,0.6542000770568848,1.8519162157121791
,,0.6543,1.9,0.6542999744415283,1.851454768191886
,,0.6544,1.9,0.654400110244751,1.8542984130659403
,,0.6545000000000001,1.9,0.6545000076293945,1.8599410484437693
,,0.6546000000000001,1.9,0.6546001434326172,1.8607258632666057
,,0.6547000000000001,1.9,0.6547000408172607,1.8519263877719265
,,0.6548,1.9,0.6548001766204834,1.8424546824427825
,,0.6549,1.9,0.654900074005127,1.8398213829088832
,,0.655,1.9,0.6550002098083496,1.8437481540451854
,,0.6551,1.9,0.6551001071929932,1.8502004399276002
,,0.6552,1.9,0.6552000045776367,1.8555488991605937
,,0.6553,1.9,0.6553001403808594,1.863825806408349
,,0.6554,1.9,0.6554000377655029,1.868671663745458
,,0.6555,1.9,0.6555001735687256,1.8612783823763612
,,0.6556,1.9,0.6556000709533691,1.8486745623537097
,,0.6557000000000001,1.9,0.6557002067565918,1.8399268051399569
,,0.6558,1.9,0.6558001041412354,1.838024023442963
,,0.6559,1.9,0.6559000015258789,1.8408445158248057
,,0.656,1.9,0.6560001373291016,1.8462395605287611
,,0.6561,1.9,0.6561000347137451,1.8541929305804132
,,0.6562,1.9,0.6562001705169678,1.853590643881408
,,0.6563,1.9,0.6563000679016113,1.842689552884991
,,0.6564,1.9,0.656400203704834,1.8333199177567576
,,0.6565000000000001,1.9,0.6565001010894775,1.8308587791884432
,,0.6566000000000001,1.9,0.6565999984741211,1.8331033892694477
,,0.6567000000000001,1.9,0.6567001342773438,1.8384759389232985
,,0.6568,1.9,0.6568000316619873,1.8466916356299676
,,0.6569,1.9,0.65690016746521,1.855176359164539
,,0.657,1.9,0.6570000648498535,1.849157151928153
,,0.6571,1.9,0.6571002006530762,1.8351495806897282
,,0.6572,1.9,0.6572000980377197,1.828088302241222
,,0.6573,1.9,0.6572999954223633,1.8260109652292276
,,0.6574,1.9,0.6574001312255859,1.8299686452116464
,,0.6575,1.9,0.6575000286102295,1.835271947433292
,,0.6576,1.9,0.6576001644134521,1.8371139199240663
,,0.6577000000000001,1.9,0.6577000617980957,1.8311088899575745
,,0.6578,1.9,0.6578001976013184,1.8254135629869837
,,0.6579,1.9,0.6579000949859619,1.8200830862013102
,,0.658,1.9,0.6579999923706055,1.8198603366349226
,,0.6581,1.9,0.6581001281738281,1.8232434226364693
,,0.6582,1.9,0.6582000255584717,1.8270974741716772
,,0.6583,1.9,0.6583001613616943,1.8314621025839841
,,0.6584,1.9,0.6584000587463379,1.832615967864418
,,0.6585000000000001,1.9,0.6585001945495605,1.8283705441439067
,,0.6586000000000001,1.9,0.6586000919342041,1.8202637325198332
,,0.6587000000000001,1.9,0.6586999893188477,1.8149048357239055
,,0.6588,1.9,0.6588001251220703,1.813705871505977
,,0.6589,1.9,0.6589000225067139,1.8175781695854016
,,0.659,1.9,0.6590001583099365,1.8217271857337651
,,0.6591,1.9,0.6591000556945801,1.8229910009647148
,,0.6592,1.9,0.6592001914978027,1.822477048336919
,,0.6593,1.9,0.6593000888824463,1.82294046093112
,,0.6594,1.9,0.6593999862670898,1.8234873559203149
,,0.6595,1.9,0.6595001220703125,1.823147261169999
,,0.6596,1.9,0.659600019454956,1.8260121976511507
,,0.6597,1.9,0.6597001552581787,1.8317417571587835
,,0.6598,1.9,0.6598000526428223,1.8394938860113388
,,0.6599,1.9,0.6599001884460449,1.848317583561373
,,0.66,1.9,0.6600000858306885,1.8492877487568167
,,0.6601,1.9,0.660099983215332,1.8415522348646065
,,0.6602,1.9,0.6602001190185547,1.8350287258847466
,,0.6603,1.9,0.6603000164031982,1.8343418865480108
,,0.6604,1.9,0.6604001522064209,1.837590518705142
,,0.6605000000000001,1.9,0.6605000495910645,1.8434800363789328
,,0.6606000000000001,1.9,0.6606001853942871,1.8532728186039424
,,0.6607000000000001,1.9,0.6607000827789307,1.8609040933424097
,,0.6608,1.9,0.6607999801635742,1.8612731176386588
,,0.6609,1.9,0.6609001159667969,1.8514672128172864
,,0.661,1.9,0.6610000133514404,1.8431230925656712
,,0.6611,1.9,0.6611001491546631,1.8431900572318205
,,0.6612,1.9,0.6612000465393066,1.8482084795237792
,,0.6613,1.9,0.6613001823425293,1.8569975449551857
,,0.6614,1.9,0.6614000797271729,1.866592110799937
,,0.6615,1.9,0.6614999771118164,1.87577709372794
,,0.6616,1.9,0.6616001129150391,1.880992880261815
,,0.6617,1.9,0.6617000102996826,1.874930167560133
,,0.6618,1.9,0.6618001461029053,1.8643274158524634
,,0.6619,1.9,0.6619000434875488,1.8559193374013747
,,0.662,1.9,0.6620001792907715,1.8539969849208193
,,0.6621,1.9,0.662100076675415,1.8563721464228709
,,0.6622,1.9,0.6621999740600586,1.8608720477311866
,,0.6623,1.9,0.6623001098632812,1.8658645173679669
,,0.6624,1.9,0.6624000072479248,1.8631073136766227
,,0.6625000000000001,1.9,0.6625001430511475,1.851581702091184
,,0.6626000000000001,1.9,0.662600040435791,1.8434253108401242
,,0.6627000000000001,1.9,0.6627001762390137,1.843818461663175
,,0.6628000000000001,1.9,0.6628000736236572,1.8484229707963875
,,0.6629,1.9,0.6629002094268799,1.8510848176650025
,,0.663,1.9,0.6630001068115234,1.8546261711838976
,,0.6631,1.9,0.663100004196167,1.8599316999334412
,,0.6632,1.9,0.6632001399993896,1.8505531038891765
,,0.6633,1.9,0.6633000373840332,1.8354487558843005
,,0.6634,1.9,0.6634001731872559,1.8292685372765716
,,0.6635,1.9,0.6635000705718994,1.8310144721413613
,,0.6636,1.9,0.6636002063751221,1.838683799690977
,,0.6637,1.9,0.6637001037597656,1.847017696489672
,,0.6638000000000001,1.9,0.6638000011444092,1.8539216561710183
,,0.6639,1.9,0.6639001369476318,1.8541171668591372
,,0.664,1.9,0.6640000343322754,1.843857069418438
,,0.6641,1.9,0.664100170135498,1.832273379567776
,,0.6642,1.9,0.6642000675201416,1.8259617599327038
,,0.6643,1.9,0.6643002033233643,1.8268993879670976
,,0.6644,1.9,0.6644001007080078,1.8304798223540444
,,0.6645000000000001,1.9,0.6644999980926514,1.8324251363783446
,,0.6646000000000001,1.9,0.664600133895874,1.831546011760902
,,0.6647000000000001,1.9,0.6647000312805176,1.8291997636086086
,,0.6648000000000001,1.9,0.6648001670837402,1.8260312802647183
,,0.6649,1.9,0.6649000644683838,1.823185597138288
,,0.665,1.9,0.6650002002716064,1.824349609776657
,,0.6651,1.9,0.66510009765625,1.8266737135165672
,,0.6652,1.9,0.6651999950408936,1.830439706294981
,,0.6653,1.9,0.6653001308441162,1.8287190109970042
,,0.6654,1.9,0.6654000282287598,1.8225871621179044
,,0.6655,1.9,0.6655001640319824,1.8195197118433908
,,0.6656,1.9,0.665600061416626,1.8179638563152762
,,0.6657,1.9,0.6657001972198486,1.818296982875686
,,0.6658000000000001,1.9,0.6658000946044922,1.8221274259103761
,,0.6659,1.9,0.6658999919891357,1.8283676694494542
,,0.666,1.9,0.6660001277923584,1.835762305833464
,,0.6661,1.9,0.666100025177002,1.838552203984398
,,0.6662,1.9,0.6662001609802246,1.838291969054176
,,0.6663,1.9,0.6663000583648682,1.8316087278120774
,,0.6664,1.9,0.6664001941680908,1.8246522953492388
,,0.6665,1.9,0.6665000915527344,1.8248876735904507
,,0.6666000000000001,1.9,0.6665999889373779,1.8290046818286263
,,0.6667000000000001,1.9,0.6667001247406006,1.8346143601881895
,,0.6668000000000001,1.9,0.6668000221252441,1.843315531313833
,,0.6669,1.9,0.6669001579284668,1.850838361120326
,,0.667,1.9,0.6670000553131104,1.8498953373342566
,,0.6671,1.9,0.667100191116333,1.8374222994405207
,,0.6672,1.9,0.6672000885009766,1.8311509755540587
,,0.6673,1.9,0.6672999858856201,1.8303594620284687
,,0.6674,1.9,0.6674001216888428,1.836844435811115
,,0.6675,1.9,0.6675000190734863,1.8463886085832968
,,0.6676,1.9,0.667600154876709,1.8583214630352614
,,0.6677,1.9,0.6677000522613525,1.86288455197817
,,0.6678000000000001,1.9,0.6678001880645752,1.8621331590131898
,,0.6679,1.9,0.6679000854492188,1.8544572971389846
,,0.668,1.9,0.6679999828338623,1.8439092945573101
,,0.6681,1.9,0.668100118637085,1.8382262512036893
,,0.6682,1.9,0.6682000160217285,1.8409223244240864
,,0.6683,1.9,0.6683001518249512,1.8456323547291351
,,0.6684,1.9,0.6684000492095947,1.8521365263380394
,,0.6685,1.9,0.6685001850128174,1.8585843106004587
,,0.6686000000000001,1.9,0.6686000823974609,1.853587427609181
,,0.6687000000000001,1.9,0.6686999797821045,1.8457022739563198
,,0.6688000000000001,1.9,0.6688001155853271,1.83833574715338
,,0.6689,1.9,0.6689000129699707,1.8358901451284522
,,0.669,1.9,0.6690001487731934,1.8393307280317295
,,0.6691,1.9,0.6691000461578369,1.8471663167963834
,,0.6692,1.9,0.6692001819610596,1.8541513214746819
,,0.6693,1.9,0.6693000793457031,1.8617342605849085
,,0.6694,1.9,0.6693999767303467,1.8535781560011277
,,0.6695,1.9,0.6695001125335693,1.8402047475409407
,,0.6696,1.9,0.6696000099182129,1.833549582745746
,,0.6697,1.9,0.6697001457214355,1.833353520704014
,,0.6698000000000001,1.9,0.6698000431060791,1.83902265492717
,,0.6699,1.9,0.6699001789093018,1.8425813431493496
,,0.67,1.9,0.6700000762939453,1.8439042556791019
,,0.6701,1.9,0.6700999736785889,1.8396487845352174
,,0.6702,1.9,0.6702001094818115,1.8320492344893164
,,0.6703,1.9,0.6703000068664551,1.8261080949610802
,,0.6704,1.9,0.6704001426696777,1.8246535938609472
,,0.6705,1.9,0.6705000400543213,1.8272732285509
,,0.6706000000000001,1.9,0.670600175857544,1.8328211085080341
,,0.6707000000000001,1.9,0.6707000732421875,1.8379402040596047
,,0.6708000000000001,1.9,0.6708002090454102,1.839465083943059
,,0.6709,1.9,0.6709001064300537,1.8357566090436723
,,0.671,1.9,0.6710000038146973,1.829196661932296
,,0.6711,1.9,0.6711001396179199,1.8243847234419988
,,0.6712,1.9,0.6712000370025635,1.82308662207735
,,0.6713,1.9,0.6713001728057861,1.826094590103952
,,0.6714,1.9,0.6714000701904297,1.8298446703376239
,,0.6715,1.9,0.6715002059936523,1.8301035910652046
,,0.6716,1.9,0.6716001033782959,1.825697624818595
,,0.6717,1.9,0.6717000007629395,1.8213070303008145
,,0.6718,1.9,0.6718001365661621,1.817730487840847
,,0.6719,1.9,0.6719000339508057,1.8183625428546104
,,0.672,1.9,0.6720001697540283,1.8239425744632576
,,0.6721,1.9,0.6721000671386719,1.8295960113900747
,,0.6722,1.9,0.6722002029418945,1.8346069214608869
,,0.6723,1.9,0.6723001003265381,1.8396626798059785
,,0.6724,1.9,0.6723999977111816,1.8357777161419724
,,0.6725,1.9,0.6725001335144043,1.826065718955947
,,0.6726000000000001,1.9,0.6726000308990479,1.8195210292692099
,,0.6727000000000001,1.9,0.6727001667022705,1.819661990023795
,,0.6728000000000001,1.9,0.6728000640869141,1.8246101571596092
,,0.6729,1.9,0.6729001998901367,1.8327329709283433
,,0.673,1.9,0.6730000972747803,1.8401657333225094
,,0.6731,1.9,0.6730999946594238,1.8485941617286155
,,0.6732,1.9,0.6732001304626465,1.8459042456013453
,,0.6733,1.9,0.67330002784729,1.834737284409328
,,0.6734,1.9,0.6734001636505127,1.8304555892356664
,,0.6735,1.9,0.6735000610351562,1.830458609109863
,,0.6736,1.9,0.6736001968383789,1.8341642960513573
,,0.6737,1.9,0.6737000942230225,1.840001267739095
,,0.6738,1.9,0.673799991607666,1.8485262201005828
,,0.6739,1.9,0.6739001274108887,1.85619456645035
,,0.674,1.9,0.6740000247955322,1.8495624569651592
,,0.6741,1.9,0.6741001605987549,1.8371877601528375
,,0.6742,1.9,0.6742000579833984,1.8320091684143955
,,0.6743,1.9,0.6743001937866211,1.8315179769563286
,,0.6744,1.9,0.6744000911712646,1.8353850745242244
,,0.6745,1.9,0.6744999885559082,1.8413464761437086
,,0.6746000000000001,1.9,0.6746001243591309,1.8491878033239055
,,0.6747000000000001,1.9,0.6747000217437744,1.8528334245054798
,,0.6748000000000001,1.9,0.6748001575469971,1.843226655953738
,,0.6749,1.9,0.6749000549316406,1.8333407971032853
,,0.675,1.9,0.6750001907348633,1.830504313705685
,,0.6751,1.9,0.6751000881195068,1.8314006297230299
,,0.6752,1.9,0.6751999855041504,1.8361826913069612
,,0.6753,1.9,0.675300121307373,1.845061333997443
,,0.6754,1.9,0.6754000186920166,1.8553749781528766
,,0.6755,1.9,0.6755001544952393,1.8598658886505306
,,0.6756,1.9,0.6756000518798828,1.849363921495283
,,0.6757,1.9,0.6757001876831055,1.8353021960809965
,,0.6758,1.9,0.675800085067749,1.8295772729751691
,,0.6759000000000001,1.9,0.6758999824523926,1.8314640516703387
,,0.676,1.9,0.6760001182556152,1.8369205326114737
,,0.6761,1.9,0.6761000156402588,1.845459212873763
,,0.6762,1.9,0.6762001514434814,1.8543429974509202
,,0.6763,1.9,0.676300048828125,1.8541250360202652
,,0.6764,1.9,0.6764001846313477,1.8407285252456105
,,0.6765,1.9,0.6765000820159912,1.8314519620814038
,,0.6766000000000001,1.9,0.6765999794006348,1.830873378760353
,,0.6767000000000001,1.9,0.6767001152038574,1.8331498925266132
,,0.6768000000000001,1.9,0.676800012588501,1.8386857981293987
,,0.6769000000000001,1.9,0.6769001483917236,1.8437262702401727
,,0.677,1.9,0.6770000457763672,1.8505215417924703
,,0.6771,1.9,0.6771001815795898,1.845497505661665
,,0.6772,1.9,0.6772000789642334,1.8348138787746655
,,0.6773,1.9,0.677299976348877,1.8293290419935846
,,0.6774,1.9,0.6774001121520996,1.8283471444669677
,,0.6775,1.9,0.6775000095367432,1.832342716861497
,,0.6776,1.9,0.6776001453399658,1.8397969779500813
,,0.6777,1.9,0.6777000427246094,1.8466138252801119
,,0.6778,1.9,0.677800178527832,1.8476977149368499
,,0.6779000000000001,1.9,0.6779000759124756,1.8367906392210258
,,0.678,1.9,0.6779999732971191,1.826547964892242
,,0.6781,1.9,0.6781001091003418,1.82406261339375
,,0.6782,1.9,0.6782000064849854,1.8253475285205798
,,0.6783,1.9,0.678300142288208,1.830913232199903
,,0.6784,1.9,0.6784000396728516,1.8367860998398537
,,0.6785,1.9,0.6785001754760742,1.8387619775124047
,,0.6786,1.9,0.6786000728607178,1.8367720794037274
,,0.6787000000000001,1.9,0.6787002086639404,1.829255099477736
,,0.6788000000000001,1.9,0.678800106048584,1.8231638566848827
,,0.6789000000000001,1.9,0.6789000034332275,1.8225994859407149
,,0.679,1.9,0.6790001392364502,1.8265243178559207
,,0.6791,1.9,0.6791000366210938,1.8333348655207304
,,0.6792,1.9,0.6792001724243164,1.839504287940068
,,0.6793,1.9,0.67930006980896,1.840177525282425
,,0.6794,1.9,0.6794002056121826,1.8361457019336258
,,0.6795,1.9,0.6795001029968262,1.8302878657972483
,,0.6796,1.9,0.6796000003814697,1.8250618978022048
,,0.6797,1.9,0.6797001361846924,1.8250954626987443
,,0.6798,1.9,0.6798000335693359,1.8303805877514823
,,0.6799000000000001,1.9,0.6799001693725586,1.8356849957792432
,,0.68,1.9,0.6800000667572021,1.8407566268261029
,,0.6801,1.9,0.6801002025604248,1.8432346093106906
,,0.6802,1.9,0.6802000999450684,1.8359229042772194
,,0.6803,1.9,0.6802999973297119,1.8280931958612572
,,0.6804,1.9,0.6804001331329346,1.8256521486637713
,,0.6805,1.9,0.6805000305175781,1.8267877483385657
,,0.6806,1.9,0.6806001663208008,1.8333728425878224
,,0.6807000000000001,1.9,0.6807000637054443,1.8422142878339962
,,0.6808000000000001,1.9,0.680800199508667,1.850512158316607
,,0.6809000000000001,1.9,0.6809000968933105,1.8548676695422872
,,0.681,1.9,0.6809999942779541,1.8441173736236793
,,0.6811,1.9,0.6811001300811768,1.8320500105236617
,,0.6812,1.9,0.6812000274658203,1.8299925198619025
,,0.6813,1.9,0.681300163269043,1.8315220071384903
,,0.6814,1.9,0.6814000606536865,1.8368912038349636
,,0.6815,1.9,0.6815001964569092,1.8439462341238488
,,0.6816,1.9,0.6816000938415527,1.85154541177012
,,0.6817,1.9,0.6816999912261963,1.8537012173372764
,,0.6818,1.9,0.681800127029419,1.844959301605946
,,0.6819000000000001,1.9,0.6819000244140625,1.8371310580675961
,,0.682,1.9,0.6820001602172852,1.835869567666563
,,0.6821,1.9,0.6821000576019287,1.8412409978032513
,,0.6822,1.9,0.6822001934051514,1.84608184167247
,,0.6823,1.9,0.6823000907897949,1.8528971106690966
,,0.6824,1.9,0.6823999881744385,1.8553720220973025
,,0.6825,1.9,0.6825001239776611,1.8473508176607594
,,0.6826,1.9,0.6826000213623047,1.8348926152464964
,,0.6827000000000001,1.9,0.6827001571655273,1.8286849247843957
,,0.6828000000000001,1.9,0.6828000545501709,1.8281127408200766
,,0.6829000000000001,1.9,0.6829001903533936,1.8348272142515503
,,0.683,1.9,0.6830000877380371,1.84188026786343
,,0.6831,1.9,0.6830999851226807,1.8498103950693447
,,0.6832,1.9,0.6832001209259033,1.8585150480094643
,,0.6833,1.9,0.6833000183105469,1.8527040885281163
,,0.6834,1.9,0.6834001541137695,1.8400409261129893
,,0.6835,1.9,0.6835000514984131,1.8313721732144133
,,0.6836,1.9,0.6836001873016357,1.8298905711500235
,,0.6837,1.9,0.6837000846862793,1.831628929618537
,,0.6838,1.9,0.6837999820709229,1.8355714813697028
,,0.6839000000000001,1.9,0.6839001178741455,1.8312262579982252
,,0.684,1.9,0.6840000152587891,1.8271093503905353
,,0.6841,1.9,0.6841001510620117,1.825789733186197
,,0.6842,1.9,0.6842000484466553,1.8246461218630456
,,0.6843,1.9,0.6843001842498779,1.8264735689019125
,,0.6844,1.9,0.6844000816345215,1.8321096059125919
,,0.6845,1.9,0.684499979019165,1.8371388804861117
,,0.6846,1.9,0.6846001148223877,1.8416210462972822
,,0.6847000000000001,1.9,0.6847000122070312,1.8426028872684388
,,0.6848000000000001,1.9,0.6848001480102539,1.837311886996732
,,0.6849000000000001,1.9,0.6849000453948975,1.827148494836887
,,0.685,1.9,0.6850001811981201,1.820317555233736
,,0.6851,1.9,0.6851000785827637,1.8202449377214442
,,0.6852,1.9,0.6851999759674072,1.826188027708848
,,0.6853,1.9,0.6853001117706299,1.8327347430585605
,,0.6854,1.9,0.6854000091552734,1.8371666228774133
,,0.6855,1.9,0.6855001449584961,1.838777816162524
,,0.6856,1.9,0.6856000423431396,1.8333171803714607
,,0.6857,1.9,0.6857001781463623,1.8254103541925315
,,0.6858,1.9,0.6858000755310059,1.822837010514285
,,0.6859,1.9,0.6858999729156494,1.8241310129161938
,,0.686,1.9,0.6860001087188721,1.8298742185521815
,,0.6861,1.9,0.6861000061035156,1.8367753820323185
,,0.6862,1.9,0.6862001419067383,1.838912961860384
,,0.6863,1.9,0.6863000392913818,1.841714534546514
,,0.6864,1.9,0.6864001750946045,1.833717264205471
,,0.6865,1.9,0.686500072479248,1.8240595187215445
,,0.6866,1.9,0.6866002082824707,1.821460481357556
,,0.6867000000000001,1.9,0.6867001056671143,1.8251589868211928
,,0.6868000000000001,1.9,0.6868000030517578,1.8309270255465466
,,0.6869000000000001,1.9,0.6869001388549805,1.8391344071913511
,,0.687,1.9,0.687000036239624,1.8463504219153049
,,0.6871,1.9,0.6871001720428467,1.8455978351696505
,,0.6872,1.9,0.6872000694274902,1.8345308135530618
,,0.6873,1.9,0.6873002052307129,1.8258878304816235
,,0.6874,1.9,0.6874001026153564,1.8243158407464437
,,0.6875,1.9,0.6875,1.8275794273306365
,,0.6876,1.9,0.6876001358032227,1.833572945478423
,,0.6877,1.9,0.6877000331878662,1.8443430190163437
,,0.6878,1.9,0.6878001689910889,1.8547886616955942
,,0.6879,1.9,0.6879000663757324,1.8539827372966702
,,0.6880000000000001,1.9,0.6880002021789551,1.8438835241711369
,,0.6881,1.9,0.6881000995635986,1.831445130614714
,,0.6882,1.9,0.6881999969482422,1.8266406587192823
,,0.6883,1.9,0.6883001327514648,1.828763057059864
,,0.6884,1.9,0.6884000301361084,1.832119501827229
,,0.6885,1.9,0.688500165939331,1.839705922559525
,,0.6886,1.9,0.6886000633239746,1.846007308541088
,,0.6887000000000001,1.9,0.6887001991271973,1.8397409034446293
,,0.6888000000000001,1.9,0.6888000965118408,1.8281640976524465
,,0.6889000000000001,1.9,0.6888999938964844,1.8231475503937336
,,0.6890000000000001,1.9,0.689000129699707,1.8249497650742152
,,0.6891,1.9,0.6891000270843506,1.8300655045959082
,,0.6892,1.9,0.6892001628875732,1.8372405970969996
,,0.6893,1.9,0.6893000602722168,1.8417876906737969
,,0.6894,1.9,0.6894001960754395,1.8423512481398758
,,0.6895,1.9,0.689500093460083,1.8328410669001052
,,0.6896,1.9,0.6895999908447266,1.8239339801126513
,,0.6897,1.9,0.6897001266479492,1.8187993405978635
,,0.6898,1.9,0.6898000240325928,1.820448640442922
,,0.6899,1.9,0.6899001598358154,1.826881318785801
,,0.6900000000000001,1.9,0.690000057220459,1.8323482122055252
,,0.6901,1.9,0.6901001930236816,1.8345996388166046
,,0.6902,1.9,0.6902000904083252,1.8332745966634483
,,0.6903,1.9,0.6902999877929688,1.825148998877385
,,0.6904,1.9,0.6904001235961914,1.8182825540898624
,,0.6905,1.9,0.690500020980835,1.8165041071137678
,,0.6906,1.9,0.6906001567840576,1.8172796541621776
,,0.6907000000000001,1.9,0.6907000541687012,1.8227198861041765
,,0.6908000000000001,1.9,0.6908001899719238,1.8282698267330573
,,0.6909000000000001,1.9,0.6909000873565674,1.829436363514133
,,0.6910000000000001,1.9,0.6909999847412109,1.8268473772772622
,,0.6911,1.9,0.6911001205444336,1.8216049122868585
,,0.6912,1.9,0.6912000179290771,1.817869313068907
,,0.6913,1.9,0.6913001537322998,1.8199391498632853
,,0.6914,1.9,0.6914000511169434,1.825167224899354
,,0.6915,1.9,0.691500186920166,1.8300687593073037
,,0.6916,1.9,0.6916000843048096,1.8337856302169102
,,0.6917,1.9,0.6916999816894531,1.8319766420683008
,,0.6918,1.9,0.6918001174926758,1.8257822195091704
,,0.6919,1.9,0.6919000148773193,1.8194846185226907
,,0.6920000000000001,1.9,0.692000150680542,1.8183983379419006
,,0.6921,1.9,0.6921000480651855,1.8228484494827453
,,0.6922,1.9,0.6922001838684082,1.8284792782339645
,,0.6923,1.9,0.6923000812530518,1.8369029594385746
,,0.6924,1.9,0.6923999786376953,1.8465762206538727
,,0.6925,1.9,0.692500114440918,1.8528051579582132
,,0.6926,1.9,0.6926000118255615,1.8434566213848351
,,0.6927,1.9,0.6927001476287842,1.8319135317934307
,,0.6928000000000001,1.9,0.6928000450134277,1.828696508822286
,,0.6929000000000001,1.9,0.6929001808166504,1.830534232665242
,,0.6930000000000001,1.9,0.693000078201294,1.8364826535435395
,,0.6931,1.9,0.6930999755859375,1.842319543700745
,,0.6932,1.9,0.6932001113891602,1.849968448076968
,,0.6933,1.9,0.6933000087738037,1.8530751474844946
,,0.6934,1.9,0.6934001445770264,1.8419418660306082
,,0.6935,1.9,0.6935000419616699,1.8331479376197997
,,0.6936,1.9,0.6936001777648926,1.8336423891853721
,,0.6937,1.9,0.6937000751495361,1.8359724367480954
,,0.6938,1.9,0.6937999725341797,1.8424583562087458
,,0.6939,1.9,0.6939001083374023,1.8467421436887268
,,0.6940000000000001,1.9,0.6940000057220459,1.8549260992748686
,,0.6941,1.9,0.6941001415252686,1.8515277776285468
,,0.6942,1.9,0.6942000389099121,1.8362690736927887
,,0.6943,1.9,0.6943001747131348,1.8260088709852371
,,0.6944,1.9,0.6944000720977783,1.8252309303000942
,,0.6945,1.9,0.694500207901001,1.830299084860255
,,0.6946,1.9,0.6946001052856445,1.8391325753565155
,,0.6947,1.9,0.6947000026702881,1.8464704192217962
,,0.6948000000000001,1.9,0.6948001384735107,1.8516887574066645
,,0.6949000000000001,1.9,0.6949000358581543,1.843818963749959
,,0.6950000000000001,1.9,0.695000171661377,1.829441497240081
,,0.6951,1.9,0.6951000690460205,1.8242309106348733
,,0.6952,1.9,0.6952002048492432,1.825123353330107
,,0.6953,1.9,0.6953001022338867,1.8275019579304719
,,0.6954,1.9,0.6953999996185303,1.8321687413922083
,,0.6955,1.9,0.6955001354217529,1.8379104187163102
,,0.6956,1.9,0.6956000328063965,1.8393125679314155
,,0.6957,1.9,0.6957001686096191,1.8306698064870481
,,0.6958,1.9,0.6958000659942627,1.8217746060603386
,,0.6959,1.9,0.6959002017974854,1.817072098601657
,,0.6960000000000001,1.9,0.6960000991821289,1.8167179325345229
,,0.6961,1.9,0.6960999965667725,1.8202444322000637
,,0.6962,1.9,0.6962001323699951,1.8257592221727739
,,0.6963,1.9,0.6963000297546387,1.8247320890847951
,,0.6964,1.9,0.6964001655578613,1.823192415659278
,,0.6965,1.9,0.6965000629425049,1.8190400764878984
,,0.6966,1.9,0.6966001987457275,1.8153559562310522
,,0.6967,1.9,0.6967000961303711,1.8151580738114828
,,0.6968000000000001,1.9,0.6967999935150146,1.818563255801719
,,0.6969000000000001,1.9,0.6969001293182373,1.8250826830838145
,,0.6970000000000001,1.9,0.6970000267028809,1.8312873846166116
,,0.6971,1.9,0.6971001625061035,1.8319280528613815
,,0.6972,1.9,0.6972000598907471,1.8262350228856181
,,0.6973,1.9,0.6973001956939697,1.8197919266617844
,,0.6974,1.9,0.6974000930786133,1.8176017072591184
,,0.6975,1.9,0.6974999904632568,1.8202882892742962
,,0.6976,1.9,0.6976001262664795,1.8269724222645551
,,0.6977,1.9,0.697700023651123,1.8342033194322112
,,0.6978,1.9,0.6978001594543457,1.8423898887724472
,,0.6979,1.9,0.6979000568389893,1.8493277463710733
,,0.698,1.9,0.6980001926422119,1.8426962329835361
,,0.6981,1.9,0.6981000900268555,1.83099480830759
,,0.6982,1.9,0.698199987411499,1.8266957509946953
,,0.6983,1.9,0.6983001232147217,1.8277196780445937
,,0.6984,1.9,0.6984000205993652,1.8343602302711217
,,0.6985,1.9,0.6985001564025879,1.8426842831084465
,,0.6986,1.9,0.6986000537872314,1.8538757118172449
,,0.6987,1.9,0.6987001895904541,1.8628065234786988
,,0.6988000000000001,1.9,0.6988000869750977,1.854806876967805
,,0.6989000000000001,1.9,0.6988999843597412,1.8394981155927728
,,0.6990000000000001,1.9,0.6990001201629639,1.8313323873477776
,,0.6991,1.9,0.6991000175476074,1.8294162236290747
,,0.6992,1.9,0.6992001533508301,1.833540973296615
,,0.6993,1.9,0.6993000507354736,1.8422489462210276
,,0.6994,1.9,0.6994001865386963,1.8514433635806424
,,0.6995,1.9,0.6995000839233398,1.853716624436934
,,0.6996,1.9,0.6995999813079834,1.8428719274920773
,,0.6997,1.9,0.699700117111206,1.8314720448299828
,,0.6998,1.9,0.6998000144958496,1.8259237488593592
,,0.6999,1.9,0.6999001502990723,1.8294137227233986
,,0.7,1.9,0.7000000476837158,1.8319968745534096
,,0.7001,1.9,0.7001001834869385,1.838604234587715
,,0.7002,1.9,0.700200080871582,1.8464667501832528
,,0.7003,1.9,0.7002999782562256,1.8413209211500194
,,0.7004,1.9,0.7004001140594482,1.8290465438537904
,,0.7005,1.9,0.7005000114440918,1.8218356310872554
,,0.7006,1.9,0.7006001472473145,1.8208527580826492
,,0.7007000000000001,1.9,0.700700044631958,1.8254104411554684
,,0.7008000000000001,1.9,0.7008001804351807,1.8311378733912254
,,0.7009000000000001,1.9,0.7009000778198242,1.836762347438385
,,0.7010000000000001,1.9,0.7009999752044678,1.8393851453455548
,,0.7011000000000001,1.9,0.7011001110076904,1.8299336077195663
,,0.7012,1.9,0.701200008392334,1.8215515129255837
,,0.7013,1.9,0.7013001441955566,1.8170137346616457
,,0.7014,1.9,0.7014000415802002,1.8196936967845674
,,0.7015,1.9,0.7015001773834229,1.8261799078267544
,,0.7016,1.9,0.7016000747680664,1.831374675779133
,,0.7017,1.9,0.70169997215271,1.834700883898941
,,0.7018,1.9,0.7018001079559326,1.8339886713792606
,,0.7019,1.9,0.7019000053405762,1.8259788120479143
,,0.702,1.9,0.7020001411437988,1.8179927160705154
,,0.7021,1.9,0.7021000385284424,1.814967675691963
,,0.7022,1.9,0.702200174331665,1.8166106349050084
,,0.7023,1.9,0.7023000717163086,1.8208917295493987
,,0.7024,1.9,0.7024002075195312,1.8238366047120114
,,0.7025,1.9,0.7025001049041748,1.8229647277806402
,,0.7026,1.9,0.7026000022888184,1.824150359475242
,,0.7027000000000001,1.9,0.702700138092041,1.8226515270667554
,,0.7028000000000001,1.9,0.7028000354766846,1.8234994896858179
,,0.7029000000000001,1.9,0.7029001712799072,1.824541971716157
,,0.7030000000000001,1.9,0.7030000686645508,1.8299055246312812
,,0.7031000000000001,1.9,0.7031002044677734,1.835977671861775
,,0.7032,1.9,0.703200101852417,1.8395742696353625
,,0.7033,1.9,0.7032999992370605,1.8407447704704885
,,0.7034,1.9,0.7034001350402832,1.8330101812563018
,,0.7035,1.9,0.7035000324249268,1.8231747758795778
,,0.7036,1.9,0.7036001682281494,1.8206407653628227
,,0.7037,1.9,0.703700065612793,1.82315348382245
,,0.7038,1.9,0.7038002014160156,1.8282933570751043
,,0.7039,1.9,0.7039000988006592,1.8397396715557066
,,0.704,1.9,0.7039999961853027,1.8499559427401417
,,0.7041,1.9,0.7041001319885254,1.8532831069532052
,,0.7042,1.9,0.704200029373169,1.8475484758147402
,,0.7043,1.9,0.7043001651763916,1.8376656141565528
,,0.7044,1.9,0.7044000625610352,1.8289023149746082
,,0.7045,1.9,0.7045001983642578,1.8291395113923279
,,0.7046,1.9,0.7046000957489014,1.8338286166895297
,,0.7047000000000001,1.9,0.7046999931335449,1.8389954121007286
,,0.7048000000000001,1.9,0.7048001289367676,1.8417426864302446
,,0.7049000000000001,1.9,0.7049000263214111,1.840684323941004
,,0.7050000000000001,1.9,0.7050001621246338,1.8319443824334987
,,0.7051000000000001,1.9,0.7051000595092773,1.8253042671097324
,,0.7052,1.9,0.7052001953125,1.8249150000203118
,,0.7053,1.9,0.7053000926971436,1.8293431156658653
,,0.7054,1.9,0.7053999900817871,1.8367022309395784
,,0.7055,1.9,0.7055001258850098,1.8457183052492254
,,0.7056,1.9,0.7056000232696533,1.852438713035891
,,0.7057,1.9,0.705700159072876,1.8503621901041074
,,0.7058,1.9,0.7058000564575195,1.8399569816040282
,,0.7059,1.9,0.7059001922607422,1.8314495099490282
,,0.706,1.9,0.7060000896453857,1.8280131608740389
,,0.7061,1.9,0.7060999870300293,1.8308626515801676
,,0.7062,1.9,0.706200122833252,1.8380199023443884
,,0.7063,1.9,0.7063000202178955,1.8435833344900796
,,0.7064,1.9,0.7064001560211182,1.8508003746321025
,,0.7065,1.9,0.7065000534057617,1.848487366512077
,,0.7066,1.9,0.7066001892089844,1.8361499751308852
,,0.7067000000000001,1.9,0.7067000865936279,1.8269413830499164
,,0.7068000000000001,1.9,0.7067999839782715,1.8242536409343226
,,0.7069000000000001,1.9,0.7069001197814941,1.8260183688378722
,,0.7070000000000001,1.9,0.7070000171661377,1.8298450288373111
,,0.7071000000000001,1.9,0.7071001529693604,1.8345037120817007
,,0.7072,1.9,0.7072000503540039,1.8376479489423723
,,0.7073,1.9,0.7073001861572266,1.8337150751802378
,,0.7074,1.9,0.7074000835418701,1.8269570854787631
,,0.7075,1.9,0.7074999809265137,1.8220167968381615
,,0.7076,1.9,0.7076001167297363,1.8233175727774922
,,0.7077,1.9,0.7077000141143799,1.8265291453552182
,,0.7078,1.9,0.7078001499176025,1.8326646185510007
,,0.7079,1.9,0.7079000473022461,1.8409012692455249
,,0.708,1.9,0.7080001831054688,1.8485035181968732
,,0.7081,1.9,0.7081000804901123,1.8427225876724087
,,0.7081999999999999,1.9,0.7081999778747559,1.8293297210590747
,,0.7083,1.9,0.7083001136779785,1.8238372188571403
,,0.7084,1.9,0.7084000110626221,1.8264946011594834
,,0.7085,1.9,0.7085001468658447,1.8311200798139782
,,0.7086,1.9,0.7086000442504883,1.8396920880033603
,,0.7087,1.9,0.7087001800537109,1.8485100935194256
,,0.7088000000000001,1.9,0.7088000774383545,1.8490880828166052
,,0.7089000000000001,1.9,0.708899974822998,1.8373186614043513
,,0.7090000000000001,1.9,0.7090001106262207,1.8263021951299434
,,0.7091000000000001,1.9,0.7091000080108643,1.8221449203618374
,,0.7092,1.9,0.7092001438140869,1.8274077564262652
,,0.7093,1.9,0.7093000411987305,1.8339916837827925
,,0.7094,1.9,0.7094001770019531,1.840578129517347
,,0.7095,1.9,0.7095000743865967,1.8430533374924445
,,0.7096,1.9,0.7095999717712402,1.8341930760810057
,,0.7097,1.9,0.7097001075744629,1.820975702301729
,,0.7098,1.9,0.7098000049591064,1.8159459111333234
,,0.7099,1.9,0.7099001407623291,1.8171579941640499
,,0.71,1.9,0.7100000381469727,1.8229755901090003
,,0.7101,1.9,0.7101001739501953,1.8287476196484742
,,0.7101999999999999,1.9,0.7102000713348389,1.829767841241425
,,0.7103,1.9,0.7103002071380615,1.8242206130685945
,,0.7104,1.9,0.7104001045227051,1.8170163206868328
,,0.7105,1.9,0.7105000019073486,1.8129523139384678
,,0.7106,1.9,0.7106001377105713,1.813951216397285
,,0.7107,1.9,0.7107000350952148,1.8164429358632497
,,0.7108000000000001,1.9,0.7108001708984375,1.8229799297520064
,,0.7109000000000001,1.9,0.710900068283081,1.8301988035527512
,,0.7110000000000001,1.9,0.7110002040863037,1.8334723230443313
,,0.7111000000000001,1.9,0.7111001014709473,1.82953056558317
,,0.7112,1.9,0.7111999988555908,1.8214173961292184
,,0.7113,1.9,0.7113001346588135,1.8146570039131935
,,0.7114,1.9,0.711400032043457,1.8119576746446813
,,0.7115,1.9,0.7115001678466797,1.8146679254351286
,,0.7116,1.9,0.7116000652313232,1.8209553366748978
,,0.7117,1.9,0.7117002010345459,1.8255520220834813
,,0.7118,1.9,0.7118000984191895,1.8281391467332726
,,0.7119,1.9,0.711899995803833,1.8291387318076828
,,0.712,1.9,0.7120001316070557,1.8265928045672213
,,0.7121,1.9,0.7121000289916992,1.8266662045329007
,,0.7121999999999999,1.9,0.7122001647949219,1.8303130897428974
,,0.7123,1.9,0.7123000621795654,1.8341174985562056
,,0.7124,1.9,0.7124001979827881,1.8403237757280568
,,0.7125,1.9,0.7125000953674316,1.8443085706420157
,,0.7126,1.9,0.7125999927520752,1.8461050806943102
,,0.7127,1.9,0.7127001285552979,1.8401884848189605
,,0.7128000000000001,1.9,0.7128000259399414,1.8286600599822158
,,0.7129000000000001,1.9,0.7129001617431641,1.823431981294728
,,0.7130000000000001,1.9,0.7130000591278076,1.8269049611095518
,,0.7131000000000001,1.9,0.7131001949310303,1.8390565295905175
,,0.7132000000000001,1.9,0.7132000923156738,1.8518289692514973
,,0.7133,1.9,0.7132999897003174,1.863430823195437
,,0.7134,1.9,0.71340012550354,1.8694812592771262
,,0.7135,1.9,0.7135000228881836,1.8642298961902855
,,0.7136,1.9,0.7136001586914062,1.8499442741109948
,,0.7137,1.9,0.7137000560760498,1.836590293381021
,,0.7138,1.9,0.7138001918792725,1.8318088295335735
,,0.7139,1.9,0.713900089263916,1.8342955650391486
,,0.714,1.9,0.7139999866485596,1.8403466192381674
,,0.7141,1.9,0.7141001224517822,1.8468316753738692
,,0.7142,1.9,0.7142000198364258,1.8522114071441975
,,0.7143,1.9,0.7143001556396484,1.8467153987704186
,,0.7144,1.9,0.714400053024292,1.8377599109824374
,,0.7145,1.9,0.7145001888275146,1.8328802479606854
,,0.7146,1.9,0.7146000862121582,1.8342465334168085
,,0.7147,1.9,0.7146999835968018,1.8382064788291057
,,0.7148000000000001,1.9,0.7148001194000244,1.8409126476714663
,,0.7149000000000001,1.9,0.714900016784668,1.8387088445043864
,,0.7150000000000001,1.9,0.7150001525878906,1.8350349096649077
,,0.7151000000000001,1.9,0.7151000499725342,1.822676653194339
,,0.7152000000000001,1.9,0.7152001857757568,1.8163059061475955
,,0.7153,1.9,0.7153000831604004,1.8158586081005326
,,0.7154,1.9,0.715399980545044,1.8183940228151798
,,0.7155,1.9,0.7155001163482666,1.827016320817273
,,0.7156,1.9,0.7156000137329102,1.8329479587271678
,,0.7157,1.9,0.7157001495361328,1.837783851265613
,,0.7158,1.9,0.7158000469207764,1.833324000323094
,,0.7159,1.9,0.715900182723999,1.8199061523876163
,,0.716,1.9,0.7160000801086426,1.8143283406733677
,,0.7161,1.9,0.7160999774932861,1.8147946389162992
,,0.7162,1.9,0.7162001132965088,1.8218579743675685
,,0.7163,1.9,0.7163000106811523,1.8318756687017734
,,0.7164,1.9,0.716400146484375,1.840515365226954
,,0.7165,1.9,0.7165000438690186,1.8435505734396176
,,0.7166,1.9,0.7166001796722412,1.833902405647819
,,0.7167,1.9,0.7167000770568848,1.8235833454420816
,,0.7168000000000001,1.9,0.7167999744415283,1.8195514229411083
,,0.7169000000000001,1.9,0.716900110244751,1.8245700484998468
,,0.7170000000000001,1.9,0.7170000076293945,1.8320354101321008
,,0.7171000000000001,1.9,0.7171001434326172,1.8413138721685671
,,0.7172000000000001,1.9,0.7172000408172607,1.847953766638448
,,0.7173,1.9,0.7173001766204834,1.8463290613431824
,,0.7174,1.9,0.717400074005127,1.8340173789570313
,,0.7175,1.9,0.7174999713897705,1.8239609754938566
,,0.7176,1.9,0.7176001071929932,1.8218157624047715
,,0.7177,1.9,0.7177000045776367,1.8266120954173544
,,0.7178,1.9,0.7178001403808594,1.834103357068762
,,0.7179,1.9,0.7179000377655029,1.843695171531341
,,0.718,1.9,0.7180001735687256,1.8475480175743333
,,0.7181,1.9,0.7181000709533691,1.8399274063774937
,,0.7182,1.9,0.7182002067565918,1.8279142974967248
,,0.7183,1.9,0.7183001041412354,1.8220116605814134
,,0.7184,1.9,0.7184000015258789,1.820989978787898
,,0.7185,1.9,0.7185001373291016,1.82568923009998
,,0.7186,1.9,0.7186000347137451,1.8339466654921426
,,0.7187,1.9,0.7187001705169678,1.8408007662895522
,,0.7188000000000001,1.9,0.7188000679016113,1.84273624522803
,,0.7189000000000001,1.9,0.718900203704834,1.8326804430736754
,,0.7190000000000001,1.9,0.7190001010894775,1.8217257517319587
,,0.7191000000000001,1.9,0.7190999984741211,1.8183646637721245
,,0.7192000000000001,1.9,0.7192001342773438,1.819243974918028
,,0.7193,1.9,0.7193000316619873,1.8267114882393176
,,0.7194,1.9,0.71940016746521,1.837662693316622
,,0.7195,1.9,0.7195000648498535,1.8458976703714876
,,0.7196,1.9,0.7196002006530762,1.848524393171291
,,0.7197,1.9,0.7197000980377197,1.8409017732830815
,,0.7198,1.9,0.7197999954223633,1.8290427947097945
,,0.7199,1.9,0.7199001312255859,1.8255308326718733
,,0.72,1.9,0.7200000286102295,1.8265025606086833
,,0.7201,1.9,0.7201001644134521,1.8320113909233506
,,0.7202,1.9,0.7202000617980957,1.840776058420293
,,0.7203,1.9,0.7203001976013184,1.852610369482614
,,0.7204,1.9,0.7204000949859619,1.8575288681931332
,,0.7205,1.9,0.7204999923706055,1.8475576357520183
,,0.7206,1.9,0.7206001281738281,1.8358680649255563
,,0.7207,1.9,0.7207000255584717,1.8296934003753158
,,0.7208000000000001,1.9,0.7208001613616943,1.8300374131228496
,,0.7209000000000001,1.9,0.7209000587463379,1.8345819951198477
,,0.7210000000000001,1.9,0.7210001945495605,1.8394848821435719
,,0.7211000000000001,1.9,0.7211000919342041,1.843367531616525
,,0.7212000000000001,1.9,0.7211999893188477,1.8392707026003534
,,0.7213,1.9,0.7213001251220703,1.831293982388376
,,0.7214,1.9,0.7214000225067139,1.8256819015776953
,,0.7215,1.9,0.7215001583099365,1.827517335967634
,,0.7216,1.9,0.7216000556945801,1.8341573008304681
,,0.7217,1.9,0.7217001914978027,1.83961292584122
,,0.7218,1.9,0.7218000888824463,1.8449334339200028
,,0.7219,1.9,0.7218999862670898,1.8529309381587429
,,0.722,1.9,0.7220001220703125,1.8447872051653762
,,0.7221,1.9,0.722100019454956,1.8335454245054
,,0.7222,1.9,0.7222001552581787,1.8279995201056622
,,0.7222999999999999,1.9,0.7223000526428223,1.830714998850279
,,0.7224,1.9,0.7224001884460449,1.8367898577984871
,,0.7225,1.9,0.7225000858306885,1.8445494503062825
,,0.7226,1.9,0.722599983215332,1.8484921505792595
,,0.7227,1.9,0.7227001190185547,1.8493329831246286
,,0.7228,1.9,0.7228000164031982,1.8379574579587623
,,0.7229000000000001,1.9,0.7229001522064209,1.8255833612978962
,,0.7230000000000001,1.9,0.7230000495910645,1.823028087007018
,,0.7231000000000001,1.9,0.7231001853942871,1.82889552672549
,,0.7232000000000001,1.9,0.7232000827789307,1.8390861164734729
,,0.7233,1.9,0.7232999801635742,1.8493036067937862
,,0.7234,1.9,0.7234001159667969,1.8591414717286665
,,0.7235,1.9,0.7235000133514404,1.8617316438618974
,,0.7236,1.9,0.7236001491546631,1.8471181747531702
,,0.7237,1.9,0.7237000465393066,1.8305053616791516
,,0.7238,1.9,0.7238001823425293,1.8243095003984307
,,0.7239,1.9,0.7239000797271729,1.8264748100372508
,,0.724,1.9,0.7239999771118164,1.8333933085011966
,,0.7241,1.9,0.7241001129150391,1.8366831761517477
,,0.7242,1.9,0.7242000102996826,1.8345246468320158
,,0.7242999999999999,1.9,0.7243001461029053,1.8305484459538965
,,0.7244,1.9,0.7244000434875488,1.8258854948340697
,,0.7245,1.9,0.7245001792907715,1.8240354638925647
,,0.7246,1.9,0.724600076675415,1.8279140716766638
,,0.7247,1.9,0.7246999740600586,1.833805951274148
,,0.7248,1.9,0.7248001098632812,1.8412466773501666
,,0.7249000000000001,1.9,0.7249000072479248,1.8433737028923214
,,0.7250000000000001,1.9,0.7250001430511475,1.840578146636465
,,0.7251000000000001,1.9,0.725100040435791,1.83232910262147
,,0.7252000000000001,1.9,0.7252001762390137,1.8240053804320866
,,0.7253000000000001,1.9,0.7253000736236572,1.8217441020505296
,,0.7254,1.9,0.7254002094268799,1.8247289187062463
,,0.7255,1.9,0.7255001068115234,1.8318155088633339
,,0.7256,1.9,0.725600004196167,1.8389758380536465
,,0.7257,1.9,0.7257001399993896,1.841282480522151
,,0.7258,1.9,0.7258000373840332,1.8398922289363384
,,0.7259,1.9,0.7259001731872559,1.8325015206466713
,,0.726,1.9,0.7260000705718994,1.8253553584418976
,,0.7261,1.9,0.7261002063751221,1.8231688733054197
,,0.7262,1.9,0.7262001037597656,1.8272786612597487
,,0.7263,1.9,0.7263000011444092,1.8339580584955841
,,0.7264,1.9,0.7264001369476318,1.8384968245394473
,,0.7265,1.9,0.7265000343322754,1.8442005083543285
,,0.7266,1.9,0.726600170135498,1.848614299293557
,,0.7267,1.9,0.7267000675201416,1.839314619163216
,,0.7268,1.9,0.7268002033233643,1.8287027003280045
,,0.7269000000000001,1.9,0.7269001007080078,1.8256127693028357
,,0.7270000000000001,1.9,0.7269999980926514,1.8284656897866365
,,0.7271000000000001,1.9,0.727100133895874,1.8362083609693791
,,0.7272000000000001,1.9,0.7272000312805176,1.8424851525498043
,,0.7273000000000001,1.9,0.7273001670837402,1.8500419840746583
,,0.7274,1.9,0.7274000644683838,1.8531160445783406
,,0.7275,1.9,0.7275002002716064,1.8419820105001035
,,0.7276,1.9,0.72760009765625,1.8299221819771865
,,0.7277,1.9,0.7276999950408936,1.8260668093037107
,,0.7278,1.9,0.7278001308441162,1.8300783093303978
,,0.7279,1.9,0.7279000282287598,1.838129084563905
,,0.728,1.9,0.7280001640319824,1.843861434159863
,,0.7281,1.9,0.728100061416626,1.8495368405572612
,,0.7282,1.9,0.7282001972198486,1.8434274232691974
,,0.7283,1.9,0.7283000946044922,1.828737003820091
,,0.7284,1.9,0.7283999919891357,1.821643888301947
,,0.7285,1.9,0.7285001277923584,1.8218376247737447
,,0.7286,1.9,0.728600025177002,1.8270648637824474
,,0.7287,1.9,0.7287001609802246,1.8320861323827338
,,0.7288,1.9,0.7288000583648682,1.8368084970583143
,,0.7289000000000001,1.9,0.7289001941680908,1.8376580128345001
,,0.7290000000000001,1.9,0.7290000915527344,1.8299648214705944
,,0.7291000000000001,1.9,0.7290999889373779,1.8211311954966651
,,0.7292000000000001,1.9,0.7292001247406006,1.819898174015347
,,0.7293000000000001,1.9,0.7293000221252441,1.8212858426472247
,,0.7294,1.9,0.7294001579284668,1.8282655677673216
,,0.7295,1.9,0.7295000553131104,1.8346135557147158
,,0.7296,1.9,0.729600191116333,1.8434114811653384
,,0.7297,1.9,0.7297000885009766,1.8449236459939584
,,0.7298,1.9,0.7297999858856201,1.8329450368779687
,,0.7299,1.9,0.7299001216888428,1.8243577800632385
,,0.73,1.9,0.7300000190734863,1.8203212524051064
,,0.7301,1.9,0.730100154876709,1.8250108114034351
,,0.7302,1.9,0.7302000522613525,1.8305787722174724
,,0.7303,1.9,0.7303001880645752,1.838365110802306
,,0.7304,1.9,0.7304000854492188,1.8447944172598023
,,0.7305,1.9,0.7304999828338623,1.842033278207161
,,0.7306,1.9,0.730600118637085,1.8310270269596722
,,0.7307,1.9,0.7307000160217285,1.8236056509342522
,,0.7308,1.9,0.7308001518249512,1.8227110961413204
,,0.7309000000000001,1.9,0.7309000492095947,1.830290613724233
,,0.7310000000000001,1.9,0.7310001850128174,1.836875274426929
,,0.7311000000000001,1.9,0.7311000823974609,1.8417293938124848
,,0.7312000000000001,1.9,0.7311999797821045,1.8406344999087028
,,0.7313000000000001,1.9,0.7313001155853271,1.8335365741124805
,,0.7314,1.9,0.7314000129699707,1.823434112238512
,,0.7315,1.9,0.7315001487731934,1.8190083132743373
,,0.7316,1.9,0.7316000461578369,1.8208523907956762
,,0.7317,1.9,0.7317001819610596,1.8286607547817717
,,0.7318,1.9,0.7318000793457031,1.8346552112277066
,,0.7319,1.9,0.7318999767303467,1.8363626111818063
,,0.732,1.9,0.7320001125335693,1.833305249189748
,,0.7321,1.9,0.7321000099182129,1.822531338377494
,,0.7322,1.9,0.7322001457214355,1.815690095817705
,,0.7323,1.9,0.7323000431060791,1.8156745089230677
,,0.7324,1.9,0.7324001789093018,1.8190901427972088
,,0.7325,1.9,0.7325000762939453,1.826295309159226
,,0.7326,1.9,0.7325999736785889,1.8339906279004328
,,0.7327,1.9,0.7327001094818115,1.8363785923772526
,,0.7328,1.9,0.7328000068664551,1.8349095027882822
,,0.7329000000000001,1.9,0.7329001426696777,1.8240814762240285
,,0.7330000000000001,1.9,0.7330000400543213,1.8174035750604907
,,0.7331000000000001,1.9,0.733100175857544,1.8181497855460185
,,0.7332000000000001,1.9,0.7332000732421875,1.8243057665451743
,,0.7333000000000001,1.9,0.7333002090454102,1.8338883809495339
,,0.7334,1.9,0.7334001064300537,1.8399032394631027
,,0.7335,1.9,0.7335000038146973,1.8416270491231823
,,0.7336,1.9,0.7336001396179199,1.8352606704765397
,,0.7337,1.9,0.7337000370025635,1.8232345604806106
,,0.7338,1.9,0.7338001728057861,1.8182951041700992
,,0.7339,1.9,0.7339000701904297,1.819996627921288
,,0.734,1.9,0.7340002059936523,1.8270082562656766
,,0.7341,1.9,0.7341001033782959,1.8378406098386588
,,0.7342,1.9,0.7342000007629395,1.8487648031883848
,,0.7343,1.9,0.7343001365661621,1.8565554121930912
,,0.7343999999999999,1.9,0.7344000339508057,1.8487419013541697
,,0.7345,1.9,0.7345001697540283,1.8336087369240242
,,0.7346,1.9,0.7346000671386719,1.827244942731737
,,0.7347,1.9,0.7347002029418945,1.8261586458282422
,,0.7348,1.9,0.7348001003265381,1.8306702032512063
,,0.7349,1.9,0.7348999977111816,1.8333651112595242
,,0.7350000000000001,1.9,0.7350001335144043,1.8347102093126733
,,0.7351000000000001,1.9,0.7351000308990479,1.8343618283607912
,,0.7352000000000001,1.9,0.7352001667022705,1.8271677704043847
,,0.7353000000000001,1.9,0.7353000640869141,1.8239619868064705
,,0.7354,1.9,0.7354001998901367,1.823419630788308
,,0.7355,1.9,0.7355000972747803,1.8272108704246572
,,0.7356,1.9,0.7355999946594238,1.8321587063294054
,,0.7357,1.9,0.7357001304626465,1.8406467281024135
,,0.7358,1.9,0.73580002784729,1.851046867974169
,,0.7359,1.9,0.7359001636505127,1.8535876704235943
,,0.736,1.9,0.7360000610351562,1.8399559708620188
,,0.7361,1.9,0.7361001968383789,1.826799587908303
,,0.7362,1.9,0.7362000942230225,1.8217665589706356
,,0.7363,1.9,0.736299991607666,1.8242217258552227
,,0.7363999999999999,1.9,0.7364001274108887,1.8314367623205432
,,0.7365,1.9,0.7365000247955322,1.839869137779704
,,0.7366,1.9,0.7366001605987549,1.8473576719557998
,,0.7367,1.9,0.7367000579833984,1.8448988720412312
,,0.7368,1.9,0.7368001937866211,1.8314444470982774
,,0.7369,1.9,0.7369000911712646,1.8225549114115378
,,0.7370000000000001,1.9,0.7369999885559082,1.8225726864755114
,,0.7371000000000001,1.9,0.7371001243591309,1.825318721249087
,,0.7372000000000001,1.9,0.7372000217437744,1.8316688451515837
,,0.7373000000000001,1.9,0.7373001575469971,1.8406139798354397
,,0.7374,1.9,0.7374000549316406,1.8469067471335108
,,0.7375,1.9,0.7375001907348633,1.8407795168400694
,,0.7376,1.9,0.7376000881195068,1.8290931293856543
,,0.7377,1.9,0.7376999855041504,1.8221038998099905
,,0.7378,1.9,0.737800121307373,1.8232135516232755
,,0.7379,1.9,0.7379000186920166,1.8283033910402242
,,0.738,1.9,0.7380001544952393,1.836913386031056
,,0.7381,1.9,0.7381000518798828,1.8453147150486218
,,0.7382,1.9,0.7382001876831055,1.8452735529244648
,,0.7383,1.9,0.738300085067749,1.8358940744880623
,,0.7384,1.9,0.7383999824523926,1.8269359212920344
,,0.7385,1.9,0.7385001182556152,1.8229221450774558
,,0.7386,1.9,0.7386000156402588,1.8259363327626696
,,0.7387,1.9,0.7387001514434814,1.8317758136175073
,,0.7388,1.9,0.738800048828125,1.8398338486046428
,,0.7389,1.9,0.7389001846313477,1.8513766572852015
,,0.7390000000000001,1.9,0.7390000820159912,1.8521329546766316
,,0.7391000000000001,1.9,0.7390999794006348,1.8408150170938373
,,0.7392000000000001,1.9,0.7392001152038574,1.8302195993869916
,,0.7393000000000001,1.9,0.739300012588501,1.8261201021877032
,,0.7394000000000001,1.9,0.7394001483917236,1.829504462648338
,,0.7395,1.9,0.7395000457763672,1.8351904305570867
,,0.7396,1.9,0.7396001815795898,1.8404214977668796
,,0.7397,1.9,0.7397000789642334,1.8439867308675073
,,0.7398,1.9,0.739799976348877,1.8381395760033301
,,0.7399,1.9,0.7399001121520996,1.8282082075693256
,,0.74,1.9,0.7400000095367432,1.8212311373538006
,,0.7401,1.9,0.7401001453399658,1.821023437713699
,,0.7402,1.9,0.7402000427246094,1.8278877230388424
,,0.7403,1.9,0.740300178527832,1.8377210735706784
,,0.7404,1.9,0.7404000759124756,1.8457520007342063
,,0.7405,1.9,0.7404999732971191,1.8530682758405175
,,0.7406,1.9,0.7406001091003418,1.8430847068252956
,,0.7407,1.9,0.7407000064849854,1.8274910409567742
,,0.7408,1.9,0.740800142288208,1.8188010082373915
,,0.7409,1.9,0.7409000396728516,1.8194680183245941
,,0.7410000000000001,1.9,0.7410001754760742,1.8274022973630468
,,0.7411000000000001,1.9,0.7411000728607178,1.8360652958496406
,,0.7412000000000001,1.9,0.7412002086639404,1.838426102861807
,,0.7413000000000001,1.9,0.741300106048584,1.8353125762325018
,,0.7414000000000001,1.9,0.7414000034332275,1.8264153198530435
,,0.7415,1.9,0.7415001392364502,1.8180614972188331
,,0.7416,1.9,0.7416000366210938,1.816503927840894
,,0.7417,1.9,0.7417001724243164,1.8226285452132678
,,0.7418,1.9,0.74180006980896,1.8293079279282884
,,0.7419,1.9,0.7419002056121826,1.8372352005529442
,,0.742,1.9,0.7420001029968262,1.8434298004907144
,,0.7421,1.9,0.7421000003814697,1.843407110446219
,,0.7422,1.9,0.7422001361846924,1.831926884733385
,,0.7423,1.9,0.7423000335693359,1.8236516889578047
,,0.7424,1.9,0.7424001693725586,1.8218380129205671
,,0.7425,1.9,0.7425000667572021,1.8265720912796028
,,0.7426,1.9,0.7426002025604248,1.8343941339683032
,,0.7427,1.9,0.7427000999450684,1.8389654195401455
,,0.7428,1.9,0.7427999973297119,1.8366717200405396
,,0.7429,1.9,0.7429001331329346,1.8294153754100195
,,0.7430000000000001,1.9,0.7430000305175781,1.8206257846715013
,,0.7431000000000001,1.9,0.7431001663208008,1.8153987039610269
,,0.7432000000000001,1.9,0.7432000637054443,1.8171773080958664
,,0.7433000000000001,1.9,0.743300199508667,1.8259973675836543
,,0.7434000000000001,1.9,0.7434000968933105,1.8361197601709434
,,0.7435,1.9,0.7434999942779541,1.8481749827433516
,,0.7436,1.9,0.7436001300811768,1.8562491018183458
,,0.7437,1.9,0.7437000274658203,1.8511400614419284
,,0.7438,1.9,0.743800163269043,1.8395871475575003
,,0.7439,1.9,0.7439000606536865,1.8306291292994845
,,0.744,1.9,0.7440001964569092,1.8282162085170945
,,0.7441,1.9,0.7441000938415527,1.8289994571693073
,,0.7442,1.9,0.7441999912261963,1.8299917997740565
,,0.7443,1.9,0.744300127029419,1.8255731410823508
,,0.7444,1.9,0.7444000244140625,1.8225250429782025
,,0.7445,1.9,0.7445001602172852,1.8211154392143225
,,0.7446,1.9,0.7446000576019287,1.8230046962169804
,,0.7447,1.9,0.7447001934051514,1.829955035998882
,,0.7448,1.9,0.7448000907897949,1.8387129157005642
,,0.7449,1.9,0.7448999881744385,1.8465802195704242
,,0.7450000000000001,1.9,0.7450001239776611,1.8513969652004
,,0.7451000000000001,1.9,0.7451000213623047,1.8539879526509329
,,0.7452000000000001,1.9,0.7452001571655273,1.8515095541317157
,,0.7453000000000001,1.9,0.7453000545501709,1.8362026664834294
,,0.7454000000000001,1.9,0.7454001903533936,1.826767049245062
,,0.7455,1.9,0.7455000877380371,1.8267789901205513
,,0.7456,1.9,0.7455999851226807,1.8330985655296772
,,0.7457,1.9,0.7457001209259033,1.841864694904017
,,0.7458,1.9,0.7458000183105469,1.8508607032641893
,,0.7459,1.9,0.7459001541137695,1.8569798782613092
,,0.746,1.9,0.7460000514984131,1.8525156415381598
,,0.7461,1.9,0.7461001873016357,1.8363828369821487
,,0.7462,1.9,0.7462000846862793,1.8258829369086507
,,0.7463,1.9,0.7462999820709229,1.825096443059586
,,0.7464,1.9,0.7464001178741455,1.8316908299573327
,,0.7465,1.9,0.7465000152587891,1.8392894633105514
,,0.7466,1.9,0.7466001510620117,1.8448747277050188
,,0.7467,1.9,0.7467000484466553,1.8474064303599405
,,0.7468,1.9,0.7468001842498779,1.8396506570109947
,,0.7469,1.9,0.7469000816345215,1.8267426606900652
,,0.7470000000000001,1.9,0.746999979019165,1.819782573278159
,,0.7471000000000001,1.9,0.7471001148223877,1.823338819507928
,,0.7472000000000001,1.9,0.7472000122070312,1.82855409395556
,,0.7473000000000001,1.9,0.7473001480102539,1.8342114195030488
,,0.7474000000000001,1.9,0.7474000453948975,1.833853882395043
,,0.7475,1.9,0.7475001811981201,1.8327506037798642
,,0.7476,1.9,0.7476000785827637,1.8245642785296314
,,0.7477,1.9,0.7476999759674072,1.8199893534449927
,,0.7478,1.9,0.7478001117706299,1.8200160447131202
,,0.7479,1.9,0.7479000091552734,1.8248298989420182
,,0.748,1.9,0.7480001449584961,1.8332807638777777
,,0.7481,1.9,0.7481000423431396,1.8364406662585848
,,0.7482,1.9,0.7482001781463623,1.8387874565056745
,,0.7483,1.9,0.7483000755310059,1.8374337432046899
,,0.7484,1.9,0.7483999729156494,1.8259669730933883
,,0.7484999999999999,1.9,0.7485001087188721,1.8198509266215377
,,0.7486,1.9,0.7486000061035156,1.8203250298947886
,,0.7487,1.9,0.7487001419067383,1.8262034109174456
,,0.7488,1.9,0.7488000392913818,1.8341986294653083
,,0.7489,1.9,0.7489001750946045,1.8397558249349963
,,0.749,1.9,0.749000072479248,1.843642120259817
,,0.7491000000000001,1.9,0.7491002082824707,1.840027538845184
,,0.7492000000000001,1.9,0.7492001056671143,1.82739251558949
,,0.7493000000000001,1.9,0.7493000030517578,1.8215630666640892
,,0.7494000000000001,1.9,0.7494001388549805,1.8233921463635903
,,0.7495,1.9,0.749500036239624,1.8299788582932983
,,0.7496,1.9,0.7496001720428467,1.8368336800250389
,,0.7497,1.9,0.7497000694274902,1.8409167175944128
,,0.7498,1.9,0.7498002052307129,1.8423435825255148
,,0.7499,1.9,0.7499001026153564,1.8342506124511828
,,0.75,1.9,0.75,1.8219570596664314
,,0.7501,1.9,0.7501001358032227,1.8197380250161477
,,0.7502,1.9,0.7502000331878662,1.8239129478154812
,,0.7503,1.9,0.7503001689910889,1.830204929018247
,,0.7504,1.9,0.7504000663757324,1.8372155271563584
,,0.7505,1.9,0.7505002021789551,1.8410604352804194
,,0.7506,1.9,0.7506000995635986,1.8373083986709928
,,0.7507,1.9,0.7506999969482422,1.8260233249838531
,,0.7508,1.9,0.7508001327514648,1.8170274824387505
,,0.7509,1.9,0.7509000301361084,1.8155646008619546
,,0.751,1.9,0.751000165939331,1.8181838252187383
,,0.7511000000000001,1.9,0.7511000633239746,1.8260989313654261
,,0.7512000000000001,1.9,0.7512001991271973,1.8337122379361406
,,0.7513000000000001,1.9,0.7513000965118408,1.8356592755080041
,,0.7514000000000001,1.9,0.7513999938964844,1.8317087546413608
,,0.7515000000000001,1.9,0.751500129699707,1.821030463789422
,,0.7516,1.9,0.7516000270843506,1.814723437271109
,,0.7517,1.9,0.7517001628875732,1.815399916488929
,,0.7518,1.9,0.7518000602722168,1.8210780533640538
,,0.7519,1.9,0.7519001960754395,1.8285252662538343
,,0.752,1.9,0.752000093460083,1.8364691425389594
,,0.7521,1.9,0.7520999908447266,1.842411330029777
,,0.7522,1.9,0.7522001266479492,1.8376086637904443
,,0.7523,1.9,0.7523000240325928,1.8279046116211723
,,0.7524,1.9,0.7524001598358154,1.8240347869748552
,,0.7525,1.9,0.752500057220459,1.8238104899665883
,,0.7526,1.9,0.7526001930236816,1.828841718582627
,,0.7527,1.9,0.7527000904083252,1.8380020044087473
,,0.7528,1.9,0.7527999877929688,1.8428698573317308
,,0.7529,1.9,0.7529001235961914,1.843952101914901
,,0.753,1.9,0.753000020980835,1.8356822305443607
,,0.7531000000000001,1.9,0.7531001567840576,1.8235831827042992
,,0.7532000000000001,1.9,0.7532000541687012,1.8175980344547567
,,0.7533000000000001,1.9,0.7533001899719238,1.8201571428654344
,,0.7534000000000001,1.9,0.7534000873565674,1.828323720787924
,,0.7535000000000001,1.9,0.7534999847412109,1.837707404463246
,,0.7536,1.9,0.7536001205444336,1.848230278118424
,,0.7537,1.9,0.7537000179290771,1.8538296039169864
,,0.7538,1.9,0.7538001537322998,1.8457786197319148
,,0.7539,1.9,0.7539000511169434,1.8335432682298414
,,0.754,1.9,0.754000186920166,1.8263169976699005
,,0.7541,1.9,0.7541000843048096,1.8244257472601646
,,0.7542,1.9,0.7541999816894531,1.8282494140389023
,,0.7543,1.9,0.7543001174926758,1.8287273837512463
,,0.7544,1.9,0.7544000148773193,1.8237043290750177
,,0.7545,1.9,0.754500150680542,1.824803466306042
,,0.7546,1.9,0.7546000480651855,1.8215386607506834
,,0.7547,1.9,0.7547001838684082,1.8186512308202643
,,0.7548,1.9,0.7548000812530518,1.8188660396917085
,,0.7549,1.9,0.7548999786376953,1.8257650141163404
,,0.755,1.9,0.755000114440918,1.8346488863687078
,,0.7551000000000001,1.9,0.7551000118255615,1.8412895779615877
,,0.7552000000000001,1.9,0.7552001476287842,1.8441487731431898
,,0.7553000000000001,1.9,0.7553000450134277,1.8388536092428929
,,0.7554000000000001,1.9,0.7554001808166504,1.8257741817969946
,,0.7555000000000001,1.9,0.755500078201294,1.8178479374038818
,,0.7556,1.9,0.7555999755859375,1.818312754238062
,,0.7557,1.9,0.7557001113891602,1.82254651120693
,,0.7558,1.9,0.7558000087738037,1.8281193713577104
,,0.7559,1.9,0.7559001445770264,1.8345191500781073
,,0.756,1.9,0.7560000419616699,1.8384878754449523
,,0.7561,1.9,0.7561001777648926,1.8317614277042973
,,0.7562,1.9,0.7562000751495361,1.8222080358255996
,,0.7563,1.9,0.7562999725341797,1.818456925161915
,,0.7564,1.9,0.7564001083374023,1.821266890307697
,,0.7565,1.9,0.7565000057220459,1.8273754639268545
,,0.7566,1.9,0.7566001415252686,1.8319422425323202
,,0.7567,1.9,0.7567000389099121,1.833311393405298
,,0.7568,1.9,0.7568001747131348,1.832137147624402
,,0.7569,1.9,0.7569000720977783,1.8222136235128212
,,0.757,1.9,0.757000207901001,1.8180239659717423
,,0.7571000000000001,1.9,0.7571001052856445,1.8179050674759414
,,0.7572000000000001,1.9,0.7572000026702881,1.8217471135050156
,,0.7573000000000001,1.9,0.7573001384735107,1.8297586879304215
,,0.7574000000000001,1.9,0.7574000358581543,1.8361554432309688
,,0.7575000000000001,1.9,0.757500171661377,1.839342838494625
,,0.7576,1.9,0.7576000690460205,1.8359951620733854
,,0.7577,1.9,0.7577002048492432,1.8241469971953872
,,0.7578,1.9,0.7578001022338867,1.819078018050796
,,0.7579,1.9,0.7578999996185303,1.8185915412594544
,,0.758,1.9,0.7580001354217529,1.8237353591116534
,,0.7581,1.9,0.7581000328063965,1.8313290454873394
,,0.7582,1.9,0.7582001686096191,1.8386798211680544
,,0.7583,1.9,0.7583000659942627,1.8429848765392414
,,0.7584,1.9,0.7584002017974854,1.8376732288062039
,,0.7585,1.9,0.7585000991821289,1.8261102070717903
,,0.7586,1.9,0.7585999965667725,1.8219977033229289
,,0.7587,1.9,0.7587001323699951,1.8242890505177314
,,0.7588,1.9,0.7588000297546387,1.829040026883589
,,0.7589,1.9,0.7589001655578613,1.8377000036110276
,,0.759,1.9,0.7590000629425049,1.8478594591894717
,,0.7591000000000001,1.9,0.7591001987457275,1.855318287199107
,,0.7592000000000001,1.9,0.7592000961303711,1.8458942672809981
,,0.7593000000000001,1.9,0.7592999935150146,1.8314425318050116
,,0.7594000000000001,1.9,0.7594001293182373,1.8238916034426944
,,0.7595000000000001,1.9,0.7595000267028809,1.8253359821258064
,,0.7596,1.9,0.7596001625061035,1.8293021039072286
,,0.7597,1.9,0.7597000598907471,1.836126799499634
,,0.7598,1.9,0.7598001956939697,1.846185542178642
,,0.7599,1.9,0.7599000930786133,1.8489441699485407
,,0.76,1.9,0.7599999904632568,1.8388939454385322
,,0.7601,1.9,0.7601001262664795,1.8276533206864025
,,0.7602,1.9,0.760200023651123,1.8232125595643842
,,0.7603,1.9,0.7603001594543457,1.824562494047989
,,0.7604,1.9,0.7604000568389893,1.8310397135369159
,,0.7605,1.9,0.7605001926422119,1.8386007213628963
,,0.7605999999999999,1.9,0.7606000900268555,1.847391632463784
,,0.7607,1.9,0.760699987411499,1.8478523979972392
,,0.7608,1.9,0.7608001232147217,1.8373121117407907
,,0.7609,1.9,0.7609000205993652,1.8263642881807305
,,0.761,1.9,0.7610001564025879,1.8219255899617406
,,0.7611,1.9,0.7611000537872314,1.824563153989071
,,0.7612000000000001,1.9,0.7612001895904541,1.8310548552490284
,,0.7613000000000001,1.9,0.7613000869750977,1.8352600279334343
,,0.7614000000000001,1.9,0.7613999843597412,1.83620553416825
,,0.7615000000000001,1.9,0.7615001201629639,1.8316488731857026
,,0.7616,1.9,0.7616000175476074,1.8235844210549645
,,0.7617,1.9,0.7617001533508301,1.8216430142899425
,,0.7618,1.9,0.7618000507354736,1.8243952926109133
,,0.7619,1.9,0.7619001865386963,1.830783812782821
,,0.762,1.9,0.7620000839233398,1.838473666634821
,,0.7621,1.9,0.7620999813079834,1.846389892159738
,,0.7622,1.9,0.762200117111206,1.8514977077228016
,,0.7623,1.9,0.7623000144958496,1.8432774901229907
,,0.7624,1.9,0.7624001502990723,1.8302687561439148
,,0.7625,1.9,0.7625000476837158,1.8227607739734841
,,0.7626,1.9,0.7626001834869385,1.8236343476472816
,,0.7627,1.9,0.762700080871582,1.830175444957452
,,0.7628,1.9,0.7627999782562256,1.8356900624501502
,,0.7629,1.9,0.7629001140594482,1.8389427144407
,,0.763,1.9,0.7630000114440918,1.8366481943330475
,,0.7631,1.9,0.7631001472473145,1.8287028494815438
,,0.7632000000000001,1.9,0.763200044631958,1.8225129282458943
,,0.7633000000000001,1.9,0.7633001804351807,1.8248801544933646
,,0.7634000000000001,1.9,0.7634000778198242,1.830245420338411
,,0.7635000000000001,1.9,0.7634999752044678,1.8346289692416953
,,0.7636000000000001,1.9,0.7636001110076904,1.8378123120848138
,,0.7637,1.9,0.763700008392334,1.8406145789264299
,,0.7638,1.9,0.7638001441955566,1.8387800578006304
,,0.7639,1.9,0.7639000415802002,1.8297309890224165
,,0.764,1.9,0.7640001773834229,1.8224627057907725
,,0.7641,1.9,0.7641000747680664,1.8225361042663666
,,0.7642,1.9,0.76419997215271,1.8283616235552562
,,0.7643,1.9,0.7643001079559326,1.8386564087842705
,,0.7644,1.9,0.7644000053405762,1.846056537092504
,,0.7645,1.9,0.7645001411437988,1.8536599058399494
,,0.7646,1.9,0.7646000385284424,1.849403086694437
,,0.7647,1.9,0.764700174331665,1.8356899391342205
,,0.7648,1.9,0.7648000717163086,1.8267576038472029
,,0.7649,1.9,0.7649002075195312,1.82587458152248
,,0.765,1.9,0.7650001049041748,1.8300005876592778
,,0.7651,1.9,0.7651000022888184,1.8343641848532428
,,0.7652000000000001,1.9,0.765200138092041,1.838015817641363
,,0.7653000000000001,1.9,0.7653000354766846,1.839090610959504
,,0.7654000000000001,1.9,0.7654001712799072,1.8316441336393416
,,0.7655000000000001,1.9,0.7655000686645508,1.8242306480553325
,,0.7656000000000001,1.9,0.7656002044677734,1.8213339028222062
,,0.7657,1.9,0.765700101852417,1.8235445180105532
,,0.7658,1.9,0.7657999992370605,1.830053112059921
,,0.7659,1.9,0.7659001350402832,1.8348762704689756
,,0.766,1.9,0.7660000324249268,1.8359023758352322
,,0.7661,1.9,0.7661001682281494,1.835471390808976
,,0.7662,1.9,0.766200065612793,1.827143830168619
,,0.7663,1.9,0.7663002014160156,1.8218589037278776
,,0.7664,1.9,0.7664000988006592,1.8219879992160948
,,0.7665,1.9,0.7664999961853027,1.8254457901683994
,,0.7666,1.9,0.7666001319885254,1.834358662183297
,,0.7667,1.9,0.766700029373169,1.839655044077739
,,0.7668,1.9,0.7668001651763916,1.8473197008282418
,,0.7669,1.9,0.7669000625610352,1.8500457431102302
,,0.767,1.9,0.7670001983642578,1.8366255255137187
,,0.7671,1.9,0.7671000957489014,1.8262012730061314
,,0.7672000000000001,1.9,0.7671999931335449,1.8230482779549864
,,0.7673000000000001,1.9,0.7673001289367676,1.824317094223596
,,0.7674000000000001,1.9,0.7674000263214111,1.828968668074444
,,0.7675000000000001,1.9,0.7675001621246338,1.8338428965812468
,,0.7676000000000001,1.9,0.7676000595092773,1.836323927390195
,,0.7677,1.9,0.7677001953125,1.836743539024449
,,0.7678,1.9,0.7678000926971436,1.8270397127579292
,,0.7679,1.9,0.7678999900817871,1.8208763514115753
,,0.768,1.9,0.7680001258850098,1.8208050543286054
,,0.7681,1.9,0.7681000232696533,1.8261373617808792
,,0.7682,1.9,0.768200159072876,1.8313905816872056
,,0.7683,1.9,0.7683000564575195,1.8352367555087705
,,0.7684,1.9,0.7684001922607422,1.8407445219841507
,,0.7685,1.9,0.7685000896453857,1.8346248324716885
,,0.7686,1.9,0.7685999870300293,1.824072080365451
,,0.7687,1.9,0.768700122833252,1.8202655331474682
,,0.7688,1.9,0.7688000202178955,1.8218294952801537
,,0.7689,1.9,0.7689001560211182,1.8270147678678361
,,0.769,1.9,0.7690000534057617,1.8342743184793222
,,0.7691,1.9,0.7691001892089844,1.8433476645678493
,,0.7692000000000001,1.9,0.7692000865936279,1.8468855744797321
,,0.7693000000000001,1.9,0.7692999839782715,1.8353482309132045
,,0.7694000000000001,1.9,0.7694001197814941,1.8224780565644352
,,0.7695000000000001,1.9,0.7695000171661377,1.817301297301439
,,0.7696000000000001,1.9,0.7696001529693604,1.819185756449398
,,0.7697,1.9,0.7697000503540039,1.8277418462443447
,,0.7698,1.9,0.7698001861572266,1.834480040545185
,,0.7699,1.9,0.7699000835418701,1.8387619619103273
,,0.77,1.9,0.7699999809265137,1.8366236689725801
,,0.7701,1.9,0.7701001167297363,1.8220194586705913
,,0.7702,1.9,0.7702000141143799,1.8129608662269179
,,0.7703,1.9,0.7703001499176025,1.8123185606104606
,,0.7704,1.9,0.7704000473022461,1.8167417754059842
,,0.7705,1.9,0.7705001831054688,1.8245703232268897
,,0.7706,1.9,0.7706000804901123,1.8313330365223977
,,0.7707,1.9,0.7706999778747559,1.833221875988377
,,0.7708,1.9,0.7708001136779785,1.825701988373707
,,0.7709,1.9,0.7709000110626221,1.8151682223743044
,,0.771,1.9,0.7710001468658447,1.8101589671318044
,,0.7711,1.9,0.7711000442504883,1.8121231576779593
,,0.7712000000000001,1.9,0.7712001800537109,1.8194744058636347
,,0.7713000000000001,1.9,0.7713000774383545,1.826867699711183
,,0.7714000000000001,1.9,0.771399974822998,1.8312043368882742
,,0.7715000000000001,1.9,0.7715001106262207,1.833094667853539
,,0.7716000000000001,1.9,0.7716000080108643,1.824973323989418
,,0.7717,1.9,0.7717001438140869,1.8156314424606965
,,0.7718,1.9,0.7718000411987305,1.8135340182077035
,,0.7719,1.9,0.7719001770019531,1.8181449004871135
,,0.772,1.9,0.7720000743865967,1.8268790874281449
,,0.7721,1.9,0.7720999717712402,1.833790749224245
,,0.7722,1.9,0.7722001075744629,1.837849196978923
,,0.7723,1.9,0.7723000049591064,1.8355410685212343
,,0.7724,1.9,0.7724001407623291,1.8247903261663507
,,0.7725,1.9,0.7725000381469727,1.8194545359080208
,,0.7726,1.9,0.7726001739501953,1.817570466558947
,,0.7727,1.9,0.7727000713348389,1.8216345870696145
,,0.7728,1.9,0.7728002071380615,1.8297163270289878
,,0.7729,1.9,0.7729001045227051,1.8349719822058992
,,0.773,1.9,0.7730000019073486,1.8360813779738099
,,0.7731,1.9,0.7731001377105713,1.8343970602909117
,,0.7732000000000001,1.9,0.7732000350952148,1.82506638187156
,,0.7733000000000001,1.9,0.7733001708984375,1.8198865658126058
,,0.7734000000000001,1.9,0.773400068283081,1.8208102575329739
,,0.7735000000000001,1.9,0.7735002040863037,1.8254510782905256
,,0.7736000000000001,1.9,0.7736001014709473,1.832624989331164
,,0.7737,1.9,0.7736999988555908,1.8409482631254936
,,0.7738,1.9,0.7738001346588135,1.8449472844704669
,,0.7739,1.9,0.773900032043457,1.8371892716557734
,,0.774,1.9,0.7740001678466797,1.8244708724659826
,,0.7741,1.9,0.7741000652313232,1.81742121569556
,,0.7742,1.9,0.7742002010345459,1.816609462682094
,,0.7743,1.9,0.7743000984191895,1.8224750284185127
,,0.7744,1.9,0.774399995803833,1.8313132519949056
,,0.7745,1.9,0.7745001316070557,1.84241143802787
,,0.7746,1.9,0.7746000289916992,1.8511540883378559
,,0.7746999999999999,1.9,0.7747001647949219,1.8480130579577225
,,0.7748,1.9,0.7748000621795654,1.8381911558624289
,,0.7749,1.9,0.7749001979827881,1.8303402039018326
,,0.775,1.9,0.7750000953674316,1.8272705720801037
,,0.7751,1.9,0.7750999927520752,1.8293789519182915
,,0.7752,1.9,0.7752001285552979,1.8296122761730884
,,0.7753000000000001,1.9,0.7753000259399414,1.8278215926255046
,,0.7754000000000001,1.9,0.7754001617431641,1.825937276139378
,,0.7755000000000001,1.9,0.7755000591278076,1.8233563615896977
,,0.7756000000000001,1.9,0.7756001949310303,1.8227694885238725
,,0.7757000000000001,1.9,0.7757000923156738,1.8252382192108474
,,0.7758,1.9,0.7757999897003174,1.830288822778986
,,0.7759,1.9,0.77590012550354,1.8361227948351084
,,0.776,1.9,0.7760000228881836,1.8429898579602393
,,0.7761,1.9,0.7761001586914062,1.8508127641497258
,,0.7762,1.9,0.7762000560760498,1.8497963657605907
,,0.7763,1.9,0.7763001918792725,1.838279386597024
,,0.7764,1.9,0.776400089263916,1.8266402739801257
,,0.7765,1.9,0.7764999866485596,1.8234329273949228
,,0.7766,1.9,0.7766001224517822,1.8262532456920897
,,0.7767,1.9,0.7767000198364258,1.8310037955669525
,,0.7768,1.9,0.7768001556396484,1.8407203974637132
,,0.7769,1.9,0.776900053024292,1.849583594085765
,,0.777,1.9,0.7770001888275146,1.8428404508937621
,,0.7771,1.9,0.7771000862121582,1.8331045881344743
,,0.7772,1.9,0.7771999835968018,1.8263772982407294
,,0.7773000000000001,1.9,0.7773001194000244,1.8265244132252534
,,0.7774000000000001,1.9,0.777400016784668,1.8313891048800508
,,0.7775000000000001,1.9,0.7775001525878906,1.8388316572027037
,,0.7776000000000001,1.9,0.7776000499725342,1.8467504269739292
,,0.7777000000000001,1.9,0.7777001857757568,1.8511244225099304
,,0.7778,1.9,0.7778000831604004,1.8429158105592216
,,0.7779,1.9,0.777899980545044,1.8308438919244
,,0.778,1.9,0.7780001163482666,1.8248219634515288
,,0.7781,1.9,0.7781000137329102,1.8254952369365116
,,0.7782,1.9,0.7782001495361328,1.8314546186670309
,,0.7783,1.9,0.7783000469207764,1.8376408159571296
,,0.7784,1.9,0.778400182723999,1.8443016741861933
,,0.7785,1.9,0.7785000801086426,1.8436432233217732
,,0.7786,1.9,0.7785999774932861,1.8321230770718417
,,0.7787,1.9,0.7787001132965088,1.8226246868645082
,,0.7788,1.9,0.7788000106811523,1.8207834492116093
,,0.7789,1.9,0.778900146484375,1.8240708493983786
,,0.779,1.9,0.7790000438690186,1.8297298185471538
,,0.7791,1.9,0.7791001796722412,1.8377278790059695
,,0.7792,1.9,0.7792000770568848,1.8457317004516203
,,0.7793000000000001,1.9,0.7792999744415283,1.8449120014337794
,,0.7794000000000001,1.9,0.779400110244751,1.8331045166968658
,,0.7795000000000001,1.9,0.7795000076293945,1.8235852824157914
,,0.7796000000000001,1.9,0.7796001434326172,1.8204165484032144
,,0.7797000000000001,1.9,0.7797000408172607,1.8255241743944022
,,0.7798,1.9,0.7798001766204834,1.8332525683262433
,,0.7799,1.9,0.779900074005127,1.838608328135359
,,0.78,1.9,0.7799999713897705,1.8400744642134392
,,0.7801,1.9,0.7801001071929932,1.8322016096809508
,,0.7802,1.9,0.7802000045776367,1.8216968600957415
,,0.7803,1.9,0.7803001403808594,1.817774321137261
,,0.7804,1.9,0.7804000377655029,1.8216792161593365
,,0.7805,1.9,0.7805001735687256,1.827610075822285
,,0.7806,1.9,0.7806000709533691,1.8365151033837495
,,0.7807,1.9,0.7807002067565918,1.8451452234738253
,,0.7808,1.9,0.7808001041412354,1.8507721763007416
,,0.7809,1.9,0.7809000015258789,1.8395957989906329
,,0.781,1.9,0.7810001373291016,1.8254606627643972
,,0.7811,1.9,0.7811000347137451,1.8211024639528401
,,0.7812,1.9,0.7812001705169678,1.823732765913676
,,0.7813000000000001,1.9,0.7813000679016113,1.832136797341156
,,0.7814000000000001,1.9,0.781400203704834,1.8394345129849106
,,0.7815000000000001,1.9,0.7815001010894775,1.8444072855904867
,,0.7816000000000001,1.9,0.7815999984741211,1.8413098919023707
,,0.7817000000000001,1.9,0.7817001342773438,1.8297876791275465
,,0.7818,1.9,0.7818000316619873,1.821200323037182
,,0.7819,1.9,0.78190016746521,1.820284881705965
,,0.782,1.9,0.7820000648498535,1.82598311452931
,,0.7821,1.9,0.7821002006530762,1.8348824773620527
,,0.7822,1.9,0.7822000980377197,1.8438637401446931
,,0.7823,1.9,0.7822999954223633,1.854993537879735
,,0.7824,1.9,0.7824001312255859,1.8562332393291072
,,0.7825,1.9,0.7825000286102295,1.8439853908882773
,,0.7826,1.9,0.7826001644134521,1.8318676972257444
,,0.7827,1.9,0.7827000617980957,1.8241936620637729
,,0.7828,1.9,0.7828001976013184,1.8261997874922826
,,0.7829,1.9,0.7829000949859619,1.832509302468045
,,0.783,1.9,0.7829999923706055,1.8330185337631095
,,0.7831,1.9,0.7831001281738281,1.8297849157089061
,,0.7832,1.9,0.7832000255584717,1.824538158369274
,,0.7833000000000001,1.9,0.7833001613616943,1.8185166283712082
,,0.7834000000000001,1.9,0.7834000587463379,1.818363250661028
,,0.7835000000000001,1.9,0.7835001945495605,1.8252642242269117
,,0.7836000000000001,1.9,0.7836000919342041,1.8340292415115056
,,0.7837000000000001,1.9,0.7836999893188477,1.842315110648744
,,0.7838,1.9,0.7838001251220703,1.846839547299674
,,0.7839,1.9,0.7839000225067139,1.8461594687542084
,,0.784,1.9,0.7840001583099365,1.8347614591366037
,,0.7841,1.9,0.7841000556945801,1.8192788541685212
,,0.7842,1.9,0.7842001914978027,1.8131502825552819
,,0.7843,1.9,0.7843000888824463,1.8175411279525335
,,0.7844,1.9,0.7843999862670898,1.8266287113104966
,,0.7845,1.9,0.7845001220703125,1.835599671763481
,,0.7846,1.9,0.784600019454956,1.8451890838764973
,,0.7847,1.9,0.7847001552581787,1.8479570613380654
,,0.7848,1.9,0.7848000526428223,1.8396526961938735
,,0.7849,1.9,0.7849001884460449,1.8283108086030249
,,0.785,1.9,0.7850000858306885,1.8239784173475952
,,0.7851,1.9,0.785099983215332,1.8258787051610457
,,0.7852,1.9,0.7852001190185547,1.8311143604622486
,,0.7853000000000001,1.9,0.7853000164031982,1.8356570424638279
,,0.7854000000000001,1.9,0.7854001522064209,1.8363659541806112
,,0.7855000000000001,1.9,0.7855000495910645,1.831350887569363
,,0.7856000000000001,1.9,0.7856001853942871,1.8240737581986268
,,0.7857000000000001,1.9,0.7857000827789307,1.8181971351341748
,,0.7858,1.9,0.7857999801635742,1.820473963067977
,,0.7859,1.9,0.7859001159667969,1.8264590849368498
,,0.786,1.9,0.7860000133514404,1.8310514296027347
,,0.7861,1.9,0.7861001491546631,1.8361357908897356
,,0.7862,1.9,0.7862000465393066,1.8422816269502036
,,0.7863,1.9,0.7863001823425293,1.838996690658287
,,0.7864,1.9,0.7864000797271729,1.8304544715859865
,,0.7865,1.9,0.7864999771118164,1.8232134503022361
,,0.7866,1.9,0.7866001129150391,1.8212228748090606
,,0.7867,1.9,0.7867000102996826,1.8264466808945463
,,0.7868,1.9,0.7868001461029053,1.8309579303344747
,,0.7869,1.9,0.7869000434875488,1.8352084079272013
,,0.787,1.9,0.7870001792907715,1.840297318473036
,,0.7871,1.9,0.787100076675415,1.8345908363614183
,,0.7872,1.9,0.7871999740600586,1.8250953494678015
,,0.7873,1.9,0.7873001098632812,1.8212370369400983
,,0.7874000000000001,1.9,0.7874000072479248,1.8212018827190648
,,0.7875000000000001,1.9,0.7875001430511475,1.8281913635054776
,,0.7876000000000001,1.9,0.787600040435791,1.836186906848051
,,0.7877000000000001,1.9,0.7877001762390137,1.8419843351319758
,,0.7878000000000001,1.9,0.7878000736236572,1.8442870039610406
,,0.7879,1.9,0.7878999710083008,1.833365093653752
,,0.788,1.9,0.7880001068115234,1.8206273210697483
,,0.7881,1.9,0.788100004196167,1.8171637418349786
,,0.7882,1.9,0.7882001399993896,1.8218490991866858
,,0.7883,1.9,0.7883000373840332,1.8299028603646477
,,0.7884,1.9,0.7884001731872559,1.838978665365453
,,0.7885,1.9,0.7885000705718994,1.8445319916622653
,,0.7886,1.9,0.7886002063751221,1.8422970773726002
,,0.7887,1.9,0.7887001037597656,1.829249253573984
,,0.7888,1.9,0.7888000011444092,1.8178561224627088
,,0.7889,1.9,0.7889001369476318,1.8158803678538453
,,0.789,1.9,0.7890000343322754,1.8214169543260623
,,0.7891,1.9,0.789100170135498,1.8276937020155084
,,0.7892,1.9,0.7892000675201416,1.835428578102875
,,0.7893,1.9,0.7893002033233643,1.8355914211996576
,,0.7894000000000001,1.9,0.7894001007080078,1.829131684911453
,,0.7895000000000001,1.9,0.7894999980926514,1.8199027784915964
,,0.7896000000000001,1.9,0.789600133895874,1.8166085945367987
,,0.7897000000000001,1.9,0.7897000312805176,1.8186444726185702
,,0.7898000000000001,1.9,0.7898001670837402,1.8250935288607204
,,0.7899,1.9,0.7899000644683838,1.8318838226003094
,,0.79,1.9,0.7900002002716064,1.8377700421611733
,,0.7901,1.9,0.79010009765625,1.8413416689846926
,,0.7902,1.9,0.7901999950408936,1.8339833977169056
,,0.7903,1.9,0.7903001308441162,1.822059343922811
,,0.7904,1.9,0.7904000282287598,1.818579963483214
,,0.7905,1.9,0.7905001640319824,1.821685203650614
,,0.7906,1.9,0.790600061416626,1.8290713957017448
,,0.7907,1.9,0.7907001972198486,1.837336756166513
,,0.7908,1.9,0.7908000946044922,1.8399176147083043
,,0.7909,1.9,0.7908999919891357,1.8401641960138453
,,0.791,1.9,0.7910001277923584,1.8292310473004494
,,0.7911,1.9,0.791100025177002,1.8209869065086657
,,0.7912,1.9,0.7912001609802246,1.818885568854689
,,0.7913,1.9,0.7913000583648682,1.824608603172657
,,0.7914000000000001,1.9,0.7914001941680908,1.8336933370124602
,,0.7915000000000001,1.9,0.7915000915527344,1.842793378055508
,,0.7916000000000001,1.9,0.7915999889373779,1.8473471013053557
,,0.7917000000000001,1.9,0.7917001247406006,1.846330898897279
,,0.7918000000000001,1.9,0.7918000221252441,1.8324027943552634
,,0.7919,1.9,0.7919001579284668,1.8222576840226257
,,0.792,1.9,0.7920000553131104,1.8198384541319386
,,0.7921,1.9,0.792100191116333,1.8232791962887185
,,0.7922,1.9,0.7922000885009766,1.8298737618602465
,,0.7923,1.9,0.7922999858856201,1.8357973555404472
,,0.7924,1.9,0.7924001216888428,1.8348537893828853
,,0.7925,1.9,0.7925000190734863,1.8293455637359721
,,0.7926,1.9,0.792600154876709,1.8206956150645128
,,0.7927,1.9,0.7927000522613525,1.8176815885969475
,,0.7928,1.9,0.7928001880645752,1.818755891458434
,,0.7929,1.9,0.7929000854492188,1.825024324429958
,,0.793,1.9,0.7929999828338623,1.8325955776273157
,,0.7931,1.9,0.793100118637085,1.8378511643950064
,,0.7932,1.9,0.7932000160217285,1.8392585187934158
,,0.7933,1.9,0.7933001518249512,1.83086143487303
,,0.7934000000000001,1.9,0.7934000492095947,1.819375939346028
,,0.7935000000000001,1.9,0.7935001850128174,1.8171330107483836
,,0.7936000000000001,1.9,0.7936000823974609,1.8203143929011762
,,0.7937000000000001,1.9,0.7936999797821045,1.8255286337376557
,,0.7938000000000001,1.9,0.7938001155853271,1.8337626905496838
,,0.7939,1.9,0.7939000129699707,1.841507870850671
,,0.794,1.9,0.7940001487731934,1.8398493815362582
,,0.7941,1.9,0.7941000461578369,1.8296814021808696
,,0.7942,1.9,0.7942001819610596,1.8223706327692715
,,0.7943,1.9,0.7943000793457031,1.8218432123617578
,,0.7944,1.9,0.7943999767303467,1.8271011793531848
,,0.7945,1.9,0.7945001125335693,1.835640061658602
,,0.7946,1.9,0.7946000099182129,1.845114351728128
,,0.7947,1.9,0.7947001457214355,1.8531264609933376
,,0.7948,1.9,0.7948000431060791,1.8536962686478375
,,0.7949,1.9,0.7949001789093018,1.8425391582721515
,,0.795,1.9,0.7950000762939453,1.8294439828279105
,,0.7951,1.9,0.7950999736785889,1.824800097398099
,,0.7952,1.9,0.7952001094818115,1.827299446595519
,,0.7953,1.9,0.7953000068664551,1.834710064533487
,,0.7954000000000001,1.9,0.7954001426696777,1.8420416736623146
,,0.7955000000000001,1.9,0.7955000400543213,1.8520757997879573
,,0.7956000000000001,1.9,0.795600175857544,1.8522575587845462
,,0.7957000000000001,1.9,0.7957000732421875,1.8392212527365868
,,0.7958000000000001,1.9,0.795799970626831,1.8295494142847921
,,0.7959,1.9,0.7959001064300537,1.8259477231441579
,,0.796,1.9,0.7960000038146973,1.8287579997312786
,,0.7961,1.9,0.7961001396179199,1.8353175500085375
,,0.7962,1.9,0.7962000370025635,1.8394115233393418
,,0.7963,1.9,0.7963001728057861,1.8420592437766548
,,0.7964,1.9,0.7964000701904297,1.8356868563034772
,,0.7965,1.9,0.7965002059936523,1.825797725834582
,,0.7966,1.9,0.7966001033782959,1.8197631780734644
,,0.7967,1.9,0.7967000007629395,1.8210234759874908
,,0.7968,1.9,0.7968001365661621,1.8262593243808292
,,0.7969,1.9,0.7969000339508057,1.8328175556167003
,,0.797,1.9,0.7970001697540283,1.8408946886884807
,,0.7971,1.9,0.7971000671386719,1.8473160866512517
,,0.7972,1.9,0.7972002029418945,1.8367948327628596
,,0.7973,1.9,0.7973001003265381,1.8248912197278655
,,0.7974000000000001,1.9,0.7973999977111816,1.818521388452286
,,0.7975000000000001,1.9,0.7975001335144043,1.8196997651751792
,,0.7976000000000001,1.9,0.7976000308990479,1.8261764217570677
,,0.7977000000000001,1.9,0.7977001667022705,1.8308259886981189
,,0.7978000000000001,1.9,0.7978000640869141,1.8358729958319293
,,0.7979,1.9,0.7979001998901367,1.8355767115282413
,,0.798,1.9,0.7980000972747803,1.8259493063415406
,,0.7981,1.9,0.7980999946594238,1.8177758700926643
,,0.7982,1.9,0.7982001304626465,1.81727703471072
,,0.7983,1.9,0.79830002784729,1.8221662226446445
,,0.7984,1.9,0.7984001636505127,1.8274150888755512
,,0.7985,1.9,0.7985000610351562,1.8337948814973684
,,0.7986,1.9,0.7986001968383789,1.8380127042467012
,,0.7987,1.9,0.7987000942230225,1.8317687322133065
,,0.7988,1.9,0.798799991607666,1.8196687112113668
,,0.7989,1.9,0.7989001274108887,1.815563167992651
,,0.799,1.9,0.7990000247955322,1.8176674785582427
,,0.7991,1.9,0.7991001605987549,1.8247764823578054
,,0.7992,1.9,0.7992000579833984,1.8317274862255983
,,0.7993,1.9,0.7993001937866211,1.8381734935784588
,,0.7994000000000001,1.9,0.7994000911712646,1.8431090814666817
,,0.7995000000000001,1.9,0.7994999885559082,1.8337663474953823
,,0.7996000000000001,1.9,0.7996001243591309,1.8211431905593813
,,0.7997000000000001,1.9,0.7997000217437744,1.8180516328283673
,,0.7998000000000001,1.9,0.7998001575469971,1.820229062456975
,,0.7999,1.9,0.7999000549316406,1.829468715660359
,,0.8,1.9,0.8000001907348633,1.8385067398193584
,,0.8001,1.9,0.8001000881195068,1.8446260120083924
,,0.8002,1.9,0.8001999855041504,1.8460197348732594
,,0.8003,1.9,0.800300121307373,1.8339390909572297
,,0.8004,1.9,0.8004000186920166,1.8235175194783466
,,0.8005,1.9,0.8005001544952393,1.8219413037897245
,,0.8006,1.9,0.8006000518798828,1.82453931326792
,,0.8007,1.9,0.8007001876831055,1.8349668641073962
,,0.8008,1.9,0.800800085067749,1.844985506305389
,,0.8009,1.9,0.8008999824523926,1.8550172809218455
,,0.801,1.9,0.8010001182556152,1.8568341682401903
,,0.8011,1.9,0.8011000156402588,1.842252848771457
,,0.8012,1.9,0.8012001514434814,1.827665660082476
,,0.8013,1.9,0.801300048828125,1.8231901988170032
,,0.8014,1.9,0.8014001846313477,1.827196739354585
,,0.8015000000000001,1.9,0.8015000820159912,1.8348201380913332
,,0.8016000000000001,1.9,0.8015999794006348,1.840953828187592
,,0.8017000000000001,1.9,0.8017001152038574,1.842688499275471
,,0.8018000000000001,1.9,0.801800012588501,1.8365268254507625
,,0.8019000000000001,1.9,0.8019001483917236,1.8241941024206438
,,0.802,1.9,0.8020000457763672,1.8185235401360915
,,0.8021,1.9,0.8021001815795898,1.8202097380837683
,,0.8022,1.9,0.8022000789642334,1.8283425094726626
,,0.8023,1.9,0.802299976348877,1.8372808830911391
,,0.8024,1.9,0.8024001121520996,1.8459549868583327
,,0.8025,1.9,0.8025000095367432,1.8498095733101338
,,0.8026,1.9,0.8026001453399658,1.8442669310406075
,,0.8027,1.9,0.8027000427246094,1.8291316832733426
,,0.8028,1.9,0.802800178527832,1.8194904850138924
,,0.8029,1.9,0.8029000759124756,1.821235327899184
,,0.803,1.9,0.8029999732971191,1.826479855811446
,,0.8031,1.9,0.8031001091003418,1.8339047990776924
,,0.8032,1.9,0.8032000064849854,1.8381226432922417
,,0.8033,1.9,0.803300142288208,1.8381368386598125
,,0.8034,1.9,0.8034000396728516,1.831671032272606
,,0.8035000000000001,1.9,0.8035001754760742,1.824199695274274
,,0.8036000000000001,1.9,0.8036000728607178,1.8227604049446655
,,0.8037000000000001,1.9,0.8036999702453613,1.8260265127106983
,,0.8038000000000001,1.9,0.803800106048584,1.831798451545379
,,0.8039000000000001,1.9,0.8039000034332275,1.837612054959847
,,0.804,1.9,0.8040001392364502,1.8392517735444744
,,0.8041,1.9,0.8041000366210938,1.8351000245248612
,,0.8042,1.9,0.8042001724243164,1.8251446016192523
,,0.8043,1.9,0.80430006980896,1.8198227395598674
,,0.8044,1.9,0.8044002056121826,1.8206109802047847
,,0.8045,1.9,0.8045001029968262,1.827367889484143
,,0.8046,1.9,0.8046000003814697,1.8358999013505188
,,0.8047,1.9,0.8047001361846924,1.843009544283594
,,0.8048,1.9,0.8048000335693359,1.8475351103091138
,,0.8049,1.9,0.8049001693725586,1.8456151995838412
,,0.805,1.9,0.8050000667572021,1.8336054536541009
,,0.8051,1.9,0.8051002025604248,1.825074812437383
,,0.8052,1.9,0.8052000999450684,1.8220249504166601
,,0.8053,1.9,0.8052999973297119,1.8259580342476698
,,0.8054,1.9,0.8054001331329346,1.8305500620639792
,,0.8055000000000001,1.9,0.8055000305175781,1.8363094336874533
,,0.8056000000000001,1.9,0.8056001663208008,1.8445327188829002
,,0.8057000000000001,1.9,0.8057000637054443,1.8446541793220272
,,0.8058000000000001,1.9,0.805800199508667,1.834456676917319
,,0.8059000000000001,1.9,0.8059000968933105,1.8264088540614405
,,0.806,1.9,0.8059999942779541,1.8253922271607197
,,0.8061,1.9,0.8061001300811768,1.830174843485226
,,0.8062,1.9,0.8062000274658203,1.8355925709062006
,,0.8063,1.9,0.806300163269043,1.837499986867681
,,0.8064,1.9,0.8064000606536865,1.8337421962700273
,,0.8065,1.9,0.8065001964569092,1.8263263998774253
,,0.8066,1.9,0.8066000938415527,1.818005162043385
,,0.8067,1.9,0.8066999912261963,1.8183429827109783
,,0.8068,1.9,0.806800127029419,1.823900708962109
,,0.8069,1.9,0.8069000244140625,1.830283454459859
,,0.807,1.9,0.8070001602172852,1.8351425635914007
,,0.8071,1.9,0.8071000576019287,1.8377229883416624
,,0.8072,1.9,0.8072001934051514,1.8385689553836237
,,0.8073,1.9,0.8073000907897949,1.8279799018036995
,,0.8074,1.9,0.8073999881744385,1.8177933310064667
,,0.8075000000000001,1.9,0.8075001239776611,1.8149541070776551
,,0.8076000000000001,1.9,0.8076000213623047,1.8199455185531697
,,0.8077000000000001,1.9,0.8077001571655273,1.8260762350048039
,,0.8078000000000001,1.9,0.8078000545501709,1.8325505847345183
,,0.8079000000000001,1.9,0.8079001903533936,1.8368408238900356
,,0.808,1.9,0.8080000877380371,1.8343845935228902
,,0.8081,1.9,0.8080999851226807,1.8210763935463785
,,0.8082,1.9,0.8082001209259033,1.81494687080281
,,0.8083,1.9,0.8083000183105469,1.8158508204918975
,,0.8084,1.9,0.8084001541137695,1.822647906453874
,,0.8085,1.9,0.8085000514984131,1.831399581853328
,,0.8086,1.9,0.8086001873016357,1.835190318908743
,,0.8087,1.9,0.8087000846862793,1.8406611984078207
,,0.8088,1.9,0.8087999820709229,1.8329413512075978
,,0.8089,1.9,0.8089001178741455,1.820388191022375
,,0.809,1.9,0.8090000152587891,1.816153937040283
,,0.8091,1.9,0.8091001510620117,1.818499185152481
,,0.8092,1.9,0.8092000484466553,1.8259739869646208
,,0.8093,1.9,0.8093001842498779,1.8321792806399813
,,0.8094,1.9,0.8094000816345215,1.8331112220503107
,,0.8095000000000001,1.9,0.809499979019165,1.8302744367147932
,,0.8096000000000001,1.9,0.8096001148223877,1.8238625906320678
,,0.8097000000000001,1.9,0.8097000122070312,1.8169156557779098
,,0.8098000000000001,1.9,0.8098001480102539,1.8159167114097523
,,0.8099000000000001,1.9,0.8099000453948975,1.8195207225965386
,,0.81,1.9,0.8100001811981201,1.8273944304821992
,,0.8101,1.9,0.8101000785827637,1.8319395772126401
,,0.8102,1.9,0.8101999759674072,1.8343447508852513
,,0.8103,1.9,0.8103001117706299,1.8345165490514825
,,0.8104,1.9,0.8104000091552734,1.8250654899734453
,,0.8105,1.9,0.8105001449584961,1.817225474698795
,,0.8106,1.9,0.8106000423431396,1.8171106178938228
,,0.8107,1.9,0.8107001781463623,1.8231961798615528
,,0.8108,1.9,0.8108000755310059,1.8319322666589277
,,0.8109,1.9,0.8108999729156494,1.8396537582877928
,,0.811,1.9,0.8110001087188721,1.8481902074884629
,,0.8111,1.9,0.8111000061035156,1.8486004244461027
,,0.8112,1.9,0.8112001419067383,1.8353421059582802
,,0.8113,1.9,0.8113000392913818,1.8224336921678046
,,0.8114,1.9,0.8114001750946045,1.819499244031588
,,0.8115000000000001,1.9,0.811500072479248,1.8221299424615351
,,0.8116000000000001,1.9,0.8115999698638916,1.8298153368623435
,,0.8117000000000001,1.9,0.8117001056671143,1.8376160438988407
,,0.8118000000000001,1.9,0.8118000030517578,1.843206459088682
,,0.8119000000000001,1.9,0.8119001388549805,1.8372067487545867
,,0.812,1.9,0.812000036239624,1.8256298967904034
,,0.8121,1.9,0.8121001720428467,1.819253371864823
,,0.8122,1.9,0.8122000694274902,1.820241097169491
,,0.8123,1.9,0.8123002052307129,1.825365161649322
,,0.8124,1.9,0.8124001026153564,1.8326522579681461
,,0.8125,1.9,0.8125,1.8344970652581325
,,0.8126,1.9,0.8126001358032227,1.8305600736016394
,,0.8127,1.9,0.8127000331878662,1.8199423965963333
,,0.8128,1.9,0.8128001689910889,1.8126673912034768
,,0.8129,1.9,0.8129000663757324,1.8125489109893214
,,0.8130000000000001,1.9,0.8130002021789551,1.8170950667685184
,,0.8131,1.9,0.8131000995635986,1.826567996371845
,,0.8132,1.9,0.8131999969482422,1.8312584764551936
,,0.8133,1.9,0.8133001327514648,1.8365845073617204
,,0.8134,1.9,0.8134000301361084,1.8380735235648318
,,0.8135,1.9,0.813500165939331,1.8255923944025132
,,0.8136000000000001,1.9,0.8136000633239746,1.8182780824217462
,,0.8137000000000001,1.9,0.8137001991271973,1.8182369265981126
,,0.8138000000000001,1.9,0.8138000965118408,1.8234370569037694
,,0.8139000000000001,1.9,0.8138999938964844,1.831433650804981
,,0.8140000000000001,1.9,0.814000129699707,1.838355778309828
,,0.8141,1.9,0.8141000270843506,1.8459433106422023
,,0.8142,1.9,0.8142001628875732,1.8437648572085643
,,0.8143,1.9,0.8143000602722168,1.8320682935140258
,,0.8144,1.9,0.8144001960754395,1.8248263304341936
,,0.8145,1.9,0.814500093460083,1.8233181048667901
,,0.8146,1.9,0.8145999908447266,1.8273670146033338
,,0.8147,1.9,0.8147001266479492,1.8339555343909235
,,0.8148,1.9,0.8148000240325928,1.8404965183316653
,,0.8149,1.9,0.8149001598358154,1.848285235037603
,,0.815,1.9,0.815000057220459,1.839356170093854
,,0.8151,1.9,0.8151001930236816,1.8273621059953769
,,0.8152,1.9,0.8152000904083252,1.8192663543010203
,,0.8153,1.9,0.8152999877929688,1.820503640177488
,,0.8154,1.9,0.8154001235961914,1.8252751462743133
,,0.8155,1.9,0.815500020980835,1.831075782542061
,,0.8156000000000001,1.9,0.8156001567840576,1.8375576258105577
,,0.8157000000000001,1.9,0.8157000541687012,1.8399683085036658
,,0.8158000000000001,1.9,0.8158001899719238,1.831256313878797
,,0.8159000000000001,1.9,0.8159000873565674,1.8186430767661315
,,0.8160000000000001,1.9,0.8159999847412109,1.8150337631228957
,,0.8161,1.9,0.8161001205444336,1.8160156391469136
,,0.8162,1.9,0.8162000179290771,1.822989276379633
,,0.8163,1.9,0.8163001537322998,1.8315791285128202
,,0.8164,1.9,0.8164000511169434,1.8392344986553746
,,0.8165,1.9,0.816500186920166,1.8393585645945247
,,0.8166,1.9,0.8166000843048096,1.8262189687507384
,,0.8167,1.9,0.8166999816894531,1.8153750368103991
,,0.8168,1.9,0.8168001174926758,1.8140305721772196
,,0.8169,1.9,0.8169000148773193,1.818483966988566
,,0.817,1.9,0.817000150680542,1.8258488067975738
,,0.8171,1.9,0.8171000480651855,1.8331367807505452
,,0.8172,1.9,0.8172001838684082,1.8359182214973697
,,0.8173,1.9,0.8173000812530518,1.8329948270235423
,,0.8174,1.9,0.8173999786376953,1.8246586014398092
,,0.8175,1.9,0.817500114440918,1.8206925937669476
,,0.8176000000000001,1.9,0.8176000118255615,1.8204375410948423
,,0.8177000000000001,1.9,0.8177001476287842,1.8257199145186427
,,0.8178000000000001,1.9,0.8178000450134277,1.8323358694079923
,,0.8179000000000001,1.9,0.8179001808166504,1.8376338135086818
,,0.8180000000000001,1.9,0.818000078201294,1.8438956438951613
,,0.8181,1.9,0.8180999755859375,1.8386612460169396
,,0.8182,1.9,0.8182001113891602,1.8264470133055206
,,0.8183,1.9,0.8183000087738037,1.8210953104186096
,,0.8184,1.9,0.8184001445770264,1.8221275742469214
,,0.8185,1.9,0.8185000419616699,1.8278665037928952
,,0.8186,1.9,0.8186001777648926,1.8339839719230153
,,0.8187,1.9,0.8187000751495361,1.8379002580875161
,,0.8188,1.9,0.8187999725341797,1.840461824808263
,,0.8189,1.9,0.8189001083374023,1.8335335762885792
,,0.819,1.9,0.8190000057220459,1.8246768590685138
,,0.8191,1.9,0.8191001415252686,1.8216434498121827
,,0.8192,1.9,0.8192000389099121,1.823769611868736
,,0.8193,1.9,0.8193001747131348,1.8284443452369967
,,0.8194,1.9,0.8194000720977783,1.8364852053847112
,,0.8195,1.9,0.8194999694824219,1.8458490694787417
,,0.8196000000000001,1.9,0.8196001052856445,1.8504010375837188
,,0.8197000000000001,1.9,0.8197000026702881,1.840635030860377
,,0.8198000000000001,1.9,0.8198001384735107,1.8269018450944905
,,0.8199000000000001,1.9,0.8199000358581543,1.820962595238956
,,0.8200000000000001,1.9,0.820000171661377,1.8227669984535806
,,0.8201,1.9,0.8201000690460205,1.8258487219454613
,,0.8202,1.9,0.8202002048492432,1.8359606285656913
,,0.8203,1.9,0.8203001022338867,1.844031723291548
,,0.8204,1.9,0.8203999996185303,1.8419504161630802
,,0.8205,1.9,0.8205001354217529,1.830988382001948
,,0.8206,1.9,0.8206000328063965,1.8226227638576853
,,0.8207,1.9,0.8207001686096191,1.8202237147485711
,,0.8208,1.9,0.8208000659942627,1.8237021420404815
,,0.8209,1.9,0.8209002017974854,1.8302851417042765
,,0.821,1.9,0.8210000991821289,1.8376606935309243
,,0.8211,1.9,0.8210999965667725,1.8450997383657475
,,0.8212,1.9,0.8212001323699951,1.8428399931333608
,,0.8213,1.9,0.8213000297546387,1.8309578850240245
,,0.8214,1.9,0.8214001655578613,1.823604796233731
,,0.8215,1.9,0.8215000629425049,1.8234384620724522
,,0.8216000000000001,1.9,0.8216001987457275,1.827021577302592
,,0.8217000000000001,1.9,0.8217000961303711,1.8331016146035335
,,0.8218000000000001,1.9,0.8217999935150146,1.8392818849877717
,,0.8219000000000001,1.9,0.8219001293182373,1.8410978433650582
,,0.8220000000000001,1.9,0.8220000267028809,1.8334910289201447
,,0.8221,1.9,0.8221001625061035,1.8263313314498282
,,0.8222,1.9,0.8222000598907471,1.8252958427631032
,,0.8223,1.9,0.8223001956939697,1.827872643453388
,,0.8224,1.9,0.8224000930786133,1.8347250161415543
,,0.8225,1.9,0.8224999904632568,1.8427632638358802
,,0.8226,1.9,0.8226001262664795,1.8443460664368037
,,0.8227,1.9,0.822700023651123,1.8446983811518323
,,0.8228,1.9,0.8228001594543457,1.8345296553114925
,,0.8229,1.9,0.8229000568389893,1.8265608507484294
,,0.823,1.9,0.8230001926422119,1.82498342368404
,,0.8231,1.9,0.8231000900268555,1.830998410301898
,,0.8232,1.9,0.823199987411499,1.839956075002101
,,0.8233,1.9,0.8233001232147217,1.8474475393418313
,,0.8234,1.9,0.8234000205993652,1.8516494387006563
,,0.8235,1.9,0.8235001564025879,1.8522738763564137
,,0.8236000000000001,1.9,0.8236000537872314,1.8387200436159157
,,0.8237000000000001,1.9,0.8237001895904541,1.8263894964184497
,,0.8238000000000001,1.9,0.8238000869750977,1.8243908358585583
,,0.8239000000000001,1.9,0.8238999843597412,1.828953230694394
,,0.8240000000000001,1.9,0.8240001201629639,1.8381455797235144
,,0.8241,1.9,0.8241000175476074,1.8455750289296509
,,0.8242,1.9,0.8242001533508301,1.854439131249412
,,0.8243,1.9,0.8243000507354736,1.8548400846819695
,,0.8244,1.9,0.8244001865386963,1.8421847551782344
,,0.8245,1.9,0.8245000839233398,1.8292681011909975
,,0.8246,1.9,0.8245999813079834,1.8265484977638935
,,0.8247,1.9,0.824700117111206,1.828823568203625
,,0.8248,1.9,0.8248000144958496,1.8330170739334044
,,0.8249,1.9,0.8249001502990723,1.8339801349887608
,,0.825,1.9,0.8250000476837158,1.8311625759611065
,,0.8251000000000001,1.9,0.8251001834869385,1.8267104136101626
,,0.8252,1.9,0.825200080871582,1.8250804946881574
,,0.8253,1.9,0.8252999782562256,1.824667537394916
,,0.8254,1.9,0.8254001140594482,1.8306538323084713
,,0.8255,1.9,0.8255000114440918,1.8370895204422857
,,0.8256000000000001,1.9,0.8256001472473145,1.8413945745922313
,,0.8257000000000001,1.9,0.825700044631958,1.8418177869834098
,,0.8258000000000001,1.9,0.8258001804351807,1.8405479078316827
,,0.8259000000000001,1.9,0.8259000778198242,1.8307139099121863
,,0.8260000000000001,1.9,0.8259999752044678,1.820673825669851
,,0.8261000000000001,1.9,0.8261001110076904,1.8172237770387119
,,0.8262,1.9,0.826200008392334,1.8207573030871804
,,0.8263,1.9,0.8263001441955566,1.8309330991180983
,,0.8264,1.9,0.8264000415802002,1.8388467274059843
,,0.8265,1.9,0.8265001773834229,1.8473305402712983
,,0.8266,1.9,0.8266000747680664,1.8489929429739838
,,0.8267,1.9,0.82669997215271,1.838561776471307
,,0.8268,1.9,0.8268001079559326,1.828498858758638
,,0.8269,1.9,0.8269000053405762,1.8242371309099688
,,0.827,1.9,0.8270001411437988,1.824977244402618
,,0.8271,1.9,0.8271000385284424,1.8299549474689956
,,0.8272,1.9,0.827200174331665,1.836564334679891
,,0.8273,1.9,0.8273000717163086,1.843839219372769
,,0.8274,1.9,0.8273999691009521,1.8451845672719693
,,0.8275,1.9,0.8275001049041748,1.8323643889800527
,,0.8276,1.9,0.8276000022888184,1.8225106166531329
,,0.8277000000000001,1.9,0.827700138092041,1.8196275749043125
,,0.8278000000000001,1.9,0.8278000354766846,1.8215610703059233
,,0.8279000000000001,1.9,0.8279001712799072,1.826405929198936
,,0.8280000000000001,1.9,0.8280000686645508,1.8317280701579894
,,0.8281000000000001,1.9,0.8281002044677734,1.8348986149104585
,,0.8282,1.9,0.828200101852417,1.8300619984337343
,,0.8283,1.9,0.8282999992370605,1.8223918905245826
,,0.8284,1.9,0.8284001350402832,1.8190788873831496
,,0.8285,1.9,0.8285000324249268,1.8205462781457127
,,0.8286,1.9,0.8286001682281494,1.8242477306149487
,,0.8287,1.9,0.828700065612793,1.8310145205564485
,,0.8288,1.9,0.8288002014160156,1.8389917735997572
,,0.8289,1.9,0.8289000988006592,1.848509536542377
,,0.829,1.9,0.8289999961853027,1.8463811343126988
,,0.8291,1.9,0.8291001319885254,1.8332197631182994
,,0.8292,1.9,0.829200029373169,1.8223433580301143
,,0.8293,1.9,0.8293001651763916,1.820838601521668
,,0.8294,1.9,0.8294000625610352,1.8265493787636469
,,0.8295,1.9,0.8295001983642578,1.832912295875573
,,0.8296,1.9,0.8296000957489014,1.8406940185029175
,,0.8297000000000001,1.9,0.8296999931335449,1.8451081414513286
,,0.8298000000000001,1.9,0.8298001289367676,1.8320305034116922
,,0.8299000000000001,1.9,0.8299000263214111,1.8185754736720983
,,0.8300000000000001,1.9,0.8300001621246338,1.8131350334597476
,,0.8301000000000001,1.9,0.8301000595092773,1.8164691243935334
,,0.8302,1.9,0.8302001953125,1.8248148963118287
,,0.8303,1.9,0.8303000926971436,1.8317712840074267
,,0.8304,1.9,0.8303999900817871,1.8356233566312883
,,0.8305,1.9,0.8305001258850098,1.8336156384443296
,,0.8306,1.9,0.8306000232696533,1.8203691207421133
,,0.8307,1.9,0.830700159072876,1.810667817360737
,,0.8308,1.9,0.8308000564575195,1.8094603808705498
,,0.8309,1.9,0.8309001922607422,1.8150770000094587
,,0.831,1.9,0.8310000896453857,1.8212180889521972
,,0.8311,1.9,0.8310999870300293,1.8245882876799557
,,0.8312,1.9,0.831200122833252,1.8237410579362794
,,0.8313,1.9,0.8313000202178955,1.8174642364266917
,,0.8314,1.9,0.8314001560211182,1.8091867964474166
,,0.8315,1.9,0.8315000534057617,1.80722876628533
,,0.8316,1.9,0.8316001892089844,1.8100381037043651
,,0.8317000000000001,1.9,0.8317000865936279,1.8163340222823103
,,0.8318000000000001,1.9,0.8317999839782715,1.8239678750135813
,,0.8319000000000001,1.9,0.8319001197814941,1.8282362312189266
,,0.8320000000000001,1.9,0.8320000171661377,1.8284116229240455
,,0.8321000000000001,1.9,0.8321001529693604,1.8205179989031732
,,0.8322,1.9,0.8322000503540039,1.8122427734986661
,,0.8323,1.9,0.8323001861572266,1.8118557853314754
,,0.8324,1.9,0.8324000835418701,1.8164692199595938
,,0.8325,1.9,0.8324999809265137,1.8243371298308129
,,0.8326,1.9,0.8326001167297363,1.83223127533748
,,0.8327,1.9,0.8327000141143799,1.8345911012469702
,,0.8328,1.9,0.8328001499176025,1.8338842766055399
,,0.8329,1.9,0.8329000473022461,1.8221927147763501
,,0.833,1.9,0.8330001831054688,1.8142628721899337
,,0.8331,1.9,0.8331000804901123,1.8146075475353052
,,0.8332,1.9,0.8331999778747559,1.8217936032595465
,,0.8333,1.9,0.8333001136779785,1.8312610676075964
,,0.8334,1.9,0.8334000110626221,1.8389710545639524
,,0.8335,1.9,0.8335001468658447,1.8451799352576699
,,0.8336,1.9,0.8336000442504883,1.8426169745935614
,,0.8337000000000001,1.9,0.8337001800537109,1.8268570664400106
,,0.8338000000000001,1.9,0.8338000774383545,1.8186304861215077
,,0.8339000000000001,1.9,0.833899974822998,1.8181682320117096
,,0.8340000000000001,1.9,0.8340001106262207,1.8244622023809987
,,0.8341000000000001,1.9,0.8341000080108643,1.8337755733239123
,,0.8342,1.9,0.8342001438140869,1.8429450282289592
,,0.8343,1.9,0.8343000411987305,1.8458391696512784
,,0.8344,1.9,0.8344001770019531,1.8367474072296366
,,0.8345,1.9,0.8345000743865967,1.8239882096335274
,,0.8346,1.9,0.8345999717712402,1.818080296705917
,,0.8347,1.9,0.8347001075744629,1.8195017324752256
,,0.8348,1.9,0.8348000049591064,1.8267095538774096
,,0.8349,1.9,0.8349001407623291,1.8354637644554677
,,0.835,1.9,0.8350000381469727,1.8416238194404488
,,0.8351,1.9,0.8351001739501953,1.8465784965113183
,,0.8352,1.9,0.8352000713348389,1.8376466626324608
,,0.8353,1.9,0.8352999687194824,1.8252675547110278
,,0.8354,1.9,0.8354001045227051,1.8202335799929117
,,0.8355,1.9,0.8355000019073486,1.821312397830376
,,0.8356,1.9,0.8356001377105713,1.829224088042547
,,0.8357000000000001,1.9,0.8357000350952148,1.8371996763833405
,,0.8358000000000001,1.9,0.8358001708984375,1.8430428895580389
,,0.8359000000000001,1.9,0.835900068283081,1.846273183470088
,,0.8360000000000001,1.9,0.8360002040863037,1.838066877980751
,,0.8361000000000001,1.9,0.8361001014709473,1.8272423972317593
,,0.8362,1.9,0.8361999988555908,1.8241978253962567
,,0.8363,1.9,0.8363001346588135,1.8263278444585687
,,0.8364,1.9,0.836400032043457,1.8309950364773286
,,0.8365,1.9,0.8365001678466797,1.834904600745151
,,0.8366,1.9,0.8366000652313232,1.8419629130043962
,,0.8367,1.9,0.8367002010345459,1.8402039242006658
,,0.8368,1.9,0.8368000984191895,1.8288574951737135
,,0.8369,1.9,0.836899995803833,1.8221722430822143
,,0.837,1.9,0.8370001316070557,1.8208310806015342
,,0.8371,1.9,0.8371000289916992,1.8243062691456091
,,0.8372,1.9,0.8372001647949219,1.8308612824559354
,,0.8373,1.9,0.8373000621795654,1.8353421734335293
,,0.8374,1.9,0.8374001979827881,1.8416700513573743
,,0.8375,1.9,0.8375000953674316,1.8383287224409426
,,0.8376,1.9,0.8375999927520752,1.827650763800582
,,0.8377000000000001,1.9,0.8377001285552979,1.8186987441511986
,,0.8378000000000001,1.9,0.8378000259399414,1.8180668251032333
,,0.8379000000000001,1.9,0.8379001617431641,1.8230264219491494
,,0.8380000000000001,1.9,0.8380000591278076,1.8288492035658868
,,0.8381000000000001,1.9,0.8381001949310303,1.8372628826080926
,,0.8382000000000001,1.9,0.8382000923156738,1.8436083315220206
,,0.8383,1.9,0.8382999897003174,1.8340371037154333
,,0.8384,1.9,0.83840012550354,1.821134405306002
,,0.8385,1.9,0.8385000228881836,1.8157232164629626
,,0.8386,1.9,0.8386001586914062,1.8170703133073607
,,0.8387,1.9,0.8387000560760498,1.8235452172935012
,,0.8388,1.9,0.8388001918792725,1.8323374982345553
,,0.8389,1.9,0.838900089263916,1.8392846776689837
,,0.839,1.9,0.8389999866485596,1.8409536269812976
,,0.8391,1.9,0.8391001224517822,1.8296406466136734
,,0.8392000000000001,1.9,0.8392000198364258,1.819721719638775
,,0.8393,1.9,0.8393001556396484,1.815114117430526
,,0.8394,1.9,0.839400053024292,1.8185351643153467
,,0.8395,1.9,0.8395001888275146,1.8245544835411522
,,0.8396,1.9,0.8396000862121582,1.831921563606959
,,0.8397000000000001,1.9,0.8396999835968018,1.83981760840532
,,0.8398000000000001,1.9,0.8398001194000244,1.8384379627622467
,,0.8399000000000001,1.9,0.839900016784668,1.8256773023248563
,,0.8400000000000001,1.9,0.8400001525878906,1.8164256921895492
,,0.8401000000000001,1.9,0.8401000499725342,1.815912979689599
,,0.8402000000000001,1.9,0.8402001857757568,1.8190134701088312
,,0.8403,1.9,0.8403000831604004,1.8254476725817042
,,0.8404,1.9,0.840399980545044,1.835383742589035
,,0.8405,1.9,0.8405001163482666,1.8426594222159962
,,0.8406,1.9,0.8406000137329102,1.8392863216154374
,,0.8407,1.9,0.8407001495361328,1.8276323125635594
,,0.8408,1.9,0.8408000469207764,1.8198097318283672
,,0.8409,1.9,0.840900182723999,1.819157016172219
,,0.841,1.9,0.8410000801086426,1.8225757476971756
,,0.8411,1.9,0.8410999774932861,1.8296027154062595
,,0.8412,1.9,0.8412001132965088,1.8356481225046641
,,0.8413,1.9,0.8413000106811523,1.8426254890440252
,,0.8414,1.9,0.841400146484375,1.8361958939607226
,,0.8415,1.9,0.8415000438690186,1.8253756027343124
,,0.8416,1.9,0.8416001796722412,1.8198585192654166
,,0.8417,1.9,0.8417000770568848,1.820805108973903
,,0.8418000000000001,1.9,0.8417999744415283,1.8267337027669446
,,0.8419000000000001,1.9,0.841900110244751,1.8331538257859472
,,0.8420000000000001,1.9,0.8420000076293945,1.8406835707185765
,,0.8421000000000001,1.9,0.8421001434326172,1.839431463400613
,,0.8422000000000001,1.9,0.8422000408172607,1.8285516303971072
,,0.8423,1.9,0.8423001766204834,1.81833356535094
,,0.8424,1.9,0.842400074005127,1.815030511642004
,,0.8425,1.9,0.8424999713897705,1.8204597959516835
,,0.8426,1.9,0.8426001071929932,1.82808357571323
,,0.8427,1.9,0.8427000045776367,1.8364916426708726
,,0.8428,1.9,0.8428001403808594,1.8466203100744607
,,0.8429,1.9,0.8429000377655029,1.8491653039277927
,,0.843,1.9,0.8430001735687256,1.8373174364166094
,,0.8431,1.9,0.8431000709533691,1.823504448398697
,,0.8432,1.9,0.8431999683380127,1.8205387542923603
,,0.8433,1.9,0.8433001041412354,1.8241175184242935
,,0.8434,1.9,0.8434000015258789,1.8294434487876103
,,0.8435,1.9,0.8435001373291016,1.8329372826214636
,,0.8436,1.9,0.8436000347137451,1.8316582977439364
,,0.8437,1.9,0.8437001705169678,1.82504156713643
,,0.8438000000000001,1.9,0.8438000679016113,1.8172003877585323
,,0.8439000000000001,1.9,0.843900203704834,1.8156766582602142
,,0.8440000000000001,1.9,0.8440001010894775,1.8193634731545762
,,0.8441000000000001,1.9,0.8440999984741211,1.8278442223138427
,,0.8442000000000001,1.9,0.8442001342773438,1.8379155823382465
,,0.8443,1.9,0.8443000316619873,1.8463440547934804
,,0.8444,1.9,0.84440016746521,1.8522232905084017
,,0.8445,1.9,0.8445000648498535,1.8450339850231416
,,0.8446,1.9,0.8446002006530762,1.826977561421679
,,0.8447,1.9,0.8447000980377197,1.818431310022408
,,0.8448,1.9,0.8447999954223633,1.8163202925921267
,,0.8449,1.9,0.8449001312255859,1.8234548411526512
,,0.845,1.9,0.8450000286102295,1.8321561864043072
,,0.8451,1.9,0.8451001644134521,1.8377478801669653
,,0.8452,1.9,0.8452000617980957,1.843564175324959
,,0.8453,1.9,0.8453001976013184,1.8346424204205996
,,0.8454,1.9,0.8454000949859619,1.824026100926611
,,0.8455,1.9,0.8454999923706055,1.820764955232412
,,0.8456,1.9,0.8456001281738281,1.8231855821963403
,,0.8457,1.9,0.8457000255584717,1.8279075377495975
,,0.8458000000000001,1.9,0.8458001613616943,1.832778958947767
,,0.8459000000000001,1.9,0.8459000587463379,1.8331512444722928
,,0.8460000000000001,1.9,0.8460001945495605,1.8304525271697885
,,0.8461000000000001,1.9,0.8461000919342041,1.8229856896382568
,,0.8462000000000001,1.9,0.8461999893188477,1.8184119673669186
,,0.8463,1.9,0.8463001251220703,1.819958341965586
,,0.8464,1.9,0.8464000225067139,1.8259416397834836
,,0.8465,1.9,0.8465001583099365,1.830655703061361
,,0.8466,1.9,0.8466000556945801,1.8372833770673094
,,0.8467,1.9,0.8467001914978027,1.8433254557065368
,,0.8468,1.9,0.8468000888824463,1.84086111520864
,,0.8469,1.9,0.8468999862670898,1.8321177658184333
,,0.847,1.9,0.8470001220703125,1.8235849137503943
,,0.8471,1.9,0.847100019454956,1.8215040501042619
,,0.8472,1.9,0.8472001552581787,1.8260009699391935
,,0.8473,1.9,0.8473000526428223,1.8327604219188227
,,0.8474,1.9,0.8474001884460449,1.8405769302950465
,,0.8475,1.9,0.8475000858306885,1.8470875038348904
,,0.8476,1.9,0.847599983215332,1.8464035655779734
,,0.8477,1.9,0.8477001190185547,1.8318475920652146
,,0.8478000000000001,1.9,0.8478000164031982,1.8244507076023917
,,0.8479000000000001,1.9,0.8479001522064209,1.8246533337872048
,,0.8480000000000001,1.9,0.8480000495910645,1.828878864026802
,,0.8481000000000001,1.9,0.8481001853942871,1.8344117680416179
,,0.8482000000000001,1.9,0.8482000827789307,1.8398222453902897
,,0.8483,1.9,0.8482999801635742,1.8433683781177852
,,0.8484,1.9,0.8484001159667969,1.8355683392043398
,,0.8485,1.9,0.8485000133514404,1.8247484428731016
,,0.8486,1.9,0.8486001491546631,1.8202558893677907
,,0.8487,1.9,0.8487000465393066,1.8220155381893097
,,0.8488,1.9,0.8488001823425293,1.8274168099182873
,,0.8489,1.9,0.8489000797271729,1.8352086292433276
,,0.849,1.9,0.8489999771118164,1.8385656989451507
,,0.8491,1.9,0.8491001129150391,1.8415857811488772
,,0.8492,1.9,0.8492000102996826,1.8307410124058485
,,0.8493,1.9,0.8493001461029053,1.8186592531876982
,,0.8494,1.9,0.8494000434875488,1.8158857088990752
,,0.8495,1.9,0.8495001792907715,1.819070369301097
,,0.8496,1.9,0.849600076675415,1.8255663403173414
,,0.8497,1.9,0.8496999740600586,1.8320470595279585
,,0.8498000000000001,1.9,0.8498001098632812,1.8360811749374337
,,0.8499000000000001,1.9,0.8499000072479248,1.8344321879380048
,,0.8500000000000001,1.9,0.8500001430511475,1.8233100270098983
,,0.8501000000000001,1.9,0.850100040435791,1.8178002221529634
,,0.8502000000000001,1.9,0.8502001762390137,1.8167766725909826
,,0.8503000000000001,1.9,0.8503000736236572,1.823209136255397
,,0.8504,1.9,0.8503999710083008,1.8313459270281591
,,0.8505,1.9,0.8505001068115234,1.8378088142778097
,,0.8506,1.9,0.850600004196167,1.841902002506433
,,0.8507,1.9,0.8507001399993896,1.8367564089005533
,,0.8508,1.9,0.8508000373840332,1.8245601649160517
,,0.8509,1.9,0.8509001731872559,1.817044797149599
,,0.851,1.9,0.8510000705718994,1.8181014683400063
,,0.8511,1.9,0.851099967956543,1.82479509342519
,,0.8512,1.9,0.8512001037597656,1.834274026127525
,,0.8513000000000001,1.9,0.8513000011444092,1.838119524693672
,,0.8514,1.9,0.8514001369476318,1.8360978731183848
,,0.8515,1.9,0.8515000343322754,1.826349936028856
,,0.8516,1.9,0.851600170135498,1.8173238755048935
,,0.8517,1.9,0.8517000675201416,1.8146428854753587
,,0.8518000000000001,1.9,0.8518002033233643,1.8179662856658265
,,0.8519000000000001,1.9,0.8519001007080078,1.8241722775554843
,,0.8520000000000001,1.9,0.8519999980926514,1.8315814454133956
,,0.8521000000000001,1.9,0.852100133895874,1.8362266607601765
,,0.8522000000000001,1.9,0.8522000312805176,1.8363960918813202
,,0.8523000000000001,1.9,0.8523001670837402,1.8261752096877086
,,0.8524,1.9,0.8524000644683838,1.8191194669237454
,,0.8525,1.9,0.8525002002716064,1.816524631694828
,,0.8526,1.9,0.85260009765625,1.8207051469711704
,,0.8527,1.9,0.8526999950408936,1.8277811854186339
,,0.8528,1.9,0.8528001308441162,1.8325866053214988
,,0.8529,1.9,0.8529000282287598,1.8321919008193293
,,0.853,1.9,0.8530001640319824,1.8287548082974212
,,0.8531,1.9,0.853100061416626,1.8204840804059081
,,0.8532,1.9,0.8532001972198486,1.8176719633360958
,,0.8533,1.9,0.8533000946044922,1.8198966031628243
,,0.8534,1.9,0.8533999919891357,1.8242095589876497
,,0.8535,1.9,0.8535001277923584,1.8317872851147743
,,0.8536,1.9,0.853600025177002,1.8390583459964207
,,0.8537,1.9,0.8537001609802246,1.8480915401027294
,,0.8538,1.9,0.8538000583648682,1.8453557033063896
,,0.8539000000000001,1.9,0.8539001941680908,1.8313736119720294
,,0.8540000000000001,1.9,0.8540000915527344,1.8247787044615893
,,0.8541000000000001,1.9,0.8540999889373779,1.8239775947251833
,,0.8542000000000001,1.9,0.8542001247406006,1.8286245492980062
,,0.8543000000000001,1.9,0.8543000221252441,1.8346633519318831
,,0.8544,1.9,0.8544001579284668,1.8406048881067942
,,0.8545,1.9,0.8545000553131104,1.844598402926476
,,0.8546,1.9,0.854600191116333,1.833830656349883
,,0.8547,1.9,0.8547000885009766,1.8211478213427388
,,0.8548,1.9,0.8547999858856201,1.8182946782202603
,,0.8549,1.9,0.8549001216888428,1.8227670236251656
,,0.855,1.9,0.8550000190734863,1.8294189407850237
,,0.8551,1.9,0.855100154876709,1.8376064584301373
,,0.8552,1.9,0.8552000522613525,1.8499382889941824
,,0.8553,1.9,0.8553001880645752,1.8525237459616841
,,0.8554,1.9,0.8554000854492188,1.8421484155498467
,,0.8555,1.9,0.8554999828338623,1.8261349035044248
,,0.8556,1.9,0.855600118637085,1.819977990677737
,,0.8557,1.9,0.8557000160217285,1.8222300741424053
,,0.8558,1.9,0.8558001518249512,1.8287618446969949
,,0.8559000000000001,1.9,0.8559000492095947,1.838053940752081
,,0.8560000000000001,1.9,0.8560001850128174,1.8485422133381355
,,0.8561000000000001,1.9,0.8561000823974609,1.8495742308728564
,,0.8562000000000001,1.9,0.8561999797821045,1.835822239506001
,,0.8563000000000001,1.9,0.8563001155853271,1.8228993564080558
,,0.8564,1.9,0.8564000129699707,1.8205844229674333
,,0.8565,1.9,0.8565001487731934,1.8236376789041513
,,0.8566,1.9,0.8566000461578369,1.8323700966821115
,,0.8567,1.9,0.8567001819610596,1.8372910285843684
,,0.8568,1.9,0.8568000793457031,1.8378583210870514
,,0.8569,1.9,0.8568999767303467,1.8330780366267536
,,0.857,1.9,0.8570001125335693,1.8219900305859895
,,0.8571,1.9,0.8571000099182129,1.8158800392546772
,,0.8572,1.9,0.8572001457214355,1.8153153683134025
,,0.8573,1.9,0.8573000431060791,1.820733347116686
,,0.8574,1.9,0.8574001789093018,1.829718302276253
,,0.8575,1.9,0.8575000762939453,1.8357207902580546
,,0.8576,1.9,0.8575999736785889,1.8412965481476213
,,0.8577,1.9,0.8577001094818115,1.8346501073670147
,,0.8578,1.9,0.8578000068664551,1.8217832946729575
,,0.8579000000000001,1.9,0.8579001426696777,1.8128059923187867
,,0.8580000000000001,1.9,0.8580000400543213,1.8145544379914968
,,0.8581000000000001,1.9,0.858100175857544,1.8200183239217607
,,0.8582000000000001,1.9,0.8582000732421875,1.827401361645828
,,0.8583000000000001,1.9,0.858299970626831,1.8337084453844672
,,0.8584,1.9,0.8584001064300537,1.8369362955894788
,,0.8585,1.9,0.8585000038146973,1.828434869218243
,,0.8586,1.9,0.8586001396179199,1.8182678264773047
,,0.8587,1.9,0.8587000370025635,1.813863911872187
,,0.8588,1.9,0.8588001728057861,1.8156274692418082
,,0.8589,1.9,0.8589000701904297,1.8225259498057849
,,0.859,1.9,0.8590002059936523,1.8312897033448852
,,0.8591,1.9,0.8591001033782959,1.8371381133008857
,,0.8592,1.9,0.8592000007629395,1.836921603815576
,,0.8593,1.9,0.8593001365661621,1.8261568769817167
,,0.8594,1.9,0.8594000339508057,1.8174557252184682
,,0.8595,1.9,0.8595001697540283,1.8153030404812143
,,0.8596,1.9,0.8596000671386719,1.8195681924512663
,,0.8597,1.9,0.8597002029418945,1.8259620724635086
,,0.8598,1.9,0.8598001003265381,1.8351455553525071
,,0.8599000000000001,1.9,0.8598999977111816,1.8456369285512602
,,0.8600000000000001,1.9,0.8600001335144043,1.8454558461724244
,,0.8601000000000001,1.9,0.8601000308990479,1.831585936043714
,,0.8602000000000001,1.9,0.8602001667022705,1.82090171877572
,,0.8603000000000001,1.9,0.8603000640869141,1.817371034612996
,,0.8604,1.9,0.8604001998901367,1.8224738721928468
,,0.8605,1.9,0.8605000972747803,1.8294130773115687
,,0.8606,1.9,0.8605999946594238,1.8360500280264336
,,0.8607,1.9,0.8607001304626465,1.8390238996183004
,,0.8608,1.9,0.86080002784729,1.832011455097905
,,0.8609,1.9,0.8609001636505127,1.819651404987604
,,0.861,1.9,0.8610000610351562,1.8155233595089049
,,0.8611,1.9,0.8611001968383789,1.8191909245369842
,,0.8612,1.9,0.8612000942230225,1.82720782817781
,,0.8613,1.9,0.861299991607666,1.8339727683501084
,,0.8614,1.9,0.8614001274108887,1.840779020299644
,,0.8615,1.9,0.8615000247955322,1.8473225150733146
,,0.8616,1.9,0.8616001605987549,1.8378488340282217
,,0.8617,1.9,0.8617000579833984,1.8240405856029618
,,0.8618,1.9,0.8618001937866211,1.818576942109555
,,0.8619000000000001,1.9,0.8619000911712646,1.8207799511075808
,,0.8620000000000001,1.9,0.8619999885559082,1.829297047563606
,,0.8621000000000001,1.9,0.8621001243591309,1.8379878504391445
,,0.8622000000000001,1.9,0.8622000217437744,1.8418325163649674
,,0.8623000000000001,1.9,0.8623001575469971,1.840956292819046
,,0.8624,1.9,0.8624000549316406,1.8257338452449334
,,0.8625,1.9,0.8625001907348633,1.817714136188197
,,0.8626,1.9,0.8626000881195068,1.815765505944115
,,0.8627,1.9,0.8626999855041504,1.8204777628524524
,,0.8628,1.9,0.862800121307373,1.8294360150578735
,,0.8629,1.9,0.8629000186920166,1.8366277607063808
,,0.863,1.9,0.8630001544952393,1.8451530056698542
,,0.8631,1.9,0.8631000518798828,1.8465102531144408
,,0.8632,1.9,0.8632001876831055,1.8322245004902449
,,0.8633,1.9,0.863300085067749,1.8217836246230317
,,0.8634000000000001,1.9,0.8633999824523926,1.8183082951898315
,,0.8635,1.9,0.8635001182556152,1.8220229233751053
,,0.8636,1.9,0.8636000156402588,1.8299088078759265
,,0.8637,1.9,0.8637001514434814,1.8336134580012577
,,0.8638,1.9,0.863800048828125,1.8294226967417768
,,0.8639000000000001,1.9,0.8639001846313477,1.8219489633603958
,,0.8640000000000001,1.9,0.8640000820159912,1.8149247674353453
,,0.8641000000000001,1.9,0.8640999794006348,1.8125835748178583
,,0.8642000000000001,1.9,0.8642001152038574,1.8166349987478023
,,0.8643000000000001,1.9,0.864300012588501,1.8244238359029772
,,0.8644000000000001,1.9,0.8644001483917236,1.8333632418809553
,,0.8645,1.9,0.8645000457763672,1.843011881341423
,,0.8646,1.9,0.8646001815795898,1.8471803644469713
,,0.8647,1.9,0.8647000789642334,1.8396150645378389
,,0.8648,1.9,0.864799976348877,1.8251392223416059
,,0.8649,1.9,0.8649001121520996,1.8176909019282594
,,0.865,1.9,0.8650000095367432,1.819564751752744
,,0.8651,1.9,0.8651001453399658,1.8262127804141826
,,0.8652,1.9,0.8652000427246094,1.8329802362307657
,,0.8653,1.9,0.865300178527832,1.8347181450414118
,,0.8654000000000001,1.9,0.8654000759124756,1.8321603934531405
,,0.8655,1.9,0.8654999732971191,1.8227630357842568
,,0.8656,1.9,0.8656001091003418,1.8165548772350657
,,0.8657,1.9,0.8657000064849854,1.8170378031268153
,,0.8658,1.9,0.865800142288208,1.8209533966174511
,,0.8659000000000001,1.9,0.8659000396728516,1.8267767091490756
,,0.8660000000000001,1.9,0.8660001754760742,1.830126712547496
,,0.8661000000000001,1.9,0.8661000728607178,1.8378034019963747
,,0.8662000000000001,1.9,0.8661999702453613,1.843284463649709
,,0.8663000000000001,1.9,0.866300106048584,1.8333098828584597
,,0.8664000000000001,1.9,0.8664000034332275,1.82375524867207
,,0.8665,1.9,0.8665001392364502,1.8218606169216567
,,0.8666,1.9,0.8666000366210938,1.824255730501941
,,0.8667,1.9,0.8667001724243164,1.8305283526168241
,,0.8668,1.9,0.86680006980896,1.8352386711960809
,,0.8669,1.9,0.8669002056121826,1.8408904476310701
,,0.867,1.9,0.8670001029968262,1.8374677271406548
,,0.8671,1.9,0.8671000003814697,1.8271484318271378
,,0.8672,1.9,0.8672001361846924,1.8212642671965542
,,0.8673,1.9,0.8673000335693359,1.8217980660667137
,,0.8674,1.9,0.8674001693725586,1.8276535310071698
,,0.8675,1.9,0.8675000667572021,1.8301009815498461
,,0.8676,1.9,0.8676002025604248,1.8347117953422554
,,0.8677,1.9,0.8677000999450684,1.8398721355139318
,,0.8678,1.9,0.8677999973297119,1.8348376730221272
,,0.8679,1.9,0.8679001331329346,1.8247773072287699
,,0.8680000000000001,1.9,0.8680000305175781,1.8198876269036388
,,0.8681000000000001,1.9,0.8681001663208008,1.8214152853675492
,,0.8682000000000001,1.9,0.8682000637054443,1.8250922537475929
,,0.8683000000000001,1.9,0.868300199508667,1.8308275037131483
,,0.8684000000000001,1.9,0.8684000968933105,1.8372477263331912
,,0.8685,1.9,0.8684999942779541,1.8397761526422647
,,0.8686,1.9,0.8686001300811768,1.8318363187759898
,,0.8687,1.9,0.8687000274658203,1.8238844763887079
,,0.8688,1.9,0.868800163269043,1.8201316989955543
,,0.8689,1.9,0.8689000606536865,1.8206155661535137
,,0.869,1.9,0.8690001964569092,1.8273859916691368
,,0.8691,1.9,0.8691000938415527,1.8333598528642612
,,0.8692,1.9,0.8691999912261963,1.8401287216737376
,,0.8693,1.9,0.869300127029419,1.8467252824898481
,,0.8694,1.9,0.8694000244140625,1.835778244818407
,,0.8695,1.9,0.8695001602172852,1.8234032055997076
,,0.8696,1.9,0.8696000576019287,1.8200232418149147
,,0.8697,1.9,0.8697001934051514,1.8229861240455258
,,0.8698,1.9,0.8698000907897949,1.8296030336863909
,,0.8699,1.9,0.8698999881744385,1.837956897181688
,,0.8700000000000001,1.9,0.8700001239776611,1.8441772652567776
,,0.8701000000000001,1.9,0.8701000213623047,1.8426167414605454
,,0.8702000000000001,1.9,0.8702001571655273,1.8302622846760785
,,0.8703000000000001,1.9,0.8703000545501709,1.819405480470582
,,0.8704000000000001,1.9,0.8704001903533936,1.8181916921750252
,,0.8705,1.9,0.8705000877380371,1.824362825979289
,,0.8706,1.9,0.8705999851226807,1.8321960357760592
,,0.8707,1.9,0.8707001209259033,1.8388430015631358
,,0.8708,1.9,0.8708000183105469,1.841963542470092
,,0.8709,1.9,0.8709001541137695,1.8368403446544677
,,0.871,1.9,0.8710000514984131,1.8235413119356174
,,0.8711,1.9,0.8711001873016357,1.8161643208994744
,,0.8712,1.9,0.8712000846862793,1.8166524055521387
,,0.8713,1.9,0.8712999820709229,1.824289219460283
,,0.8714,1.9,0.8714001178741455,1.8291783268984632
,,0.8715,1.9,0.8715000152587891,1.830275241422011
,,0.8716,1.9,0.8716001510620117,1.8272082030606212
,,0.8717,1.9,0.8717000484466553,1.819040738353404
,,0.8718,1.9,0.8718001842498779,1.81262199674143
,,0.8719,1.9,0.8719000816345215,1.8102546492784743
,,0.8720000000000001,1.9,0.871999979019165,1.8126905191003906
,,0.8721000000000001,1.9,0.8721001148223877,1.819117640280674
,,0.8722000000000001,1.9,0.8722000122070312,1.824241581356115
,,0.8723000000000001,1.9,0.8723001480102539,1.8254842071945012
,,0.8724000000000001,1.9,0.8724000453948975,1.8241764842299721
,,0.8725,1.9,0.8725001811981201,1.8187943153951571
,,0.8726,1.9,0.8726000785827637,1.8138011294644767
,,0.8727,1.9,0.8726999759674072,1.8124739416687492
,,0.8728,1.9,0.8728001117706299,1.815695897700305
,,0.8729,1.9,0.8729000091552734,1.8196756278625759
,,0.873,1.9,0.8730001449584961,1.8219093138127607
,,0.8731,1.9,0.8731000423431396,1.8196302572183407
,,0.8732,1.9,0.8732001781463623,1.8197079086110528
,,0.8733,1.9,0.8733000755310059,1.8156798617216692
,,0.8734,1.9,0.8733999729156494,1.8178479355124617
,,0.8735,1.9,0.8735001087188721,1.8229019433558133
,,0.8736,1.9,0.8736000061035156,1.8285584742563366
,,0.8737,1.9,0.8737001419067383,1.8355694090005723
,,0.8738,1.9,0.8738000392913818,1.842705662420908
,,0.8739,1.9,0.8739001750946045,1.849695699658926
,,0.8740000000000001,1.9,0.874000072479248,1.841174880911781
,,0.8741000000000001,1.9,0.8740999698638916,1.8266515505096623
,,0.8742000000000001,1.9,0.8742001056671143,1.8213929222657166
,,0.8743000000000001,1.9,0.8743000030517578,1.8224111392126967
,,0.8744000000000001,1.9,0.8744001388549805,1.8289751856656968
,,0.8745,1.9,0.874500036239624,1.8354139053069334
,,0.8746,1.9,0.8746001720428467,1.8413853315210953
,,0.8747,1.9,0.8747000694274902,1.8475989184780441
,,0.8748,1.9,0.8748002052307129,1.838624939548483
,,0.8749,1.9,0.8749001026153564,1.8276773076848336
,,0.875,1.9,0.875,1.8241632785501223
,,0.8751,1.9,0.8751001358032227,1.8265514358462054
,,0.8752,1.9,0.8752000331878662,1.8335561900493738
,,0.8753,1.9,0.8753001689910889,1.8435659234090915
,,0.8754,1.9,0.8754000663757324,1.8514487267812016
,,0.8755000000000001,1.9,0.8755002021789551,1.8591217996311191
,,0.8756,1.9,0.8756000995635986,1.8499520814503423
,,0.8757,1.9,0.8756999969482422,1.832276498086303
,,0.8758,1.9,0.8758001327514648,1.8238861652834228
,,0.8759,1.9,0.8759000301361084,1.824009838102615
,,0.8760000000000001,1.9,0.876000165939331,1.830088548635952
,,0.8761000000000001,1.9,0.8761000633239746,1.838657220132206
,,0.8762000000000001,1.9,0.8762001991271973,1.849108435924795
,,0.8763000000000001,1.9,0.8763000965118408,1.8519309429104873
,,0.8764000000000001,1.9,0.8763999938964844,1.839578126267238
,,0.8765000000000001,1.9,0.876500129699707,1.825731015270622
,,0.8766,1.9,0.8766000270843506,1.8208070104500795
,,0.8767,1.9,0.8767001628875732,1.8217142417598362
,,0.8768,1.9,0.8768000602722168,1.8265369283482102
,,0.8769,1.9,0.8769001960754395,1.8316767815090558
,,0.877,1.9,0.877000093460083,1.8367149185473741
,,0.8771,1.9,0.8770999908447266,1.8352613857379205
,,0.8772,1.9,0.8772001266479492,1.8271918899085446
,,0.8773,1.9,0.8773000240325928,1.817832866495416
,,0.8774,1.9,0.8774001598358154,1.8167029075373882
,,0.8775000000000001,1.9,0.877500057220459,1.8201828993919147
,,0.8776,1.9,0.8776001930236816,1.8252121993952937
,,0.8777,1.9,0.8777000904083252,1.8307954056484437
,,0.8778,1.9,0.8777999877929688,1.834268663783369
,,0.8779,1.9,0.8779001235961914,1.8298967209200951
,,0.8780000000000001,1.9,0.878000020980835,1.8204555225432304
,,0.8781000000000001,1.9,0.8781001567840576,1.8146506289954096
,,0.8782000000000001,1.9,0.8782000541687012,1.8143157273932067
,,0.8783000000000001,1.9,0.8783001899719238,1.8181969215975824
,,0.8784000000000001,1.9,0.8784000873565674,1.826765704739222
,,0.8785000000000001,1.9,0.8784999847412109,1.8353904731011101
,,0.8786,1.9,0.8786001205444336,1.8421932625313464
,,0.8787,1.9,0.8787000179290771,1.8339379474314814
,,0.8788,1.9,0.8788001537322998,1.821169525350215
,,0.8789,1.9,0.8789000511169434,1.8146125159518498
,,0.879,1.9,0.879000186920166,1.8164752853908785
,,0.8791,1.9,0.8791000843048096,1.8219830504875743
,,0.8792,1.9,0.8791999816894531,1.8296432554273048
,,0.8793,1.9,0.8793001174926758,1.8363834503829075
,,0.8794,1.9,0.8794000148773193,1.8361129986547473
,,0.8795,1.9,0.879500150680542,1.8247347066743353
,,0.8796,1.9,0.8796000480651855,1.8167472760752696
,,0.8797,1.9,0.8797001838684082,1.8146307378397293
,,0.8798,1.9,0.8798000812530518,1.817919792120279
,,0.8799,1.9,0.8798999786376953,1.826445583642948
,,0.88,1.9,0.880000114440918,1.8328435107681922
,,0.8801000000000001,1.9,0.8801000118255615,1.8386158281726959
,,0.8802000000000001,1.9,0.8802001476287842,1.8346404708219355
,,0.8803000000000001,1.9,0.8803000450134277,1.821938021540286
,,0.8804000000000001,1.9,0.8804001808166504,1.8138921126402971
,,0.8805000000000001,1.9,0.880500078201294,1.8138398470673645
,,0.8806,1.9,0.8805999755859375,1.8192572770884792
,,0.8807,1.9,0.8807001113891602,1.8279816746325832
,,0.8808,1.9,0.8808000087738037,1.8350146427920715
,,0.8809,1.9,0.8809001445770264,1.837798132139465
,,0.881,1.9,0.8810000419616699,1.8316878702279789
,,0.8811,1.9,0.8811001777648926,1.818439968317001
,,0.8812,1.9,0.8812000751495361,1.8134652261413324
,,0.8813,1.9,0.8812999725341797,1.8148932783698448
,,0.8814,1.9,0.8814001083374023,1.8213265995885393
,,0.8815,1.9,0.8815000057220459,1.8289753472796868
,,0.8816,1.9,0.8816001415252686,1.835289683402526
,,0.8817,1.9,0.8817000389099121,1.835994323110079
,,0.8818,1.9,0.8818001747131348,1.8278092293194543
,,0.8819,1.9,0.8819000720977783,1.8151785467588017
,,0.882,1.9,0.8819999694824219,1.8131936456225555
,,0.8821000000000001,1.9,0.8821001052856445,1.816267227356504
,,0.8822000000000001,1.9,0.8822000026702881,1.8242377862504655
,,0.8823000000000001,1.9,0.8823001384735107,1.8330306101918221
,,0.8824000000000001,1.9,0.8824000358581543,1.8420491760564452
,,0.8825000000000001,1.9,0.882500171661377,1.8439659306164662
,,0.8826,1.9,0.8826000690460205,1.8340365803399845
,,0.8827,1.9,0.8827002048492432,1.822328865482331
,,0.8828,1.9,0.8828001022338867,1.8199610656544964
,,0.8829,1.9,0.8828999996185303,1.8237404160552206
,,0.883,1.9,0.8830001354217529,1.830934319538689
,,0.8831,1.9,0.8831000328063965,1.8390718391298757
,,0.8832,1.9,0.8832001686096191,1.8435514718796626
,,0.8833,1.9,0.8833000659942627,1.8403345412075116
,,0.8834,1.9,0.8834002017974854,1.8284137437279329
,,0.8835,1.9,0.8835000991821289,1.8208183777475269
,,0.8836,1.9,0.8835999965667725,1.818856401893549
,,0.8837,1.9,0.8837001323699951,1.8254721299796313
,,0.8838,1.9,0.8838000297546387,1.832038607707503
,,0.8839,1.9,0.8839001655578613,1.8389468134123195
,,0.884,1.9,0.8840000629425049,1.8430323765215832
,,0.8841000000000001,1.9,0.8841001987457275,1.8354583034350023
,,0.8842000000000001,1.9,0.8842000961303711,1.8229777199416755
,,0.8843000000000001,1.9,0.8842999935150146,1.8172984759883155
,,0.8844000000000001,1.9,0.8844001293182373,1.820652015902035
,,0.8845000000000001,1.9,0.8845000267028809,1.8287797116079474
,,0.8846,1.9,0.8846001625061035,1.8369908109997082
,,0.8847,1.9,0.8847000598907471,1.8442646125565234
,,0.8848,1.9,0.8848001956939697,1.8515540845220682
,,0.8849,1.9,0.8849000930786133,1.8460233610523715
,,0.885,1.9,0.8849999904632568,1.8318097379065232
,,0.8851,1.9,0.8851001262664795,1.8229009693395395
,,0.8852,1.9,0.885200023651123,1.8222695495822057
,,0.8853,1.9,0.8853001594543457,1.827841384226277
,,0.8854,1.9,0.8854000568389893,1.8343598301099022
,,0.8855,1.9,0.8855001926422119,1.8372838135119327
,,0.8856,1.9,0.8856000900268555,1.8394903479443065
,,0.8857,1.9,0.885699987411499,1.831910147830032
,,0.8858,1.9,0.8858001232147217,1.8227027311963757
,,0.8859,1.9,0.8859000205993652,1.8206066185223158
,,0.886,1.9,0.8860001564025879,1.8246807835268977
,,0.8861000000000001,1.9,0.8861000537872314,1.8290806299008762
,,0.8862000000000001,1.9,0.8862001895904541,1.8323424492689675
,,0.8863000000000001,1.9,0.8863000869750977,1.8350216074900032
,,0.8864000000000001,1.9,0.8863999843597412,1.8348363143121804
,,0.8865000000000001,1.9,0.8865001201629639,1.8257196048429938
,,0.8866,1.9,0.8866000175476074,1.8178575727301345
,,0.8867,1.9,0.8867001533508301,1.817333700617078
,,0.8868,1.9,0.8868000507354736,1.8224164948834063
,,0.8869,1.9,0.8869001865386963,1.8277073791828355
,,0.887,1.9,0.8870000839233398,1.8317646541554453
,,0.8871,1.9,0.8870999813079834,1.8344209440582713
,,0.8872,1.9,0.887200117111206,1.8323399561410072
,,0.8873,1.9,0.8873000144958496,1.8235762420887822
,,0.8874,1.9,0.8874001502990723,1.8197345122991992
,,0.8875,1.9,0.8875000476837158,1.8192417921563149
,,0.8876000000000001,1.9,0.8876001834869385,1.8237699080354215
,,0.8877,1.9,0.887700080871582,1.828979946297131
,,0.8878,1.9,0.8877999782562256,1.833939941018022
,,0.8879,1.9,0.8879001140594482,1.8393849478473436
,,0.888,1.9,0.8880000114440918,1.8347068649863547
,,0.8881000000000001,1.9,0.8881001472473145,1.8247746500914228
,,0.8882000000000001,1.9,0.888200044631958,1.820309691358655
,,0.8883000000000001,1.9,0.8883001804351807,1.819799543674704
,,0.8884000000000001,1.9,0.8884000778198242,1.8244981649011613
,,0.8885000000000001,1.9,0.8884999752044678,1.8325805277573806
,,0.8886000000000001,1.9,0.8886001110076904,1.8380687448177044
,,0.8887,1.9,0.888700008392334,1.8401772809836572
,,0.8888,1.9,0.8888001441955566,1.8318988091305415
,,0.8889,1.9,0.8889000415802002,1.8217757881143597
,,0.889,1.9,0.8890001773834229,1.8182982550520206
,,0.8891,1.9,0.8891000747680664,1.8218354285677005
,,0.8892,1.9,0.88919997215271,1.8295255645213593
,,0.8893,1.9,0.8893001079559326,1.8383599931242567
,,0.8894,1.9,0.8894000053405762,1.8439632303088234
,,0.8895,1.9,0.8895001411437988,1.8458470592791394
,,0.8896000000000001,1.9,0.8896000385284424,1.8340325670551274
,,0.8897,1.9,0.889700174331665,1.8217318145581352
,,0.8898,1.9,0.8898000717163086,1.8174907080091491
,,0.8899,1.9,0.8898999691009521,1.8208952475795286
,,0.89,1.9,0.8900001049041748,1.8281623996736924
,,0.8901000000000001,1.9,0.8901000022888184,1.8341718228526622
,,0.8902000000000001,1.9,0.890200138092041,1.8317002050593263
,,0.8903000000000001,1.9,0.8903000354766846,1.8268597396176602
,,0.8904000000000001,1.9,0.8904001712799072,1.8183208058540943
,,0.8905000000000001,1.9,0.8905000686645508,1.811971412316219
,,0.8906000000000001,1.9,0.8906002044677734,1.8128217809590927
,,0.8907,1.9,0.890700101852417,1.8176603122650656
,,0.8908,1.9,0.8907999992370605,1.825419429660818
,,0.8909,1.9,0.8909001350402832,1.828054628500374
,,0.891,1.9,0.8910000324249268,1.8288164630894561
,,0.8911,1.9,0.8911001682281494,1.8241964501813688
,,0.8912,1.9,0.891200065612793,1.8171767323950638
,,0.8913,1.9,0.8913002014160156,1.812669872086326
,,0.8914,1.9,0.8914000988006592,1.8153648889000122
,,0.8915,1.9,0.8914999961853027,1.8208358039247108
,,0.8916000000000001,1.9,0.8916001319885254,1.8281987176303294
,,0.8917,1.9,0.891700029373169,1.8293949354103005
,,0.8918,1.9,0.8918001651763916,1.8279610200168568
,,0.8919,1.9,0.8919000625610352,1.8252846035808363
,,0.892,1.9,0.8920001983642578,1.8203187216885424
,,0.8921000000000001,1.9,0.8921000957489014,1.819313668328619
,,0.8922000000000001,1.9,0.8921999931335449,1.822150708717382
,,0.8923000000000001,1.9,0.8923001289367676,1.827810915024612
,,0.8924000000000001,1.9,0.8924000263214111,1.8354753671215092
,,0.8925000000000001,1.9,0.8925001621246338,1.8401745488401784
,,0.8926000000000001,1.9,0.8926000595092773,1.840078531684365
,,0.8927,1.9,0.8927001953125,1.8288351139150818
,,0.8928,1.9,0.8928000926971436,1.823224087349884
,,0.8929,1.9,0.8928999900817871,1.8239821472885756
,,0.893,1.9,0.8930001258850098,1.828199959570309
,,0.8931,1.9,0.8931000232696533,1.8359719491037385
,,0.8932,1.9,0.893200159072876,1.8442373422617682
,,0.8933,1.9,0.8933000564575195,1.851298414003657
,,0.8934,1.9,0.8934001922607422,1.8481925754885098
,,0.8935,1.9,0.8935000896453857,1.8316724118039365
,,0.8936,1.9,0.8935999870300293,1.8227639462997185
,,0.8937,1.9,0.893700122833252,1.8219974294424082
,,0.8938,1.9,0.8938000202178955,1.8274405049080757
,,0.8939,1.9,0.8939001560211182,1.8366587826109866
,,0.894,1.9,0.8940000534057617,1.843951294523658
,,0.8941,1.9,0.8941001892089844,1.8528215621613437
,,0.8942000000000001,1.9,0.8942000865936279,1.8527058909900638
,,0.8943000000000001,1.9,0.8942999839782715,1.837519856086777
,,0.8944000000000001,1.9,0.8944001197814941,1.8283806235121585
,,0.8945000000000001,1.9,0.8945000171661377,1.8280900222493048
,,0.8946000000000001,1.9,0.8946001529693604,1.8320787415023363
,,0.8947,1.9,0.8947000503540039,1.8403029346656739
,,0.8948,1.9,0.8948001861572266,1.847067253453011
,,0.8949,1.9,0.8949000835418701,1.8508452651706653
,,0.895,1.9,0.8949999809265137,1.8436244122994045
,,0.8951,1.9,0.8951001167297363,1.8300015902206415
,,0.8952,1.9,0.8952000141143799,1.8222361489929781
,,0.8953,1.9,0.8953001499176025,1.8238736890385627
,,0.8954,1.9,0.8954000473022461,1.8299937341288142
,,0.8955,1.9,0.8955001831054688,1.838009797740094
,,0.8956,1.9,0.8956000804901123,1.8469603450911387
,,0.8957,1.9,0.8956999778747559,1.8507202324927672
,,0.8958,1.9,0.8958001136779785,1.8407593875564656
,,0.8959,1.9,0.8959000110626221,1.8258790770742142
,,0.896,1.9,0.8960001468658447,1.816771544497308
,,0.8961,1.9,0.8961000442504883,1.817290327451739
,,0.8962000000000001,1.9,0.8962001800537109,1.8229179391752324
,,0.8963000000000001,1.9,0.8963000774383545,1.8300509815704482
,,0.8964000000000001,1.9,0.896399974822998,1.8380118908143719
,,0.8965000000000001,1.9,0.8965001106262207,1.8382358768797888
,,0.8966000000000001,1.9,0.8966000080108643,1.8258975898120449
,,0.8967,1.9,0.8967001438140869,1.8181846801062886
,,0.8968,1.9,0.8968000411987305,1.8136372980287685
,,0.8969,1.9,0.8969001770019531,1.8167550892788051
,,0.897,1.9,0.8970000743865967,1.8218557480251463
,,0.8971,1.9,0.8970999717712402,1.8259975058645275
,,0.8972,1.9,0.8972001075744629,1.8326054059409937
,,0.8973,1.9,0.8973000049591064,1.8332453814859477
,,0.8974,1.9,0.8974001407623291,1.8236362425681634
,,0.8975,1.9,0.8975000381469727,1.8157085973263232
,,0.8976,1.9,0.8976001739501953,1.8142063651607594
,,0.8977,1.9,0.8977000713348389,1.8183119123852243
,,0.8978,1.9,0.8977999687194824,1.8226921314523783
,,0.8979,1.9,0.8979001045227051,1.8281649577193684
,,0.898,1.9,0.8980000019073486,1.8293804111397571
,,0.8981,1.9,0.8981001377105713,1.8230986912591334
,,0.8982000000000001,1.9,0.8982000350952148,1.8144610649221506
,,0.8983000000000001,1.9,0.8983001708984375,1.8114748726100525
,,0.8984000000000001,1.9,0.898400068283081,1.8131219011841342
,,0.8985000000000001,1.9,0.8985002040863037,1.8207193385034781
,,0.8986000000000001,1.9,0.8986001014709473,1.8299096991882857
,,0.8987,1.9,0.8986999988555908,1.8381774086407472
,,0.8988,1.9,0.8988001346588135,1.8427057576928787
,,0.8989,1.9,0.898900032043457,1.8332094008094046
,,0.899,1.9,0.8990001678466797,1.8204428029499113
,,0.8991,1.9,0.8991000652313232,1.8149641527582072
,,0.8992,1.9,0.8992002010345459,1.8178687829345748
,,0.8993,1.9,0.8993000984191895,1.8254837633615963
,,0.8994,1.9,0.899399995803833,1.8342450571037414
,,0.8995,1.9,0.8995001316070557,1.8382920444273003
,,0.8996,1.9,0.8996000289916992,1.8368024580065938
,,0.8997,1.9,0.8997001647949219,1.8252771859371442
,,0.8998,1.9,0.8998000621795654,1.816222279831754
,,0.8999,1.9,0.8999001979827881,1.8145537056496084
,,0.9,1.9,0.9000000953674316,1.818829197090889
,,0.9001,1.9,0.9000999927520752,1.8272340958305386
,,0.9002000000000001,1.9,0.9002001285552979,1.8343236980594604
,,0.9003000000000001,1.9,0.9003000259399414,1.840813055771779
,,0.9004000000000001,1.9,0.9004001617431641,1.8365669673976253
,,0.9005000000000001,1.9,0.9005000591278076,1.821575117659613
,,0.9006000000000001,1.9,0.9006001949310303,1.8131057415664273
,,0.9007000000000001,1.9,0.9007000923156738,1.8139295655211467
,,0.9008,1.9,0.9007999897003174,1.8206156508947677
,,0.9009,1.9,0.90090012550354,1.8287337211549317
,,0.901,1.9,0.9010000228881836,1.83776402852418
,,0.9011,1.9,0.9011001586914062,1.844310363061021
,,0.9012,1.9,0.9012000560760498,1.837322345687337
,,0.9013,1.9,0.9013001918792725,1.8242864356326163
,,0.9014,1.9,0.901400089263916,1.8182231934601567
,,0.9015,1.9,0.9014999866485596,1.8175089133198232
,,0.9016,1.9,0.9016001224517822,1.824061386965464
,,0.9017000000000001,1.9,0.9017000198364258,1.832675470789623
,,0.9018,1.9,0.9018001556396484,1.839388003146705
,,0.9019,1.9,0.901900053024292,1.8477085683066012
,,0.902,1.9,0.9020001888275146,1.8370351829727078
,,0.9021,1.9,0.9021000862121582,1.825497635772844
,,0.9022000000000001,1.9,0.9021999835968018,1.819013777264002
,,0.9023000000000001,1.9,0.9023001194000244,1.8220911530388755
,,0.9024000000000001,1.9,0.902400016784668,1.8286742814889625
,,0.9025000000000001,1.9,0.9025001525878906,1.8365026363034738
,,0.9026000000000001,1.9,0.9026000499725342,1.8409949880103507
,,0.9027000000000001,1.9,0.9027001857757568,1.8401082131796953
,,0.9028,1.9,0.9028000831604004,1.8266239277096894
,,0.9029,1.9,0.902899980545044,1.8175179784733368
,,0.903,1.9,0.9030001163482666,1.8158596099999065
,,0.9031,1.9,0.9031000137329102,1.8205671731575688
,,0.9032,1.9,0.9032001495361328,1.8296935499965241
,,0.9033,1.9,0.9033000469207764,1.8395164144963028
,,0.9034,1.9,0.903400182723999,1.8514699881897805
,,0.9035,1.9,0.9035000801086426,1.856787063562027
,,0.9036,1.9,0.9035999774932861,1.8454603185249616
,,0.9037000000000001,1.9,0.9037001132965088,1.8285025629847624
,,0.9038,1.9,0.9038000106811523,1.8211723631596577
,,0.9039,1.9,0.903900146484375,1.8204711819286048
,,0.904,1.9,0.9040000438690186,1.8235210793338998
,,0.9041,1.9,0.9041001796722412,1.8274489578289994
,,0.9042000000000001,1.9,0.9042000770568848,1.8225613876653055
,,0.9043000000000001,1.9,0.9042999744415283,1.8180519158088195
,,0.9044000000000001,1.9,0.904400110244751,1.8136227500799296
,,0.9045000000000001,1.9,0.9045000076293945,1.8138342358539263
,,0.9046000000000001,1.9,0.9046001434326172,1.8204580354036028
,,0.9047000000000001,1.9,0.9047000408172607,1.8282406531137108
,,0.9048,1.9,0.9048001766204834,1.8352201440701905
,,0.9049,1.9,0.904900074005127,1.8384430100857494
,,0.905,1.9,0.9049999713897705,1.8383761766043987
,,0.9051,1.9,0.9051001071929932,1.8259275037026683
,,0.9052,1.9,0.9052000045776367,1.8139811549306926
,,0.9053,1.9,0.9053001403808594,1.8094233339822487
,,0.9054,1.9,0.9054000377655029,1.8135547934020353
,,0.9055,1.9,0.9055001735687256,1.8239784546516615
,,0.9056,1.9,0.9056000709533691,1.8313199425701805
,,0.9057000000000001,1.9,0.9056999683380127,1.8401589030973915
,,0.9058,1.9,0.9058001041412354,1.8440426523196565
,,0.9059,1.9,0.9059000015258789,1.8365266689048447
,,0.906,1.9,0.9060001373291016,1.8271051033066414
,,0.9061,1.9,0.9061000347137451,1.8229055323571388
,,0.9062,1.9,0.9062001705169678,1.8243170604612904
,,0.9063000000000001,1.9,0.9063000679016113,1.8300481448846584
,,0.9064000000000001,1.9,0.906400203704834,1.8347687627786875
,,0.9065000000000001,1.9,0.9065001010894775,1.83548892624889
,,0.9066000000000001,1.9,0.9065999984741211,1.8323913648020163
,,0.9067000000000001,1.9,0.9067001342773438,1.8248449462631797
,,0.9068,1.9,0.9068000316619873,1.8200078963507162
,,0.9069,1.9,0.90690016746521,1.8216023951472318
,,0.907,1.9,0.9070000648498535,1.8259038823143892
,,0.9071,1.9,0.9071002006530762,1.8318775211876592
,,0.9072,1.9,0.9072000980377197,1.8374770204297879
,,0.9073,1.9,0.9072999954223633,1.841756016949333
,,0.9074,1.9,0.9074001312255859,1.841987173804489
,,0.9075,1.9,0.9075000286102295,1.83120025558617
,,0.9076,1.9,0.9076001644134521,1.8231282501076664
,,0.9077,1.9,0.9077000617980957,1.8227727823059305
,,0.9078,1.9,0.9078001976013184,1.8263240451245346
,,0.9079,1.9,0.9079000949859619,1.8318162994635683
,,0.908,1.9,0.9079999923706055,1.8364528648110543
,,0.9081,1.9,0.9081001281738281,1.843008309096697
,,0.9082,1.9,0.9082000255584717,1.8403812215603033
,,0.9083000000000001,1.9,0.9083001613616943,1.828019748585016
,,0.9084000000000001,1.9,0.9084000587463379,1.8202825022309967
,,0.9085000000000001,1.9,0.9085001945495605,1.8194445522780538
,,0.9086000000000001,1.9,0.9086000919342041,1.8246531337066347
,,0.9087000000000001,1.9,0.9086999893188477,1.8304351797425058
,,0.9088,1.9,0.9088001251220703,1.8367756625537037
,,0.9089,1.9,0.9089000225067139,1.84123867956941
,,0.909,1.9,0.9090001583099365,1.8332719608427366
,,0.9091,1.9,0.9091000556945801,1.8194117702898118
,,0.9092,1.9,0.9092001914978027,1.816450749997649
,,0.9093,1.9,0.9093000888824463,1.8182793038536003
,,0.9094,1.9,0.9093999862670898,1.8247104853841443
,,0.9095,1.9,0.9095001220703125,1.830916335056602
,,0.9096,1.9,0.909600019454956,1.8318937619348739
,,0.9097,1.9,0.9097001552581787,1.8305705348581796
,,0.9098,1.9,0.9098000526428223,1.8222920191648162
,,0.9099,1.9,0.9099001884460449,1.814650728626249
,,0.91,1.9,0.9100000858306885,1.8133611208175526
,,0.9101,1.9,0.910099983215332,1.8178671733971055
,,0.9102,1.9,0.9102001190185547,1.8254150471726849
,,0.9103000000000001,1.9,0.9103000164031982,1.8304597798677134
,,0.9104000000000001,1.9,0.9104001522064209,1.8313749838813718
,,0.9105000000000001,1.9,0.9105000495910645,1.8283237352117294
,,0.9106000000000001,1.9,0.9106001853942871,1.8185592540893665
,,0.9107000000000001,1.9,0.9107000827789307,1.8126275990642704
,,0.9108,1.9,0.9107999801635742,1.8127973883730426
,,0.9109,1.9,0.9109001159667969,1.819669882689294
,,0.911,1.9,0.9110000133514404,1.828404979571288
,,0.9111,1.9,0.9111001491546631,1.833287756987494
,,0.9112,1.9,0.9112000465393066,1.8356817625896593
,,0.9113,1.9,0.9113001823425293,1.828521962238317
,,0.9114,1.9,0.9114000797271729,1.817710276993081
,,0.9115,1.9,0.9114999771118164,1.813341401933399
,,0.9116,1.9,0.9116001129150391,1.8150093169980916
,,0.9117,1.9,0.9117000102996826,1.8225140467684804
,,0.9118,1.9,0.9118001461029053,1.8304487441179338
,,0.9119,1.9,0.9119000434875488,1.8349645587558696
,,0.912,1.9,0.9120001792907715,1.8375460166365076
,,0.9121,1.9,0.912100076675415,1.829286543252216
,,0.9122,1.9,0.9121999740600586,1.8175327925043212
,,0.9123000000000001,1.9,0.9123001098632812,1.8150310738606343
,,0.9124000000000001,1.9,0.9124000072479248,1.8189312762765006
,,0.9125000000000001,1.9,0.9125001430511475,1.8263003779738731
,,0.9126000000000001,1.9,0.912600040435791,1.835223135186737
,,0.9127000000000001,1.9,0.9127001762390137,1.8404852152699012
,,0.9128000000000001,1.9,0.9128000736236572,1.8416294307654282
,,0.9129,1.9,0.9128999710083008,1.8307969723305406
,,0.913,1.9,0.9130001068115234,1.817899482898165
,,0.9131,1.9,0.913100004196167,1.8145474222161764
,,0.9132,1.9,0.9132001399993896,1.8185302745732148
,,0.9133,1.9,0.9133000373840332,1.8277531880542666
,,0.9134,1.9,0.9134001731872559,1.8352605435274287
,,0.9135,1.9,0.9135000705718994,1.840093602158858
,,0.9136,1.9,0.913599967956543,1.8380950606790762
,,0.9137,1.9,0.9137001037597656,1.826715579150346
,,0.9138000000000001,1.9,0.9138000011444092,1.8144407591645149
,,0.9139,1.9,0.9139001369476318,1.8123466245484212
,,0.914,1.9,0.9140000343322754,1.8175473595492309
,,0.9141,1.9,0.914100170135498,1.8264919213296733
,,0.9142,1.9,0.9142000675201416,1.8336122590648516
,,0.9143000000000001,1.9,0.9143002033233643,1.8451387351071256
,,0.9144000000000001,1.9,0.9144001007080078,1.8452189057449733
,,0.9145000000000001,1.9,0.9144999980926514,1.831949589652029
,,0.9146000000000001,1.9,0.914600133895874,1.8200135253606529
,,0.9147000000000001,1.9,0.9147000312805176,1.8156516232365278
,,0.9148000000000001,1.9,0.9148001670837402,1.8187076426379452
,,0.9149,1.9,0.9149000644683838,1.8253604076610395
,,0.915,1.9,0.9150002002716064,1.8306976267942732
,,0.9151,1.9,0.91510009765625,1.8301367521740668
,,0.9152,1.9,0.9151999950408936,1.823190488571168
,,0.9153,1.9,0.9153001308441162,1.8118078785016862
,,0.9154,1.9,0.9154000282287598,1.8080459449597077
,,0.9155,1.9,0.9155001640319824,1.811035400708813
,,0.9156,1.9,0.915600061416626,1.8172955583721027
,,0.9157,1.9,0.9157001972198486,1.8259211394492947
,,0.9158000000000001,1.9,0.9158000946044922,1.836575197860609
,,0.9159,1.9,0.9158999919891357,1.8457225966328026
,,0.916,1.9,0.9160001277923584,1.8396306527877284
,,0.9161,1.9,0.916100025177002,1.825450368527908
,,0.9162,1.9,0.9162001609802246,1.8178624400321097
,,0.9163000000000001,1.9,0.9163000583648682,1.8177442483613928
,,0.9164000000000001,1.9,0.9164001941680908,1.8195797883574445
,,0.9165000000000001,1.9,0.9165000915527344,1.8261080255938555
,,0.9166000000000001,1.9,0.9165999889373779,1.8278283384516911
,,0.9167000000000001,1.9,0.9167001247406006,1.824863218954625
,,0.9168000000000001,1.9,0.9168000221252441,1.8203937742304792
,,0.9169,1.9,0.9169001579284668,1.814993424710025
,,0.917,1.9,0.9170000553131104,1.8141756483828004
,,0.9171,1.9,0.917100191116333,1.8188344078257872
,,0.9172,1.9,0.9172000885009766,1.8245402958982315
,,0.9173,1.9,0.9172999858856201,1.8325500652275877
,,0.9174,1.9,0.9174001216888428,1.8424981538558538
,,0.9175,1.9,0.9175000190734863,1.8447719719629012
,,0.9176,1.9,0.917600154876709,1.8312037116963886
,,0.9177,1.9,0.9177000522613525,1.8198993307263305
,,0.9178000000000001,1.9,0.9178001880645752,1.8157546928375699
,,0.9179,1.9,0.9179000854492188,1.8174404426634825
,,0.918,1.9,0.9179999828338623,1.8227220421048937
,,0.9181,1.9,0.918100118637085,1.8281261131260087
,,0.9182,1.9,0.9182000160217285,1.8356487699993937
,,0.9183000000000001,1.9,0.9183001518249512,1.8325898063365331
,,0.9184000000000001,1.9,0.9184000492095947,1.8214172891133507
,,0.9185000000000001,1.9,0.9185001850128174,1.8142439722000294
,,0.9186000000000001,1.9,0.9186000823974609,1.8132570735937725
,,0.9187000000000001,1.9,0.9186999797821045,1.8185449837615106
,,0.9188000000000001,1.9,0.9188001155853271,1.8231816886754715
,,0.9189,1.9,0.9189000129699707,1.8290761963050208
,,0.919,1.9,0.9190001487731934,1.8337138082141615
,,0.9191,1.9,0.9191000461578369,1.8269151656166742
,,0.9192,1.9,0.9192001819610596,1.8161340714146732
,,0.9193,1.9,0.9193000793457031,1.8106070130707403
,,0.9194,1.9,0.9193999767303467,1.812941348535728
,,0.9195,1.9,0.9195001125335693,1.8191745340989358
,,0.9196,1.9,0.9196000099182129,1.8250074898092457
,,0.9197,1.9,0.9197001457214355,1.829049479815482
,,0.9198,1.9,0.9198000431060791,1.8311450615274196
,,0.9199,1.9,0.9199001789093018,1.8234860311214427
,,0.92,1.9,0.9200000762939453,1.815427842932876
,,0.9201,1.9,0.9200999736785889,1.8125231652726692
,,0.9202,1.9,0.9202001094818115,1.8160444835013283
,,0.9203,1.9,0.9203000068664551,1.8221356471111292
,,0.9204000000000001,1.9,0.9204001426696777,1.8290483120519372
,,0.9205000000000001,1.9,0.9205000400543213,1.8385894429690495
,,0.9206000000000001,1.9,0.920600175857544,1.838963289658874
,,0.9207000000000001,1.9,0.9207000732421875,1.8250338983187833
,,0.9208000000000001,1.9,0.920799970626831,1.814087126116959
,,0.9209,1.9,0.9209001064300537,1.8121434101373382
,,0.921,1.9,0.9210000038146973,1.8155712741985037
,,0.9211,1.9,0.9211001396179199,1.823654144811537
,,0.9212,1.9,0.9212000370025635,1.832114924142033
,,0.9213,1.9,0.9213001728057861,1.834912520143897
,,0.9214,1.9,0.9214000701904297,1.831268074877023
,,0.9215,1.9,0.9214999675750732,1.819402434985569
,,0.9216,1.9,0.9216001033782959,1.8131377532728832
,,0.9217,1.9,0.9217000007629395,1.8146207296508978
,,0.9218,1.9,0.9218001365661621,1.8205263935054667
,,0.9219,1.9,0.9219000339508057,1.829009978115621
,,0.922,1.9,0.9220001697540283,1.8383715069531958
,,0.9221,1.9,0.9221000671386719,1.8477730603496723
,,0.9222,1.9,0.9222002029418945,1.8435511115440524
,,0.9223,1.9,0.9223001003265381,1.8275479970751576
,,0.9224000000000001,1.9,0.9223999977111816,1.8187338804021378
,,0.9225000000000001,1.9,0.9225001335144043,1.8186634340379817
,,0.9226000000000001,1.9,0.9226000308990479,1.8238330366302875
,,0.9227000000000001,1.9,0.9227001667022705,1.8315864365064811
,,0.9228000000000001,1.9,0.9228000640869141,1.8375022032470523
,,0.9229,1.9,0.9229001998901367,1.8367307727921276
,,0.923,1.9,0.9230000972747803,1.8267334354888314
,,0.9231,1.9,0.9230999946594238,1.8148571168669152
,,0.9232,1.9,0.9232001304626465,1.8100368215748897
,,0.9233,1.9,0.92330002784729,1.8132866235429805
,,0.9234,1.9,0.9234001636505127,1.8209263269853384
,,0.9235,1.9,0.9235000610351562,1.8295557195323753
,,0.9236,1.9,0.9236001968383789,1.8364900042622558
,,0.9237,1.9,0.9237000942230225,1.84038851332738
,,0.9238,1.9,0.923799991607666,1.833865684126962
,,0.9239,1.9,0.9239001274108887,1.8239526362516987
,,0.924,1.9,0.9240000247955322,1.8200355328481062
,,0.9241,1.9,0.9241001605987549,1.8209612512569409
,,0.9242,1.9,0.9242000579833984,1.8255242569977046
,,0.9243,1.9,0.9243001937866211,1.82879865323445
,,0.9244000000000001,1.9,0.9244000911712646,1.8245436334958112
,,0.9245000000000001,1.9,0.9244999885559082,1.8179198916587653
,,0.9246000000000001,1.9,0.9246001243591309,1.8131660705267205
,,0.9247000000000001,1.9,0.9247000217437744,1.8143391106399993
,,0.9248000000000001,1.9,0.9248001575469971,1.821548287510765
,,0.9249,1.9,0.9249000549316406,1.83057995484239
,,0.925,1.9,0.9250001907348633,1.839240121211336
,,0.9251,1.9,0.9251000881195068,1.8441982857494212
,,0.9252,1.9,0.9251999855041504,1.849160216627477
,,0.9253,1.9,0.925300121307373,1.846790503547779
,,0.9254,1.9,0.9254000186920166,1.8305591429470571
,,0.9255,1.9,0.9255001544952393,1.8191773779424423
,,0.9256,1.9,0.9256000518798828,1.8181166100988277
,,0.9257,1.9,0.9257001876831055,1.821145192347698
,,0.9258,1.9,0.925800085067749,1.8280351295147725
,,0.9259000000000001,1.9,0.9258999824523926,1.8358123183879382
,,0.926,1.9,0.9260001182556152,1.8445871231870672
,,0.9261,1.9,0.9261000156402588,1.8466894577131447
,,0.9262,1.9,0.9262001514434814,1.8347929382023314
,,0.9263,1.9,0.926300048828125,1.8254446246432665
,,0.9264000000000001,1.9,0.9264001846313477,1.8225155987707287
,,0.9265000000000001,1.9,0.9265000820159912,1.825199953865033
,,0.9266000000000001,1.9,0.9265999794006348,1.8279114108507992
,,0.9267000000000001,1.9,0.9267001152038574,1.8290170905250047
,,0.9268000000000001,1.9,0.926800012588501,1.8309781633279871
,,0.9269000000000001,1.9,0.9269001483917236,1.826638134666422
,,0.927,1.9,0.9270000457763672,1.8226081973538693
,,0.9271,1.9,0.9271001815795898,1.8207066556520892
,,0.9272,1.9,0.9272000789642334,1.8232224300300546
,,0.9273,1.9,0.927299976348877,1.8285852538524863
,,0.9274,1.9,0.9274001121520996,1.8344832676413174
,,0.9275,1.9,0.9275000095367432,1.8412309252597525
,,0.9276,1.9,0.9276001453399658,1.8432723802143025
,,0.9277,1.9,0.9277000427246094,1.8335220051076322
,,0.9278,1.9,0.927800178527832,1.821453177154192
,,0.9279000000000001,1.9,0.9279000759124756,1.8167787131949622
,,0.928,1.9,0.9279999732971191,1.8179118832943686
,,0.9281,1.9,0.9281001091003418,1.8222166466206235
,,0.9282,1.9,0.9282000064849854,1.8272454530582274
,,0.9283,1.9,0.928300142288208,1.8319344888641647
,,0.9284000000000001,1.9,0.9284000396728516,1.8329657931094125
,,0.9285000000000001,1.9,0.9285001754760742,1.8240380841989146
,,0.9286000000000001,1.9,0.9286000728607178,1.8150924155722077
,,0.9287000000000001,1.9,0.9286999702453613,1.813834126764907
,,0.9288000000000001,1.9,0.928800106048584,1.8181166621916056
,,0.9289000000000001,1.9,0.9289000034332275,1.8252698224448285
,,0.929,1.9,0.9290001392364502,1.8289383307392184
,,0.9291,1.9,0.9291000366210938,1.8297065439412599
,,0.9292,1.9,0.9292001724243164,1.8239986278552103
,,0.9293,1.9,0.92930006980896,1.815911765800958
,,0.9294,1.9,0.9293999671936035,1.8140268760375036
,,0.9295,1.9,0.9295001029968262,1.8169337803522114
,,0.9296,1.9,0.9296000003814697,1.82373831243492
,,0.9297,1.9,0.9297001361846924,1.8300309291107777
,,0.9298,1.9,0.9298000335693359,1.8344478400055766
,,0.9299000000000001,1.9,0.9299001693725586,1.835808220178934
,,0.93,1.9,0.9300000667572021,1.8270808724623468
,,0.9301,1.9,0.9301002025604248,1.8155537300075992
,,0.9302,1.9,0.9302000999450684,1.8125431718172316
,,0.9303,1.9,0.9302999973297119,1.8155450345461677
,,0.9304000000000001,1.9,0.9304001331329346,1.823240694354751
,,0.9305000000000001,1.9,0.9305000305175781,1.829018629748179
,,0.9306000000000001,1.9,0.9306001663208008,1.831655299677437
,,0.9307000000000001,1.9,0.9307000637054443,1.8294298122902701
,,0.9308000000000001,1.9,0.930800199508667,1.8191395951644727
,,0.9309000000000001,1.9,0.9309000968933105,1.814236983606089
,,0.931,1.9,0.9309999942779541,1.815025733166735
,,0.9311,1.9,0.9311001300811768,1.818153440839507
,,0.9312,1.9,0.9312000274658203,1.824900301281626
,,0.9313,1.9,0.931300163269043,1.8317494529827578
,,0.9314,1.9,0.9314000606536865,1.8346248514749548
,,0.9315,1.9,0.9315001964569092,1.8322527575859124
,,0.9316,1.9,0.9316000938415527,1.823231454921755
,,0.9317,1.9,0.9316999912261963,1.8145661413644554
,,0.9318,1.9,0.931800127029419,1.813733077601494
,,0.9319000000000001,1.9,0.9319000244140625,1.8193515834171081
,,0.932,1.9,0.9320001602172852,1.8268104002273318
,,0.9321,1.9,0.9321000576019287,1.8354762716198785
,,0.9322,1.9,0.9322001934051514,1.8415895761802774
,,0.9323,1.9,0.9323000907897949,1.8374642820652962
,,0.9324,1.9,0.9323999881744385,1.8231625667819884
,,0.9325000000000001,1.9,0.9325001239776611,1.8180183263720648
,,0.9326000000000001,1.9,0.9326000213623047,1.8172600090860618
,,0.9327000000000001,1.9,0.9327001571655273,1.8216087308236792
,,0.9328000000000001,1.9,0.9328000545501709,1.827075092359746
,,0.9329000000000001,1.9,0.9329001903533936,1.8341681976888993
,,0.933,1.9,0.9330000877380371,1.8392298151220694
,,0.9331,1.9,0.9330999851226807,1.831337386488451
,,0.9332,1.9,0.9332001209259033,1.8181483600101125
,,0.9333,1.9,0.9333000183105469,1.8116776341430252
,,0.9334,1.9,0.9334001541137695,1.812429749558213
,,0.9335,1.9,0.9335000514984131,1.8185244042456197
,,0.9336,1.9,0.9336001873016357,1.826457128491718
,,0.9337,1.9,0.9337000846862793,1.8373744555940732
,,0.9338,1.9,0.9337999820709229,1.8462565691893968
,,0.9339,1.9,0.9339001178741455,1.8445509463422736
,,0.934,1.9,0.9340000152587891,1.834699275989415
,,0.9341,1.9,0.9341001510620117,1.8273280131512157
,,0.9342,1.9,0.9342000484466553,1.8219736573963219
,,0.9343,1.9,0.9343001842498779,1.8218869837524416
,,0.9344,1.9,0.9344000816345215,1.824251855647547
,,0.9345000000000001,1.9,0.934499979019165,1.823717466577702
,,0.9346000000000001,1.9,0.9346001148223877,1.8207024611233618
,,0.9347000000000001,1.9,0.9347000122070312,1.812194360206041
,,0.9348000000000001,1.9,0.9348001480102539,1.8086994161255514
,,0.9349000000000001,1.9,0.9349000453948975,1.810481776289054
,,0.935,1.9,0.9350001811981201,1.819446361273325
,,0.9351,1.9,0.9351000785827637,1.8279897179942515
,,0.9352,1.9,0.9351999759674072,1.8387651508375031
,,0.9353,1.9,0.9353001117706299,1.8452256126606739
,,0.9354,1.9,0.9354000091552734,1.8422786595079714
,,0.9355,1.9,0.9355001449584961,1.8262656078722235
,,0.9356,1.9,0.9356000423431396,1.8149050782699736
,,0.9357,1.9,0.9357001781463623,1.811589739001165
,,0.9358,1.9,0.9358000755310059,1.8169181139024067
,,0.9359,1.9,0.9358999729156494,1.824816761948964
,,0.936,1.9,0.9360001087188721,1.8299597117912425
,,0.9361,1.9,0.9361000061035156,1.830781309253991
,,0.9362,1.9,0.9362001419067383,1.8246890286967545
,,0.9363,1.9,0.9363000392913818,1.815793024992637
,,0.9364,1.9,0.9364001750946045,1.8103543064245073
,,0.9365000000000001,1.9,0.936500072479248,1.8133784696645718
,,0.9366000000000001,1.9,0.9365999698638916,1.8184079414130947
,,0.9367000000000001,1.9,0.9367001056671143,1.825995611615135
,,0.9368000000000001,1.9,0.9368000030517578,1.8338361981268674
,,0.9369000000000001,1.9,0.9369001388549805,1.8383107452504677
,,0.937,1.9,0.937000036239624,1.8276071922496244
,,0.9371,1.9,0.9371001720428467,1.816687501339452
,,0.9372,1.9,0.9372000694274902,1.8129682273395014
,,0.9373,1.9,0.9372999668121338,1.8152421873801765
,,0.9374,1.9,0.9374001026153564,1.8203513305549335
,,0.9375,1.9,0.9375,1.8262717064929699
,,0.9376,1.9,0.9376001358032227,1.832381235259564
,,0.9377,1.9,0.9377000331878662,1.834756512882373
,,0.9378,1.9,0.9378001689910889,1.8238527752889635
,,0.9379,1.9,0.9379000663757324,1.8142148465506758
,,0.9380000000000001,1.9,0.9380002021789551,1.8127532216344093
,,0.9381,1.9,0.9381000995635986,1.8167255036673615
,,0.9382,1.9,0.9381999969482422,1.823024206310174
,,0.9383,1.9,0.9383001327514648,1.8282521298500471
,,0.9384,1.9,0.9384000301361084,1.8336390098427044
,,0.9385000000000001,1.9,0.938500165939331,1.831350091814015
,,0.9386000000000001,1.9,0.9386000633239746,1.8202086675873899
,,0.9387000000000001,1.9,0.9387001991271973,1.8137018558725497
,,0.9388000000000001,1.9,0.9388000965118408,1.8133377098570733
,,0.9389000000000001,1.9,0.9388999938964844,1.8164667816848965
,,0.9390000000000001,1.9,0.939000129699707,1.823247223628118
,,0.9391,1.9,0.9391000270843506,1.8321703396334557
,,0.9392,1.9,0.9392001628875732,1.839545589994179
,,0.9393,1.9,0.9393000602722168,1.8338290169373739
,,0.9394,1.9,0.9394001960754395,1.8192304232934857
,,0.9395,1.9,0.939500093460083,1.8118999758455474
,,0.9396,1.9,0.9395999908447266,1.8125313721367975
,,0.9397,1.9,0.9397001266479492,1.8177674096774183
,,0.9398,1.9,0.9398000240325928,1.825833666857086
,,0.9399,1.9,0.9399001598358154,1.8330280015873859
,,0.9400000000000001,1.9,0.940000057220459,1.837931018276312
,,0.9401,1.9,0.9401001930236816,1.8298395109495327
,,0.9402,1.9,0.9402000904083252,1.817985657373905
,,0.9403,1.9,0.9402999877929688,1.8147651616956386
,,0.9404,1.9,0.9404001235961914,1.8185219487228408
,,0.9405000000000001,1.9,0.940500020980835,1.825894803135028
,,0.9406000000000001,1.9,0.9406001567840576,1.834090806473892
,,0.9407000000000001,1.9,0.9407000541687012,1.8426932995509981
,,0.9408000000000001,1.9,0.9408001899719238,1.847717713466705
,,0.9409000000000001,1.9,0.9409000873565674,1.8360699407888168
,,0.9410000000000001,1.9,0.9409999847412109,1.8213000520287155
,,0.9411,1.9,0.9411001205444336,1.8150445485860836
,,0.9412,1.9,0.9412000179290771,1.8175763327628547
,,0.9413,1.9,0.9413001537322998,1.8256641165538878
,,0.9414,1.9,0.9414000511169434,1.83398908626711
,,0.9415,1.9,0.941500186920166,1.8408968123011602
,,0.9416,1.9,0.9416000843048096,1.8417541826945465
,,0.9417,1.9,0.9416999816894531,1.8291688380712057
,,0.9418,1.9,0.9418001174926758,1.816948379201629
,,0.9419,1.9,0.9419000148773193,1.8135026937804009
,,0.9420000000000001,1.9,0.942000150680542,1.8184297576706048
,,0.9421,1.9,0.9421000480651855,1.8248156293455002
,,0.9422,1.9,0.9422001838684082,1.835249955404661
,,0.9423,1.9,0.9423000812530518,1.8445728505926515
,,0.9424,1.9,0.9423999786376953,1.8437766230674393
,,0.9425000000000001,1.9,0.942500114440918,1.8303696976350219
,,0.9426000000000001,1.9,0.9426000118255615,1.8199917911745551
,,0.9427000000000001,1.9,0.9427001476287842,1.8168430222148841
,,0.9428000000000001,1.9,0.9428000450134277,1.8207149319660327
,,0.9429000000000001,1.9,0.9429001808166504,1.828886350245851
,,0.9430000000000001,1.9,0.943000078201294,1.831515284980137
,,0.9431,1.9,0.9430999755859375,1.830498137344512
,,0.9432,1.9,0.9432001113891602,1.8221205856015839
,,0.9433,1.9,0.9433000087738037,1.8132116136424647
,,0.9434,1.9,0.9434001445770264,1.8126241253606836
,,0.9435,1.9,0.9435000419616699,1.817243732413148
,,0.9436,1.9,0.9436001777648926,1.8256296491265298
,,0.9437,1.9,0.9437000751495361,1.8345839871404819
,,0.9438,1.9,0.9437999725341797,1.842722545777336
,,0.9439,1.9,0.9439001083374023,1.850002277561633
,,0.9440000000000001,1.9,0.9440000057220459,1.8434576592569103
,,0.9441,1.9,0.9441001415252686,1.827150119061969
,,0.9442,1.9,0.9442000389099121,1.819387164108525
,,0.9443,1.9,0.9443001747131348,1.8192235699276504
,,0.9444,1.9,0.9444000720977783,1.824491037607597
,,0.9445000000000001,1.9,0.9444999694824219,1.8304459409596712
,,0.9446000000000001,1.9,0.9446001052856445,1.8338827249157392
,,0.9447000000000001,1.9,0.9447000026702881,1.8326949680715685
,,0.9448000000000001,1.9,0.9448001384735107,1.823367241087152
,,0.9449000000000001,1.9,0.9449000358581543,1.8175252808994193
,,0.9450000000000001,1.9,0.945000171661377,1.8182977404597833
,,0.9451,1.9,0.9451000690460205,1.8237760242365897
,,0.9452,1.9,0.9451999664306641,1.8291291973737
,,0.9453,1.9,0.9453001022338867,1.8322341911818611
,,0.9454,1.9,0.9453999996185303,1.8368034063003338
,,0.9455,1.9,0.9455001354217529,1.8366356176889924
,,0.9456,1.9,0.9456000328063965,1.827273404819097
,,0.9457,1.9,0.9457001686096191,1.8209337331970372
,,0.9458,1.9,0.9458000659942627,1.8203776083150167
,,0.9459,1.9,0.9459002017974854,1.8243645570798748
,,0.946,1.9,0.9460000991821289,1.8305011572471972
,,0.9461,1.9,0.9460999965667725,1.8360921285000549
,,0.9462,1.9,0.9462001323699951,1.837622874037935
,,0.9463,1.9,0.9463000297546387,1.8315624677138553
,,0.9464,1.9,0.9464001655578613,1.8195115013487717
,,0.9465,1.9,0.9465000629425049,1.8150491078243585
,,0.9466000000000001,1.9,0.9466001987457275,1.8182021938221475
,,0.9467000000000001,1.9,0.9467000961303711,1.8261477371451411
,,0.9468000000000001,1.9,0.9467999935150146,1.833976707660565
,,0.9469000000000001,1.9,0.9469001293182373,1.8380437713146651
,,0.9470000000000001,1.9,0.9470000267028809,1.8416393461780283
,,0.9471,1.9,0.9471001625061035,1.8357546427371971
,,0.9472,1.9,0.9472000598907471,1.8236167755306978
,,0.9473,1.9,0.9473001956939697,1.8155259741534873
,,0.9474,1.9,0.9474000930786133,1.8162625224012454
,,0.9475,1.9,0.9474999904632568,1.8221960518449616
,,0.9476,1.9,0.9476001262664795,1.8292122714904495
,,0.9477,1.9,0.947700023651123,1.834756555442912
,,0.9478,1.9,0.9478001594543457,1.8389790984488774
,,0.9479,1.9,0.9479000568389893,1.8317235940988683
,,0.948,1.9,0.9480001926422119,1.8213911988277316
,,0.9481,1.9,0.9481000900268555,1.8176525887953385
,,0.9482,1.9,0.948199987411499,1.8200063877531134
,,0.9483,1.9,0.9483001232147217,1.8252740882488856
,,0.9484,1.9,0.9484000205993652,1.8288738191192002
,,0.9485,1.9,0.9485001564025879,1.8338416497489851
,,0.9486000000000001,1.9,0.9486000537872314,1.8347600879023425
,,0.9487000000000001,1.9,0.9487001895904541,1.8256507255203742
,,0.9488000000000001,1.9,0.9488000869750977,1.817418946133572
,,0.9489000000000001,1.9,0.9488999843597412,1.8169831968840233
,,0.9490000000000001,1.9,0.9490001201629639,1.8211755508829521
,,0.9491,1.9,0.9491000175476074,1.8278940848955467
,,0.9492,1.9,0.9492001533508301,1.8324578139279606
,,0.9493,1.9,0.9493000507354736,1.8352120128048164
,,0.9494,1.9,0.9494001865386963,1.8321744886161053
,,0.9495,1.9,0.9495000839233398,1.821500442791562
,,0.9496,1.9,0.9495999813079834,1.8133149143594964
,,0.9497,1.9,0.949700117111206,1.81482242183653
,,0.9498,1.9,0.9498000144958496,1.8217639303707904
,,0.9499,1.9,0.9499001502990723,1.8296472765591283
,,0.95,1.9,0.9500000476837158,1.8362842408475282
,,0.9501,1.9,0.9501001834869385,1.8428199776091456
,,0.9501999999999999,1.9,0.950200080871582,1.8389823917364367
,,0.9503000000000001,1.9,0.9502999782562256,1.8221318972867473
,,0.9504000000000001,1.9,0.9504001140594482,1.8116582459435113
,,0.9505000000000001,1.9,0.9505000114440918,1.8138573991931963
,,0.9506000000000001,1.9,0.9506001472473145,1.8203348994438893
,,0.9507000000000001,1.9,0.950700044631958,1.8276183377485415
,,0.9508000000000001,1.9,0.9508001804351807,1.8318876127654466
,,0.9509000000000001,1.9,0.9509000778198242,1.83240843058153
,,0.9510000000000001,1.9,0.9509999752044678,1.8247043712155666
,,0.9511000000000001,1.9,0.9511001110076904,1.8144063955776977
,,0.9512,1.9,0.951200008392334,1.810117242861493
,,0.9513,1.9,0.9513001441955566,1.8113439568329874
,,0.9514,1.9,0.9514000415802002,1.8188062625900225
,,0.9515,1.9,0.9515001773834229,1.825072585552455
,,0.9516,1.9,0.9516000747680664,1.8280418624340034
,,0.9517,1.9,0.95169997215271,1.8274366822676098
,,0.9518,1.9,0.9518001079559326,1.8174498437417959
,,0.9519,1.9,0.9519000053405762,1.811773312342502
,,0.952,1.9,0.9520001411437988,1.810770001505918
,,0.9521,1.9,0.9521000385284424,1.8145727724781575
,,0.9521999999999999,1.9,0.952200174331665,1.8227283516869734
,,0.9522999999999999,1.9,0.9523000717163086,1.8297589424163616
,,0.9524000000000001,1.9,0.9523999691009521,1.8317260639029032
,,0.9525000000000001,1.9,0.9525001049041748,1.8280296685917692
,,0.9526000000000001,1.9,0.9526000022888184,1.8172380239797188
,,0.9527000000000001,1.9,0.952700138092041,1.813796819538746
,,0.9528000000000001,1.9,0.9528000354766846,1.8157277609547628
,,0.9529000000000001,1.9,0.9529001712799072,1.8206710355819609
,,0.9530000000000001,1.9,0.9530000686645508,1.8306740094794456
,,0.9531000000000001,1.9,0.9530999660491943,1.8385700566630157
,,0.9532,1.9,0.953200101852417,1.8424751055435842
,,0.9533,1.9,0.9532999992370605,1.8398948685831364
,,0.9534,1.9,0.9534001350402832,1.8236018464947437
,,0.9535,1.9,0.9535000324249268,1.8165652826240373
,,0.9536,1.9,0.9536001682281494,1.8181424397310644
,,0.9537,1.9,0.953700065612793,1.8236352267469238
,,0.9538,1.9,0.9538002014160156,1.8311544536929956
,,0.9539,1.9,0.9539000988006592,1.839294779447629
,,0.954,1.9,0.9539999961853027,1.846676247070435
,,0.9541,1.9,0.9541001319885254,1.842227748304631
,,0.9541999999999999,1.9,0.954200029373169,1.8305970352602376
,,0.9542999999999999,1.9,0.9543001651763916,1.824164833862715
,,0.9544000000000001,1.9,0.9544000625610352,1.826195481277235
,,0.9545000000000001,1.9,0.9545001983642578,1.830375083830253
,,0.9546000000000001,1.9,0.9546000957489014,1.8360709097978882
,,0.9547000000000001,1.9,0.9546999931335449,1.8414081356231102
,,0.9548000000000001,1.9,0.9548001289367676,1.844904630919433
,,0.9549000000000001,1.9,0.9549000263214111,1.8334744935132539
,,0.9550000000000001,1.9,0.9550001621246338,1.8219774181923136
,,0.9551000000000001,1.9,0.9551000595092773,1.8174644980245591
,,0.9552,1.9,0.9552001953125,1.8177958636500808
,,0.9553,1.9,0.9553000926971436,1.8231271340334099
,,0.9554,1.9,0.9553999900817871,1.8311877988849157
,,0.9555,1.9,0.9555001258850098,1.8428369489684777
,,0.9556,1.9,0.9556000232696533,1.8488059598335311
,,0.9557,1.9,0.955700159072876,1.8411462683021425
,,0.9558,1.9,0.9558000564575195,1.8314534357998484
,,0.9559,1.9,0.9559001922607422,1.823841131055084
,,0.956,1.9,0.9560000896453857,1.8213627475889675
,,0.9561,1.9,0.9560999870300293,1.8237058387163863
,,0.9561999999999999,1.9,0.956200122833252,1.825767596438394
,,0.9562999999999999,1.9,0.9563000202178955,1.8242160956786224
,,0.9564000000000001,1.9,0.9564001560211182,1.822609800438183
,,0.9565000000000001,1.9,0.9565000534057617,1.8163871731141572
,,0.9566000000000001,1.9,0.9566001892089844,1.8128329471385995
,,0.9567000000000001,1.9,0.9567000865936279,1.814418587167849
,,0.9568000000000001,1.9,0.9567999839782715,1.8212679578507722
,,0.9569000000000001,1.9,0.9569001197814941,1.828624055451436
,,0.9570000000000001,1.9,0.9570000171661377,1.8367413432311692
,,0.9571000000000001,1.9,0.9571001529693604,1.841030790032264
,,0.9572,1.9,0.9572000503540039,1.8353576100630802
,,0.9573,1.9,0.9573001861572266,1.8219258014900992
,,0.9574,1.9,0.9574000835418701,1.8146256269231194
,,0.9575,1.9,0.9574999809265137,1.8146417872351042
,,0.9576,1.9,0.9576001167297363,1.8210163515698297
,,0.9577,1.9,0.9577000141143799,1.8300752485385252
,,0.9578,1.9,0.9578001499176025,1.8383102940540306
,,0.9579,1.9,0.9579000473022461,1.8452010387146267
,,0.958,1.9,0.9580001831054688,1.8373738367118009
,,0.9581,1.9,0.9581000804901123,1.8224302768829217
,,0.9581999999999999,1.9,0.9581999778747559,1.8159905574400412
,,0.9582999999999999,1.9,0.9583001136779785,1.817073394414721
,,0.9584000000000001,1.9,0.9584000110626221,1.8235181125080548
,,0.9585000000000001,1.9,0.9585001468658447,1.8293402142352324
,,0.9586000000000001,1.9,0.9586000442504883,1.8336972392620237
,,0.9587000000000001,1.9,0.9587001800537109,1.83350697591066
,,0.9588000000000001,1.9,0.9588000774383545,1.823772455545303
,,0.9589000000000001,1.9,0.958899974822998,1.8162517959086262
,,0.9590000000000001,1.9,0.9590001106262207,1.815373035138192
,,0.9591000000000001,1.9,0.9591000080108643,1.8188465650986871
,,0.9592,1.9,0.9592001438140869,1.82617368747202
,,0.9593,1.9,0.9593000411987305,1.8337650959624803
,,0.9594,1.9,0.9594001770019531,1.8395532213723789
,,0.9595,1.9,0.9595000743865967,1.8414624201082812
,,0.9596,1.9,0.9595999717712402,1.8287635968788507
,,0.9597,1.9,0.9597001075744629,1.815938265332341
,,0.9598,1.9,0.9598000049591064,1.8129798821946566
,,0.9599,1.9,0.9599001407623291,1.8172871425128003
,,0.96,1.9,0.9600000381469727,1.8261911855720128
,,0.9601,1.9,0.9601001739501953,1.8350329646973942
,,0.9601999999999999,1.9,0.9602000713348389,1.8432454137347796
,,0.9602999999999999,1.9,0.9602999687194824,1.8423936856022427
,,0.9604000000000001,1.9,0.9604001045227051,1.827139061689334
,,0.9605000000000001,1.9,0.9605000019073486,1.8160777893896176
,,0.9606000000000001,1.9,0.9606001377105713,1.8141691130195194
,,0.9607000000000001,1.9,0.9607000350952148,1.8187613186926193
,,0.9608000000000001,1.9,0.9608001708984375,1.8268393288699256
,,0.9609000000000001,1.9,0.960900068283081,1.8357413482489595
,,0.9610000000000001,1.9,0.9609999656677246,1.8425151230549717
,,0.9611000000000001,1.9,0.9611001014709473,1.836110458954841
,,0.9612,1.9,0.9611999988555908,1.822172022548554
,,0.9613,1.9,0.9613001346588135,1.8141943669433236
,,0.9614,1.9,0.961400032043457,1.8134136019208213
,,0.9615,1.9,0.9615001678466797,1.8190468326448936
,,0.9616,1.9,0.9616000652313232,1.8282564432450945
,,0.9617,1.9,0.9617002010345459,1.8351660727086385
,,0.9618,1.9,0.9618000984191895,1.8384103847969724
,,0.9619,1.9,0.961899995803833,1.828197618366844
,,0.962,1.9,0.9620001316070557,1.8169578806080906
,,0.9621,1.9,0.9621000289916992,1.8127380924895105
,,0.9621999999999999,1.9,0.9622001647949219,1.8164902844540014
,,0.9622999999999999,1.9,0.9623000621795654,1.8237767294550735
,,0.9624000000000001,1.9,0.9624001979827881,1.8327771108465722
,,0.9625000000000001,1.9,0.9625000953674316,1.8395202151616514
,,0.9626000000000001,1.9,0.9625999927520752,1.845393176464947
,,0.9627000000000001,1.9,0.9627001285552979,1.8363122403837737
,,0.9628000000000001,1.9,0.9628000259399414,1.82178047505859
,,0.9629000000000001,1.9,0.9629001617431641,1.8172738333691343
,,0.9630000000000001,1.9,0.9630000591278076,1.8193402972080235
,,0.9631000000000001,1.9,0.9631001949310303,1.827367723424239
,,0.9632000000000001,1.9,0.9632000923156738,1.832744128223205
,,0.9633,1.9,0.9632999897003174,1.834175486684737
,,0.9634,1.9,0.96340012550354,1.8300241651559928
,,0.9635,1.9,0.9635000228881836,1.8194288184374312
,,0.9636,1.9,0.9636001586914062,1.8129741116241167
,,0.9637,1.9,0.9637000560760498,1.8152666002083098
,,0.9638,1.9,0.9638001918792725,1.8212660917171566
,,0.9639,1.9,0.963900089263916,1.829044719032947
,,0.964,1.9,0.9639999866485596,1.837078660711282
,,0.9641,1.9,0.9641001224517822,1.84597824864267
,,0.9642,1.9,0.9642000198364258,1.8476093159575682
,,0.9642999999999999,1.9,0.9643001556396484,1.834726386484722
,,0.9644000000000001,1.9,0.964400053024292,1.8243347183448
,,0.9645000000000001,1.9,0.9645001888275146,1.8217894184625345
,,0.9646000000000001,1.9,0.9646000862121582,1.8250232185029762
,,0.9647000000000001,1.9,0.9646999835968018,1.8274024571249123
,,0.9648000000000001,1.9,0.9648001194000244,1.8288476730308088
,,0.9649000000000001,1.9,0.964900016784668,1.8265177255767466
,,0.9650000000000001,1.9,0.9650001525878906,1.8183854910952686
,,0.9651000000000001,1.9,0.9651000499725342,1.8127978886476108
,,0.9652000000000001,1.9,0.9652001857757568,1.8145911179790488
,,0.9653,1.9,0.9653000831604004,1.8222230451437673
,,0.9654,1.9,0.965399980545044,1.8302051520312184
,,0.9655,1.9,0.9655001163482666,1.8382202758876072
,,0.9656,1.9,0.9656000137329102,1.8417755976345793
,,0.9657,1.9,0.9657001495361328,1.843271066560308
,,0.9658,1.9,0.9658000469207764,1.8345196954058267
,,0.9659,1.9,0.965900182723999,1.8188103442396006
,,0.966,1.9,0.9660000801086426,1.8109142815966148
,,0.9661,1.9,0.9660999774932861,1.8125531615609993
,,0.9662,1.9,0.9662001132965088,1.8197276280517964
,,0.9662999999999999,1.9,0.9663000106811523,1.8295507424106419
,,0.9663999999999999,1.9,0.966400146484375,1.837990042310099
,,0.9665000000000001,1.9,0.9665000438690186,1.8407776732542878
,,0.9666000000000001,1.9,0.9666001796722412,1.8355878017281475
,,0.9667000000000001,1.9,0.9667000770568848,1.825178443936333
,,0.9668000000000001,1.9,0.9667999744415283,1.8206328132277665
,,0.9669000000000001,1.9,0.966900110244751,1.8205854867813394
,,0.9670000000000001,1.9,0.9670000076293945,1.8240455721530175
,,0.9671000000000001,1.9,0.9671001434326172,1.8272721970291534
,,0.9672000000000001,1.9,0.9672000408172607,1.8237306825217972
,,0.9673,1.9,0.9673001766204834,1.820881330154469
,,0.9674,1.9,0.967400074005127,1.8162499134880499
,,0.9675,1.9,0.9674999713897705,1.814299377476601
,,0.9676,1.9,0.9676001071929932,1.8172669038014517
,,0.9677,1.9,0.9677000045776367,1.8227394268905466
,,0.9678,1.9,0.9678001403808594,1.8286177808988016
,,0.9679,1.9,0.9679000377655029,1.8318847613075393
,,0.968,1.9,0.9680001735687256,1.834214287577232
,,0.9681,1.9,0.9681000709533691,1.8322454797649796
,,0.9682,1.9,0.9681999683380127,1.821061575592537
,,0.9682999999999999,1.9,0.9683001041412354,1.8168892498790983
,,0.9683999999999999,1.9,0.9684000015258789,1.8184905560175053
,,0.9685000000000001,1.9,0.9685001373291016,1.8237110115974895
,,0.9686000000000001,1.9,0.9686000347137451,1.8301727532997587
,,0.9687000000000001,1.9,0.9687001705169678,1.836816335689513
,,0.9688000000000001,1.9,0.9688000679016113,1.843272516354993
,,0.9689000000000001,1.9,0.9688999652862549,1.8385647731140646
,,0.9690000000000001,1.9,0.9690001010894775,1.8246323685265313
,,0.9691000000000001,1.9,0.9690999984741211,1.8146259051097646
,,0.9692000000000001,1.9,0.9692001342773438,1.815937439995772
,,0.9693,1.9,0.9693000316619873,1.824779344784875
,,0.9694,1.9,0.96940016746521,1.8309730302299572
,,0.9695,1.9,0.9695000648498535,1.834892879684582
,,0.9696,1.9,0.9696002006530762,1.8357066983780277
,,0.9697,1.9,0.9697000980377197,1.8270149319773092
,,0.9698,1.9,0.9697999954223633,1.8152577768897111
,,0.9699,1.9,0.9699001312255859,1.8105230473468037
,,0.97,1.9,0.9700000286102295,1.814971974333178
,,0.9701,1.9,0.9701001644134521,1.8209836758165228
,,0.9702,1.9,0.9702000617980957,1.826407556260863
,,0.9702999999999999,1.9,0.9703001976013184,1.8312542627941868
,,0.9703999999999999,1.9,0.9704000949859619,1.8296946436367783
,,0.9705000000000001,1.9,0.9704999923706055,1.8177604050279546
,,0.9706000000000001,1.9,0.9706001281738281,1.8084424789874542
,,0.9707000000000001,1.9,0.9707000255584717,1.807803309431385
,,0.9708000000000001,1.9,0.9708001613616943,1.8145386292229388
,,0.9709000000000001,1.9,0.9709000587463379,1.8241509323615233
,,0.9710000000000001,1.9,0.9710001945495605,1.8305003576277412
,,0.9711000000000001,1.9,0.9711000919342041,1.8333199067691361
,,0.9712000000000001,1.9,0.9711999893188477,1.8295021291997757
,,0.9713,1.9,0.9713001251220703,1.817286962720858
,,0.9714,1.9,0.9714000225067139,1.8119637455486552
,,0.9715,1.9,0.9715001583099365,1.8130995330217574
,,0.9716,1.9,0.9716000556945801,1.818769459116115
,,0.9717,1.9,0.9717001914978027,1.8268260161761456
,,0.9718,1.9,0.9718000888824463,1.8342971403228563
,,0.9719,1.9,0.9718999862670898,1.8384951865174657
,,0.972,1.9,0.9720001220703125,1.8340327634048161
,,0.9721,1.9,0.972100019454956,1.8203658229724236
,,0.9722,1.9,0.9722001552581787,1.81631932018151
,,0.9722999999999999,1.9,0.9723000526428223,1.8161289204872708
,,0.9723999999999999,1.9,0.9724001884460449,1.8196286418020733
,,0.9725000000000001,1.9,0.9725000858306885,1.8258080677441981
,,0.9726000000000001,1.9,0.972599983215332,1.8288516308451774
,,0.9727000000000001,1.9,0.9727001190185547,1.8271088251177212
,,0.9728000000000001,1.9,0.9728000164031982,1.8211056568928343
,,0.9729000000000001,1.9,0.9729001522064209,1.8136775810037602
,,0.9730000000000001,1.9,0.9730000495910645,1.8112376090224052
,,0.9731000000000001,1.9,0.9731001853942871,1.8135579985939925
,,0.9732000000000001,1.9,0.9732000827789307,1.8175454728335105
,,0.9733,1.9,0.9732999801635742,1.824066944169107
,,0.9734,1.9,0.9734001159667969,1.828125171668328
,,0.9735,1.9,0.9735000133514404,1.8279721136830893
,,0.9736,1.9,0.9736001491546631,1.8210747086685124
,,0.9737,1.9,0.9737000465393066,1.817783946637109
,,0.9738,1.9,0.9738001823425293,1.8175430029805395
,,0.9739,1.9,0.9739000797271729,1.8230393636152513
,,0.974,1.9,0.9739999771118164,1.8296327809965698
,,0.9741,1.9,0.9741001129150391,1.8354477766491628
,,0.9742,1.9,0.9742000102996826,1.841865208033483
,,0.9742999999999999,1.9,0.9743001461029053,1.8383207445634153
,,0.9743999999999999,1.9,0.9744000434875488,1.8227010660974032
,,0.9745000000000001,1.9,0.9745001792907715,1.815179455298047
,,0.9746000000000001,1.9,0.974600076675415,1.816386658653476
,,0.9747000000000001,1.9,0.9746999740600586,1.824511370630173
,,0.9748000000000001,1.9,0.9748001098632812,1.8356612276111626
,,0.9749000000000001,1.9,0.9749000072479248,1.8471295661304874
,,0.9750000000000001,1.9,0.9750001430511475,1.8534431554884603
,,0.9751000000000001,1.9,0.975100040435791,1.8561792694713724
,,0.9752000000000001,1.9,0.9752001762390137,1.8426294039560713
,,0.9753000000000001,1.9,0.9753000736236572,1.828497745530242
,,0.9754,1.9,0.9753999710083008,1.8208612907287562
,,0.9755,1.9,0.9755001068115234,1.8223598078007277
,,0.9756,1.9,0.975600004196167,1.8317629619954097
,,0.9757,1.9,0.9757001399993896,1.8381686791896923
,,0.9758,1.9,0.9758000373840332,1.8470182565111617
,,0.9759,1.9,0.9759001731872559,1.8450415619805753
,,0.976,1.9,0.9760000705718994,1.8331125360351133
,,0.9761,1.9,0.976099967956543,1.8276025982360435
,,0.9762,1.9,0.9762001037597656,1.826449883494761
,,0.9763,1.9,0.9763000011444092,1.8266319695000663
,,0.9763999999999999,1.9,0.9764001369476318,1.8279290457842927
,,0.9765000000000001,1.9,0.9765000343322754,1.826041462382493
,,0.9766000000000001,1.9,0.976600170135498,1.823957105705595
,,0.9767000000000001,1.9,0.9767000675201416,1.8192859461964053
,,0.9768000000000001,1.9,0.9767999649047852,1.8169472117782426
,,0.9769000000000001,1.9,0.9769001007080078,1.8179453927215925
,,0.9770000000000001,1.9,0.9769999980926514,1.8216555663530982
,,0.9771000000000001,1.9,0.977100133895874,1.8278748351447642
,,0.9772000000000001,1.9,0.9772000312805176,1.8314128909271563
,,0.9773000000000001,1.9,0.9773001670837402,1.8323613692651781
,,0.9774,1.9,0.9774000644683838,1.8341992236741336
,,0.9775,1.9,0.9775002002716064,1.8221797388891463
,,0.9776,1.9,0.97760009765625,1.8099295899982688
,,0.9777,1.9,0.9776999950408936,1.8083589005285454
,,0.9778,1.9,0.9778001308441162,1.8138851901847766
,,0.9779,1.9,0.9779000282287598,1.8229933813283548
,,0.978,1.9,0.9780001640319824,1.8313701298130236
,,0.9781,1.9,0.978100061416626,1.8401836159673308
,,0.9782,1.9,0.9782001972198486,1.8418446573029181
,,0.9783,1.9,0.9783000946044922,1.8260108644420219
,,0.9783999999999999,1.9,0.9783999919891357,1.8130728926373636
,,0.9785000000000001,1.9,0.9785001277923584,1.8093363013270287
,,0.9786000000000001,1.9,0.978600025177002,1.8142810685015442
,,0.9787000000000001,1.9,0.9787001609802246,1.8238199401584727
,,0.9788000000000001,1.9,0.9788000583648682,1.8333819068912691
,,0.9789000000000001,1.9,0.9789001941680908,1.8406119737770648
,,0.9790000000000001,1.9,0.9790000915527344,1.835861273249898
,,0.9791000000000001,1.9,0.9790999889373779,1.8217802015824283
,,0.9792000000000001,1.9,0.9792001247406006,1.814073765712716
,,0.9793000000000001,1.9,0.9793000221252441,1.8145428032059518
,,0.9794,1.9,0.9794001579284668,1.817629716501444
,,0.9795,1.9,0.9795000553131104,1.8255968531574678
,,0.9796,1.9,0.979600191116333,1.8294046815295482
,,0.9797,1.9,0.9797000885009766,1.8292744090077546
,,0.9798,1.9,0.9797999858856201,1.8210895960564897
,,0.9799,1.9,0.9799001216888428,1.8135042537794575
,,0.98,1.9,0.9800000190734863,1.810031307277174
,,0.9801,1.9,0.980100154876709,1.8118408952748297
,,0.9802,1.9,0.9802000522613525,1.8183253507865662
,,0.9803,1.9,0.9803001880645752,1.8273772223019342
,,0.9803999999999999,1.9,0.9804000854492188,1.8297907421578061
,,0.9804999999999999,1.9,0.9804999828338623,1.8281350981600846
,,0.9806000000000001,1.9,0.980600118637085,1.8171457152915322
,,0.9807000000000001,1.9,0.9807000160217285,1.8115112688790043
,,0.9808000000000001,1.9,0.9808001518249512,1.8112623991067829
,,0.9809000000000001,1.9,0.9809000492095947,1.8160636204742622
,,0.9810000000000001,1.9,0.9810001850128174,1.8238859693512006
,,0.9811000000000001,1.9,0.9811000823974609,1.8313160131158992
,,0.9812000000000001,1.9,0.9811999797821045,1.8355326979416398
,,0.9813000000000001,1.9,0.9813001155853271,1.833979666406262
,,0.9814,1.9,0.9814000129699707,1.8194470096898165
,,0.9815,1.9,0.9815001487731934,1.8104289880182942
,,0.9816,1.9,0.9816000461578369,1.8103548505507328
,,0.9817,1.9,0.9817001819610596,1.8166044784644482
,,0.9818,1.9,0.9818000793457031,1.8270511901700326
,,0.9819,1.9,0.9818999767303467,1.8379151402794387
,,0.982,1.9,0.9820001125335693,1.8475442037370045
,,0.9821,1.9,0.9821000099182129,1.8449497243695798
,,0.9822,1.9,0.9822001457214355,1.830824958809631
,,0.9823,1.9,0.9823000431060791,1.817532091730512
,,0.9823999999999999,1.9,0.9824001789093018,1.8166640976585342
,,0.9824999999999999,1.9,0.9825000762939453,1.8221750847167084
,,0.9826000000000001,1.9,0.9825999736785889,1.8291325590851797
,,0.9827000000000001,1.9,0.9827001094818115,1.83760632107171
,,0.9828000000000001,1.9,0.9828000068664551,1.847043161328974
,,0.9829000000000001,1.9,0.9829001426696777,1.8419616475606342
,,0.9830000000000001,1.9,0.9830000400543213,1.8266866169865463
,,0.9831000000000001,1.9,0.983100175857544,1.8156376317135854
,,0.9832000000000001,1.9,0.9832000732421875,1.8142181358015845
,,0.9833000000000001,1.9,0.983299970626831,1.8205974480845875
,,0.9834,1.9,0.9834001064300537,1.8274853519657046
,,0.9835,1.9,0.9835000038146973,1.8350529696089992
,,0.9836,1.9,0.9836001396179199,1.8410232132204083
,,0.9837,1.9,0.9837000370025635,1.8336700422561683
,,0.9838,1.9,0.9838001728057861,1.8211990234794027
,,0.9839,1.9,0.9839000701904297,1.8136954685809197
,,0.984,1.9,0.9839999675750732,1.8139478668360125
,,0.9841,1.9,0.9841001033782959,1.8205458050397703
,,0.9842,1.9,0.9842000007629395,1.8258239234441003
,,0.9843,1.9,0.9843001365661621,1.8293076511244322
,,0.9843999999999999,1.9,0.9844000339508057,1.826842341687886
,,0.9844999999999999,1.9,0.9845001697540283,1.8150025662817721
,,0.9846000000000001,1.9,0.9846000671386719,1.8062146678923865
,,0.9847000000000001,1.9,0.9847002029418945,1.80384053558611
,,0.9848000000000001,1.9,0.9848001003265381,1.8087630683122282
,,0.9849000000000001,1.9,0.9848999977111816,1.8183821633017607
,,0.9850000000000001,1.9,0.9850001335144043,1.8298038607077318
,,0.9851000000000001,1.9,0.9851000308990479,1.8385942365233978
,,0.9852000000000001,1.9,0.9852001667022705,1.8382440436794032
,,0.9853000000000001,1.9,0.9853000640869141,1.8279568593239082
,,0.9854,1.9,0.9854001998901367,1.8157752051912048
,,0.9855,1.9,0.9855000972747803,1.809412331906261
,,0.9856,1.9,0.9855999946594238,1.8116787723587182
,,0.9857,1.9,0.9857001304626465,1.8161742699193706
,,0.9858,1.9,0.98580002784729,1.8201001901832263
,,0.9859,1.9,0.9859001636505127,1.8207113301677258
,,0.986,1.9,0.9860000610351562,1.8164275469701092
,,0.9861,1.9,0.9861001968383789,1.8085949391002656
,,0.9862,1.9,0.9862000942230225,1.8077997186108798
,,0.9863,1.9,0.986299991607666,1.8102376937480715
,,0.9863999999999999,1.9,0.9864001274108887,1.8186499424441696
,,0.9864999999999999,1.9,0.9865000247955322,1.8254347901424564
,,0.9866000000000001,1.9,0.9866001605987549,1.8292887141072256
,,0.9867000000000001,1.9,0.9867000579833984,1.8278377233352976
,,0.9868000000000001,1.9,0.9868001937866211,1.8196327471883724
,,0.9869000000000001,1.9,0.9869000911712646,1.810050615702951
,,0.9870000000000001,1.9,0.9869999885559082,1.8086504606346039
,,0.9871000000000001,1.9,0.9871001243591309,1.813765700169952
,,0.9872000000000001,1.9,0.9872000217437744,1.8215665360670394
,,0.9873000000000001,1.9,0.9873001575469971,1.831300027594084
,,0.9874,1.9,0.9874000549316406,1.838797503538323
,,0.9875,1.9,0.9875001907348633,1.8433045808237398
,,0.9876,1.9,0.9876000881195068,1.8335888948086583
,,0.9877,1.9,0.9876999855041504,1.8182856181813598
,,0.9878,1.9,0.987800121307373,1.8142616111237189
,,0.9879,1.9,0.9879000186920166,1.8155839431281995
,,0.988,1.9,0.9880001544952393,1.8220022863017293
,,0.9881,1.9,0.9881000518798828,1.8295043677935832
,,0.9882,1.9,0.9882001876831055,1.836952995616944
,,0.9883,1.9,0.988300085067749,1.837714125314538
,,0.9884,1.9,0.9883999824523926,1.8252980993121153
,,0.9884999999999999,1.9,0.9885001182556152,1.8156382860104847
,,0.9886000000000001,1.9,0.9886000156402588,1.8132130143250071
,,0.9887000000000001,1.9,0.9887001514434814,1.8181681448830997
,,0.9888000000000001,1.9,0.988800048828125,1.8254484440178398
,,0.9889000000000001,1.9,0.9889001846313477,1.829902470886573
,,0.9890000000000001,1.9,0.9890000820159912,1.8316279661224275
,,0.9891000000000001,1.9,0.9890999794006348,1.827178125023087
,,0.9892000000000001,1.9,0.9892001152038574,1.8140654106843734
,,0.9893000000000001,1.9,0.989300012588501,1.8074876259801032
,,0.9894000000000001,1.9,0.9894001483917236,1.8085258200999699
,,0.9895,1.9,0.9895000457763672,1.8156412518822065
,,0.9896,1.9,0.9896001815795898,1.8240109526644603
,,0.9897,1.9,0.9897000789642334,1.8301318257934267
,,0.9898,1.9,0.989799976348877,1.833965279438414
,,0.9899,1.9,0.9899001121520996,1.8273174248349673
,,0.99,1.9,0.9900000095367432,1.815237518096202
,,0.9901,1.9,0.9901001453399658,1.809403280165647
,,0.9902,1.9,0.9902000427246094,1.8113500691835422
,,0.9903,1.9,0.990300178527832,1.818576816015985
,,0.9904,1.9,0.9904000759124756,1.827831291930407
,,0.9904999999999999,1.9,0.9904999732971191,1.834504196572597
,,0.9906000000000001,1.9,0.9906001091003418,1.8405826622322137
,,0.9907000000000001,1.9,0.9907000064849854,1.834616247226807
,,0.9908000000000001,1.9,0.990800142288208,1.8185852195877936
,,0.9909000000000001,1.9,0.9909000396728516,1.811910563277464
,,0.9910000000000001,1.9,0.9910001754760742,1.8144700447806568
,,0.9911000000000001,1.9,0.9911000728607178,1.82106146764297
,,0.9912000000000001,1.9,0.9911999702453613,1.8292897576919307
,,0.9913000000000001,1.9,0.991300106048584,1.8322495899173898
,,0.9914000000000001,1.9,0.9914000034332275,1.8308529744493327
,,0.9915,1.9,0.9915001392364502,1.8220770453055006
,,0.9916,1.9,0.9916000366210938,1.8119950627821766
,,0.9917,1.9,0.9917001724243164,1.8121469756779374
,,0.9918,1.9,0.99180006980896,1.8174840745373761
,,0.9919,1.9,0.9918999671936035,1.8250682846149768
,,0.992,1.9,0.9920001029968262,1.8310594887060059
,,0.9921,1.9,0.9921000003814697,1.8344649978241803
,,0.9922,1.9,0.9922001361846924,1.8319838921088267
,,0.9923,1.9,0.9923000335693359,1.820231297490908
,,0.9924,1.9,0.9924001693725586,1.8108086548296094
,,0.9924999999999999,1.9,0.9925000667572021,1.811455234320985
,,0.9925999999999999,1.9,0.9926002025604248,1.817208504353209
,,0.9927000000000001,1.9,0.9927000999450684,1.8245999756637634
,,0.9928000000000001,1.9,0.9927999973297119,1.8304870573343484
,,0.9929000000000001,1.9,0.9929001331329346,1.8347678011772097
,,0.9930000000000001,1.9,0.9930000305175781,1.8308408782899692
,,0.9931000000000001,1.9,0.9931001663208008,1.817362933196096
,,0.9932000000000001,1.9,0.9932000637054443,1.8103583084494392
,,0.9933000000000001,1.9,0.993300199508667,1.8112363858379343
,,0.9934000000000001,1.9,0.9934000968933105,1.8181139541703673
,,0.9935,1.9,0.9934999942779541,1.8269569459250283
,,0.9936,1.9,0.9936001300811768,1.835363508563743
,,0.9937,1.9,0.9937000274658203,1.8457994899896477
,,0.9938,1.9,0.993800163269043,1.8458072072155318
,,0.9939,1.9,0.9939000606536865,1.829828148766323
,,0.994,1.9,0.9940001964569092,1.8177934083575942
,,0.9941,1.9,0.9941000938415527,1.8134464528801808
,,0.9942,1.9,0.9941999912261963,1.8163990546566713
,,0.9943,1.9,0.994300127029419,1.821697893480255
,,0.9944,1.9,0.9944000244140625,1.827519279674111
,,0.9944999999999999,1.9,0.9945001602172852,1.8291445341208303
,,0.9945999999999999,1.9,0.9946000576019287,1.8202825403252045
,,0.9947000000000001,1.9,0.9947001934051514,1.8105145436459305
,,0.9948000000000001,1.9,0.9948000907897949,1.8080656477986972
,,0.9949000000000001,1.9,0.9948999881744385,1.8112024870971288
,,0.9950000000000001,1.9,0.9950001239776611,1.8180405566026558
,,0.9951000000000001,1.9,0.9951000213623047,1.8254492421487007
,,0.9952000000000001,1.9,0.9952001571655273,1.8306626350943274
,,0.9953000000000001,1.9,0.9953000545501709,1.834309504508895
,,0.9954000000000001,1.9,0.9954001903533936,1.8231140261931986
,,0.9955,1.9,0.9955000877380371,1.8108341752491774
,,0.9956,1.9,0.9955999851226807,1.80812139624178
,,0.9957,1.9,0.9957001209259033,1.81382043135879
,,0.9958,1.9,0.9958000183105469,1.8205441055374842
,,0.9959,1.9,0.9959001541137695,1.8276377736181173
,,0.996,1.9,0.9960000514984131,1.8342527605687828
,,0.9961,1.9,0.9961001873016357,1.8323942599024998
,,0.9962,1.9,0.9962000846862793,1.8198254429055092
,,0.9963,1.9,0.9962999820709229,1.8115281232111642
,,0.9964,1.9,0.9964001178741455,1.810977488902476
,,0.9964999999999999,1.9,0.9965000152587891,1.817365080493631
,,0.9965999999999999,1.9,0.9966001510620117,1.8265706190108044
,,0.9967000000000001,1.9,0.9967000484466553,1.8329592639349777
,,0.9968000000000001,1.9,0.9968001842498779,1.8377705715224697
,,0.9969000000000001,1.9,0.9969000816345215,1.834989481028503
,,0.9970000000000001,1.9,0.996999979019165,1.820307037393224
,,0.9971000000000001,1.9,0.9971001148223877,1.812485517996951
,,0.9972000000000001,1.9,0.9972000122070312,1.8128012307615724
,,0.9973000000000001,1.9,0.9973001480102539,1.8181523157395816
,,0.9974000000000001,1.9,0.9974000453948975,1.8281019550044668
,,0.9975,1.9,0.9975001811981201,1.834943965938486
,,0.9976,1.9,0.9976000785827637,1.83723694791901
,,0.9977,1.9,0.9976999759674072,1.8302508756921188
,,0.9978,1.9,0.9978001117706299,1.8180898270760284
,,0.9979,1.9,0.9979000091552734,1.8125062696149272
,,0.998,1.9,0.9980001449584961,1.814001676020328
,,0.9981,1.9,0.9981000423431396,1.8189629920432413
,,0.9982,1.9,0.9982001781463623,1.823789935710697
,,0.9983,1.9,0.9983000755310059,1.8313113437639625
,,0.9984,1.9,0.9983999729156494,1.8325699803933553
,,0.9984999999999999,1.9,0.9985001087188721,1.8233352022482168
,,0.9985999999999999,1.9,0.9986000061035156,1.8137807238536208
,,0.9987000000000001,1.9,0.9987001419067383,1.8107175730804685
,,0.9988000000000001,1.9,0.9988000392913818,1.8130172970724792
,,0.9989000000000001,1.9,0.9989001750946045,1.8197974621629431
,,0.9990000000000001,1.9,0.999000072479248,1.826606525988493
,,0.9991000000000001,1.9,0.9990999698638916,1.8348623453728283
,,0.9992000000000001,1.9,0.9992001056671143,1.8380077994738724
,,0.9993000000000001,1.9,0.9993000030517578,1.8264147318400337
,,0.9994000000000001,1.9,0.9994001388549805,1.8172251357188953
,,0.9995,1.9,0.999500036239624,1.813566303241294
,,0.9996,1.9,0.9996001720428467,1.815331721167457
,,0.9997,1.9,0.9997000694274902,1.8222932831180305
,,0.9998,1.9,0.9997999668121338,1.8311400511834528
,,0.9999,1.9,0.9999001026153564,1.8393748665373952
,,1.0,1.9,1.0,1.8426287564607797


Subfigure B
NBH_time,NBH_power,reconstruction_time,reconstruction_normalized_pressure
0.08720016479492188,0.0,0.08720016479492188,0.39980835287938804
0.08730006217956543,0.0,0.08730006217956543,0.40701544183635213
0.08740019798278809,0.0,0.08740019798278809,0.41334345247787463
0.08750009536743164,0.0,0.08750009536743164,0.4138324983356804
0.0875999927520752,0.0,0.0875999927520752,0.4118160095607943
0.08770012855529785,0.0,0.08770012855529785,0.40687427929982967
0.0878000259399414,0.0,0.0878000259399414,0.4040817528773049
0.08790016174316406,0.0,0.08790016174316406,0.401805751892495
0.08800005912780762,0.0,0.08800005912780762,0.40615815043975917
0.08810019493103027,0.0,0.08810019493103027,0.41315942037564635
0.08820009231567383,0.0,0.08820009231567383,0.4169347321347195
0.08829998970031738,0.0,0.08829998970031738,0.41413722064570935
0.08840012550354004,0.0,0.08840012550354004,0.40785862077071994
0.0885000228881836,0.0,0.0885000228881836,0.39879749824616273
0.08860015869140625,0.0,0.08860015869140625,0.38868350158706605
0.0887000560760498,0.0,0.0887000560760498,0.38450057697287865
0.08880019187927246,0.0,0.08880019187927246,0.39330219002628297
0.08890008926391602,0.0,0.08890008926391602,0.40038137020273595
0.08900022506713867,0.0,0.08900022506713867,0.40357541992769475
0.08910012245178223,0.0,0.08910012245178223,0.4008366627502594
0.08920001983642578,0.0,0.08920001983642578,0.3936053913864306
0.08930015563964844,0.0,0.08930015563964844,0.3862398856387774
0.08940005302429199,0.0,0.08940005302429199,0.37681657380361777
0.08950018882751465,0.0,0.08950018882751465,0.37961126696814906
0.0896000862121582,0.0,0.0896000862121582,0.3920090582633328
0.08970022201538086,0.0,0.08970022201538086,0.4019997257402552
0.08980011940002441,0.0,0.08980011940002441,0.40465002898532776
0.08990001678466797,0.0,0.08990001678466797,0.4033238461490024
0.09000015258789062,0.0,0.09000015258789062,0.3976266769153656
0.09010004997253418,0.0,0.09010004997253418,0.39053683955156776
0.09020018577575684,0.0,0.09020018577575684,0.38616941980726627
0.09030008316040039,0.0,0.09030008316040039,0.39940328553214616
0.09040021896362305,0.0,0.09040021896362305,0.41634047175869837
0.0905001163482666,0.0,0.0905001163482666,0.4238240971986661
0.09060001373291016,0.0,0.09060001373291016,0.4201942737321099
0.09070014953613281,0.0,0.09070014953613281,0.41563559681670476
0.09080004692077637,0.0,0.09080004692077637,0.4125154041824044
0.09090018272399902,0.0,0.09090018272399902,0.4065296336450717
0.09100008010864258,0.0,0.09100008010864258,0.40532103827817206
0.09110021591186523,0.0,0.09110021591186523,0.41720798325750463
0.09120011329650879,0.0,0.09120011329650879,0.4235374168889255
0.09130001068115234,0.0,0.09130001068115234,0.42553082140089427
0.091400146484375,0.0,0.091400146484375,0.423586424604603
0.09150004386901855,0.0,0.09150004386901855,0.4185965629773137
0.09160017967224121,0.0,0.09160017967224121,0.4120728502379536
0.09170007705688477,0.0,0.09170007705688477,0.40846135120039007
0.09180021286010742,0.0,0.09180021286010742,0.41947323933080677
0.09190011024475098,0.0,0.09190011024475098,0.43104143363474184
0.09200000762939453,0.0,0.09200000762939453,0.4389459424543754
0.09210014343261719,0.0,0.09210014343261719,0.44325220092412526
0.09220004081726074,0.0,0.09220004081726074,0.44340811579318706
0.0923001766204834,0.0,0.0923001766204834,0.4373276005766797
0.09240007400512695,0.0,0.09240007400512695,0.4292897297227241
0.09250020980834961,0.0,0.09250020980834961,0.4301296731142189
0.09260010719299316,0.0,0.09260010719299316,0.438911086871624
0.09270000457763672,0.0,0.09270000457763672,0.44762028450898045
0.09280014038085938,0.0,0.09280014038085938,0.45373753219760754
0.09290003776550293,0.0,0.09290003776550293,0.4542942489309989
0.09300017356872559,0.0,0.09300017356872559,0.4513403054181115
0.09310007095336914,0.0,0.09310007095336914,0.4468998172860463
0.0932002067565918,0.0,0.0932002067565918,0.4461142178360494
0.09330010414123535,0.0,0.09330010414123535,0.44951628476575917
0.0934000015258789,0.0,0.0934000015258789,0.4583627675099064
0.09350013732910156,0.0,0.09350013732910156,0.4665732464769225
0.09360003471374512,0.0,0.09360003471374512,0.46749670303912116
0.09370017051696777,0.0,0.09370017051696777,0.4671465716995156
0.09380006790161133,0.0,0.09380006790161133,0.46207308693244775
0.09390020370483398,0.0,0.09390020370483398,0.455624215134415
0.09400010108947754,0.0,0.09400010108947754,0.44996916340526305
0.0940999984741211,0.0,0.0940999984741211,0.4477428867323167
0.09420013427734375,0.0,0.09420013427734375,0.45335544344911044
0.0943000316619873,0.0,0.0943000316619873,0.458819913046115
0.09440016746520996,0.0,0.09440016746520996,0.4595394181860009
0.09450006484985352,0.0,0.09450006484985352,0.4581561255013918
0.09460020065307617,0.0,0.09460020065307617,0.4535033003391637
0.09470009803771973,0.0,0.09470009803771973,0.447522462481758
0.09479999542236328,0.0,0.09479999542236328,0.44184930519866356
0.09490013122558594,0.0,0.09490013122558594,0.4450794964511741
0.09500002861022949,0.0,0.09500002861022949,0.4507574593298655
0.09510016441345215,0.0,0.09510016441345215,0.4535196565733988
0.0952000617980957,0.0,0.0952000617980957,0.45087880746623366
0.09530019760131836,0.0,0.09530019760131836,0.4433789096477386
0.09540009498596191,0.0,0.09540009498596191,0.4386657489909943
0.09549999237060547,0.0,0.09549999237060547,0.43766913658738776
0.09560012817382812,0.0,0.09560012817382812,0.44024018127196257
0.09570002555847168,0.0,0.09570002555847168,0.4477784558555303
0.09580016136169434,0.0,0.09580016136169434,0.44731464378770147
0.09590005874633789,0.0,0.09590005874633789,0.4576439017867991
0.09600019454956055,0.0,0.09600019454956055,0.4544731561597096
0.0961000919342041,0.0,0.0961000919342041,0.44603427518212324
0.09619998931884766,0.0,0.09619998931884766,0.43706914702797744
0.09630012512207031,0.0,0.09630012512207031,0.43089477115955377
0.09640002250671387,0.0,0.09640002250671387,0.4312202608426069
0.09650015830993652,0.0,0.09650015830993652,0.4365103038870624
0.09660005569458008,0.0,0.09660005569458008,0.43409658887637664
0.09670019149780273,0.0,0.09670019149780273,0.44266793948195304
0.09680008888244629,0.0,0.09680008888244629,0.4329165752447113
0.09690022468566895,0.0,0.09690022468566895,0.4277411893021107
0.0970001220703125,0.0,0.0970001220703125,0.42387115433379574
0.09710001945495605,0.0,0.09710001945495605,0.427312336814527
0.09720015525817871,0.0,0.09720015525817871,0.42886308300795356
0.09730005264282227,0.0,0.09730005264282227,0.43288591672235527
0.09740018844604492,0.0,0.09740018844604492,0.4348239210831508
0.09750008583068848,0.0,0.09750008583068848,0.4226504823676696
0.09760022163391113,0.0,0.09760022163391113,0.4163817572612955
0.09770011901855469,0.0,0.09770011901855469,0.4122403615038661
0.09780001640319824,0.0,0.09780001640319824,0.41544785557837666
0.0979001522064209,0.0,0.0979001522064209,0.4022184565592575
0.09800004959106445,0.0,0.09800004959106445,0.42154675197689295
0.09810018539428711,0.0,0.09810018539428711,0.41945880667070823
0.09820008277893066,0.0,0.09820008277893066,0.4215999110690072
0.09830021858215332,0.0,0.09830021858215332,0.42029210616635576
0.09840011596679688,0.0,0.09840011596679688,0.4148567330627368
0.09850001335144043,0.0,0.09850001335144043,0.409916879558642
0.09860014915466309,0.0,0.09860014915466309,0.4010645024520702
0.09870004653930664,0.0,0.09870004653930664,0.4104112758813792
0.0988001823425293,0.0,0.0988001823425293,0.41078822209325055
0.09890007972717285,0.0,0.09890007972717285,0.41969696469539153
0.09900021553039551,0.0,0.09900021553039551,0.4220274145033022
0.09910011291503906,0.0,0.09910011291503906,0.4223985251433546
0.09920001029968262,0.0,0.09920001029968262,0.4181457229677582
0.09930014610290527,0.0,0.09930014610290527,0.41261964258226036
0.09940004348754883,0.0,0.09940004348754883,0.4077411499465137
0.09950017929077148,0.0,0.09950017929077148,0.4113454912576522
0.09960007667541504,0.0,0.09960007667541504,0.416477250300169
0.0997002124786377,0.0,0.0997002124786377,0.4233866679997339
0.09980010986328125,0.0,0.09980010986328125,0.4224724506442755
0.0999000072479248,0.0,0.0999000072479248,0.4191700465000448
0.10000014305114746,0.0,0.10000014305114746,0.41309480840057017
0.10010004043579102,0.0,0.10010004043579102,0.409151280333149
0.10020017623901367,0.0,0.10020017623901367,0.40670028025793115
0.10030007362365723,0.0,0.10030007362365723,0.41088295011047377
0.10040020942687988,0.0,0.10040020942687988,0.416202118532831
0.10050010681152344,0.0,0.10050010681152344,0.41921696789793034
0.10060000419616699,0.0,0.10060000419616699,0.4163360978479773
0.10070013999938965,0.0,0.10070013999938965,0.4105623129881486
0.1008000373840332,0.0,0.1008000373840332,0.40643486949749397
0.10090017318725586,0.0,0.10090017318725586,0.3978769156802703
0.10100007057189941,0.0,0.10100007057189941,0.3991577841339334
0.10110020637512207,0.0,0.10110020637512207,0.40832722009934036
0.10120010375976562,0.0,0.10120010375976562,0.41279276616731475
0.10130000114440918,0.0,0.10130000114440918,0.4115932025370702
0.10140013694763184,0.0,0.10140013694763184,0.406455870079244
0.10150003433227539,0.0,0.10150003433227539,0.4026128233614018
0.10160017013549805,0.0,0.10160017013549805,0.39582002728950544
0.1017000675201416,0.0,0.1017000675201416,0.39110899241892644
0.10180020332336426,0.0,0.10180020332336426,0.39521900035550644
0.10190010070800781,0.0,0.10190010070800781,0.40540381576863815
0.10199999809265137,0.0,0.10199999809265137,0.40802375936969393
0.10210013389587402,0.0,0.10210013389587402,0.40732710348583506
0.10220003128051758,0.0,0.10220003128051758,0.40295228527607374
0.10230016708374023,0.0,0.10230016708374023,0.40027486521175354
0.10240006446838379,0.0,0.10240006446838379,0.3911600053716849
0.10250020027160645,0.0,0.10250020027160645,0.39280309460343416
0.10260009765625,0.0,0.10260009765625,0.4010420980271605
0.10269999504089355,0.0,0.10269999504089355,0.40836383448301766
0.10280013084411621,0.0,0.10280013084411621,0.408446736596343
0.10290002822875977,0.0,0.10290002822875977,0.406681379550056
0.10300016403198242,0.0,0.10300016403198242,0.39992514852415456
0.10310006141662598,0.0,0.10310006141662598,0.39509207125910595
0.10320019721984863,0.0,0.10320019721984863,0.38559083370503355
0.10330009460449219,0.0,0.10330009460449219,0.3873245668688125
0.10339999198913574,0.0,0.10339999198913574,0.39614046102286066
0.1035001277923584,0.0,0.1035001277923584,0.40238450800974845
0.10360002517700195,0.0,0.10360002517700195,0.40332915945730324
0.10370016098022461,0.0,0.10370016098022461,0.3993190414083337
0.10380005836486816,0.0,0.10380005836486816,0.39309101467412855
0.10390019416809082,0.0,0.10390019416809082,0.38488245457984666
0.10400009155273438,0.0,0.10400009155273438,0.3802305708667287
0.10409998893737793,0.0,0.10409998893737793,0.3893535621821542
0.10420012474060059,0.0,0.10420012474060059,0.39846350687511845
0.10430002212524414,0.0,0.10430002212524414,0.40085050970717173
0.1044001579284668,0.0,0.1044001579284668,0.3967406896115621
0.10450005531311035,0.0,0.10450005531311035,0.3884142168900279
0.10460019111633301,0.0,0.10460019111633301,0.3830796014725896
0.10470008850097656,0.0,0.10470008850097656,0.37386392040571315
0.10480022430419922,0.0,0.10480022430419922,0.37380337439696193
0.10490012168884277,0.0,0.10490012168884277,0.3861651282455501
0.10500001907348633,0.0,0.10500001907348633,0.3964776010498232
0.10510015487670898,0.0,0.10510015487670898,0.39847946419745095
0.10520005226135254,0.0,0.10520005226135254,0.39553379626146534
0.1053001880645752,0.0,0.1053001880645752,0.39016948011670777
0.10540008544921875,0.0,0.10540008544921875,0.3824500813597735
0.1055002212524414,0.0,0.1055002212524414,0.3714611704413914
0.10560011863708496,0.0,0.10560011863708496,0.376687582843131
0.10570001602172852,0.0,0.10570001602172852,0.3889878320560279
0.10580015182495117,0.0,0.10580015182495117,0.3934782613567233
0.10590004920959473,0.0,0.10590004920959473,0.39190262095883327
0.10600018501281738,0.0,0.10600018501281738,0.3849167892700029
0.10610008239746094,0.0,0.10610008239746094,0.3818534511411756
0.1062002182006836,0.0,0.1062002182006836,0.37182568727587273
0.10630011558532715,0.0,0.10630011558532715,0.36712219700986076
0.1064000129699707,0.0,0.1064000129699707,0.37646291917387253
0.10650014877319336,0.0,0.10650014877319336,0.3835275974249067
0.10660004615783691,0.0,0.10660004615783691,0.3861359222705476
0.10670018196105957,0.0,0.10670018196105957,0.3828687202354391
0.10680007934570312,0.0,0.10680007934570312,0.37701981700757414
0.10690021514892578,0.0,0.10690021514892578,0.3701226903260306
0.10700011253356934,0.0,0.10700011253356934,0.36296121301940415
0.10710000991821289,0.0,0.10710000991821289,0.3666946759971165
0.10720014572143555,0.0,0.10720014572143555,0.37720626738802954
0.1073000431060791,0.0,0.1073000431060791,0.3844785425735689
0.10740017890930176,0.0,0.10740017890930176,0.3856726209519009
0.10750007629394531,0.0,0.10750007629394531,0.38103370687959454
0.10760021209716797,0.0,0.10760021209716797,0.3756365835712292
0.10770010948181152,0.0,0.10770010948181152,0.3701371217540899
0.10780000686645508,0.0,0.10780000686645508,0.3611599585446126
0.10790014266967773,0.0,0.10790014266967773,0.36467499584619456
0.10800004005432129,0.0,0.10800004005432129,0.3757325791322411
0.10810017585754395,0.0,0.10810017585754395,0.38286855004683207
0.1082000732421875,0.0,0.1082000732421875,0.3828902261800188
0.10830020904541016,0.0,0.10830020904541016,0.37446760101538373
0.10840010643005371,0.0,0.10840010643005371,0.3705060189598815
0.10850000381469727,0.0,0.10850000381469727,0.36165674785383717
0.10860013961791992,0.0,0.10860013961791992,0.3607308633224159
0.10870003700256348,0.0,0.10870003700256348,0.37046872872916387
0.10880017280578613,0.0,0.10880017280578613,0.3813734844420349
0.10890007019042969,0.0,0.10890007019042969,0.3835666194576427
0.10900020599365234,0.0,0.10900020599365234,0.37918288834564545
0.1091001033782959,0.0,0.1091001033782959,0.3719605185408498
0.10920000076293945,0.0,0.10920000076293945,0.3656436162992941
0.10930013656616211,0.0,0.10930013656616211,0.3583018300094224
0.10940003395080566,0.0,0.10940003395080566,0.3599276980341986
0.10950016975402832,0.0,0.10950016975402832,0.36939272741974816
0.10960006713867188,0.0,0.10960006713867188,0.3777826621237528
0.10970020294189453,0.0,0.10970020294189453,0.37919959463173303
0.10980010032653809,0.0,0.10980010032653809,0.37459652235086566
0.10989999771118164,0.0,0.10989999771118164,0.3654923852464578
0.1100001335144043,0.0,0.1100001335144043,0.3582457481335618
0.11010003089904785,0.0,0.11010003089904785,0.3504702128847358
0.11020016670227051,0.0,0.11020016670227051,0.3576911394827461
0.11030006408691406,0.0,0.11030006408691406,0.36736466010622026
0.11040019989013672,0.0,0.11040019989013672,0.3722718742540544
0.11050009727478027,0.0,0.11050009727478027,0.37074221448761774
0.11059999465942383,0.0,0.11059999465942383,0.36435456513330444
0.11070013046264648,0.0,0.11070013046264648,0.36089874505885217
0.11080002784729004,0.0,0.11080002784729004,0.349947390733309
0.1109001636505127,0.0,0.1109001636505127,0.34800336217240874
0.11100006103515625,0.0,0.11100006103515625,0.3563993940420196
0.1111001968383789,0.0,0.1111001968383789,0.3657196151302096
0.11120009422302246,0.0,0.11120009422302246,0.3696307496761266
0.11129999160766602,0.0,0.11129999160766602,0.36790445200081545
0.11140012741088867,0.0,0.11140012741088867,0.3580359235562258
0.11150002479553223,0.0,0.11150002479553223,0.35728282611399836
0.11160016059875488,0.0,0.11160016059875488,0.34800363904364673
0.11170005798339844,0.0,0.11170005798339844,0.3515860660086463
0.1118001937866211,0.0,0.1118001937866211,0.36268207766474153
0.11190009117126465,0.0,0.11190009117126465,0.36789133356055287
0.1119999885559082,0.0,0.1119999885559082,0.3685155026711576
0.11210012435913086,0.0,0.11210012435913086,0.36662165015545256
0.11220002174377441,0.0,0.11220002174377441,0.3626036473769483
0.11230015754699707,0.0,0.11230015754699707,0.3574061860943966
0.11240005493164062,0.0,0.11240005493164062,0.3457001369930736
0.11250019073486328,0.0,0.11250019073486328,0.3457453539562969
0.11260008811950684,0.0,0.11260008811950684,0.3593756163232339
0.11270022392272949,0.0,0.11270022392272949,0.36309103408681576
0.11280012130737305,0.0,0.11280012130737305,0.3615249083017036
0.1129000186920166,0.0,0.1129000186920166,0.3574904582156089
0.11300015449523926,0.0,0.11300015449523926,0.3548788572199997
0.11310005187988281,0.0,0.11310005187988281,0.3464192673828751
0.11320018768310547,0.0,0.11320018768310547,0.3492990919490324
0.11330008506774902,0.0,0.11330008506774902,0.35700815769435795
0.11340022087097168,0.0,0.11340022087097168,0.3674530417810287
0.11350011825561523,0.0,0.11350011825561523,0.369077348176567
0.11360001564025879,0.0,0.11360001564025879,0.3661109841228088
0.11370015144348145,0.0,0.11370015144348145,0.3620767152409253
0.113800048828125,0.0,0.113800048828125,0.3567674796900229
0.11390018463134766,0.0,0.11390018463134766,0.3444731295319025
0.11400008201599121,0.0,0.11400008201599121,0.34563859754906945
0.11410021781921387,0.0,0.11410021781921387,0.35614736865670654
0.11420011520385742,0.0,0.11420011520385742,0.3617600658255834
0.11430001258850098,0.0,0.11430001258850098,0.36514228669808557
0.11440014839172363,0.0,0.11440014839172363,0.36081301734954985
0.11450004577636719,0.0,0.11450004577636719,0.35718935630790477
0.11460018157958984,0.0,0.11460018157958984,0.34782005574546593
0.1147000789642334,0.0,0.1147000789642334,0.34207970349946193
0.11480021476745605,0.0,0.11480021476745605,0.34985414703340073
0.11490011215209961,0.0,0.11490011215209961,0.3604880376670911
0.11500000953674316,0.0,0.11500000953674316,0.3653269673642826
0.11510014533996582,0.0,0.11510014533996582,0.36359740294216153
0.11520004272460938,0.0,0.11520004272460938,0.3583540265536332
0.11530017852783203,0.0,0.11530017852783203,0.35321389370261114
0.11540007591247559,0.0,0.11540007591247559,0.34144245978941407
0.11550021171569824,0.0,0.11550021171569824,0.3366021708668235
0.1156001091003418,0.0,0.1156001091003418,0.34356180771178746
0.11570000648498535,0.0,0.11570000648498535,0.35418890114664453
0.11580014228820801,0.0,0.11580014228820801,0.3592674019708685
0.11590003967285156,0.0,0.11590003967285156,0.354951440755157
0.11600017547607422,0.0,0.11600017547607422,0.3499235474421758
0.11610007286071777,0.0,0.11610007286071777,0.3422415140068263
0.11620020866394043,0.0,0.11620020866394043,0.33402389419209194
0.11630010604858398,0.0,0.11630010604858398,0.33707808653182086
0.11640000343322754,0.0,0.11640000343322754,0.3498675441942429
0.1165001392364502,0.0,0.1165001392364502,0.35886671355833893
0.11660003662109375,0.0,0.11660003662109375,0.3614668835657355
0.1167001724243164,0.0,0.1167001724243164,0.3540525530765478
0.11680006980895996,0.0,0.11680006980895996,0.3465079256169978
0.11690020561218262,0.0,0.11690020561218262,0.3359515041569197
0.11700010299682617,0.0,0.11700010299682617,0.328197564522086
0.11710000038146973,0.0,0.11710000038146973,0.33459049011345937
0.11720013618469238,0.0,0.11720013618469238,0.3452990420991494
0.11730003356933594,0.0,0.11730003356933594,0.35310016330595956
0.1174001693725586,0.0,0.1174001693725586,0.3528082490203845
0.11750006675720215,0.0,0.11750006675720215,0.34615278145389056
0.1176002025604248,0.0,0.1176002025604248,0.33876281966486194
0.11770009994506836,0.0,0.11770009994506836,0.3284729834982658
0.11779999732971191,0.0,0.11779999732971191,0.3305597457187141
0.11790013313293457,0.0,0.11790013313293457,0.3400633455446574
0.11800003051757812,0.0,0.11800003051757812,0.34993344396466275
0.11810016632080078,0.0,0.11810016632080078,0.3511607524857615
0.11820006370544434,0.0,0.11820006370544434,0.34620662884541326
0.11830019950866699,0.0,0.11830019950866699,0.34076987464706576
0.11840009689331055,0.0,0.11840009689331055,0.3311152068623964
0.1184999942779541,0.0,0.1184999942779541,0.32504798080719743
0.11860013008117676,0.0,0.11860013008117676,0.33710979376773026
0.11870002746582031,0.0,0.11870002746582031,0.3532085495763395
0.11880016326904297,0.0,0.11880016326904297,0.3585543782144087
0.11890006065368652,0.0,0.11890006065368652,0.3575741793451347
0.11900019645690918,0.0,0.11900019645690918,0.3514118138820691
0.11910009384155273,0.0,0.11910009384155273,0.34489848010734797
0.11919999122619629,0.0,0.11919999122619629,0.3353112874411499
0.11930012702941895,0.0,0.11930012702941895,0.33910393461140215
0.1194000244140625,0.0,0.1194000244140625,0.35100483293659096
0.11950016021728516,0.0,0.11950016021728516,0.3568715004118171
0.11960005760192871,0.0,0.11960005760192871,0.35686052317336475
0.11970019340515137,0.0,0.11970019340515137,0.35142151004233385
0.11980009078979492,0.0,0.11980009078979492,0.34605876818619924
0.11989998817443848,0.0,0.11989998817443848,0.3365806553252744
0.12000012397766113,0.0,0.12000012397766113,0.3326677338681683
0.12010002136230469,0.0,0.12010002136230469,0.3428996312026569
0.12020015716552734,0.0,0.12020015716552734,0.3518322540543777
0.1203000545501709,0.0,0.1203000545501709,0.3566698436575902
0.12040019035339355,0.0,0.12040019035339355,0.3558682596871245
0.12050008773803711,0.0,0.12050008773803711,0.35263768589062167
0.12060022354125977,0.0,0.12060022354125977,0.3475058869004983
0.12070012092590332,0.0,0.12070012092590332,0.33967402338994673
0.12080001831054688,0.0,0.12080001831054688,0.3425334427849624
0.12090015411376953,0.0,0.12090015411376953,0.354695482035484
0.12100005149841309,0.0,0.12100005149841309,0.3597333157434287
0.12110018730163574,0.0,0.12110018730163574,0.35778282118481974
0.1212000846862793,0.0,0.1212000846862793,0.35269990571134063
0.12130022048950195,0.0,0.12130022048950195,0.3458855011026019
0.12140011787414551,0.0,0.12140011787414551,0.33617886220802706
0.12150001525878906,0.0,0.12150001525878906,0.3299979293438293
0.12160015106201172,0.0,0.12160015106201172,0.33833154957856126
0.12170004844665527,0.0,0.12170004844665527,0.3473115420460384
0.12180018424987793,0.0,0.12180018424987793,0.35121847618225144
0.12190008163452148,0.0,0.12190008163452148,0.35099210574300743
0.12200021743774414,0.0,0.12200021743774414,0.3495252323052472
0.1221001148223877,0.0,0.1221001148223877,0.3450011801423754
0.12220001220703125,0.0,0.12220001220703125,0.3372830153007716
0.1223001480102539,0.0,0.1223001480102539,0.3406864474236467
0.12240004539489746,0.0,0.12240004539489746,0.35072772361182436
0.12250018119812012,0.0,0.12250018119812012,0.35680906710206095
0.12260007858276367,0.0,0.12260007858276367,0.35692831633297845
0.12270021438598633,0.0,0.12270021438598633,0.35310250060917325
0.12280011177062988,0.0,0.12280011177062988,0.346423920809154
0.12290000915527344,0.0,0.12290000915527344,0.3398001800339609
0.1230001449584961,0.0,0.1230001449584961,0.335584499597276
0.12310004234313965,0.0,0.12310004234313965,0.34216869389995036
0.1232001781463623,0.0,0.1232001781463623,0.35253110908891205
0.12330007553100586,0.0,0.12330007553100586,0.3572167002284278
0.12340021133422852,0.0,0.12340021133422852,0.35637820899847894
0.12350010871887207,0.0,0.12350010871887207,0.3500025601268314
0.12360000610351562,0.0,0.12360000610351562,0.34569412417227163
0.12370014190673828,0.0,0.12370014190673828,0.33816146969178046
0.12380003929138184,0.0,0.12380003929138184,0.33673831964406403
0.12390017509460449,0.0,0.12390017509460449,0.3456142054626767
0.12400007247924805,0.0,0.12400007247924805,0.354651894182362
0.1241002082824707,0.0,0.1241002082824707,0.35645787562888154
0.12420010566711426,0.0,0.12420010566711426,0.3525088512371208
0.12430000305175781,0.0,0.12430000305175781,0.34669039231023413
0.12440013885498047,0.0,0.12440013885498047,0.33924549828803946
0.12450003623962402,0.0,0.12450003623962402,0.33282086735822736
0.12460017204284668,0.0,0.12460017204284668,0.33578458018531154
0.12470006942749023,0.0,0.12470006942749023,0.34572558045130625
0.12480020523071289,0.0,0.12480020523071289,0.352932337745705
0.12490010261535645,0.0,0.12490010261535645,0.34978991747072397
0.125,0.0,0.125,0.3503745328936044
0.12510013580322266,0.0,0.12510013580322266,0.34485179309356245
0.1252000331878662,0.0,0.1252000331878662,0.33783167061919006
0.12530016899108887,0.0,0.12530016899108887,0.33331056322128966
0.12540006637573242,0.0,0.12540006637573242,0.34308637335251335
0.12550020217895508,0.0,0.12550020217895508,0.35337938776902333
0.12560009956359863,0.0,0.12560009956359863,0.35603595734546467
0.1256999969482422,0.0,0.1256999969482422,0.3527444026256035
0.12580013275146484,0.0,0.12580013275146484,0.34837258775295943
0.1259000301361084,0.0,0.1259000301361084,0.34006203552041975
0.12600016593933105,0.0,0.12600016593933105,0.3311769197669292
0.1261000633239746,0.0,0.1261000633239746,0.3339383691772337
0.12620019912719727,0.0,0.12620019912719727,0.34314882163276583
0.12630009651184082,0.0,0.12630009651184082,0.35023721863519686
0.12639999389648438,0.0,0.12639999389648438,0.352024456432972
0.12650012969970703,0.0,0.12650012969970703,0.34921725792562475
0.12660002708435059,0.0,0.12660002708435059,0.34313732005681025
0.12670016288757324,0.0,0.12670016288757324,0.33459240463318024
0.1268000602722168,0.0,0.1268000602722168,0.33150277103609005
0.12690019607543945,0.0,0.12690019607543945,0.33754675386332245
0.127000093460083,0.0,0.127000093460083,0.3479367344695459
0.12709999084472656,0.0,0.12709999084472656,0.3517531061066701
0.12720012664794922,0.0,0.12720012664794922,0.35074529574486274
0.12730002403259277,0.0,0.12730002403259277,0.34692491726090735
0.12740015983581543,0.0,0.12740015983581543,0.3381952804915702
0.12750005722045898,0.0,0.12750005722045898,0.33351951506307154
0.12760019302368164,0.0,0.12760019302368164,0.33331174564814675
0.1277000904083252,0.0,0.1277000904083252,0.34220904507769667
0.12779998779296875,0.0,0.12779998779296875,0.35138611217449983
0.1279001235961914,0.0,0.1279001235961914,0.35321073031535094
0.12800002098083496,0.0,0.12800002098083496,0.3513046815965717
0.12810015678405762,0.0,0.12810015678405762,0.3443343327482024
0.12820005416870117,0.0,0.12820005416870117,0.3382126944547842
0.12830018997192383,0.0,0.12830018997192383,0.3329720524846752
0.12840008735656738,0.0,0.12840008735656738,0.3355860447049713
0.12850022315979004,0.0,0.12850022315979004,0.34580997951296255
0.1286001205444336,0.0,0.1286001205444336,0.35200401511440205
0.12870001792907715,0.0,0.12870001792907715,0.3519403175497059
0.1288001537322998,0.0,0.1288001537322998,0.3505003471754302
0.12890005111694336,0.0,0.12890005111694336,0.34527465151649805
0.12900018692016602,0.0,0.12900018692016602,0.33674015278826025
0.12910008430480957,0.0,0.12910008430480957,0.3323159232128224
0.12920022010803223,0.0,0.12920022010803223,0.33925425489692923
0.12930011749267578,0.0,0.12930011749267578,0.3493441666697813
0.12940001487731934,0.0,0.12940001487731934,0.35145901752805325
0.129500150680542,0.0,0.129500150680542,0.3509291579814935
0.12960004806518555,0.0,0.12960004806518555,0.34709876951947505
0.1297001838684082,0.0,0.1297001838684082,0.3424136309008856
0.12980008125305176,0.0,0.12980008125305176,0.33350048384574726
0.12990021705627441,0.0,0.12990021705627441,0.3351488755727116
0.13000011444091797,0.0,0.13000011444091797,0.34758129079981315
0.13010001182556152,0.0,0.13010001182556152,0.355754413639811
0.13020014762878418,0.0,0.13020014762878418,0.3576066865894225
0.13030004501342773,0.0,0.13030004501342773,0.35469677111801956
0.1304001808166504,0.0,0.1304001808166504,0.34928129039924566
0.13050007820129395,0.0,0.13050007820129395,0.3420126944248532
0.1306002140045166,0.0,0.1306002140045166,0.3352669710032587
0.13070011138916016,0.0,0.13070011138916016,0.3372794116090307
0.1308000087738037,0.0,0.1308000087738037,0.3463316796866605
0.13090014457702637,0.0,0.13090014457702637,0.35342354147565347
0.13100004196166992,0.0,0.13100004196166992,0.35215188989994406
0.13110017776489258,0.0,0.13110017776489258,0.34850383528804924
0.13120007514953613,0.0,0.13120007514953613,0.34392649490128246
0.1313002109527588,0.0,0.1313002109527588,0.33946067287512965
0.13140010833740234,0.0,0.13140010833740234,0.3347317192877162
0.1315000057220459,0.0,0.1315000057220459,0.34282024087402463
0.13160014152526855,0.0,0.13160014152526855,0.3500388386765705
0.1317000389099121,0.0,0.1317000389099121,0.3539059831642751
0.13180017471313477,0.0,0.13180017471313477,0.3510105879160559
0.13190007209777832,0.0,0.13190007209777832,0.3443632096676423
0.13200020790100098,0.0,0.13200020790100098,0.3378753438420087
0.13210010528564453,0.0,0.13210010528564453,0.3337826271464173
0.13220000267028809,0.0,0.13220000267028809,0.33648882172693645
0.13230013847351074,0.0,0.13230013847351074,0.3449637520705368
0.1324000358581543,0.0,0.1324000358581543,0.3509451599403856
0.13250017166137695,0.0,0.13250017166137695,0.35251544598783396
0.1326000690460205,0.0,0.1326000690460205,0.3485654086975376
0.13270020484924316,0.0,0.13270020484924316,0.3417562998307612
0.13280010223388672,0.0,0.13280010223388672,0.33545896360585564
0.13289999961853027,0.0,0.13289999961853027,0.3331238236023731
0.13300013542175293,0.0,0.13300013542175293,0.3379937025395899
0.13310003280639648,0.0,0.13310003280639648,0.345547083023021
0.13320016860961914,0.0,0.13320016860961914,0.35002450798058377
0.1333000659942627,0.0,0.1333000659942627,0.3497968846432815
0.13340020179748535,0.0,0.13340020179748535,0.34545682677986506
0.1335000991821289,0.0,0.1335000991821289,0.3356463070828258
0.13359999656677246,0.0,0.13359999656677246,0.329714533919025
0.13370013236999512,0.0,0.13370013236999512,0.33126440496284076
0.13380002975463867,0.0,0.13380002975463867,0.3381526472987541
0.13390016555786133,0.0,0.13390016555786133,0.3451395394356737
0.13400006294250488,0.0,0.13400006294250488,0.34820654085079067
0.13410019874572754,0.0,0.13410019874572754,0.34911738557598215
0.1342000961303711,0.0,0.1342000961303711,0.34222412701721616
0.13429999351501465,0.0,0.13429999351501465,0.3342351319643024
0.1344001293182373,0.0,0.1344001293182373,0.3314309409087911
0.13450002670288086,0.0,0.13450002670288086,0.334992827915187
0.13460016250610352,0.0,0.13460016250610352,0.342137137615436
0.13470005989074707,0.0,0.13470005989074707,0.3482195933536489
0.13480019569396973,0.0,0.13480019569396973,0.34970793916670445
0.13490009307861328,0.0,0.13490009307861328,0.3444603064914892
0.13499999046325684,0.0,0.13499999046325684,0.33785039382219906
0.1351001262664795,0.0,0.1351001262664795,0.32869141713528116
0.13520002365112305,0.0,0.13520002365112305,0.3275300958892875
0.1353001594543457,0.0,0.1353001594543457,0.33538135080249404
0.13540005683898926,0.0,0.13540005683898926,0.34246524638699477
0.13550019264221191,0.0,0.13550019264221191,0.34869163256316577
0.13560009002685547,0.0,0.13560009002685547,0.348845291545994
0.13569998741149902,0.0,0.13569998741149902,0.3442855821930904
0.13580012321472168,0.0,0.13580012321472168,0.3369386567008648
0.13590002059936523,0.0,0.13590002059936523,0.3305097817265228
0.1360001564025879,0.0,0.1360001564025879,0.3339829844155458
0.13610005378723145,0.0,0.13610005378723145,0.34026561891245805
0.1362001895904541,0.0,0.1362001895904541,0.3469268099757557
0.13630008697509766,0.0,0.13630008697509766,0.34754905196150643
0.1364002227783203,0.0,0.1364002227783203,0.3459101488050412
0.13650012016296387,0.0,0.13650012016296387,0.34048292501664734
0.13660001754760742,0.0,0.13660001754760742,0.3311540596531061
0.13670015335083008,0.0,0.13670015335083008,0.32949625991175374
0.13680005073547363,0.0,0.13680005073547363,0.33476327711479886
0.1369001865386963,0.0,0.1369001865386963,0.3428474101458574
0.13700008392333984,0.0,0.13700008392333984,0.3475667234945844
0.1371002197265625,0.0,0.1371002197265625,0.3483025076103145
0.13720011711120605,0.0,0.13720011711120605,0.34479922349703385
0.1373000144958496,0.0,0.1373000144958496,0.3378705710373247
0.13740015029907227,0.0,0.13740015029907227,0.3301148773396117
0.13750004768371582,0.0,0.13750004768371582,0.3285759026992159
0.13760018348693848,0.0,0.13760018348693848,0.3360653586322461
0.13770008087158203,0.0,0.13770008087158203,0.34554465172628535
0.1378002166748047,0.0,0.1378002166748047,0.3489612319374774
0.13790011405944824,0.0,0.13790011405944824,0.3488193659706282
0.1380000114440918,0.0,0.1380000114440918,0.343107110905572
0.13810014724731445,0.0,0.13810014724731445,0.335675770827015
0.138200044631958,0.0,0.138200044631958,0.3310796718699919
0.13830018043518066,0.0,0.13830018043518066,0.33341574573796195
0.13840007781982422,0.0,0.13840007781982422,0.3401083125545915
0.13850021362304688,0.0,0.13850021362304688,0.3447165047573151
0.13860011100769043,0.0,0.13860011100769043,0.3458014166382554
0.13870000839233398,0.0,0.13870000839233398,0.3417499524592898
0.13880014419555664,0.0,0.13880014419555664,0.33265008011853503
0.1389000415802002,0.0,0.1389000415802002,0.32515141370599193
0.13900017738342285,0.0,0.13900017738342285,0.3242978486180318
0.1391000747680664,0.0,0.1391000747680664,0.3312456448045122
0.13920021057128906,0.0,0.13920021057128906,0.3398692522461743
0.13930010795593262,0.0,0.13930010795593262,0.3460594853757876
0.13940000534057617,0.0,0.13940000534057617,0.34704600294162613
0.13950014114379883,0.0,0.13950014114379883,0.34296429648939164
0.13960003852844238,0.0,0.13960003852844238,0.33637131548186805
0.13970017433166504,0.0,0.13970017433166504,0.32944987334054104
0.1398000717163086,0.0,0.1398000717163086,0.3314601665509771
0.13990020751953125,0.0,0.13990020751953125,0.336480792735202
0.1400001049041748,0.0,0.1400001049041748,0.3412201302050223
0.14010000228881836,0.0,0.14010000228881836,0.3434485281534911
0.14020013809204102,0.0,0.14020013809204102,0.34180638570472743
0.14030003547668457,0.0,0.14030003547668457,0.33549983760806035
0.14040017127990723,0.0,0.14040017127990723,0.32972538808834495
0.14050006866455078,0.0,0.14050006866455078,0.3253829665610683
0.14060020446777344,0.0,0.14060020446777344,0.3292124500190097
0.140700101852417,0.0,0.140700101852417,0.33813261335035044
0.14079999923706055,0.0,0.14079999923706055,0.34387653455657824
0.1409001350402832,0.0,0.1409001350402832,0.3466328928869011
0.14100003242492676,0.0,0.14100003242492676,0.3453440941493382
0.14110016822814941,0.0,0.14110016822814941,0.33824348462995796
0.14120006561279297,0.0,0.14120006561279297,0.33328876785371103
0.14130020141601562,0.0,0.14130020141601562,0.3327683359486595
0.14140009880065918,0.0,0.14140009880065918,0.33809737103348125
0.14149999618530273,0.0,0.14149999618530273,0.34373029397358423
0.1416001319885254,0.0,0.1416001319885254,0.34622146556338185
0.14170002937316895,0.0,0.14170002937316895,0.34438419619228844
0.1418001651763916,0.0,0.1418001651763916,0.3389701736887569
0.14190006256103516,0.0,0.14190006256103516,0.3324619843505025
0.1420001983642578,0.0,0.1420001983642578,0.3261590021871413
0.14210009574890137,0.0,0.14210009574890137,0.32910428238404293
0.14219999313354492,0.0,0.14219999313354492,0.33662401500524836
0.14230012893676758,0.0,0.14230012893676758,0.3426750067450614
0.14240002632141113,0.0,0.14240002632141113,0.34250782827871024
0.1425001621246338,0.0,0.1425001621246338,0.33981050832462467
0.14260005950927734,0.0,0.14260005950927734,0.33331369082853
0.1427001953125,0.0,0.1427001953125,0.32687836322477953
0.14280009269714355,0.0,0.14280009269714355,0.324272101097983
0.1428999900817871,0.0,0.1428999900817871,0.32911774940207006
0.14300012588500977,0.0,0.14300012588500977,0.3366972796253301
0.14310002326965332,0.0,0.14310002326965332,0.34240437386732286
0.14320015907287598,0.0,0.14320015907287598,0.34261799730913894
0.14330005645751953,0.0,0.14330005645751953,0.3406576976007995
0.1434001922607422,0.0,0.1434001922607422,0.3340263099297127
0.14350008964538574,0.0,0.14350008964538574,0.3286766403111837
0.1435999870300293,0.0,0.1435999870300293,0.33053061932564204
0.14370012283325195,0.0,0.14370012283325195,0.3379317120701538
0.1438000202178955,0.0,0.1438000202178955,0.3449612695114776
0.14390015602111816,0.0,0.14390015602111816,0.3454854239954164
0.14400005340576172,0.0,0.14400005340576172,0.34271225098575003
0.14410018920898438,0.0,0.14410018920898438,0.33753649742529085
0.14420008659362793,0.0,0.14420008659362793,0.3291013323639311
0.14430022239685059,0.0,0.14430022239685059,0.3250722830526438
0.14440011978149414,0.0,0.14440011978149414,0.33034085233959887
0.1445000171661377,0.0,0.1445000171661377,0.33632210721272826
0.14460015296936035,0.0,0.14460015296936035,0.3414904591969837
0.1447000503540039,0.0,0.1447000503540039,0.3425562740044852
0.14480018615722656,0.0,0.14480018615722656,0.34090618767471065
0.14490008354187012,0.0,0.14490008354187012,0.3362265175263085
0.14500021934509277,0.0,0.14500021934509277,0.3313790115726673
0.14510011672973633,0.0,0.14510011672973633,0.3284354425015471
0.14520001411437988,0.0,0.14520001411437988,0.3338661085479358
0.14530014991760254,0.0,0.14530014991760254,0.3420780532291812
0.1454000473022461,0.0,0.1454000473022461,0.34427756598264314
0.14550018310546875,0.0,0.14550018310546875,0.3433615013680499
0.1456000804901123,0.0,0.1456000804901123,0.3377853354618944
0.14570021629333496,0.0,0.14570021629333496,0.32957957644825825
0.14580011367797852,0.0,0.14580011367797852,0.3246887294235183
0.14590001106262207,0.0,0.14590001106262207,0.32768745422130807
0.14600014686584473,0.0,0.14600014686584473,0.335068763964016
0.14610004425048828,0.0,0.14610004425048828,0.3413785478713736
0.14620018005371094,0.0,0.14620018005371094,0.3439040061293041
0.1463000774383545,0.0,0.1463000774383545,0.3429528167075558
0.14640021324157715,0.0,0.14640021324157715,0.3375599842480523
0.1465001106262207,0.0,0.1465001106262207,0.3299359127340977
0.14660000801086426,0.0,0.14660000801086426,0.3264138438547489
0.14670014381408691,0.0,0.14670014381408691,0.33239009467660474
0.14680004119873047,0.0,0.14680004119873047,0.3396172972517749
0.14690017700195312,0.0,0.14690017700195312,0.34238028584085545
0.14700007438659668,0.0,0.14700007438659668,0.341903638574656
0.14710021018981934,0.0,0.14710021018981934,0.33528639632710067
0.1472001075744629,0.0,0.1472001075744629,0.3305753081444748
0.14730000495910645,0.0,0.14730000495910645,0.32254527885471074
0.1474001407623291,0.0,0.1474001407623291,0.32559802949840155
0.14750003814697266,0.0,0.14750003814697266,0.3348700394662421
0.1476001739501953,0.0,0.1476001739501953,0.34253285335531436
0.14770007133483887,0.0,0.14770007133483887,0.3454238783873543
0.14780020713806152,0.0,0.14780020713806152,0.34390105397851856
0.14790010452270508,0.0,0.14790010452270508,0.3387005342228622
0.14800000190734863,0.0,0.14800000190734863,0.3304589338782214
0.1481001377105713,0.0,0.1481001377105713,0.3239247867700272
0.14820003509521484,0.0,0.14820003509521484,0.3305424196908058
0.1483001708984375,0.0,0.1483001708984375,0.34005566509479507
0.14840006828308105,0.0,0.14840006828308105,0.3443707371307817
0.1485002040863037,0.0,0.1485002040863037,0.34548473630277515
0.14860010147094727,0.0,0.14860010147094727,0.3436841497648052
0.14869999885559082,0.0,0.14869999885559082,0.33572648931007926
0.14880013465881348,0.0,0.14880013465881348,0.3302838074559087
0.14890003204345703,0.0,0.14890003204345703,0.32893253330916616
0.1490001678466797,0.0,0.1490001678466797,0.3337987971914403
0.14910006523132324,0.0,0.14910006523132324,0.33961837853809607
0.1492002010345459,0.0,0.1492002010345459,0.3428456085683451
0.14930009841918945,0.0,0.14930009841918945,0.34137180099725295
0.149399995803833,0.0,0.149399995803833,0.33575532850930134
0.14950013160705566,0.0,0.14950013160705566,0.3293823430064319
0.14960002899169922,0.0,0.14960002899169922,0.32311073854041555
0.14970016479492188,0.0,0.14970016479492188,0.3259932599515283
0.14980006217956543,0.0,0.14980006217956543,0.3341022949442592
0.14990019798278809,0.0,0.14990019798278809,0.3415771847408982
0.15000009536743164,0.0,0.15000009536743164,0.34528931815831654
0.1500999927520752,0.0,0.1500999927520752,0.3447629133256065
0.15020012855529785,0.0,0.15020012855529785,0.339731088339806
0.1503000259399414,0.0,0.1503000259399414,0.3333029619901978
0.15040016174316406,0.0,0.15040016174316406,0.32721821155807784
0.15050005912780762,0.0,0.15050005912780762,0.3306401204681668
0.15060019493103027,0.0,0.15060019493103027,0.33939964510029974
0.15070009231567383,0.0,0.15070009231567383,0.34635195551776277
0.15079998970031738,0.0,0.15079998970031738,0.3465950848773012
0.15090012550354004,0.0,0.15090012550354004,0.34261601775898204
0.1510000228881836,0.0,0.1510000228881836,0.336331666872559
0.15110015869140625,0.0,0.15110015869140625,0.33230997131365203
0.1512000560760498,0.0,0.1512000560760498,0.33266702120578784
0.15130019187927246,0.0,0.15130019187927246,0.3410154913066819
0.15140008926391602,0.0,0.15140008926391602,0.3508482922044436
0.15149998664855957,0.0,0.15149998664855957,0.3547939972148385
0.15160012245178223,0.0,0.15160012245178223,0.35390576247570465
0.15170001983642578,0.0,0.15170001983642578,0.3457593016338923
0.15180015563964844,0.0,0.15180015563964844,0.3370054518238386
0.151900053024292,0.0,0.151900053024292,0.33049752431323776
0.15200018882751465,0.0,0.15200018882751465,0.33271886775618564
0.1521000862121582,0.0,0.1521000862121582,0.3394463617388163
0.15220022201538086,0.0,0.15220022201538086,0.3456966721836511
0.15230011940002441,0.0,0.15230011940002441,0.3470793914553282
0.15240001678466797,0.0,0.15240001678466797,0.3448763520108351
0.15250015258789062,0.0,0.15250015258789062,0.33989571470322605
0.15260004997253418,0.0,0.15260004997253418,0.33349485832827536
0.15270018577575684,0.0,0.15270018577575684,0.32622597453398305
0.1528000831604004,0.0,0.1528000831604004,0.33090748649397306
0.15290021896362305,0.0,0.15290021896362305,0.3396723774982764
0.1530001163482666,0.0,0.1530001163482666,0.3457544711479765
0.15310001373291016,0.0,0.15310001373291016,0.34702438298309624
0.1532001495361328,0.0,0.1532001495361328,0.342769139539837
0.15330004692077637,0.0,0.15330004692077637,0.3374174220704838
0.15340018272399902,0.0,0.15340018272399902,0.32698870904819793
0.15350008010864258,0.0,0.15350008010864258,0.32582695754753727
0.15360021591186523,0.0,0.15360021591186523,0.33347777772186205
0.1537001132965088,0.0,0.1537001132965088,0.34430108537639037
0.15380001068115234,0.0,0.15380001068115234,0.3482537437814726
0.153900146484375,0.0,0.153900146484375,0.34866376562888624
0.15400004386901855,0.0,0.15400004386901855,0.34235024787344254
0.1541001796722412,0.0,0.1541001796722412,0.33481283857944744
0.15420007705688477,0.0,0.15420007705688477,0.33079044891631926
0.15430021286010742,0.0,0.15430021286010742,0.33566409097731775
0.15440011024475098,0.0,0.15440011024475098,0.34546985363957455
0.15450000762939453,0.0,0.15450000762939453,0.35390479234345207
0.1546001434326172,0.0,0.1546001434326172,0.35723967417857616
0.15470004081726074,0.0,0.15470004081726074,0.35220375233671525
0.1548001766204834,0.0,0.1548001766204834,0.3435024507955959
0.15490007400512695,0.0,0.15490007400512695,0.3350090518167224
0.1550002098083496,0.0,0.1550002098083496,0.3305808603626462
0.15510010719299316,0.0,0.15510010719299316,0.3360863131029129
0.15520000457763672,0.0,0.15520000457763672,0.3444313836087911
0.15530014038085938,0.0,0.15530014038085938,0.34868974573598877
0.15540003776550293,0.0,0.15540003776550293,0.3512808738058271
0.15550017356872559,0.0,0.15550017356872559,0.34596805595213387
0.15560007095336914,0.0,0.15560007095336914,0.33988657076733114
0.1557002067565918,0.0,0.1557002067565918,0.3343220896058635
0.15580010414123535,0.0,0.15580010414123535,0.33241726573971464
0.1559000015258789,0.0,0.1559000015258789,0.33870189826142916
0.15600013732910156,0.0,0.15600013732910156,0.3448968260297795
0.15610003471374512,0.0,0.15610003471374512,0.34739427698716174
0.15620017051696777,0.0,0.15620017051696777,0.34467458342198276
0.15630006790161133,0.0,0.15630006790161133,0.33641840930337796
0.15640020370483398,0.0,0.15640020370483398,0.3282238328214462
0.15650010108947754,0.0,0.15650010108947754,0.3258425945295565
0.1565999984741211,0.0,0.1565999984741211,0.332557162040291
0.15670013427734375,0.0,0.15670013427734375,0.34152563973986866
0.1568000316619873,0.0,0.1568000316619873,0.3509514167026125
0.15690016746520996,0.0,0.15690016746520996,0.3531547950681066
0.15700006484985352,0.0,0.15700006484985352,0.35222598865228044
0.15710020065307617,0.0,0.15710020065307617,0.3432754045946028
0.15720009803771973,0.0,0.15720009803771973,0.3347260196558507
0.15729999542236328,0.0,0.15729999542236328,0.3323689521763875
0.15740013122558594,0.0,0.15740013122558594,0.3398921626571602
0.1575000286102295,0.0,0.1575000286102295,0.34740247555752274
0.15760016441345215,0.0,0.15760016441345215,0.3531210718513839
0.1577000617980957,0.0,0.1577000617980957,0.35248575364833734
0.15780019760131836,0.0,0.15780019760131836,0.35031263356308906
0.15790009498596191,0.0,0.15790009498596191,0.3422543654038397
0.15799999237060547,0.0,0.15799999237060547,0.3356162845725384
0.15810012817382812,0.0,0.15810012817382812,0.33403355284870523
0.15820002555847168,0.0,0.15820002555847168,0.3400344691949275
0.15830016136169434,0.0,0.15830016136169434,0.3485759593956851
0.1584000587463379,0.0,0.1584000587463379,0.3522120793483793
0.15850019454956055,0.0,0.15850019454956055,0.35143249003441934
0.1586000919342041,0.0,0.1586000919342041,0.3469144397681941
0.15869998931884766,0.0,0.15869998931884766,0.3412116677620512
0.1588001251220703,0.0,0.1588001251220703,0.3360296761720391
0.15890002250671387,0.0,0.15890002250671387,0.33793316741682317
0.15900015830993652,0.0,0.15900015830993652,0.346302299998598
0.15910005569458008,0.0,0.15910005569458008,0.35173132521023703
0.15920019149780273,0.0,0.15920019149780273,0.35121623272582136
0.1593000888824463,0.0,0.1593000888824463,0.3486309295091327
0.15939998626708984,0.0,0.15939998626708984,0.3418862632454825
0.1595001220703125,0.0,0.1595001220703125,0.3347145164709894
0.15960001945495605,0.0,0.15960001945495605,0.3335846982362977
0.1597001552581787,0.0,0.1597001552581787,0.33915573802442495
0.15980005264282227,0.0,0.15980005264282227,0.3475207986366659
0.15990018844604492,0.0,0.15990018844604492,0.353516598991491
0.16000008583068848,0.0,0.16000008583068848,0.3531129326799205
0.16010022163391113,0.0,0.16010022163391113,0.3492673293413533
0.1602001190185547,0.0,0.1602001190185547,0.3425694831559819
0.16030001640319824,0.0,0.16030001640319824,0.33677198898029986
0.1604001522064209,0.0,0.1604001522064209,0.34012078219088476
0.16050004959106445,0.0,0.16050004959106445,0.3466948763337225
0.1606001853942871,0.0,0.1606001853942871,0.3516556613709593
0.16070008277893066,0.0,0.16070008277893066,0.3539093029909373
0.16080021858215332,0.0,0.16080021858215332,0.3510466017690643
0.16090011596679688,0.0,0.16090011596679688,0.3464586846083214
0.16100001335144043,0.0,0.16100001335144043,0.34066433440362753
0.16110014915466309,0.0,0.16110014915466309,0.3387274949585927
0.16120004653930664,0.0,0.16120004653930664,0.3452033130875991
0.1613001823425293,0.0,0.1613001823425293,0.35327769443956214
0.16140007972717285,0.0,0.16140007972717285,0.35728506894240486
0.1615002155303955,0.0,0.1615002155303955,0.3557099882988883
0.16160011291503906,0.0,0.16160011291503906,0.34807317379770675
0.16170001029968262,0.0,0.16170001029968262,0.3421378544737035
0.16180014610290527,0.0,0.16180014610290527,0.33537689291961276
0.16190004348754883,0.0,0.16190004348754883,0.33639151344200746
0.16200017929077148,0.0,0.16200017929077148,0.34482470399133114
0.16210007667541504,0.0,0.16210007667541504,0.3532656177515759
0.1622002124786377,0.0,0.1622002124786377,0.3549892919284537
0.16230010986328125,0.0,0.16230010986328125,0.35458724149293336
0.1624000072479248,0.0,0.1624000072479248,0.34870058085335986
0.16250014305114746,0.0,0.16250014305114746,0.34150875420381643
0.16260004043579102,0.0,0.16260004043579102,0.3358458221317298
0.16270017623901367,0.0,0.16270017623901367,0.3410423303709232
0.16280007362365723,0.0,0.16280007362365723,0.3492507224012106
0.16290020942687988,0.0,0.16290020942687988,0.3564558172341433
0.16300010681152344,0.0,0.16300010681152344,0.3581045747566996
0.163100004196167,0.0,0.163100004196167,0.35653380384412114
0.16320013999938965,0.0,0.16320013999938965,0.35055233969230215
0.1633000373840332,0.0,0.1633000373840332,0.3430300328894628
0.16340017318725586,0.0,0.16340017318725586,0.3427270766197988
0.16350007057189941,0.0,0.16350007057189941,0.34909387477158765
0.16360020637512207,0.0,0.16360020637512207,0.3554130175658799
0.16370010375976562,0.0,0.16370010375976562,0.3601594722552615
0.16380000114440918,0.0,0.16380000114440918,0.35971751954123976
0.16390013694763184,0.0,0.16390013694763184,0.3576111357663347
0.1640000343322754,0.0,0.1640000343322754,0.3479878583126391
0.16410017013549805,0.0,0.16410017013549805,0.34174956271617823
0.1642000675201416,0.0,0.1642000675201416,0.3443775299793168
0.16430020332336426,0.0,0.16430020332336426,0.3503787721456991
0.1644001007080078,0.0,0.1644001007080078,0.3583163611560541
0.16449999809265137,0.0,0.16449999809265137,0.3595047397563308
0.16460013389587402,0.0,0.16460013389587402,0.3569063329801819
0.16470003128051758,0.0,0.16470003128051758,0.3502093469470192
0.16480016708374023,0.0,0.16480016708374023,0.3433315618679667
0.1649000644683838,0.0,0.1649000644683838,0.33709831160161813
0.16500020027160645,0.0,0.16500020027160645,0.34252665630079465
0.16510009765625,0.0,0.16510009765625,0.35101740977176255
0.16519999504089355,0.0,0.16519999504089355,0.35703850634244
0.1653001308441162,0.0,0.1653001308441162,0.35521217339886013
0.16540002822875977,0.0,0.16540002822875977,0.3487859437162102
0.16550016403198242,0.0,0.16550016403198242,0.3441558820532225
0.16560006141662598,0.0,0.16560006141662598,0.3365372003101088
0.16570019721984863,0.0,0.16570019721984863,0.3361977510643765
0.1658000946044922,0.0,0.1658000946044922,0.3457037829993982
0.16589999198913574,0.0,0.16589999198913574,0.35354393626184794
0.1660001277923584,0.0,0.1660001277923584,0.35765666082881414
0.16610002517700195,0.0,0.16610002517700195,0.3556842234889629
0.1662001609802246,0.0,0.1662001609802246,0.35053418277473375
0.16630005836486816,0.0,0.16630005836486816,0.34394376562593265
0.16640019416809082,0.0,0.16640019416809082,0.33756618295887253
0.16650009155273438,0.0,0.16650009155273438,0.34294876913947886
0.16659998893737793,0.0,0.16659998893737793,0.35277668825988956
0.16670012474060059,0.0,0.16670012474060059,0.35807646615604377
0.16680002212524414,0.0,0.16680002212524414,0.35858473571288485
0.1669001579284668,0.0,0.1669001579284668,0.35513382809777955
0.16700005531311035,0.0,0.16700005531311035,0.34818208871527684
0.167100191116333,0.0,0.167100191116333,0.3400921965483919
0.16720008850097656,0.0,0.16720008850097656,0.33915863462253626
0.16729998588562012,0.0,0.16729998588562012,0.3443048285169028
0.16740012168884277,0.0,0.16740012168884277,0.35223544278808705
0.16750001907348633,0.0,0.16750001907348633,0.3563961875831976
0.16760015487670898,0.0,0.16760015487670898,0.35457572332576953
0.16770005226135254,0.0,0.16770005226135254,0.3505319661660802
0.1678001880645752,0.0,0.1678001880645752,0.3410569364934545
0.16790008544921875,0.0,0.16790008544921875,0.3348443015987258
0.1680002212524414,0.0,0.1680002212524414,0.33771784040110725
0.16810011863708496,0.0,0.16810011863708496,0.34711206181331306
0.16820001602172852,0.0,0.16820001602172852,0.3559959500919044
0.16830015182495117,0.0,0.16830015182495117,0.3589455378801761
0.16840004920959473,0.0,0.16840004920959473,0.35753866674481577
0.16850018501281738,0.0,0.16850018501281738,0.34860937495266203
0.16860008239746094,0.0,0.16860008239746094,0.34401140761998017
0.1687002182006836,0.0,0.1687002182006836,0.3409381474213987
0.16880011558532715,0.0,0.16880011558532715,0.34484219661891335
0.1689000129699707,0.0,0.1689000129699707,0.35492424848226717
0.16900014877319336,0.0,0.16900014877319336,0.3614990407398035
0.16910004615783691,0.0,0.16910004615783691,0.36288809330789074
0.16920018196105957,0.0,0.16920018196105957,0.35681817896698315
0.16930007934570312,0.0,0.16930007934570312,0.3509389751693203
0.16940021514892578,0.0,0.16940021514892578,0.3451074482527747
0.16950011253356934,0.0,0.16950011253356934,0.3419752154251545
0.1696000099182129,0.0,0.1696000099182129,0.34965555577927876
0.16970014572143555,0.0,0.16970014572143555,0.35931644592617645
0.1698000431060791,0.0,0.1698000431060791,0.3626192907883349
0.16990017890930176,0.0,0.16990017890930176,0.3611569983039006
0.1700000762939453,0.0,0.1700000762939453,0.356918895130627
0.17010021209716797,0.0,0.17010021209716797,0.3518691030384065
0.17020010948181152,0.0,0.17020010948181152,0.34195856203894437
0.17030000686645508,0.0,0.17030000686645508,0.3422188265399668
0.17040014266967773,0.0,0.17040014266967773,0.3508297516281524
0.1705000400543213,0.0,0.1705000400543213,0.3574907571999948
0.17060017585754395,0.0,0.17060017585754395,0.36160727617875627
0.1707000732421875,0.0,0.1707000732421875,0.3588588134589226
0.17080020904541016,0.0,0.17080020904541016,0.35281675532299905
0.1709001064300537,0.0,0.1709001064300537,0.34434404485822856
0.17100000381469727,0.0,0.17100000381469727,0.33840024653914424
0.17110013961791992,0.0,0.17110013961791992,0.34489156708897695
0.17120003700256348,0.0,0.17120003700256348,0.355661823032939
0.17130017280578613,0.0,0.17130017280578613,0.3625506636309769
0.1714000701904297,0.0,0.1714000701904297,0.3622666862047182
0.17150020599365234,0.0,0.17150020599365234,0.35954271787137465
0.1716001033782959,0.0,0.1716001033782959,0.35280481186719426
0.17170000076293945,0.0,0.17170000076293945,0.34560375709318353
0.1718001365661621,0.0,0.1718001365661621,0.34297298009774774
0.17190003395080566,0.0,0.17190003395080566,0.35216676364675914
0.17200016975402832,0.0,0.17200016975402832,0.36219628825664235
0.17210006713867188,0.0,0.17210006713867188,0.36749140360015375
0.17220020294189453,0.0,0.17220020294189453,0.36410774918237093
0.17230010032653809,0.0,0.17230010032653809,0.3584797017944039
0.17239999771118164,0.0,0.17239999771118164,0.3472333653915771
0.1725001335144043,0.0,0.1725001335144043,0.33963404321180213
0.17260003089904785,0.0,0.17260003089904785,0.34552340111993907
0.1727001667022705,0.0,0.1727001667022705,0.355646037830058
0.17280006408691406,0.0,0.17280006408691406,0.36459124851875696
0.17290019989013672,0.0,0.17290019989013672,0.36710052185446873
0.17300009727478027,0.0,0.17300009727478027,0.3628236489905034
0.17309999465942383,0.0,0.17309999465942383,0.35868673847811927
0.17320013046264648,0.0,0.17320013046264648,0.34967714913782216
0.17330002784729004,0.0,0.17330002784729004,0.342858190140498
0.1734001636505127,0.0,0.1734001636505127,0.3452174335519448
0.17350006103515625,0.0,0.17350006103515625,0.35145818994225847
0.1736001968383789,0.0,0.1736001968383789,0.35564961062283856
0.17370009422302246,0.0,0.17370009422302246,0.35404818592579684
0.17379999160766602,0.0,0.17379999160766602,0.3511065269434714
0.17390012741088867,0.0,0.17390012741088867,0.3464422094301313
0.17400002479553223,0.0,0.17400002479553223,0.3386023135010481
0.17410016059875488,0.0,0.17410016059875488,0.33759992183794446
0.17420005798339844,0.0,0.17420005798339844,0.34901779740381894
0.1743001937866211,0.0,0.1743001937866211,0.35827556606330657
0.17440009117126465,0.0,0.17440009117126465,0.3627179087004126
0.1744999885559082,0.0,0.1744999885559082,0.3601332945938178
0.17460012435913086,0.0,0.17460012435913086,0.35396811214925783
0.17470002174377441,0.0,0.17470002174377441,0.3469965060620435
0.17480015754699707,0.0,0.17480015754699707,0.34371415918312737
0.17490005493164062,0.0,0.17490005493164062,0.34784402227421585
0.17500019073486328,0.0,0.17500019073486328,0.3583864579546651
0.17510008811950684,0.0,0.17510008811950684,0.365882605903338
0.1751999855041504,0.0,0.1751999855041504,0.36825623064832386
0.17530012130737305,0.0,0.17530012130737305,0.3639956720215265
0.1754000186920166,0.0,0.1754000186920166,0.35742770924099615
0.17550015449523926,0.0,0.17550015449523926,0.3510138574629529
0.1756000518798828,0.0,0.1756000518798828,0.34728503027808477
0.17570018768310547,0.0,0.17570018768310547,0.3535666195163116
0.17580008506774902,0.0,0.17580008506774902,0.36237828036500014
0.17590022087097168,0.0,0.17590022087097168,0.3665663126525871
0.17600011825561523,0.0,0.17600011825561523,0.3643967001851685
0.1761000156402588,0.0,0.1761000156402588,0.35817978439321474
0.17620015144348145,0.0,0.17620015144348145,0.34988357699282713
0.176300048828125,0.0,0.176300048828125,0.3422454453792709
0.17640018463134766,0.0,0.17640018463134766,0.3461731570044543
0.1765000820159912,0.0,0.1765000820159912,0.3552671534357004
0.17660021781921387,0.0,0.17660021781921387,0.3646592870572885
0.17670011520385742,0.0,0.17670011520385742,0.3681552646567028
0.17680001258850098,0.0,0.17680001258850098,0.3664718814031947
0.17690014839172363,0.0,0.17690014839172363,0.35841136006576363
0.1770000457763672,0.0,0.1770000457763672,0.3497724840123049
0.17710018157958984,0.0,0.17710018157958984,0.34421416685023165
0.1772000789642334,0.0,0.1772000789642334,0.3491737426703318
0.17730021476745605,0.0,0.17730021476745605,0.3558068663943806
0.1774001121520996,0.0,0.1774001121520996,0.36405596558705505
0.17750000953674316,0.0,0.17750000953674316,0.3661011227024151
0.17760014533996582,0.0,0.17760014533996582,0.36396013765801316
0.17770004272460938,0.0,0.17770004272460938,0.3571600704243488
0.17780017852783203,0.0,0.17780017852783203,0.35042538580457916
0.17790007591247559,0.0,0.17790007591247559,0.34989657919319184
0.17800021171569824,0.0,0.17800021171569824,0.3559154212587116
0.1781001091003418,0.0,0.1781001091003418,0.36341696127741624
0.17820000648498535,0.0,0.17820000648498535,0.3690071914059402
0.178300142288208,0.0,0.178300142288208,0.36566963243238637
0.17840003967285156,0.0,0.17840003967285156,0.35825142062035253
0.17850017547607422,0.0,0.17850017547607422,0.3501550353406374
0.17860007286071777,0.0,0.17860007286071777,0.34126227764750033
0.17870020866394043,0.0,0.17870020866394043,0.3450771133611019
0.17880010604858398,0.0,0.17880010604858398,0.35454006975653707
0.17890000343322754,0.0,0.17890000343322754,0.36159515378494816
0.1790001392364502,0.0,0.1790001392364502,0.3644178199784255
0.17910003662109375,0.0,0.17910003662109375,0.36260862380584585
0.1792001724243164,0.0,0.1792001724243164,0.3576067256006371
0.17930006980895996,0.0,0.17930006980895996,0.35036651997711904
0.17940020561218262,0.0,0.17940020561218262,0.345811356202563
0.17950010299682617,0.0,0.17950010299682617,0.3529911730208376
0.17960000038146973,0.0,0.17960000038146973,0.3635897941074532
0.17970013618469238,0.0,0.17970013618469238,0.36920674617617844
0.17980003356933594,0.0,0.17980003356933594,0.37171299980680944
0.1799001693725586,0.0,0.1799001693725586,0.37119203554420466
0.18000006675720215,0.0,0.18000006675720215,0.3648092739844008
0.1801002025604248,0.0,0.1801002025604248,0.3594253942037137
0.18020009994506836,0.0,0.18020009994506836,0.36133087428758287
0.18029999732971191,0.0,0.18029999732971191,0.3691069912481992
0.18040013313293457,0.0,0.18040013313293457,0.376639516708889
0.18050003051757812,0.0,0.18050003051757812,0.37978494015281505
0.18060016632080078,0.0,0.18060016632080078,0.3775620169546158
0.18070006370544434,0.0,0.18070006370544434,0.3732536946122831
0.180800199508667,0.0,0.180800199508667,0.36609757704602935
0.18090009689331055,0.0,0.18090009689331055,0.36194933297038884
0.1809999942779541,0.0,0.1809999942779541,0.36649430398241073
0.18110013008117676,0.0,0.18110013008117676,0.3745786179489032
0.1812000274658203,0.0,0.1812000274658203,0.38074249629085843
0.18130016326904297,0.0,0.18130016326904297,0.3794325185388243
0.18140006065368652,0.0,0.18140006065368652,0.37512872887171933
0.18150019645690918,0.0,0.18150019645690918,0.3681491061443354
0.18160009384155273,0.0,0.18160009384155273,0.35974364391657604
0.1816999912261963,0.0,0.1816999912261963,0.3581091824093492
0.18180012702941895,0.0,0.18180012702941895,0.3651817670044069
0.1819000244140625,0.0,0.1819000244140625,0.37584699285462747
0.18200016021728516,0.0,0.18200016021728516,0.3795815350829
0.1821000576019287,0.0,0.1821000576019287,0.3779620829010158
0.18220019340515137,0.0,0.18220019340515137,0.37396627236884583
0.18230009078979492,0.0,0.18230009078979492,0.3657347561038274
0.18239998817443848,0.0,0.18239998817443848,0.3585003641773407
0.18250012397766113,0.0,0.18250012397766113,0.36015352887255075
0.1826000213623047,0.0,0.1826000213623047,0.3694478687342948
0.18270015716552734,0.0,0.18270015716552734,0.3780383741382575
0.1828000545501709,0.0,0.1828000545501709,0.3825432427833376
0.18290019035339355,0.0,0.18290019035339355,0.3819846713381797
0.1830000877380371,0.0,0.1830000877380371,0.3771521420420971
0.18309998512268066,0.0,0.18309998512268066,0.37077773889424387
0.18320012092590332,0.0,0.18320012092590332,0.36757269987690094
0.18330001831054688,0.0,0.18330001831054688,0.3730016378304124
0.18340015411376953,0.0,0.18340015411376953,0.38157465283291814
0.18350005149841309,0.0,0.18350005149841309,0.38527148855648197
0.18360018730163574,0.0,0.18360018730163574,0.3829241150920576
0.1837000846862793,0.0,0.1837000846862793,0.37622991586821525
0.18380022048950195,0.0,0.18380022048950195,0.3701142742389801
0.1839001178741455,0.0,0.1839001178741455,0.36147611418374304
0.18400001525878906,0.0,0.18400001525878906,0.3630446683545377
0.18410015106201172,0.0,0.18410015106201172,0.3711205885890672
0.18420004844665527,0.0,0.18420004844665527,0.37861836653650915
0.18430018424987793,0.0,0.18430018424987793,0.38390626156449226
0.18440008163452148,0.0,0.18440008163452148,0.3831172728725478
0.18450021743774414,0.0,0.18450021743774414,0.37877731103378454
0.1846001148223877,0.0,0.1846001148223877,0.3729166502664842
0.18470001220703125,0.0,0.18470001220703125,0.3691395623886148
0.1848001480102539,0.0,0.1848001480102539,0.37296146107977807
0.18490004539489746,0.0,0.18490004539489746,0.38037377996781224
0.18500018119812012,0.0,0.18500018119812012,0.38782646680535393
0.18510007858276367,0.0,0.18510007858276367,0.3878607863513478
0.18520021438598633,0.0,0.18520021438598633,0.38370707255724357
0.18530011177062988,0.0,0.18530011177062988,0.37654183060933566
0.18540000915527344,0.0,0.18540000915527344,0.36948471783272213
0.1855001449584961,0.0,0.1855001449584961,0.3658198073403241
0.18560004234313965,0.0,0.18560004234313965,0.37218204387587106
0.1857001781463623,0.0,0.1857001781463623,0.382086164235313
0.18580007553100586,0.0,0.18580007553100586,0.3859317633046105
0.18590021133422852,0.0,0.18590021133422852,0.3851237128962209
0.18600010871887207,0.0,0.18600010871887207,0.381691351392137
0.18610000610351562,0.0,0.18610000610351562,0.3742549567014625
0.18620014190673828,0.0,0.18620014190673828,0.36567484046025706
0.18630003929138184,0.0,0.18630003929138184,0.36590483904383897
0.1864001750946045,0.0,0.1864001750946045,0.3765955754030461
0.18650007247924805,0.0,0.18650007247924805,0.3842513629251081
0.1866002082824707,0.0,0.1866002082824707,0.3875617985121752
0.18670010566711426,0.0,0.18670010566711426,0.38353150972470357
0.1868000030517578,0.0,0.1868000030517578,0.37894227397489405
0.18690013885498047,0.0,0.18690013885498047,0.37185659720518266
0.18700003623962402,0.0,0.18700003623962402,0.36711811665682104
0.18710017204284668,0.0,0.18710017204284668,0.3744429497185879
0.18720006942749023,0.0,0.18720006942749023,0.38379918481229847
0.1873002052307129,0.0,0.1873002052307129,0.3897117864033446
0.18740010261535645,0.0,0.18740010261535645,0.3909283350945885
0.1875,0.0,0.1875,0.3853373197929279
0.18760013580322266,0.0,0.18760013580322266,0.37881370460571523
0.1877000331878662,0.0,0.1877000331878662,0.3712965134237407
0.18780016899108887,0.0,0.18780016899108887,0.37054339689644356
0.18790006637573242,0.0,0.18790006637573242,0.37874213797930045
0.18800020217895508,0.0,0.18800020217895508,0.387527222799772
0.18810009956359863,0.0,0.18810009956359863,0.3922362131164381
0.1881999969482422,0.0,0.1881999969482422,0.38987611329084776
0.18830013275146484,0.0,0.18830013275146484,0.38581492787837557
0.1884000301361084,0.0,0.1884000301361084,0.378566274852254
0.18850016593933105,0.0,0.18850016593933105,0.3733247545004099
0.1886000633239746,0.0,0.1886000633239746,0.3744731786706462
0.18870019912719727,0.0,0.18870019912719727,0.3841266994644182
0.18880009651184082,0.0,0.18880009651184082,0.3914029542873409
0.18889999389648438,0.0,0.18889999389648438,0.392158584470802
0.18900012969970703,0.0,0.18900012969970703,0.38763773500037774
0.18910002708435059,0.0,0.18910002708435059,0.3829927724842226
0.18920016288757324,0.0,0.18920016288757324,0.37708808603374655
0.1893000602722168,0.0,0.1893000602722168,0.37200205192846536
0.18940019607543945,0.0,0.18940019607543945,0.377391793403171
0.189500093460083,0.0,0.189500093460083,0.38888128390279014
0.18959999084472656,0.0,0.18959999084472656,0.3943858971747252
0.18970012664794922,0.0,0.18970012664794922,0.3940885166965785
0.18980002403259277,0.0,0.18980002403259277,0.39032942203569787
0.18990015983581543,0.0,0.18990015983581543,0.3855587725114158
0.19000005722045898,0.0,0.19000005722045898,0.3767790783756208
0.19010019302368164,0.0,0.19010019302368164,0.37346363282399886
0.1902000904083252,0.0,0.1902000904083252,0.3813493244873017
0.19029998779296875,0.0,0.19029998779296875,0.3915176113575748
0.1904001235961914,0.0,0.1904001235961914,0.3945700143320471
0.19050002098083496,0.0,0.19050002098083496,0.3909663174312615
0.19060015678405762,0.0,0.19060015678405762,0.38837193142318915
0.19070005416870117,0.0,0.19070005416870117,0.38288787147771497
0.19080018997192383,0.0,0.19080018997192383,0.3747852915943437
0.19090008735656738,0.0,0.19090008735656738,0.3768433876550129
0.19099998474121094,0.0,0.19099998474121094,0.38698124002195
0.1911001205444336,0.0,0.1911001205444336,0.3958860099552307
0.19120001792907715,0.0,0.19120001792907715,0.3944027532937325
0.1913001537322998,0.0,0.1913001537322998,0.3910131504025661
0.19140005111694336,0.0,0.19140005111694336,0.38614102200639155
0.19150018692016602,0.0,0.19150018692016602,0.3814341731189384
0.19160008430480957,0.0,0.19160008430480957,0.37611962755433886
0.19170022010803223,0.0,0.19170022010803223,0.3811858501307928
0.19180011749267578,0.0,0.19180011749267578,0.3926542266451481
0.19190001487731934,0.0,0.19190001487731934,0.39789498577770827
0.192000150680542,0.0,0.192000150680542,0.39562465431422844
0.19210004806518555,0.0,0.19210004806518555,0.39069770652125013
0.1922001838684082,0.0,0.1922001838684082,0.3845712513920318
0.19230008125305176,0.0,0.19230008125305176,0.3774980954650466
0.19240021705627441,0.0,0.19240021705627441,0.3766726543510888
0.19250011444091797,0.0,0.19250011444091797,0.38718886784349454
0.19260001182556152,0.0,0.19260001182556152,0.3957410529211043
0.19270014762878418,0.0,0.19270014762878418,0.3995092387840408
0.19280004501342773,0.0,0.19280004501342773,0.39503737892018054
0.1929001808166504,0.0,0.1929001808166504,0.3870940816152317
0.19300007820129395,0.0,0.19300007820129395,0.38094251435981946
0.1931002140045166,0.0,0.1931002140045166,0.37411630785444777
0.19320011138916016,0.0,0.19320011138916016,0.3763961152779371
0.1933000087738037,0.0,0.1933000087738037,0.38685306540161285
0.19340014457702637,0.0,0.19340014457702637,0.39247725957039165
0.19350004196166992,0.0,0.19350004196166992,0.39587280763852173
0.19360017776489258,0.0,0.19360017776489258,0.3890258704016856
0.19370007514953613,0.0,0.19370007514953613,0.3807823345926538
0.1938002109527588,0.0,0.1938002109527588,0.3746116226237441
0.19390010833740234,0.0,0.19390010833740234,0.37264093294775025
0.1940000057220459,0.0,0.1940000057220459,0.38062677513202625
0.19410014152526855,0.0,0.19410014152526855,0.38991182427437726
0.1942000389099121,0.0,0.1942000389099121,0.39641639074675883
0.19430017471313477,0.0,0.19430017471313477,0.3943750237862821
0.19440007209777832,0.0,0.19440007209777832,0.3886692856436937
0.19450020790100098,0.0,0.19450020790100098,0.3794309123726994
0.19460010528564453,0.0,0.19460010528564453,0.3714487016748226
0.19470000267028809,0.0,0.19470000267028809,0.3739622971624393
0.19480013847351074,0.0,0.19480013847351074,0.38179666827600905
0.1949000358581543,0.0,0.1949000358581543,0.39040219621883987
0.19500017166137695,0.0,0.19500017166137695,0.3954041722943393
0.1951000690460205,0.0,0.1951000690460205,0.3929447872286825
0.19520020484924316,0.0,0.19520020484924316,0.3869446714952334
0.19530010223388672,0.0,0.19530010223388672,0.37850113067717805
0.19539999961853027,0.0,0.19539999961853027,0.37264275113147877
0.19550013542175293,0.0,0.19550013542175293,0.3768468193584246
0.19560003280639648,0.0,0.19560003280639648,0.3860884832425822
0.19570016860961914,0.0,0.19570016860961914,0.393113503921225
0.1958000659942627,0.0,0.1958000659942627,0.3939453390728445
0.19590020179748535,0.0,0.19590020179748535,0.39130401094973993
0.1960000991821289,0.0,0.1960000991821289,0.3848600023538252
0.19609999656677246,0.0,0.19609999656677246,0.37640564778449603
0.19620013236999512,0.0,0.19620013236999512,0.37427146762260943
0.19630002975463867,0.0,0.19630002975463867,0.3805047424939654
0.19640016555786133,0.0,0.19640016555786133,0.3901744953371423
0.19650006294250488,0.0,0.19650006294250488,0.3927299604993067
0.19660019874572754,0.0,0.19660019874572754,0.39127666564462643
0.1967000961303711,0.0,0.1967000961303711,0.38612935940768545
0.19679999351501465,0.0,0.19679999351501465,0.37697002222705317
0.1969001293182373,0.0,0.1969001293182373,0.3692407724676712
0.19700002670288086,0.0,0.19700002670288086,0.3726608781988454
0.19710016250610352,0.0,0.19710016250610352,0.3831358969250479
0.19720005989074707,0.0,0.19720005989074707,0.3907659898964323
0.19730019569396973,0.0,0.19730019569396973,0.3928742183585155
0.19740009307861328,0.0,0.19740009307861328,0.38933410584115563
0.19749999046325684,0.0,0.19749999046325684,0.38306186676221565
0.1976001262664795,0.0,0.1976001262664795,0.3762900913307683
0.19770002365112305,0.0,0.19770002365112305,0.37120747816619226
0.1978001594543457,0.0,0.1978001594543457,0.3773164914330777
0.19790005683898926,0.0,0.19790005683898926,0.38852757210809924
0.19800019264221191,0.0,0.19800019264221191,0.39438862637185507
0.19810009002685547,0.0,0.19810009002685547,0.39526423140698186
0.19819998741149902,0.0,0.19819998741149902,0.3887699984294902
0.19830012321472168,0.0,0.19830012321472168,0.38464819791632454
0.19840002059936523,0.0,0.19840002059936523,0.3777210876526595
0.1985001564025879,0.0,0.1985001564025879,0.3766945249016807
0.19860005378723145,0.0,0.19860005378723145,0.3859783351069989
0.1987001895904541,0.0,0.1987001895904541,0.3967209732263865
0.19880008697509766,0.0,0.19880008697509766,0.39992248484234755
0.1989002227783203,0.0,0.1989002227783203,0.39842634489389545
0.19900012016296387,0.0,0.19900012016296387,0.3939985462192122
0.19910001754760742,0.0,0.19910001754760742,0.38498763630001986
0.19920015335083008,0.0,0.19920015335083008,0.3775667460806503
0.19930005073547363,0.0,0.19930005073547363,0.3798886454984207
0.1994001865386963,0.0,0.1994001865386963,0.3903571593886158
0.19950008392333984,0.0,0.19950008392333984,0.39782686820997776
0.1996002197265625,0.0,0.1996002197265625,0.39976679082406025
0.19970011711120605,0.0,0.19970011711120605,0.3976492459189301
0.1998000144958496,0.0,0.1998000144958496,0.390774936315908
0.19990015029907227,0.0,0.19990015029907227,0.38251837857607546
0.20000004768371582,0.0,0.20000004768371582,0.3770921021897765
0.20010018348693848,0.0,0.20010018348693848,0.3867163288041504
0.20020008087158203,0.0,0.20020008087158203,0.3960906773919448
0.2003002166748047,0.0,0.2003002166748047,0.39968993492434723
0.20040011405944824,0.0,0.20040011405944824,0.3992574966984361
0.2005000114440918,0.0,0.2005000114440918,0.39432359687774277
0.20060014724731445,0.0,0.20060014724731445,0.38664049634903086
0.200700044631958,0.0,0.200700044631958,0.37902249142071404
0.20080018043518066,0.0,0.20080018043518066,0.3781344718215248
0.20090007781982422,0.0,0.20090007781982422,0.389045285740148
0.20100021362304688,0.0,0.20100021362304688,0.39821206994687824
0.20110011100769043,0.0,0.20110011100769043,0.40206685259209124
0.20120000839233398,0.0,0.20120000839233398,0.40078916290286376
0.20130014419555664,0.0,0.20130014419555664,0.3948926391872528
0.2014000415802002,0.0,0.2014000415802002,0.3855481799516124
0.20150017738342285,0.0,0.20150017738342285,0.3793046285872323
0.2016000747680664,0.0,0.2016000747680664,0.38446692702155444
0.20170021057128906,0.0,0.20170021057128906,0.3959589300798101
0.20180010795593262,0.0,0.20180010795593262,0.402602219697744
0.20190000534057617,0.0,0.20190000534057617,0.40124947226208757
0.20200014114379883,0.0,0.20200014114379883,0.3960265129542857
0.20210003852844238,0.0,0.20210003852844238,0.3882696635151409
0.20220017433166504,0.0,0.20220017433166504,0.38064049293673397
0.2023000717163086,0.0,0.2023000717163086,0.3788674195338112
0.20240020751953125,0.0,0.20240020751953125,0.38689051357102694
0.2025001049041748,0.0,0.2025001049041748,0.39863905850073894
0.20260000228881836,0.0,0.20260000228881836,0.40374416497830296
0.20270013809204102,0.0,0.20270013809204102,0.4013589829425475
0.20280003547668457,0.0,0.20280003547668457,0.39687948228451325
0.20290017127990723,0.0,0.20290017127990723,0.3880996667760725
0.20300006866455078,0.0,0.20300006866455078,0.37981939250131885
0.20310020446777344,0.0,0.20310020446777344,0.38381289016640846
0.203200101852417,0.0,0.203200101852417,0.39375498347898213
0.20329999923706055,0.0,0.20329999923706055,0.395769674599222
0.2034001350402832,0.0,0.2034001350402832,0.4001194365454787
0.20350003242492676,0.0,0.20350003242492676,0.3981032697892558
0.20360016822814941,0.0,0.20360016822814941,0.39333088137177424
0.20370006561279297,0.0,0.20370006561279297,0.3882752797289143
0.20380020141601562,0.0,0.20380020141601562,0.3808860107360665
0.20390009880065918,0.0,0.20390009880065918,0.38480557350314337
0.20399999618530273,0.0,0.20399999618530273,0.3909870887586569
0.2041001319885254,0.0,0.2041001319885254,0.3945920246384994
0.20420002937316895,0.0,0.20420002937316895,0.39622484659048807
0.2043001651763916,0.0,0.2043001651763916,0.3918493959829282
0.20440006256103516,0.0,0.20440006256103516,0.3909510448533471
0.2045001983642578,0.0,0.2045001983642578,0.3858596209925773
0.20460009574890137,0.0,0.20460009574890137,0.3779976761600317
0.20469999313354492,0.0,0.20469999313354492,0.3755194751624495
0.20480012893676758,0.0,0.20480012893676758,0.3759199577292168
0.20490002632141113,0.0,0.20490002632141113,0.37973336064446456
0.2050001621246338,0.0,0.2050001621246338,0.3837278437320932
0.20510005950927734,0.0,0.20510005950927734,0.38918487375291044
0.2052001953125,0.0,0.2052001953125,0.3938647391414007
0.20530009269714355,0.0,0.20530009269714355,0.3903774917063184
0.2053999900817871,0.0,0.2053999900817871,0.3792485815090497
0.20550012588500977,0.0,0.20550012588500977,0.37431488503277516
0.20560002326965332,0.0,0.20560002326965332,0.3757300938296375
0.20570015907287598,0.0,0.20570015907287598,0.3786411780681468
0.20580005645751953,0.0,0.20580005645751953,0.38366979913363325
0.2059001922607422,0.0,0.2059001922607422,0.38547830984273795
0.20600008964538574,0.0,0.20600008964538574,0.3862369175318249
0.2060999870300293,0.0,0.2060999870300293,0.37367100219787636
0.20620012283325195,0.0,0.20620012283325195,0.36531882397692556
0.2063000202178955,0.0,0.2063000202178955,0.3661271077945139
0.20640015602111816,0.0,0.20640015602111816,0.3700001830740212
0.20650005340576172,0.0,0.20650005340576172,0.37721509461655894
0.20660018920898438,0.0,0.20660018920898438,0.38367387920176926
0.20670008659362793,0.0,0.20670008659362793,0.3882855242789193
0.20680022239685059,0.0,0.20680022239685059,0.3868147228044051
0.20690011978149414,0.0,0.20690011978149414,0.37604492461044503
0.2070000171661377,0.0,0.2070000171661377,0.3707218332939219
0.20710015296936035,0.0,0.20710015296936035,0.3721413150122559
0.2072000503540039,0.0,0.2072000503540039,0.37673320736602317
0.20730018615722656,0.0,0.20730018615722656,0.38262297950416163
0.20740008354187012,0.0,0.20740008354187012,0.3857584441879921
0.20750021934509277,0.0,0.20750021934509277,0.3881885585838505
0.20760011672973633,0.0,0.20760011672973633,0.3799191684068118
0.20770001411437988,0.0,0.20770001411437988,0.37105157906776215
0.20780014991760254,0.0,0.20780014991760254,0.373216681779038
0.2079000473022461,0.0,0.2079000473022461,0.37836507687935866
0.20800018310546875,0.0,0.20800018310546875,0.3851095207620341
0.2081000804901123,0.0,0.2081000804901123,0.39034802124257234
0.20820021629333496,0.0,0.20820021629333496,0.3926023943895214
0.20830011367797852,0.0,0.20830011367797852,0.3914703892441401
0.20840001106262207,0.0,0.20840001106262207,0.3804231584115308
0.20850014686584473,0.0,0.20850014686584473,0.3719874090171683
0.20860004425048828,0.0,0.20860004425048828,0.3718504805873201
0.20870018005371094,0.0,0.20870018005371094,0.3777347242094678
0.2088000774383545,0.0,0.2088000774383545,0.3806715434421426
0.20890021324157715,0.0,0.20890021324157715,0.3810637307655231
0.2090001106262207,0.0,0.2090001106262207,0.38359692818600144
0.20910000801086426,0.0,0.20910000801086426,0.3787660943601006
0.20920014381408691,0.0,0.20920014381408691,0.3685543380241897
0.20930004119873047,0.0,0.20930004119873047,0.36659373393658834
0.20940017700195312,0.0,0.20940017700195312,0.3703830344334579
0.20950007438659668,0.0,0.20950007438659668,0.3761894724959724
0.20960021018981934,0.0,0.20960021018981934,0.38043194666269325
0.2097001075744629,0.0,0.2097001075744629,0.37981904989047344
0.20980000495910645,0.0,0.20980000495910645,0.38228801898465375
0.2099001407623291,0.0,0.2099001407623291,0.37954883406301676
0.21000003814697266,0.0,0.21000003814697266,0.372238057402505
0.2101001739501953,0.0,0.2101001739501953,0.3728530306321866
0.21020007133483887,0.0,0.21020007133483887,0.37775372455046563
0.21030020713806152,0.0,0.21030020713806152,0.3833025685762526
0.21040010452270508,0.0,0.21040010452270508,0.3863877192482655
0.21050000190734863,0.0,0.21050000190734863,0.3906601397983357
0.2106001377105713,0.0,0.2106001377105713,0.3895015088140534
0.21070003509521484,0.0,0.21070003509521484,0.3804758480692475
0.2108001708984375,0.0,0.2108001708984375,0.375246014808996
0.21090006828308105,0.0,0.21090006828308105,0.3781291625449472
0.2110002040863037,0.0,0.2110002040863037,0.38424059320424897
0.21110010147094727,0.0,0.21110010147094727,0.3880312539481696
0.21119999885559082,0.0,0.21119999885559082,0.3908666943975164
0.21130013465881348,0.0,0.21130013465881348,0.3949237008396046
0.21140003204345703,0.0,0.21140003204345703,0.38965236641807427
0.2115001678466797,0.0,0.2115001678466797,0.38145009132894575
0.21160006523132324,0.0,0.21160006523132324,0.3803828519110949
0.2117002010345459,0.0,0.2117002010345459,0.3827158703595946
0.21180009841918945,0.0,0.21180009841918945,0.39037485313836795
0.211899995803833,0.0,0.211899995803833,0.3949357126769497
0.21200013160705566,0.0,0.21200013160705566,0.396121260946998
0.21210002899169922,0.0,0.21210002899169922,0.39752689532324564
0.21220016479492188,0.0,0.21220016479492188,0.389718169819325
0.21230006217956543,0.0,0.21230006217956543,0.38373454560667597
0.21240019798278809,0.0,0.21240019798278809,0.3858529682923156
0.21250009536743164,0.0,0.21250009536743164,0.39201914712217784
0.2125999927520752,0.0,0.2125999927520752,0.397560164496737
0.21270012855529785,0.0,0.21270012855529785,0.3991896194058802
0.2128000259399414,0.0,0.2128000259399414,0.39993075670985195
0.21290016174316406,0.0,0.21290016174316406,0.399441006448837
0.21300005912780762,0.0,0.21300005912780762,0.38849112143868664
0.21310019493103027,0.0,0.21310019493103027,0.38377681540407815
0.21320009231567383,0.0,0.21320009231567383,0.38915883546525304
0.21329998970031738,0.0,0.21329998970031738,0.39506591961714915
0.21340012550354004,0.0,0.21340012550354004,0.4011608114462843
0.2135000228881836,0.0,0.2135000228881836,0.40327545311481344
0.21360015869140625,0.0,0.21360015869140625,0.4038123611076892
0.2137000560760498,0.0,0.2137000560760498,0.39553022793275544
0.21380019187927246,0.0,0.21380019187927246,0.38526236754516646
0.21390008926391602,0.0,0.21390008926391602,0.3853213699166943
0.21399998664855957,0.0,0.21399998664855957,0.39038208074138675
0.21410012245178223,0.0,0.21410012245178223,0.39759172688319183
0.21420001983642578,0.0,0.21420001983642578,0.40078609645560936
0.21430015563964844,0.0,0.21430015563964844,0.40172024241594323
0.214400053024292,0.0,0.214400053024292,0.4025423805164846
0.21450018882751465,0.0,0.21450018882751465,0.3931930034075837
0.2146000862121582,0.0,0.2146000862121582,0.3854630382300996
0.21470022201538086,0.0,0.21470022201538086,0.3849277424605664
0.21480011940002441,0.0,0.21480011940002441,0.39224823728994995
0.21490001678466797,0.0,0.21490001678466797,0.39897368505702996
0.21500015258789062,0.0,0.21500015258789062,0.4021395388046697
0.21510004997253418,0.0,0.21510004997253418,0.40310152126266924
0.21520018577575684,0.0,0.21520018577575684,0.3977547759547539
0.2153000831604004,0.0,0.2153000831604004,0.38701168144663184
0.21540021896362305,0.0,0.21540021896362305,0.38417701079934913
0.2155001163482666,0.0,0.2155001163482666,0.388805427623323
0.21560001373291016,0.0,0.21560001373291016,0.3974387648051695
0.2157001495361328,0.0,0.2157001495361328,0.40362473219456
0.21580004692077637,0.0,0.21580004692077637,0.40691055513902613
0.21590018272399902,0.0,0.21590018272399902,0.4057040872244435
0.21600008010864258,0.0,0.21600008010864258,0.39759011434083513
0.21610021591186523,0.0,0.21610021591186523,0.3873073614038017
0.2162001132965088,0.0,0.2162001132965088,0.3843485450660121
0.21630001068115234,0.0,0.21630001068115234,0.38776668486159316
0.216400146484375,0.0,0.216400146484375,0.39609748423223384
0.21650004386901855,0.0,0.21650004386901855,0.4010418702662696
0.2166001796722412,0.0,0.2166001796722412,0.4003948793728685
0.21670007705688477,0.0,0.21670007705688477,0.4009612163691894
0.21680021286010742,0.0,0.21680021286010742,0.3901767235824041
0.21690011024475098,0.0,0.21690011024475098,0.381938517062483
0.21700000762939453,0.0,0.21700000762939453,0.38587826486566734
0.2171001434326172,0.0,0.2171001434326172,0.3912281677525236
0.21720004081726074,0.0,0.21720004081726074,0.3967942759517708
0.2173001766204834,0.0,0.2173001766204834,0.3981543376505992
0.21740007400512695,0.0,0.21740007400512695,0.39922224726304756
0.2175002098083496,0.0,0.2175002098083496,0.3944475689519671
0.21760010719299316,0.0,0.21760010719299316,0.3851232336034823
0.21770000457763672,0.0,0.21770000457763672,0.38198174887158626
0.21780014038085938,0.0,0.21780014038085938,0.38890502232716895
0.21790003776550293,0.0,0.21790003776550293,0.3988981489981146
0.21800017356872559,0.0,0.21800017356872559,0.4047022412645431
0.21810007095336914,0.0,0.21810007095336914,0.40750829770849667
0.2182002067565918,0.0,0.2182002067565918,0.4078259049335309
0.21830010414123535,0.0,0.21830010414123535,0.39822963817568524
0.2184000015258789,0.0,0.2184000015258789,0.38835483977807184
0.21850013732910156,0.0,0.21850013732910156,0.38949743884013716
0.21860003471374512,0.0,0.21860003471374512,0.3964165119759075
0.21870017051696777,0.0,0.21870017051696777,0.40176375953067794
0.21880006790161133,0.0,0.21880006790161133,0.410092242587499
0.21890020370483398,0.0,0.21890020370483398,0.4136995254776231
0.21900010108947754,0.0,0.21900010108947754,0.4122191545700505
0.2190999984741211,0.0,0.2190999984741211,0.40215940510912496
0.21920013427734375,0.0,0.21920013427734375,0.3929140212308542
0.2193000316619873,0.0,0.2193000316619873,0.3958953803943591
0.21940016746520996,0.0,0.21940016746520996,0.39875767681482904
0.21950006484985352,0.0,0.21950006484985352,0.40519796303153666
0.21960020065307617,0.0,0.21960020065307617,0.4092983692649459
0.21970009803771973,0.0,0.21970009803771973,0.4114875879080352
0.21979999542236328,0.0,0.21979999542236328,0.4041923952459652
0.21990013122558594,0.0,0.21990013122558594,0.3908012371799323
0.2200000286102295,0.0,0.2200000286102295,0.38999555889341214
0.22010016441345215,0.0,0.22010016441345215,0.3954054121983091
0.2202000617980957,0.0,0.2202000617980957,0.4011025961768941
0.22030019760131836,0.0,0.22030019760131836,0.40653812592377825
0.22040009498596191,0.0,0.22040009498596191,0.4098150078798474
0.22049999237060547,0.0,0.22049999237060547,0.4116290272070143
0.22060012817382812,0.0,0.22060012817382812,0.401388340299217
0.22070002555847168,0.0,0.22070002555847168,0.3929543740568261
0.22080016136169434,0.0,0.22080016136169434,0.3934986538251154
0.2209000587463379,0.0,0.2209000587463379,0.401939191772553
0.22100019454956055,0.0,0.22100019454956055,0.40663620693661906
0.2211000919342041,0.0,0.2211000919342041,0.4124404167649522
0.22119998931884766,0.0,0.22119998931884766,0.4175834945090484
0.2213001251220703,0.0,0.2213001251220703,0.4134933563482635
0.22140002250671387,0.0,0.22140002250671387,0.40402105492624935
0.22150015830993652,0.0,0.22150015830993652,0.3982350567405144
0.22160005569458008,0.0,0.22160005569458008,0.40183632083419357
0.22170019149780273,0.0,0.22170019149780273,0.40601155356203605
0.2218000888824463,0.0,0.2218000888824463,0.4112412607639197
0.22189998626708984,0.0,0.22189998626708984,0.4174117068676701
0.2220001220703125,0.0,0.2220001220703125,0.41871436590190253
0.22210001945495605,0.0,0.22210001945495605,0.4137351707430978
0.2222001552581787,0.0,0.2222001552581787,0.40227901270378896
0.22230005264282227,0.0,0.22230005264282227,0.40088047302487756
0.22240018844604492,0.0,0.22240018844604492,0.40403776257059854
0.22250008583068848,0.0,0.22250008583068848,0.40850898919653894
0.22260022163391113,0.0,0.22260022163391113,0.4111838484456064
0.2227001190185547,0.0,0.2227001190185547,0.4178006639932556
0.22280001640319824,0.0,0.22280001640319824,0.41851955317178574
0.2229001522064209,0.0,0.2229001522064209,0.40953243250278965
0.22300004959106445,0.0,0.22300004959106445,0.4018297372142602
0.2231001853942871,0.0,0.2231001853942871,0.4045136893407669
0.22320008277893066,0.0,0.22320008277893066,0.4079856074430831
0.22330021858215332,0.0,0.22330021858215332,0.4142661372194164
0.22340011596679688,0.0,0.22340011596679688,0.4176142582331668
0.22350001335144043,0.0,0.22350001335144043,0.42006479003812286
0.22360014915466309,0.0,0.22360014915466309,0.41683655603269704
0.22370004653930664,0.0,0.22370004653930664,0.4087880112318089
0.2238001823425293,0.0,0.2238001823425293,0.40416034958320624
0.22390007972717285,0.0,0.22390007972717285,0.40881322711242335
0.2240002155303955,0.0,0.2240002155303955,0.4135301128539041
0.22410011291503906,0.0,0.22410011291503906,0.41937267629723535
0.22420001029968262,0.0,0.22420001029968262,0.42374051023819786
0.22430014610290527,0.0,0.22430014610290527,0.42419455066217343
0.22440004348754883,0.0,0.22440004348754883,0.41533278035640137
0.22450017929077148,0.0,0.22450017929077148,0.40682169501217735
0.22460007667541504,0.0,0.22460007667541504,0.4044197479318929
0.2247002124786377,0.0,0.2247002124786377,0.40935964429177407
0.22480010986328125,0.0,0.22480010986328125,0.4118454527431432
0.2249000072479248,0.0,0.2249000072479248,0.41722794470591307
0.22500014305114746,0.0,0.22500014305114746,0.42001424964937056
0.22510004043579102,0.0,0.22510004043579102,0.41805971661454616
0.22520017623901367,0.0,0.22520017623901367,0.40827399188139496
0.22530007362365723,0.0,0.22530007362365723,0.4019632660574053
0.22540020942687988,0.0,0.22540020942687988,0.40283391490792136
0.22550010681152344,0.0,0.22550010681152344,0.40729128005625415
0.225600004196167,0.0,0.225600004196167,0.41271970934454605
0.22570013999938965,0.0,0.22570013999938965,0.4169308450183739
0.2258000373840332,0.0,0.2258000373840332,0.42122536653491505
0.22590017318725586,0.0,0.22590017318725586,0.4157894085637021
0.22600007057189941,0.0,0.22600007057189941,0.4080661879718246
0.22610020637512207,0.0,0.22610020637512207,0.4057800808901535
0.22620010375976562,0.0,0.22620010375976562,0.407155442881437
0.22630000114440918,0.0,0.22630000114440918,0.4111698852975834
0.22640013694763184,0.0,0.22640013694763184,0.41464947103767785
0.2265000343322754,0.0,0.2265000343322754,0.4157892599093689
0.22660017013549805,0.0,0.22660017013549805,0.4148356247875013
0.2267000675201416,0.0,0.2267000675201416,0.40690932955142745
0.22680020332336426,0.0,0.22680020332336426,0.39941828406357566
0.2269001007080078,0.0,0.2269001007080078,0.40099937521061063
0.22699999809265137,0.0,0.22699999809265137,0.40718129838269923
0.22710013389587402,0.0,0.22710013389587402,0.4130764446497897
0.22720003128051758,0.0,0.22720003128051758,0.4166680946752194
0.22730016708374023,0.0,0.22730016708374023,0.4204727349934516
0.2274000644683838,0.0,0.2274000644683838,0.41803859981912106
0.22750020027160645,0.0,0.22750020027160645,0.4092238566438031
0.22760009765625,0.0,0.22760009765625,0.40614776189761165
0.22769999504089355,0.0,0.22769999504089355,0.4106905975633105
0.2278001308441162,0.0,0.2278001308441162,0.4165083674419372
0.22790002822875977,0.0,0.22790002822875977,0.4220513788061143
0.22800016403198242,0.0,0.22800016403198242,0.42668797992040114
0.22810006141662598,0.0,0.22810006141662598,0.4287625644002505
0.22820019721984863,0.0,0.22820019721984863,0.42351389968977027
0.2283000946044922,0.0,0.2283000946044922,0.4142564537688686
0.22839999198913574,0.0,0.22839999198913574,0.4114104306188197
0.2285001277923584,0.0,0.2285001277923584,0.41444987129588556
0.22860002517700195,0.0,0.22860002517700195,0.41918167146849133
0.2287001609802246,0.0,0.2287001609802246,0.4223499821040615
0.22880005836486816,0.0,0.22880005836486816,0.42268181351867595
0.22890019416809082,0.0,0.22890019416809082,0.42090507299933955
0.22900009155273438,0.0,0.22900009155273438,0.4094696920965802
0.22909998893737793,0.0,0.22909998893737793,0.40247407341097313
0.22920012474060059,0.0,0.22920012474060059,0.4053306841969092
0.22930002212524414,0.0,0.22930002212524414,0.410704704051656
0.2294001579284668,0.0,0.2294001579284668,0.414724079368718
0.22950005531311035,0.0,0.22950005531311035,0.4186129067862595
0.229600191116333,0.0,0.229600191116333,0.4198013628348838
0.22970008850097656,0.0,0.22970008850097656,0.4161192038632517
0.22979998588562012,0.0,0.22979998588562012,0.40830183442039963
0.22990012168884277,0.0,0.22990012168884277,0.4063623118570163
0.23000001907348633,0.0,0.23000001907348633,0.411151685312331
0.23010015487670898,0.0,0.23010015487670898,0.41871374634593467
0.23020005226135254,0.0,0.23020005226135254,0.4246415144713251
0.2303001880645752,0.0,0.2303001880645752,0.4281181015667825
0.23040008544921875,0.0,0.23040008544921875,0.429070589910066
0.2305002212524414,0.0,0.2305002212524414,0.4224082047589424
0.23060011863708496,0.0,0.23060011863708496,0.4152904730833987
0.23070001602172852,0.0,0.23070001602172852,0.4148258409891541
0.23080015182495117,0.0,0.23080015182495117,0.4216044393509912
0.23090004920959473,0.0,0.23090004920959473,0.42630556715669743
0.23100018501281738,0.0,0.23100018501281738,0.4301304288811971
0.23110008239746094,0.0,0.23110008239746094,0.4305385353040678
0.2312002182006836,0.0,0.2312002182006836,0.4297367066471618
0.23130011558532715,0.0,0.23130011558532715,0.42238063586319957
0.2314000129699707,0.0,0.2314000129699707,0.41446880877086295
0.23150014877319336,0.0,0.23150014877319336,0.4149857836876434
0.23160004615783691,0.0,0.23160004615783691,0.4193857596113118
0.23170018196105957,0.0,0.23170018196105957,0.4221128682784711
0.23180007934570312,0.0,0.23180007934570312,0.42622167471583267
0.23190021514892578,0.0,0.23190021514892578,0.4279326287477992
0.23200011253356934,0.0,0.23200011253356934,0.42406693580205096
0.2321000099182129,0.0,0.2321000099182129,0.41861499634994764
0.23220014572143555,0.0,0.23220014572143555,0.4160715442965673
0.2323000431060791,0.0,0.2323000431060791,0.4218041263270281
0.23240017890930176,0.0,0.23240017890930176,0.427688829323891
0.2325000762939453,0.0,0.2325000762939453,0.431923750490032
0.23260021209716797,0.0,0.23260021209716797,0.43081377983948504
0.23270010948181152,0.0,0.23270010948181152,0.42920213727137524
0.23280000686645508,0.0,0.23280000686645508,0.42382426957437375
0.23290014266967773,0.0,0.23290014266967773,0.4141779690865087
0.2330000400543213,0.0,0.2330000400543213,0.4113955864441781
0.23310017585754395,0.0,0.23310017585754395,0.4150539901470092
0.2332000732421875,0.0,0.2332000732421875,0.4208937843813291
0.23330020904541016,0.0,0.23330020904541016,0.42428746684940005
0.2334001064300537,0.0,0.2334001064300537,0.42657933480710036
0.23350000381469727,0.0,0.23350000381469727,0.4261068813290524
0.23360013961791992,0.0,0.23360013961791992,0.4186239382128308
0.23370003700256348,0.0,0.23370003700256348,0.41502036087719263
0.23380017280578613,0.0,0.23380017280578613,0.4195595256189763
0.2339000701904297,0.0,0.2339000701904297,0.42469261060191055
[truncated: 3,240,616 more chars]
