# Supplementary material for: Magnetic control of tokamak plasmas through deep reinforcement learning
Source: Nature. 2022 Feb 16;602(7897):414–9. doi: 10.1038/s41586-021-04301-9 (PMC8850200; doi:10.1038/s41586-021-04301-9)
Supplement: Supplementary file 5 — Source Data Fig. 4 [file 41586_2021_4301_MOESM5_ESM.txt]

# Line data CSV and plot json.

reference_time,reference_z_1,reference_z_2,reconstruction_time,reconstruction_z_1,reconstruction_z_2,reference_ip_1,reference_ip_2,reconstruction_ip_1,reconstruction_ip_2
0.008299999999999974,0.55,-0.55,0.008300161361694314,0.3353721982976601,-0.33882296760032105,-72.5,-72.5,-50.433093217660485,-50.06661355655468
0.008399999999999963,0.55,-0.55,0.008400058746337868,0.33111516634147137,-0.3421018988910946,-72.5,-72.5,-50.688707688835976,-50.60968612424149
0.008499999999999952,0.55,-0.55,0.008500194549560525,0.33102566874221195,-0.34194861482000366,-72.5,-72.5,-51.20893332311654,-51.112218065881514
0.008599999999999997,0.55,-0.55,0.00860009193420408,0.33170329187427916,-0.34169494805854794,-72.5,-72.5,-51.743176383937424,-51.6851349059772
0.008699999999999986,0.55,-0.55,0.008699989318847634,0.33209596902210786,-0.3411064480034048,-72.5,-72.5,-52.31722183504759,-52.27131003317629
0.008799999999999975,0.55,-0.55,0.00880012512207029,0.33149101764742034,-0.3406970369469482,-72.5,-72.5,-52.784295615689125,-52.693601625668215
0.008899999999999963,0.55,-0.55,0.008900022506713845,0.3314389328941346,-0.340755367093748,-72.5,-72.5,-53.24948427601591,-53.172666148961845
0.008999999999999952,0.55,-0.55,0.009000158309936501,0.33188600268869556,-0.34113323612498125,-72.5,-72.5,-53.69585191996481,-53.78767991632938
0.009099999999999997,0.55,-0.55,0.009100055694580056,0.3314739001665904,-0.34160237272996097,-72.5,-72.5,-54.32538738830061,-54.2715330834204
0.009199999999999986,0.55,-0.55,0.009200191497802712,0.33107827504770326,-0.34165941360398105,-72.5,-72.5,-54.860338564874105,-54.7157365286458
0.009299999999999975,0.55,-0.55,0.009300088882446267,0.3305927797031631,-0.3409185316274303,-72.5,-72.5,-55.22296770492672,-55.14579383133154
0.009399999999999964,0.55,-0.55,0.009399986267089822,0.3299047807825959,-0.3403497136198964,-72.5,-72.5,-55.61634395725725,-55.597687109058526
0.009499999999999953,0.55,-0.55,0.009500122070312478,0.32974039324397664,-0.3402911803818315,-72.5,-72.5,-56.166461810961245,-56.15202191531983
0.009599999999999997,0.55,-0.55,0.009600019454956032,0.3296096702826389,-0.340279988784166,-72.5,-72.5,-56.65610891823384,-56.661170420110125
0.009699999999999986,0.55,-0.55,0.009700155258178689,0.3293674552261653,-0.34036839522406426,-72.5,-72.5,-57.0499823733051,-57.11562955764439
0.009799999999999975,0.55,-0.55,0.009800052642822243,0.32917305081077114,-0.3407114809534714,-72.5,-72.5,-57.52404080127746,-57.68144927818192
0.009899999999999964,0.55,-0.55,0.0099001884460449,0.32836228818060964,-0.3419107587062836,-72.5,-72.5,-58.19790590140916,-58.240876426858456
0.009999999999999953,0.55,-0.55,0.010000085830688454,0.32816597129843483,-0.3429509228439015,-72.5,-72.5,-58.96552952012644,-58.73509364365027
0.010099999999999998,0.55,-0.55,0.010099983215332009,0.32902990695142964,-0.34211885033762596,-72.5,-72.5,-59.47605707903608,-59.388002831221286
0.010199999999999987,0.55,-0.55,0.010200119018554665,0.32988018979175215,-0.3414119902654152,-72.5,-72.5,-60.054923794447774,-59.94817347167318
0.010299999999999976,0.55,-0.55,0.01030001640319822,0.3302704975841598,-0.34065393920472237,-72.5,-72.5,-60.615258628565336,-60.43118162410829
0.010399999999999965,0.55,-0.55,0.010400152206420876,0.32988650079442483,-0.3404809305437399,-72.5,-72.5,-61.00475531036356,-60.840813925967915
0.010499999999999954,0.55,-0.55,0.010500049591064431,0.32917933780280934,-0.3404952374054283,-72.5,-72.5,-61.324600033165225,-61.283290681458396
0.010599999999999998,0.55,-0.55,0.010600185394287087,0.32831971277045785,-0.34147253853274395,-72.5,-72.5,-61.8737440146523,-61.74269686920011
0.010699999999999987,0.55,-0.55,0.010700082778930642,0.32776823902788227,-0.3421613958084332,-72.5,-72.5,-62.53235589238308,-62.29380328817796
0.010799999999999976,0.55,-0.55,0.010799980163574197,0.3284244547857109,-0.3418962255890306,-72.5,-72.5,-63.18755655953788,-62.924113314623106
0.010899999999999965,0.55,-0.55,0.010900115966796853,0.32955586725040537,-0.3409946741116366,-72.5,-72.5,-63.764364714032645,-63.54907725231349
0.010999999999999954,0.55,-0.55,0.011000013351440407,0.329139581383278,-0.3400638504651315,-72.5,-72.5,-64.2377609445262,-63.987407969808
0.011099999999999999,0.55,-0.55,0.011100149154663064,0.32826293002654394,-0.33976615245947456,-72.5,-72.5,-64.59237253692,-64.38524607812508
0.011199999999999988,0.55,-0.55,0.011200046539306618,0.3278386344343038,-0.3402615209539376,-72.5,-72.5,-64.97290055015117,-64.89419657494736
0.011299999999999977,0.55,-0.55,0.011300182342529275,0.32812710532673756,-0.34076964038281216,-72.5,-72.5,-65.5750713211105,-65.48758572801836
0.011399999999999966,0.55,-0.55,0.01140007972717283,0.32854356609085134,-0.34113854205582805,-72.5,-72.5,-66.31012800927127,-66.06136110170083
0.011499999999999955,0.55,-0.55,0.011500215530395486,0.32949707430472747,-0.34087418646122764,-72.5,-72.5,-66.9913101854195,-66.67440511826167
0.0116,0.55,-0.55,0.01160011291503904,0.33005326323696177,-0.3406637339620618,-72.5,-72.5,-67.66285979933537,-67.2360855488813
0.011699999999999988,0.55,-0.55,0.011700010299682595,0.33088252478445374,-0.33998795501051027,-72.5,-72.5,-68.22839319032042,-67.87104777160643
0.011799999999999977,0.55,-0.55,0.011800146102905251,0.3310217961101234,-0.3396215388516195,-72.5,-72.5,-68.7108043164585,-68.32140115651083
0.011899999999999966,0.55,-0.55,0.011900043487548806,0.32966775427022926,-0.3394840869220184,-72.5,-72.5,-69.01326802305567,-68.59213192454473
0.011999999999999955,0.55,-0.55,0.012000179290771462,0.3284527059032436,-0.3398198765479148,-72.5,-72.5,-69.30754692317288,-68.97342633776486
0.0121,0.55,-0.55,0.012100076675415017,0.3284433495739205,-0.3401009206413864,-72.5,-72.5,-69.84605901374077,-69.55209947872615
0.012199999999999989,0.55,-0.55,0.012200212478637673,0.3288957579314359,-0.34037867358294654,-72.5,-72.5,-70.53371741507853,-70.16359789005273
0.012299999999999978,0.55,-0.55,0.012300109863281228,0.32924514912566183,-0.3403891716140068,-72.5,-72.5,-71.24028912278722,-70.71930095716728
0.012399999999999967,0.55,-0.55,0.012400007247924782,0.3301115732450766,-0.3399576968166535,-72.5,-72.5,-71.88676303577225,-71.3568960081121
0.012499999999999956,0.55,-0.55,0.012500143051147439,0.3312354829382387,-0.3395570542424191,-72.5,-72.5,-72.54738982262661,-71.98704498230016
0.0126,0.55,-0.55,0.012600040435790993,0.33186849829060966,-0.33976372509722447,-72.5,-72.5,-73.13136792698269,-72.57705297286472
0.012699999999999989,0.55,-0.55,0.01270017623901365,0.3318036045305284,-0.3397272634063922,-72.5,-72.5,-73.50595920540574,-72.98364713446612
0.012799999999999978,0.55,-0.55,0.012800073623657204,0.33075297449041624,-0.3395455384448521,-72.5,-72.5,-73.70291969309037,-73.23837201980464
0.012899999999999967,0.55,-0.55,0.01290020942687986,0.329539952227812,-0.33948119508225366,-72.5,-72.5,-74.05460548259299,-73.55788354406184
0.012999999999999956,0.55,-0.55,0.013000106811523415,0.3293551605143543,-0.33968391643894885,-72.5,-72.5,-74.65087089286672,-74.00920829463124
0.0131,0.55,-0.55,0.01310000419616697,0.3305825575116273,-0.3396678677343254,-72.5,-72.5,-75.35636701691041,-74.58961071366677
0.01319999999999999,0.55,-0.55,0.013200139999389626,0.3309513855928042,-0.3393048072664407,-72.5,-72.5,-76.00436427637068,-75.13431815066191
0.013299999999999979,0.55,-0.55,0.013300037384033181,0.331975692696726,-0.3392575305077491,-72.5,-72.5,-76.58815309930745,-75.77914955478295
0.013399999999999967,0.55,-0.55,0.013400173187255837,0.33344524070360587,-0.3394986699143723,-72.5,-72.5,-77.3162744140046,-76.43465562068256
0.013499999999999956,0.55,-0.55,0.013500070571899392,0.3345165122844522,-0.3401337301406019,-72.5,-72.5,-77.93932831228513,-77.00366600957484
0.013600000000000001,0.55,-0.55,0.013600206375122048,0.335425347266424,-0.3400898274757347,-72.5,-72.5,-78.44239551539322,-77.61460950145619
0.01369999999999999,0.55,-0.55,0.013700103759765603,0.3349603211160837,-0.34026813251589066,-72.5,-72.5,-78.85344424136402,-78.01188469368702
0.013799999999999979,0.55,-0.55,0.013800001144409157,0.33433808123385417,-0.3406367764539609,-72.5,-72.5,-79.32307569842972,-78.28680375879354
0.013899999999999968,0.55,-0.55,0.013900136947631814,0.33385039869085453,-0.3402137829987328,-72.5,-72.5,-79.64120133277154,-78.64752265118688
0.013999999999999957,0.55,-0.55,0.014000034332275368,0.33311334873121057,-0.3397698776385583,-72.5,-72.5,-79.96918670464288,-79.01954915983299
0.014100000000000001,0.55,-0.55,0.014100170135498025,0.3336073792600331,-0.3396905443394171,-72.5,-72.5,-80.52719443586054,-79.53917757294313
0.01419999999999999,0.55,-0.55,0.01420006752014158,0.3353197342722976,-0.33921018019035765,-72.5,-72.5,-81.19041000252996,-80.13449313512858
0.01429999999999998,0.55,-0.55,0.014300203323364236,0.33691779310417397,-0.33935809383844806,-72.5,-72.5,-81.84911645121296,-80.83651837488453
0.014399999999999968,0.55,-0.55,0.01440010070800779,0.33887707034155756,-0.33959546228064363,-72.5,-72.5,-82.58897387002153,-81.47646584657875
0.014499999999999957,0.55,-0.55,0.014499998092651345,0.33983539472002344,-0.3398148972570914,-72.5,-72.5,-83.39277169823065,-82.04782438464056
0.014599999999999946,0.55,-0.55,0.014600133895874001,0.340772190051209,-0.3400974992705675,-72.5,-72.5,-84.09660480434711,-82.62486094231278
0.01469999999999999,0.55,-0.55,0.014700031280517556,0.34247109618516536,-0.33961554341363587,-72.5,-72.5,-84.75809203465762,-83.24653227570649
0.01479999999999998,0.55,-0.55,0.014800167083740212,0.343736992637033,-0.3392743732912192,-72.5,-72.5,-85.38422072305063,-83.78350145996151
0.014899999999999969,0.55,-0.55,0.014900064468383767,0.3440509463972307,-0.34021708473383805,-72.5,-72.5,-85.88039558634937,-84.18111827338993
0.014999999999999958,0.55,-0.55,0.015000200271606423,0.3441795482017402,-0.34074970274692484,-72.5,-72.5,-86.17622470310798,-84.57399231391253
0.015100000000000002,0.55,-0.55,0.015100097656249978,0.34417914623367013,-0.34125775604433195,-72.5,-72.5,-86.48267964672021,-84.89630020794729
0.015199999999999991,0.55,-0.55,0.015199995040893532,0.34381877574257574,-0.34169620055531713,-72.5,-72.5,-86.80027215008327,-85.1985820784224
0.01529999999999998,0.55,-0.55,0.015300130844116189,0.34323591704515954,-0.3423790069743365,-72.5,-72.5,-87.24661619253074,-85.48269137703932
0.01539999999999997,0.55,-0.55,0.015400028228759743,0.34343426564551005,-0.3420899881182684,-72.5,-72.5,-87.68840473588803,-85.86886162779967
0.015499999999999958,0.55,-0.55,0.0155001640319824,0.34457785475406727,-0.34053839710063977,-72.5,-72.5,-88.22378661363105,-86.3904302903029
0.015599999999999947,0.55,-0.55,0.015600061416625954,0.3458424592628437,-0.3399358620620258,-72.5,-72.5,-88.7983903016005,-86.92030163989797
0.015699999999999992,0.55,-0.55,0.01570019721984861,0.3458903198349758,-0.34128386056910537,-72.5,-72.5,-89.27947150569669,-87.43649969706911
0.01579999999999998,0.55,-0.55,0.015800094604492165,0.3470108940913579,-0.34226859601050247,-72.5,-72.5,-89.90175710123557,-88.04665403884154
0.01589999999999997,0.55,-0.55,0.01589999198913572,0.35009282911613576,-0.3421370133735167,-72.5,-72.5,-90.669007312416,-88.80164577280142
0.01599999999999996,0.55,-0.55,0.016000127792358376,0.3540411928781907,-0.34236836950075555,-72.5,-72.5,-91.3470871796084,-89.4250974988049
0.016099999999999948,0.55,-0.55,0.01610002517700193,0.3587800484570034,-0.3457348856416839,-72.5,-72.5,-92.04588730744446,-90.01887427886652
0.016199999999999992,0.55,-0.55,0.016200160980224587,0.36483931580231826,-0.3527868676558659,-72.5,-72.5,-92.7763834005292,-90.64544094759144
0.01629999999999998,0.55,-0.55,0.016300058364868142,0.37008397831147954,-0.3612139348653054,-72.5,-72.5,-93.84838938486425,-90.89150064354313
0.01639999999999997,0.55,-0.55,0.016400194168090798,0.3742821382624209,-0.3671244898312878,-72.5,-72.5,-94.70713603474113,-91.14112534187636
0.01649999999999996,0.55,-0.55,0.016500091552734353,0.37762150310018266,-0.3714272457384432,-72.5,-72.5,-95.32100231802035,-91.45286398163957
0.016599999999999948,0.55,-0.55,0.016599988937377907,0.3805399962069588,-0.3752054074210226,-72.5,-72.5,-95.75882820902602,-91.81229855524406
0.016699999999999993,0.55,-0.55,0.016700124740600564,0.3837257194646899,-0.37920771086265564,-72.5,-72.5,-96.12377787490365,-92.12370889251203
0.01679999999999998,0.55,-0.55,0.01680002212524412,0.3871930950033685,-0.38395380172606547,-72.5,-72.5,-96.42074687333486,-92.45720978126856
0.01689999999999997,0.55,-0.55,0.016900157928466775,0.39098107996142867,-0.38820270452805694,-72.5,-72.5,-96.4836280009642,-92.94611547800464
0.01699999999999996,0.55,-0.55,0.01700005531311033,0.39622471507533125,-0.3927898548953006,-72.5,-72.5,-96.95016048870527,-93.76320390731662
0.01709999999999995,0.55,-0.55,0.017100191116332986,0.4056746402923,-0.40035405354425796,-72.5,-72.5,-98.3875603831525,-95.28816123698783
0.017199999999999993,0.55,-0.55,0.01720008850097654,0.418968295267215,-0.41157148579944675,-72.5,-72.5,-99.93312011954531,-97.41123984900644
0.017299999999999982,0.55,-0.55,0.017299985885620095,0.4360671752706036,-0.42842723243600733,-72.5,-72.5,-101.2295764178959,-99.48562884636797
0.01739999999999997,0.55,-0.55,0.01740012168884275,0.455925554390555,-0.4496365665928893,-72.5,-72.5,-100.6072102009963,-100.12916089492762
0.01749999999999996,0.55,-0.55,0.017500019073486306,0.4728706635793122,-0.46789285384743606,-72.5,-72.5,-96.8704280708142,-97.44122262828587
0.01759999999999995,0.55,-0.55,0.017600154876708962,0.48529200208798645,-0.48202149705088826,-72.5,-72.5,-91.45355225036606,-91.93665739521299
0.017699999999999994,0.55,-0.55,0.017700052261352517,0.4944715343439156,-0.49355211527264886,-72.5,-72.5,-86.57915525999313,-86.43228152371336
0.017799999999999983,0.55,-0.55,0.017800188064575173,0.5015055683675709,-0.5034846553400333,-72.5,-72.5,-83.05552164689416,-81.64917429278681
0.01789999999999997,0.55,-0.55,0.017900085449218728,0.507278636283738,-0.5111798817572848,-72.5,-72.5,-80.46942807802218,-77.4009601579976
0.01799999999999996,0.55,-0.55,0.017999982833862282,0.5127812479347691,-0.5177425474181753,-72.5,-72.5,-78.10923788926483,-74.63288150969757
0.01809999999999995,0.55,-0.55,0.01810011863708494,0.5182328200238923,-0.5220247175906151,-72.5,-72.5,-75.7594266250073,-73.51121778816704
0.018199999999999994,0.55,-0.55,0.018200016021728493,0.5233981917518508,-0.5249870679790413,-72.5,-72.5,-74.07458305491595,-73.25625934253593
0.018299999999999983,0.55,-0.55,0.01830015182495115,0.5270959478241553,-0.5282540392306141,-72.5,-72.5,-72.86386723674373,-73.36336013215323
0.018399999999999972,0.55,-0.55,0.018400049209594704,0.5299747185696324,-0.5312519841378397,-72.5,-72.5,-71.48601203001489,-72.95857700923958
0.01849999999999996,0.55,-0.55,0.01850018501281736,0.5334157939522093,-0.5346246569343875,-72.5,-72.5,-70.32272173754487,-71.87374257678614
0.01859999999999995,0.55,-0.55,0.018600082397460915,0.5371671841033147,-0.5376248448788257,-72.5,-72.5,-69.78372513968486,-70.63797127681826
0.018699999999999994,0.55,-0.55,0.01869997978210447,0.5405696744014786,-0.5411123215838032,-72.5,-72.5,-69.60291562178679,-69.21421521967277
0.018799999999999983,0.55,-0.55,0.018800115585327126,0.543355285454035,-0.5444391153281319,-72.5,-72.5,-69.55960339398868,-67.88921531887462
0.018899999999999972,0.55,-0.55,0.01890001296997068,0.5456610301593066,-0.5475514696724764,-72.5,-72.5,-69.62834995582887,-66.64216572083052
0.01899999999999996,0.55,-0.55,0.019000148773193337,0.5477279770417416,-0.5505198641882185,-72.5,-72.5,-69.76601824112815,-65.58308206983284
0.01909999999999995,0.55,-0.55,0.019100046157836892,0.549827869328202,-0.5532893558087475,-72.5,-72.5,-69.85344829051867,-64.84802475338148
0.019199999999999995,0.55,-0.55,0.019200181961059548,0.5517336399110533,-0.5556143291412237,-72.5,-72.5,-70.09827884426488,-64.20833900964794
0.019299999999999984,0.55,-0.55,0.019300079345703103,0.5530823078848285,-0.5576559646190304,-72.5,-72.5,-70.4753106885842,-63.63323525212012
0.019399999999999973,0.55,-0.55,0.01940021514892576,0.5543363354826605,-0.5596599909065249,-72.5,-72.5,-70.84825470183057,-63.183485874474876
0.019499999999999962,0.55,-0.55,0.019500112533569314,0.5555029971798655,-0.561457655474389,-72.5,-72.5,-71.12229546239033,-62.89707201985967
0.01959999999999995,0.55,-0.55,0.01960000991821287,0.556720209413305,-0.5631654166720275,-72.5,-72.5,-71.3261381639022,-62.81946262198589
0.019699999999999995,0.55,-0.55,0.019700145721435525,0.5583074258241985,-0.5646505116841894,-72.5,-72.5,-71.2226135423612,-63.01018898124215
0.019799999999999984,0.55,-0.55,0.01980004310607908,0.5601377800270189,-0.5661119415401953,-72.5,-72.5,-70.80613279931313,-63.39157271524979
0.019899999999999973,0.55,-0.55,0.019900178909301736,0.5620470900872453,-0.5675951218999307,-72.5,-72.5,-70.28055840627434,-63.17762665008739
0.019999999999999962,0.55,-0.55,0.02000007629394529,0.5637139538235809,-0.5691469265338238,-72.5,-72.5,-69.62180553326455,-62.42966078420967
0.02009999999999995,0.55,-0.55,0.020100212097167947,0.5650376845219902,-0.5705244663975901,-72.5,-72.5,-69.10904282671581,-61.65240117883808
0.020199999999999996,0.55,-0.55,0.0202001094818115,0.5662652286814024,-0.5718750011582885,-72.5,-72.5,-68.77520426117414,-61.08283220216489
0.020299999999999985,0.55,-0.55,0.020300006866455056,0.5676500131431972,-0.5737392799732131,-72.5,-72.5,-68.32324758984046,-60.804718176291175
0.020399999999999974,0.55,-0.55,0.020400142669677712,0.5692023494673006,-0.5748220904620892,-72.5,-72.5,-67.58658134673296,-60.87167445257841
0.020499999999999963,0.55,-0.55,0.020500040054321267,0.5711009906750178,-0.5757501204727854,-72.5,-72.5,-66.74942755617778,-61.149488385230484
0.02059999999999995,0.55,-0.55,0.020600175857543923,0.5727057814639455,-0.5764653840844185,-72.5,-72.5,-66.17702416655011,-61.34538568185985
0.020699999999999996,0.55,-0.55,0.020700073242187478,0.5739946033562877,-0.5773473856946373,-72.5,-72.5,-65.99077883978944,-61.26016785316786
0.020799999999999985,0.55,-0.55,0.020800209045410134,0.574807501451086,-0.5785411263259316,-72.5,-72.5,-66.08841686208213,-61.02783007590569
0.020899999999999974,0.55,-0.55,0.02090010643005369,0.5751445238688453,-0.5790509115138818,-72.5,-72.5,-66.26001442862318,-60.821593569636946
0.020999999999999963,0.55,-0.55,0.021000003814697243,0.5753731550034916,-0.5802203701316649,-72.5,-72.5,-66.46169976689626,-60.616019356647236
0.021099999999999952,0.55,-0.55,0.0211001396179199,0.5756723121396541,-0.5812687709926733,-72.5,-72.5,-66.59213104886888,-60.57692804801691
0.021199999999999997,0.55,-0.55,0.021200037002563454,0.5762262020055794,-0.581745825109332,-72.5,-72.5,-66.69058975471769,-60.626230913622535
0.021299999999999986,0.55,-0.55,0.02130017280578611,0.5769446759439286,-0.5825057235554665,-72.5,-72.5,-66.78111710355742,-60.62323910709312
0.021399999999999975,0.55,-0.55,0.021400070190429665,0.5776574307183543,-0.5829391987986754,-72.5,-72.5,-66.8574226480352,-60.62830085314452
0.021499999999999964,0.55,-0.55,0.02150020599365232,0.5783379383166031,-0.5834416519738606,-72.5,-72.5,-66.93911255409688,-60.60375495472391
0.021599999999999953,0.55,-0.55,0.021600103378295876,0.5786513427277256,-0.5842664879739343,-72.5,-72.5,-67.08074603121217,-60.478755839984366
0.021699999999999997,0.55,-0.55,0.02170000076293943,0.5785705420375301,-0.5851532117252304,-72.5,-72.5,-67.22652273698677,-60.31857867876421
0.021799999999999986,0.55,-0.55,0.021800136566162087,0.5784366702826826,-0.5861892907946498,-72.5,-72.5,-67.28147388950055,-60.12631449408082
0.021899999999999975,0.55,-0.55,0.021900033950805642,0.5791176540092856,-0.5867456644044899,-72.5,-72.5,-67.00734174305312,-60.01923858342047
0.021999999999999964,0.55,-0.55,0.022000169754028298,0.580205342072651,-0.5868216471835643,-72.5,-72.5,-66.42106160224847,-59.98617842279663
0.022099999999999953,0.55,-0.55,0.022100067138671853,0.5817148473805928,-0.5874142713317911,-72.5,-72.5,-65.42878884468347,-59.91719721572246
0.022199999999999998,0.55,-0.55,0.02220020294189451,0.5834685516006503,-0.5882010519109281,-72.5,-72.5,-64.19200456768938,-59.82653040828736
0.022299999999999986,0.55,-0.55,0.022300100326538064,0.5854911528411907,-0.5882818108246205,-72.5,-72.5,-62.82323862934359,-59.76541182460375
0.022399999999999975,0.55,-0.55,0.02239999771118162,0.5873837740270523,-0.5890184835285267,-72.5,-72.5,-61.29518615769265,-59.73922050210433
0.022499999999999964,0.55,-0.55,0.022500133514404275,0.5893378818556462,-0.5890507559146891,-72.5,-72.5,-59.649663940972076,-59.92833488488465
0.022599999999999953,0.55,-0.55,0.02260003089904783,0.5909180600569781,-0.5883163830154604,-72.5,-72.5,-58.309126092815646,-60.2064364795242
0.022699999999999998,0.55,-0.55,0.022700166702270486,0.5918758402775993,-0.5880430259493494,-72.5,-72.5,-57.32675261560813,-60.51746524847688
0.022799999999999987,0.55,-0.55,0.02280006408691404,0.5922954413702497,-0.5878089070221673,-72.5,-72.5,-56.53585830930993,-60.78464336085234
0.022899999999999976,0.55,-0.55,0.022900199890136697,0.5922752703938078,-0.5874097371008432,-72.5,-72.5,-55.85512425135275,-61.1394932082346
0.022999999999999965,0.55,-0.55,0.02300009727478025,0.5915017841132919,-0.5866316078083429,-72.5,-72.5,-55.09295057745314,-61.73045658719807
0.023099999999999954,0.55,-0.55,0.023099994659423806,0.5895286000665094,-0.5859055495712756,-72.5,-72.5,-54.51094034274241,-62.19146653178624
0.0232,0.55,-0.55,0.023200130462646462,0.587533514132177,-0.5853158823669702,-72.5,-72.5,-53.991548615256896,-62.54985623036444
0.023299999999999987,0.55,-0.55,0.023300027847290017,0.5856536552537184,-0.5842347062986984,-72.5,-72.5,-53.47481540173412,-62.90749944251976
0.023399999999999976,0.55,-0.55,0.023400163650512673,0.5840532882199644,-0.5836331674930638,-72.5,-72.5,-53.048929448712386,-63.27600435649806
0.023499999999999965,0.55,-0.55,0.023500061035156228,0.5829853261631948,-0.5830310276513286,-72.5,-72.5,-52.633691255326376,-63.55841833490647
0.023599999999999954,0.55,-0.55,0.023600196838378884,0.5822113476400368,-0.5828864295597117,-72.5,-72.5,-52.21972805865645,-63.77205205554322
0.0237,0.55,-0.55,0.02370009422302244,0.5818234548926837,-0.5822830992221133,-72.5,-72.5,-51.83364158763367,-64.01706885559538
0.023799999999999988,0.55,-0.55,0.023799991607665993,0.5812343426946974,-0.5820829862663183,-72.5,-72.5,-51.57059933493238,-64.17609283959055
0.023899999999999977,0.55,-0.55,0.02390012741088865,0.5801999031329369,-0.5820558297275631,-72.5,-72.5,-51.39549290120037,-64.21369801974852
0.023999999999999966,0.55,-0.55,0.024000024795532204,0.5791890052266501,-0.5812676023796725,-72.5,-72.5,-51.22999469202293,-64.23132261905815
0.024099999999999955,0.55,-0.55,0.02410016059875486,0.5783727457588036,-0.5807841642919516,-72.5,-72.5,-51.054063527127234,-64.30325089212796
0.0242,0.55,-0.55,0.024200057983398415,0.5777327837770887,-0.5806195120106351,-72.5,-72.5,-50.84526731215976,-64.35195710222337
0.02429999999999999,0.55,-0.55,0.02430019378662107,0.5774085022477602,-0.5803747480134852,-72.5,-72.5,-50.64904834072423,-64.40228073186617
0.024399999999999977,0.55,-0.55,0.024400091171264626,0.5773850314462643,-0.5805727386602944,-72.5,-72.5,-50.51162230186738,-64.38620513367171
0.024499999999999966,0.55,-0.55,0.02449998855590818,0.5771415454287318,-0.5802355866761393,-72.5,-72.5,-50.43355355378266,-64.3286692395944
0.024599999999999955,0.55,-0.55,0.024600124359130837,0.5764211168995641,-0.5799886595769934,-72.5,-72.5,-50.505618547713055,-64.16659289118242
0.0247,0.55,-0.55,0.024700021743774392,0.5756437433219624,-0.5798250175354174,-72.5,-72.5,-50.60861057264303,-63.94003125019155
0.02479999999999999,0.55,-0.55,0.024800157546997048,0.5749590285306625,-0.5797253632744135,-72.5,-72.5,-50.69314227988657,-63.68266640715495
0.024899999999999978,0.55,-0.55,0.024900054931640603,0.5745243902247226,-0.57985421717425,-72.5,-72.5,-50.71664932288023,-63.487525896824295
0.024999999999999967,0.55,-0.55,0.02500019073486326,0.5742385909725465,-0.5799828816166368,-72.5,-72.5,-50.797923997428306,-63.25584345621091
0.025099999999999956,0.55,-0.55,0.025100088119506814,0.574232592742675,-0.5800475102545428,-72.5,-72.5,-50.91088679268121,-63.006777423472485
0.0252,0.55,-0.55,0.02519998550415037,0.5743140879431141,-0.5805046691426365,-72.5,-72.5,-51.091849818981636,-62.66585439288225
0.02529999999999999,0.55,-0.55,0.025300121307373025,0.574143817082231,-0.5805431243007042,-72.5,-72.5,-51.32749293972345,-62.30008526101839
0.025399999999999978,0.55,-0.55,0.02540001869201658,0.5734991011615655,-0.5806852760761785,-72.5,-72.5,-51.62844100719618,-61.90620434425129
0.025499999999999967,0.55,-0.55,0.025500154495239236,0.5732767843479594,-0.5806815461204042,-72.5,-72.5,-51.90342064194671,-61.535201526161835
0.025599999999999956,0.55,-0.55,0.02560005187988279,0.5731645215326557,-0.5806280538691626,-72.5,-72.5,-52.12657440579432,-61.29080678509834
0.0257,0.55,-0.55,0.025700187683105447,0.5731604097787802,-0.5804353041077661,-72.5,-72.5,-52.302199190380676,-61.06435280333839
0.02579999999999999,0.55,-0.55,0.025800085067749,0.5732339426383259,-0.5810773630145006,-72.5,-72.5,-52.505967444048515,-60.775704754428645
0.02589999999999998,0.55,-0.55,0.025899982452392556,0.5733197587532584,-0.5805586677623221,-72.5,-72.5,-52.711137784212255,-60.48912552909527
0.025999999999999968,0.55,-0.55,0.026000118255615212,0.573632632912799,-0.5811202660327863,-72.5,-72.5,-52.8884521050763,-60.22089022133738
0.026099999999999957,0.55,-0.55,0.026100015640258767,0.5737034366395707,-0.5808129962002616,-72.5,-72.5,-53.18617774895997,-59.80901473411571
0.0262,0.55,-0.55,0.026200151443481423,0.5732592758420322,-0.5805417265841526,-72.5,-72.5,-53.444448047605334,-59.44513239792213
0.02629999999999999,0.55,-0.55,0.026300048828124978,0.5727260915566141,-0.5805930856117862,-72.5,-72.5,-53.63605719278249,-59.09181580824562
0.02639999999999998,0.55,-0.55,0.026400184631347634,0.5722111157560618,-0.580277337352018,-72.5,-72.5,-53.81152091041329,-58.772439342321164
0.026499999999999968,0.55,-0.55,0.02650008201599119,0.571646238853538,-0.579986611421439,-72.5,-72.5,-53.95102003650657,-58.51253204038175
0.026599999999999957,0.55,-0.55,0.026599979400634743,0.5710784943543359,-0.5796047136277428,-72.5,-72.5,-54.12279340397091,-58.241704778763015
0.026699999999999946,0.55,-0.55,0.0267001152038574,0.5706253753723926,-0.5797436574228592,-72.5,-72.5,-54.287206773479575,-57.99737562847783
0.02679999999999999,0.55,-0.55,0.026800012588500954,0.5703223147082035,-0.5793771754398318,-72.5,-72.5,-54.391145242057355,-57.764262296235735
0.02689999999999998,0.55,-0.55,0.02690014839172361,0.56944460317029,-0.5791161585734969,-72.5,-72.5,-54.596096470429785,-57.47140640764516
0.02699999999999997,0.55,-0.55,0.027000045776367165,0.5685825331559458,-0.578514346799273,-72.5,-72.5,-54.794461735367214,-57.18101485090354
0.027099999999999957,0.55,-0.55,0.02710018157958982,0.5672714244870654,-0.5778816032567232,-72.5,-72.5,-54.97461670663381,-56.980665514044865
0.027200000000000002,0.55,-0.55,0.027200078964233376,0.5663880119563741,-0.5772307957198003,-72.5,-72.5,-55.07730190749404,-56.77877553358558
0.02729999999999999,0.55,-0.55,0.027300214767456032,0.5650479932866882,-0.5763124675132458,-72.5,-72.5,-55.228351027965495,-56.61652836234123
0.02739999999999998,0.55,-0.55,0.027400112152099587,0.5639760518933852,-0.576135006017979,-72.5,-72.5,-55.33350128231117,-56.406393755126544
0.02749999999999997,0.55,-0.55,0.027500009536743142,0.5630567724621235,-0.575760751659828,-72.5,-72.5,-55.43210491891202,-56.26710510209918
0.027599999999999958,0.55,-0.55,0.027600145339965798,0.562139223935806,-0.5749924855260039,-72.5,-72.5,-55.5855896789621,-56.10841670656302
0.027699999999999947,0.55,-0.55,0.027700042724609353,0.5611227933669445,-0.5745124903460775,-72.5,-72.5,-55.773634995688674,-55.8769033626341
0.02779999999999999,0.55,-0.55,0.02780017852783201,0.5599191479833902,-0.5734451742084035,-72.5,-72.5,-55.96297247637026,-55.67416658129475
0.02789999999999998,0.55,-0.55,0.027900075912475564,0.5585215826421625,-0.5723986464625677,-72.5,-72.5,-56.204648801999774,-55.49705409702751
0.02799999999999997,0.55,-0.55,0.02800021171569822,0.5569557614284767,-0.5715037841223652,-72.5,-72.5,-56.401361218572376,-55.291083114005644
0.02809999999999996,0.55,-0.55,0.028100109100341775,0.5556129775768349,-0.5708396473590125,-72.5,-72.5,-56.55177159651566,-55.10007184011879
0.028200000000000003,0.55,-0.55,0.02820000648498533,0.5542763956621777,-0.570230632844322,-72.5,-72.5,-56.732607015099155,-54.893901178443116
0.028299999999999992,0.55,-0.55,0.028300142288207986,0.5529632294391369,-0.569756727832415,-72.5,-72.5,-56.93973943062275,-54.70891733286685
0.02839999999999998,0.55,-0.55,0.02840003967285154,0.5517062544775683,-0.5693194002093268,-72.5,-72.5,-57.098284829259136,-54.57860663553194
0.02849999999999997,0.55,-0.55,0.028500175476074197,0.5501861286012102,-0.5680585666610671,-72.5,-72.5,-57.36966483955855,-54.387976031719916
0.02859999999999996,0.55,-0.55,0.02860007286071775,0.5487527101467852,-0.5670618766332767,-72.5,-72.5,-57.67157607221743,-54.14591194065811
0.028699999999999948,0.55,-0.55,0.028700208663940407,0.5472320069802225,-0.5661612150277926,-72.5,-72.5,-57.90767978166699,-53.94348357669315
0.028799999999999992,0.55,-0.55,0.028800106048583962,0.5456962410815125,-0.564849365084956,-72.5,-72.5,-58.131270647626955,-53.80232895668764
0.02889999999999998,0.55,-0.55,0.028900003433227517,0.5441950181064308,-0.5642889290055128,-72.5,-72.5,-58.3787182627718,-53.57938267015183
0.02899999999999997,0.55,-0.55,0.029000139236450173,0.5427350045587839,-0.5635043283346389,-72.5,-72.5,-58.55264133387829,-53.380099982815985
0.02909999999999996,0.55,-0.55,0.029100036621093728,0.5411948154742504,-0.5622690370307657,-72.5,-72.5,-58.79363712473031,-53.237308471739624
0.029200000000000004,0.55,-0.55,0.029200172424316384,0.5396077904130097,-0.5615679284607231,-72.5,-72.5,-59.0391979359994,-53.126413869856194
0.029299999999999993,0.55,-0.55,0.02930006980895994,0.5380898686713825,-0.5604875225546688,-72.5,-72.5,-59.25299469043148,-52.99718541273962
0.02939999999999998,0.55,-0.55,0.029400205612182595,0.5364209518431232,-0.5590068083324116,-72.5,-72.5,-59.51395763335883,-52.878802268678584
0.02949999999999997,0.55,-0.55,0.02950010299682615,0.5347963519141671,-0.5578541712986587,-72.5,-72.5,-59.71582431364511,-52.774820319787274
0.02959999999999996,0.55,-0.55,0.029600000381469704,0.5331720196258479,-0.5567904423411922,-72.5,-72.5,-59.92923964712017,-52.64461678707921
0.02969999999999995,0.55,-0.55,0.02970013618469236,0.5316675380487832,-0.5558120706195014,-72.5,-72.5,-60.06855471435999,-52.52007625353114
0.029799999999999993,0.55,-0.55,0.029800033569335915,0.5301233009443038,-0.5544998884907301,-72.5,-72.5,-60.23283066889475,-52.49563934517325
0.029899999999999982,0.55,-0.55,0.02990016937255857,0.5285235342533618,-0.553345745113081,-72.5,-72.5,-60.429711986454826,-52.48494682430855
0.02999999999999997,0.55,-0.55,0.030000066757202126,0.5267640942698579,-0.5528173074008096,-72.5,-72.5,-60.706183979503294,-52.364947196495486
0.03009999999999996,0.55,-0.55,0.030100202560424782,0.5252429340783793,-0.5511889015884011,-72.5,-72.5,-60.91167489878775,-52.338901459093734
0.03019999999999995,0.55,-0.55,0.030200099945068337,0.5235633534850559,-0.5500786125252546,-72.5,-72.5,-61.188514484922145,-52.234413325797334
0.030299999999999994,0.55,-0.55,0.030299997329711892,0.5219473320634203,-0.5488182277822311,-72.5,-72.5,-61.409501442935294,-52.141161597463245
0.030399999999999983,0.55,-0.55,0.030400133132934548,0.5202333930022013,-0.5475722910510057,-72.5,-72.5,-61.60579880580519,-52.06726584207078
0.03049999999999997,0.55,-0.55,0.030500030517578103,0.5187175146800527,-0.5460522787093296,-72.5,-72.5,-61.73394541081177,-52.01743515501901
0.03059999999999996,0.55,-0.55,0.03060016632080076,0.5170150316588016,-0.5450589360168092,-72.5,-72.5,-61.9238432596606,-51.99075947361552
0.03069999999999995,0.55,-0.55,0.030700063705444314,0.5153959992445207,-0.5440407273794201,-72.5,-72.5,-62.07121554446115,-52.01948925903379
0.030799999999999994,0.55,-0.55,0.03080019950866697,0.513814369636509,-0.5429263679242814,-72.5,-72.5,-62.311520869996166,-52.019221896702746
0.030899999999999983,0.55,-0.55,0.030900096893310525,0.5122374745769477,-0.5414468034711994,-72.5,-72.5,-62.552156833114964,-51.95653579136263
0.030999999999999972,0.55,-0.55,0.03099999427795408,0.5106195488348657,-0.5401864699499902,-72.5,-72.5,-62.778851708691576,-51.90457229844056
0.03109999999999996,0.55,-0.55,0.031100130081176736,0.5088666735819438,-0.5385470971383488,-72.5,-72.5,-63.00022181404925,-51.88623955922463
0.03119999999999995,0.55,-0.55,0.03120002746582029,0.5070840928572196,-0.537310575824507,-72.5,-72.5,-63.15063822765671,-51.82818821693226
0.031299999999999994,0.55,-0.55,0.03130016326904295,0.505569455851437,-0.5359700468391879,-72.5,-72.5,-63.27430104664101,-51.82671315720067
0.031399999999999983,0.55,-0.55,0.0314000606536865,0.5041257355641452,-0.5346389054046389,-72.5,-72.5,-63.40822280627311,-51.86527160896998
0.03149999999999997,0.55,-0.55,0.03150019645690916,0.502450269709513,-0.5337644101216441,-72.5,-72.5,-63.603721378300705,-51.87769909538226
0.03159999999999996,0.55,-0.55,0.03160009384155271,0.5009372515397017,-0.531800931922959,-72.5,-72.5,-63.78735765745158,-52.009582417596945
0.03169999999999995,0.55,-0.55,0.03169999122619627,0.49946136099390825,-0.5305182859901221,-72.5,-72.5,-63.98405675147553,-52.02621288322742
0.031799999999999995,0.55,-0.55,0.03180012702941892,0.4978882199976578,-0.5289711248456557,-72.5,-72.5,-64.23091183712286,-52.03989477704778
0.031899999999999984,0.55,-0.55,0.03190002441406248,0.4962741999474422,-0.5273292917172031,-72.5,-72.5,-64.38844250822766,-52.03705267509698
0.03199999999999997,0.55,-0.55,0.032000160217285134,0.4947723143588651,-0.525718916500844,-72.5,-72.5,-64.53791145086112,-52.02843842358688
0.03209999999999996,0.55,-0.55,0.03210005760192869,0.4931379652109531,-0.5243293937181601,-72.5,-72.5,-64.73163352358536,-52.04161283031455
0.03219999999999995,0.55,-0.55,0.032200193405151345,0.4916049440930845,-0.5232199226685561,-72.5,-72.5,-64.87723133929437,-52.1082270145262
0.032299999999999995,0.55,-0.55,0.0323000907897949,0.4899543908352121,-0.5218601142398154,-72.5,-72.5,-65.05499169447324,-52.21496357944856
0.032399999999999984,0.55,-0.55,0.032399988174438454,0.488492572512201,-0.5204832820683662,-72.5,-72.5,-65.21876262170953,-52.36108977757376
0.03249999999999997,0.55,-0.55,0.03250012397766111,0.4870657472417911,-0.5187522717637634,-72.5,-72.5,-65.41292482228206,-52.460617473672364
0.03259999999999996,0.55,-0.55,0.032600021362304665,0.48540798281610736,-0.5173976670704453,-72.5,-72.5,-65.63249575328194,-52.49148196757785
0.03269999999999995,0.55,-0.55,0.03270015716552732,0.4838337834545536,-0.5160401925704579,-72.5,-72.5,-65.81364276686332,-52.5195458653118
0.032799999999999996,0.55,-0.55,0.032800054550170876,0.4824238803749977,-0.5148018146867214,-72.5,-72.5,-65.92111424028047,-52.53855978884638
0.032899999999999985,0.55,-0.55,0.03290019035339353,0.48099620650818736,-0.5132114070934236,-72.5,-72.5,-66.08139358833655,-52.55263931765271
0.032999999999999974,0.55,-0.55,0.03300008773803709,0.4796211493572189,-0.5114263738773744,-72.5,-72.5,-66.23143016395666,-52.639219117651
0.03309999999999996,0.55,-0.55,0.03309998512268064,0.4779496527432931,-0.5099249692368898,-72.5,-72.5,-66.39524689842116,-52.746302609434714
0.03319999999999995,0.55,-0.55,0.0332001209259033,0.47643076853010563,-0.5086319174135729,-72.5,-72.5,-66.61538157504798,-52.86887973187278
0.033299999999999996,0.55,-0.55,0.03330001831054685,0.475082817327329,-0.5067525701026634,-72.5,-72.5,-66.7814530602338,-52.9751255631519
0.033399999999999985,0.55,-0.55,0.03340015411376951,0.47366982958530485,-0.5051462172209908,-72.5,-72.5,-66.96331351291785,-53.01178320447735
0.033499999999999974,0.55,-0.55,0.033500051498413064,0.4721830528837252,-0.5035789545467915,-72.5,-72.5,-67.09572871897643,-53.04716866365429
0.03359999999999996,0.55,-0.55,0.03360018730163572,0.4708322129260317,-0.5021480791859569,-72.5,-72.5,-67.2517286441483,-53.10509391303736
0.03369999999999995,0.55,-0.55,0.033700084686279275,0.4694060134389411,-0.500235595684967,-72.5,-72.5,-67.41982452332546,-53.162071877262974
0.0338,0.55,-0.55,0.03379998207092283,0.46800293797238113,-0.4988826845880818,-72.5,-72.5,-67.58357008437689,-53.29791181826459
0.033899999999999986,0.55,-0.55,0.033900117874145486,0.46677203737717166,-0.49731184007738705,-72.5,-72.5,-67.75008804988175,-53.475705257007085
0.033999999999999975,0.55,-0.55,0.03400001525878904,0.4656021089411718,-0.4955393895684486,-72.5,-72.5,-67.89788170878931,-53.63595848447859
0.034099999999999964,0.55,-0.55,0.0341001510620117,0.4643799429790626,-0.49401670738345527,-72.5,-72.5,-68.09821330116529,-53.71325131105527
0.03419999999999995,0.55,-0.55,0.03420004844665525,0.4631061701125898,-0.4925366499878016,-72.5,-72.5,-68.25197112916226,-53.71830018042014
0.0343,0.55,-0.55,0.03430018424987791,0.46176717390998245,-0.491127868141253,-72.5,-72.5,-68.365631902226,-53.80079807432955
0.034399999999999986,0.55,-0.55,0.03440008163452146,0.46041086087734634,-0.48945994709335144,-72.5,-72.5,-68.52766492284137,-53.855420225180644
0.034499999999999975,0.55,-0.55,0.03449997901916502,0.45919680789439893,-0.4878987938835694,-72.5,-72.5,-68.67848491059807,-53.97673769308746
0.034599999999999964,0.55,-0.55,0.03460011482238767,0.4581270987363387,-0.48640311480101994,-72.5,-72.5,-68.82154975381204,-54.14030922965581
0.03469999999999995,0.55,-0.55,0.03470001220703123,0.45697855824305006,-0.48481127155864373,-72.5,-72.5,-69.01878064722922,-54.30928163829665
0.0348,0.55,-0.55,0.034800148010253884,0.45605230236741795,-0.48368672127593787,-72.5,-72.5,-69.20517101134834,-54.43924322195922
0.03489999999999999,0.55,-0.55,0.03490004539489744,0.45483262159467114,-0.4823425765872434,-72.5,-72.5,-69.36965601681523,-54.61098656110226
0.034999999999999976,0.55,-0.55,0.035000181198120095,0.45373837231299563,-0.4809221852492422,-72.5,-72.5,-69.50767519596528,-54.72223182894591
0.035099999999999965,0.55,-0.55,0.03510007858276365,0.45276740994891657,-0.47938188706346385,-72.5,-72.5,-69.62828972404448,-54.7869737021927
0.035199999999999954,0.55,-0.55,0.035200214385986306,0.45180519391315427,-0.4778060558004205,-72.5,-72.5,-69.75272490247953,-54.92059740762142
0.0353,0.55,-0.55,0.03530011177062986,0.45056488196230304,-0.4764846798398951,-72.5,-72.5,-69.97923852151051,-55.03705301834876
0.03539999999999999,0.55,-0.55,0.035400009155273415,0.4497035597332167,-0.47511174409121654,-72.5,-72.5,-70.13794677909588,-55.24664717751813
0.035499999999999976,0.55,-0.55,0.03550014495849607,0.448968064886319,-0.4741563626512372,-72.5,-72.5,-70.34376152451041,-55.44368971115415
0.035599999999999965,0.55,-0.55,0.035600042343139626,0.4482584102325862,-0.47314542465502707,-72.5,-72.5,-70.54187785280492,-55.65678589919885
0.035699999999999954,0.55,-0.55,0.03570017814636228,0.44728559498907966,-0.47220638321109737,-72.5,-72.5,-70.65687662495287,-55.81127312781164
0.0358,0.55,-0.55,0.03580007553100584,0.4464481181251765,-0.47097473740809204,-72.5,-72.5,-70.80627169859181,-55.911238763060254
0.03589999999999999,0.55,-0.55,0.03590021133422849,0.44563045639441307,-0.4696995073245375,-72.5,-72.5,-70.90887474185612,-56.05545871828551
0.035999999999999976,0.55,-0.55,0.03600010871887205,0.4447148701859637,-0.46853834744299905,-72.5,-72.5,-71.04945152337318,-56.18052119067759
0.036099999999999965,0.55,-0.55,0.0361000061035156,0.4438693900939683,-0.46741646865897407,-72.5,-72.5,-71.24358140773987,-56.36118582217342
0.036199999999999954,0.55,-0.55,0.03620014190673826,0.4433334945175325,-0.46644350884329827,-72.5,-72.5,-71.39598695746652,-56.606464401151214
0.0363,0.55,-0.55,0.036300039291381814,0.44282275172229774,-0.46569234719708064,-72.5,-72.5,-71.5205844506142,-56.89842627719804
0.03639999999999999,0.55,-0.55,0.03640017509460447,0.44220414603613,-0.46483576913077845,-72.5,-72.5,-71.6359092417066,-57.13955917077292
0.03649999999999998,0.55,-0.55,0.036500072479248025,0.4416325179946047,-0.4638230289989377,-72.5,-72.5,-71.79523516005023,-57.3241811222175
0.036599999999999966,0.55,-0.55,0.03660020828247068,0.4410393803121639,-0.46299784292830737,-72.5,-72.5,-71.93511068842601,-57.49037229382584
0.036699999999999955,0.55,-0.55,0.036700105667114236,0.44062483649726303,-0.462102937679203,-72.5,-72.5,-72.02800545797754,-57.66940982096922
0.0368,0.55,-0.55,0.03680000305175779,0.43993843761787743,-0.46104239326594854,-72.5,-72.5,-72.17639426280574,-57.828228871942926
0.03689999999999999,0.55,-0.55,0.03690013885498045,0.4393594857001916,-0.46005209321032947,-72.5,-72.5,-72.34305593288067,-58.03876121199746
0.03699999999999998,0.55,-0.55,0.037000036239624,0.43900528956296875,-0.4593495975359151,-72.5,-72.5,-72.53053584379009,-58.31768624722109
0.037099999999999966,0.55,-0.55,0.03710017204284666,0.4388720702405596,-0.4592035335449058,-72.5,-72.5,-72.67565728822792,-58.6108053839442
0.037199999999999955,0.55,-0.55,0.03720006942749021,0.43853160905579286,-0.45869384203499813,-72.5,-72.5,-72.82813472882587,-58.833969664405544
0.0373,0.55,-0.55,0.03730020523071287,0.43827856264238485,-0.45789571200225765,-72.5,-72.5,-72.93825123580896,-59.03416772032957
0.03739999999999999,0.55,-0.55,0.03740010261535642,0.4378283595860233,-0.45735597002963085,-72.5,-72.5,-73.06985498462663,-59.19144038584728
0.03749999999999998,0.55,-0.55,0.03749999999999998,0.4375777855431754,-0.45646858587575817,-72.5,-72.5,-73.1731370470398,-59.39386135845487
0.03759999999999997,0.55,-0.55,0.037600135803222634,0.43713813781256294,-0.45574070046265164,-72.5,-72.5,-73.30193483210734,-59.58183534405924
0.037699999999999956,0.55,-0.55,0.03770003318786619,0.436930532492831,-0.4554442138379403,-72.5,-72.5,-73.46456298307064,-59.829597028878126
0.0378,0.55,-0.55,0.037800168991088845,0.43693758086879725,-0.45506961435538124,-72.5,-72.5,-73.62825690510897,-60.09964703261304
0.03789999999999999,0.55,-0.55,0.0379000663757324,0.436887038066132,-0.45489416473035904,-72.5,-72.5,-73.77579064556369,-60.33250782365452
0.03799999999999998,0.55,-0.55,0.038000202178955056,0.4366816298536337,-0.4546725400326048,-72.5,-72.5,-73.89702954299675,-60.52889613655966
0.03809999999999997,0.55,-0.55,0.03810009956359861,0.43667109277464683,-0.4542275563977361,-72.5,-72.5,-73.98621667480764,-60.75587453795321
0.038199999999999956,0.55,-0.55,0.038199996948242165,0.4366294357059906,-0.4537432907941215,-72.5,-72.5,-74.10436945962141,-60.9218418116983
0.0383,0.55,-0.55,0.03830013275146482,0.43638536663863065,-0.4534497885626024,-72.5,-72.5,-74.25175186615967,-61.09559200623905
0.03839999999999999,0.55,-0.55,0.038400030136108376,0.43627130183406915,-0.4530030282686879,-72.5,-72.5,-74.4189821192193,-61.31636987994831
0.03849999999999998,0.55,-0.55,0.03850016593933103,0.43645698162340596,-0.45288848936425885,-72.5,-72.5,-74.55745778982345,-61.54487686574248
0.03859999999999997,0.55,-0.55,0.03860006332397459,0.436732179353745,-0.45289077974542274,-72.5,-72.5,-74.72522799556262,-61.77391883421285
0.03869999999999996,0.55,-0.55,0.03870019912719724,0.43676379840464186,-0.45302185281595964,-72.5,-72.5,-74.86700268388515,-61.997734256435145
0.0388,0.55,-0.55,0.0388000965118408,0.4367184643771554,-0.4530246546674498,-72.5,-72.5,-75.01027907987176,-62.17030174045356
0.03889999999999999,0.55,-0.55,0.03889999389648435,0.4368475630787618,-0.45268708912713823,-72.5,-72.5,-75.10832257140393,-62.34216028652911
0.03899999999999998,0.55,-0.55,0.03900012969970701,0.4371172726491942,-0.4525828605886024,-72.5,-72.5,-75.24007031266397,-62.48346374691783
0.03909999999999997,0.55,-0.55,0.039100027084350564,0.43699773962764865,-0.45270070950946373,-72.5,-72.5,-75.39865435239552,-62.6351762819171
0.03919999999999996,0.55,-0.55,0.03920016288757322,0.4372047967986239,-0.45259344847568206,-72.5,-72.5,-75.54600645130434,-62.87952507027533
0.0393,0.55,-0.55,0.039300060272216775,0.4376286870962329,-0.45292000166736734,-72.5,-72.5,-75.74001019415525,-63.107122813924605
0.03939999999999999,0.55,-0.55,0.03940019607543943,0.4379829013216378,-0.4530696484450266,-72.5,-72.5,-75.89679189035256,-63.35845236972609
0.03949999999999998,0.55,-0.55,0.039500093460082986,0.438172335516595,-0.4533859555360582,-72.5,-72.5,-76.02358276870206,-63.554707950284204
0.03959999999999997,0.55,-0.55,0.03959999084472654,0.4383158942863084,-0.4535083541925178,-72.5,-72.5,-76.14525012308147,-63.744392252699065
0.03969999999999996,0.55,-0.55,0.0397001266479492,0.43874419502304873,-0.4535239213449186,-72.5,-72.5,-76.22065936146387,-63.87610541874809
0.03979999999999995,0.55,-0.55,0.03980002403259275,0.43888083507887293,-0.45347891177879135,-72.5,-72.5,-76.3458888892566,-64.05095613496593
0.03989999999999999,0.55,-0.55,0.03990015983581541,0.43913038582010117,-0.4539292427334308,-72.5,-72.5,-76.49319771479202,-64.23218832851877
0.03999999999999998,0.55,-0.55,0.04000005722045896,0.4396434211470121,-0.45397779779577935,-72.5,-72.5,-76.57299633373965,-64.51760566219856
0.04009999999999997,0.55,-0.55,0.04010019302368162,0.44022761535052735,-0.45440310280836516,-72.5,-72.5,-76.75506552637684,-64.715319489211
0.04019999999999996,0.55,-0.55,0.04020009040832517,0.44068303612660104,-0.4548391519684108,-72.5,-72.5,-76.9004145284659,-64.9238847768563
0.0403,0.55,-0.55,0.04029998779296873,0.4409605755913759,-0.4552391717619691,-72.5,-72.5,-76.99750670880375,-65.12810554922888
0.04039999999999999,0.55,-0.55,0.040400123596191384,0.44126918851949926,-0.45552350233274225,-72.5,-72.5,-77.05104609809193,-65.33259601878552
0.04049999999999998,0.55,-0.55,0.04050002098083494,0.44172537615789076,-0.4555006904554319,-72.5,-72.5,-77.15742287868538,-65.47087094831943
0.04059999999999997,0.55,-0.55,0.040600156784057595,0.4421055092902202,-0.4558311773849147,-72.5,-72.5,-77.26568008915814,-65.61718201205146
0.04069999999999996,0.55,-0.55,0.04070005416870115,0.4425260706848623,-0.4562174132026626,-72.5,-72.5,-77.3821177360735,-65.79458235184504
0.04079999999999995,0.55,-0.55,0.040800189971923806,0.44316971536955474,-0.45680589949582584,-72.5,-72.5,-77.49034399437281,-66.01647687143148
0.04089999999999999,0.55,-0.55,0.04090008735656736,0.4439887410323057,-0.45713184599217344,-72.5,-72.5,-77.63050654057248,-66.2363768324517
0.04099999999999998,0.55,-0.55,0.040999984741210915,0.44451072037764056,-0.4574885676935362,-72.5,-72.5,-77.72126235872221,-66.44484632967354
0.04109999999999997,0.55,-0.55,0.04110012054443357,0.4447890916292993,-0.4579389246078052,-72.5,-72.5,-77.82807240392543,-66.57689546381292
0.04119999999999996,0.55,-0.55,0.041200017929077126,0.44521771574852165,-0.4585239440212053,-72.5,-72.5,-77.9134156899778,-66.69178524739685
0.0413,0.55,-0.55,0.04130015373229978,0.4456629135682724,-0.45893604877234556,-72.5,-72.5,-77.9900744615759,-66.78172007085156
0.04139999999999999,0.55,-0.55,0.04140005111694334,0.4462206301569129,-0.45926212797735994,-72.5,-72.5,-78.08702093856618,-66.90761157679262
0.04149999999999998,0.55,-0.55,0.04150018692016599,0.44691392607667574,-0.45963347898039025,-72.5,-72.5,-78.19647673793375,-67.13901500094464
0.04159999999999997,0.55,-0.55,0.04160008430480955,0.4476452131173861,-0.4603984297275168,-72.5,-72.5,-78.32493591559302,-67.28918186211544
0.04169999999999996,0.55,-0.55,0.0416999816894531,0.4482756337713003,-0.4608530937461667,-72.5,-72.5,-78.42717370058793,-67.44296762788125
0.04179999999999995,0.55,-0.55,0.04180011749267576,0.4489005505060809,-0.46126074466700634,-72.5,-72.5,-78.53920541593396,-67.5863043623823
0.04189999999999999,0.55,-0.55,0.041900014877319314,0.4492721488818097,-0.4620257490488122,-72.5,-72.5,-78.59636223366371,-67.68241825942567
0.04199999999999998,0.55,-0.55,0.04200015068054197,0.44975425003938274,-0.46254796723021613,-72.5,-72.5,-78.66760203885384,-67.79539063943879
0.04209999999999997,0.55,-0.55,0.042100048065185525,0.45037122150194386,-0.4627957282040908,-72.5,-72.5,-78.78109025398972,-67.85633466584908
0.04219999999999996,0.55,-0.55,0.04220018386840818,0.45112920775885784,-0.4634118147034477,-72.5,-72.5,-78.8578023189485,-67.98417361354804
0.042300000000000004,0.55,-0.55,0.042300081253051736,0.45196898484009607,-0.46388326710688144,-72.5,-72.5,-78.93158512530422,-68.19513618567608
0.04239999999999999,0.55,-0.55,0.04239997863769529,0.452824248905645,-0.46416078742434685,-72.5,-72.5,-79.03143724674312,-68.3958242492184
0.04249999999999998,0.55,-0.55,0.04250011444091795,0.45355674112205696,-0.4647909456405001,-72.5,-72.5,-79.13285412459697,-68.51736500381922
0.04259999999999997,0.55,-0.55,0.0426000118255615,0.4539325518361967,-0.46556281046069437,-72.5,-72.5,-79.19413257576016,-68.61066326828748
0.04269999999999996,0.55,-0.55,0.04270014762878416,0.4542797855150805,-0.46627972742378176,-72.5,-72.5,-79.28788405816282,-68.67953660630376
0.04279999999999995,0.55,-0.55,0.04280004501342771,0.4549101596413153,-0.46669556543589574,-72.5,-72.5,-79.35416318273454,-68.75749560493945
0.042899999999999994,0.55,-0.55,0.04290018081665037,0.4555065545903048,-0.467065080301676,-72.5,-72.5,-79.37302731321104,-68.82724447949674
0.04299999999999998,0.55,-0.55,0.04300007820129392,0.4561818600024827,-0.4677485788500142,-72.5,-72.5,-79.42177628643303,-68.92847233913879
0.04309999999999997,0.55,-0.55,0.04310021400451658,0.45702390433587686,-0.46834712739841017,-72.5,-72.5,-79.50878809414753,-69.10359821050909
0.04319999999999996,0.55,-0.55,0.043200111389160134,0.4577200453191736,-0.4687776649027344,-72.5,-72.5,-79.54772209992348,-69.23422753655474
0.043300000000000005,0.5498004987531172,-0.5498004987531172,0.04330000877380369,0.458396283137385,-0.46952430048262705,-72.5935162094763,-72.5935162094763,-79.57502972875999,-69.30330326473013
0.043399999999999994,0.5496009975062344,-0.5496009975062344,0.043400144577026345,0.4587585289054861,-0.47017225894592873,-72.68703241895261,-72.68703241895261,-79.57588403334269,-69.39811650120564
0.04349999999999998,0.5494014962593518,-0.5494014962593518,0.0435000419616699,0.45924075560170574,-0.470695595871648,-72.78054862842893,-72.78054862842893,-79.61931223483718,-69.4407002294102
0.04359999999999997,0.5492019950124688,-0.5492019950124688,0.043600177764892556,0.45996763391595197,-0.47130572267764553,-72.87406483790522,-72.87406483790522,-79.59781271280501,-69.50767853236944
0.04369999999999996,0.5490024937655861,-0.5490024937655861,0.04370007514953611,0.4606652322122663,-0.4717448632397617,-72.96758104738156,-72.96758104738156,-79.60795860918442,-69.56960260896112
0.04379999999999995,0.5488029925187032,-0.5488029925187032,0.04380021095275877,0.461508471304124,-0.47251629165301007,-73.06109725685786,-73.06109725685786,-79.61199595774835,-69.71473865681745
0.043899999999999995,0.5486034912718205,-0.5486034912718205,0.04390010833740232,0.46235114073742634,-0.4730914530200555,-73.15461346633417,-73.15461346633417,-79.61119614339654,-69.81393542230666
0.043999999999999984,0.5484039900249378,-0.5484039900249378,0.044000005722045876,0.4630429499710039,-0.47376796879705974,-73.24812967581047,-73.24812967581047,-79.61915970488425,-69.89178591023405
0.04409999999999997,0.5482044887780548,-0.5482044887780548,0.04410014152526853,0.46364535439171706,-0.4745553406659077,-73.34164588528678,-73.34164588528678,-79.63778833801807,-69.91634222673261
0.04419999999999996,0.5480049875311721,-0.5480049875311721,0.04420003890991209,0.46399065644089305,-0.47540137885691025,-73.43516209476309,-73.43516209476309,-79.66259918761938,-69.93964002151253
0.044300000000000006,0.5478054862842893,-0.5478054862842893,0.04430017471313474,0.4645172432004381,-0.47550060126347676,-73.5286783042394,-73.5286783042394,-79.6574131888863,-70.02744254492843
0.044399999999999995,0.5476059850374065,-0.5476059850374065,0.0444000720977783,0.4650516496398396,-0.47627366356581663,-73.62219451371571,-73.62219451371571,-79.70657164075334,-70.00531915283919
0.044499999999999984,0.5474064837905237,-0.5474064837905237,0.044500207901000954,0.46579800786088893,-0.4771764833860144,-73.71571072319202,-73.71571072319202,-79.76087069339225,-70.0809356024137
0.04459999999999997,0.5472069825436409,-0.5472069825436409,0.04460010528564451,0.466559308353628,-0.47762648740201147,-73.80922693266834,-73.80922693266834,-79.74559256155145,-70.18888059015067
0.04469999999999996,0.5470074812967581,-0.5470074812967581,0.044700002670288064,0.4672495430201433,-0.47806244033974904,-73.90274314214464,-73.90274314214464,-79.83698160916559,-70.28924004797885
0.04479999999999995,0.5468079800498754,-0.5468079800498754,0.04480013847351072,0.4676801567150177,-0.4788305554334218,-73.99625935162095,-73.99625935162095,-79.86143047532293,-70.29334205827816
0.044899999999999995,0.5466084788029926,-0.5466084788029926,0.044900035858154275,0.468221158730571,-0.47952144588826767,-74.08977556109726,-74.08977556109726,-79.8274330433837,-70.29744889045912
0.044999999999999984,0.5464089775561097,-0.5464089775561097,0.04500017166137693,0.46857573846616984,-0.48036800379569045,-74.18329177057358,-74.18329177057358,-79.791845651068,-70.3278960281313
0.04509999999999997,0.5462094763092269,-0.5462094763092269,0.045100069046020486,0.4691012547105642,-0.48097972940607914,-74.27680798004987,-74.27680798004987,-79.76245791059212,-70.33977438549188
0.04519999999999996,0.5460099750623443,-0.5460099750623443,0.04520020484924314,0.46974902553857967,-0.48159801001890723,-74.37032418952619,-74.37032418952619,-79.71621918337387,-70.35992025396835
0.04530000000000001,0.5458104738154614,-0.5458104738154614,0.0453001022338867,0.4704445556480568,-0.48195580674481314,-74.46384039900249,-74.46384039900249,-79.72038766778417,-70.41422784212804
0.045399999999999996,0.5456109725685786,-0.5456109725685786,0.04539999961853025,0.47117637658409456,-0.4824507930022976,-74.5573566084788,-74.5573566084788,-79.69067922898248,-70.48333477970615
0.045499999999999985,0.5454114713216958,-0.5454114713216958,0.04550013542175291,0.47177427267134553,-0.483033266043078,-74.6508728179551,-74.6508728179551,-79.64403318845214,-70.57530796198924
0.045599999999999974,0.5452119700748129,-0.5452119700748129,0.04560003280639646,0.4722235805964635,-0.4837792758009589,-74.74438902743142,-74.74438902743142,-79.62946604926044,-70.55330174469799
0.04569999999999996,0.5450124688279302,-0.5450124688279302,0.04570016860961912,0.4726907316875784,-0.4841730690772383,-74.83790523690773,-74.83790523690773,-79.57506255461757,-70.57846830310784
0.04579999999999995,0.5448129675810475,-0.5448129675810475,0.04580006599426267,0.4730295116124694,-0.4849794331814113,-74.93142144638405,-74.93142144638405,-79.51788073233777,-70.5716298079615
0.045899999999999996,0.5446134663341646,-0.5446134663341646,0.04590020179748533,0.4735445451362737,-0.48558983545713685,-75.02493765586036,-75.02493765586036,-79.48150457851536,-70.59555994167285
0.045999999999999985,0.5444139650872818,-0.5444139650872818,0.046000099182128884,0.47427790173888185,-0.48598880000308003,-75.11845386533666,-75.11845386533666,-79.48456896486947,-70.60430455403944
0.046099999999999974,0.5442144638403991,-0.5442144638403991,0.04609999656677244,0.4749727915903012,-0.486388098961357,-75.21197007481297,-75.21197007481297,-79.47522511195497,-70.6752654522669
0.04619999999999996,0.5440149625935162,-0.5440149625935162,0.046200132369995095,0.4755202265629651,-0.4871198897471001,-75.30548628428927,-75.30548628428927,-79.48889564382999,-70.6980314578321
0.04629999999999995,0.5438154613466335,-0.5438154613466335,0.04630002975463865,0.4760869927230572,-0.48776967031322793,-75.3990024937656,-75.3990024937656,-79.46395959320519,-70.73699032027842
0.0464,0.5436159600997507,-0.5436159600997507,0.046400165557861306,0.4764660280941183,-0.48820698896283615,-75.49251870324188,-75.49251870324188,-79.40931673619039,-70.7056619471899
0.046499999999999986,0.5434164588528678,-0.5434164588528678,0.04650006294250486,0.47687549780027183,-0.4885669165896528,-75.58603491271822,-75.58603491271822,-79.312264315687,-70.71215930103132
0.046599999999999975,0.5432169576059851,-0.5432169576059851,0.04660019874572752,0.4773200371777467,-0.4898295414946748,-75.67955112219452,-75.67955112219452,-79.24795386890175,-70.65622514088582
0.046699999999999964,0.5430174563591023,-0.5430174563591023,0.04670009613037107,0.4778582278692071,-0.4903499440155001,-75.77306733167083,-75.77306733167083,-79.10488296973112,-70.60658736896185
0.04679999999999995,0.5428179551122195,-0.5428179551122195,0.046799993515014626,0.4785607763584101,-0.4905865329356156,-75.86658354114714,-75.86658354114714,-79.01569604685261,-70.68049840068636
0.0469,0.5426184538653367,-0.5426184538653367,0.04690012931823728,0.47930394297159595,-0.49076895413237903,-75.96009975062344,-75.96009975062344,-78.98708232266993,-70.71517668660397
0.046999999999999986,0.542418952618454,-0.542418952618454,0.04700002670288084,0.4797307075970244,-0.4918126814512781,-76.05361596009975,-76.05361596009975,-78.95223728011351,-70.7268506436991
0.047099999999999975,0.5422194513715711,-0.5422194513715711,0.04710016250610349,0.4802181889160765,-0.4922223614413518,-76.14713216957605,-76.14713216957605,-78.9262541350708,-70.78122607109651
0.047199999999999964,0.5420199501246883,-0.5420199501246883,0.04720005989074705,0.4804940312056403,-0.4927837008140739,-76.24064837905236,-76.24064837905236,-78.88883121647362,-70.75754268910664
0.04729999999999995,0.5418204488778056,-0.5418204488778056,0.047300195693969704,0.48088200265950387,-0.4931753627487341,-76.33416458852868,-76.33416458852868,-78.85277312803971,-70.75745159433708
0.0474,0.5416209476309227,-0.5416209476309227,0.04740009307861326,0.481231667132419,-0.49380608736423665,-76.42768079800497,-76.42768079800497,-78.7819995331851,-70.71305689892064
0.04749999999999999,0.54142144638404,-0.54142144638404,0.047499990463256814,0.48166512863159067,-0.49450022789936615,-76.5211970074813,-76.5211970074813,-78.82116888074648,-70.70116215948312
0.047599999999999976,0.541221945137157,-0.541221945137157,0.04760012626647947,0.4823411528436155,-0.49458586786634273,-76.61471321695761,-76.61471321695761,-78.82482730918122,-70.7366781868352
0.047699999999999965,0.5410224438902743,-0.5410224438902743,0.047700023651123025,0.482839446423222,-0.49535165601212755,-76.70822942643392,-76.70822942643392,-78.79333190941425,-70.77429702185097
0.047799999999999954,0.5408229426433916,-0.5408229426433916,0.04780015945434568,0.483099667520483,-0.4957193453682918,-76.80174563591022,-76.80174563591022,-78.78933257890925,-70.8026774955985
0.0479,0.5406234413965088,-0.5406234413965088,0.047900056838989236,0.4835190880576937,-0.49610036324164797,-76.89526184538653,-76.89526184538653,-78.75533793294417,-70.79614365925434
0.04799999999999999,0.5404239401496259,-0.5404239401496259,0.04800019264221189,0.48378140782602186,-0.4968251398865683,-76.98877805486285,-76.98877805486285,-78.7208090992106,-70.79147314893233
0.048099999999999976,0.5402244389027432,-0.5402244389027432,0.04810009002685545,0.48399656266430136,-0.49739495421402113,-77.08229426433914,-77.08229426433914,-78.72567182929754,-70.76336085272536
0.048199999999999965,0.5400249376558603,-0.5400249376558603,0.048199987411499,0.48446085641254505,-0.49778723068663877,-77.17581047381546,-77.17581047381546,-78.69357152722927,-70.71910073971596
0.048299999999999954,0.5398254364089776,-0.5398254364089776,0.04830012321472166,0.48498114235874873,-0.49830303778002255,-77.26932668329177,-77.26932668329177,-78.68093625292069,-70.71739120889585
0.0484,0.5396259351620948,-0.5396259351620948,0.04840002059936521,0.4855452121397552,-0.49873420681920816,-77.36284289276809,-77.36284289276809,-78.70026154396673,-70.75641004248476
0.04849999999999999,0.5394264339152121,-0.5394264339152121,0.04850015640258787,0.48592084442292566,-0.4991438878920706,-77.45635910224439,-77.45635910224439,-78.67775496640705,-70.78327365755268
0.04859999999999998,0.5392269326683292,-0.5392269326683292,0.04860005378723142,0.48625941109475895,-0.49953497591853646,-77.5498753117207,-77.5498753117207,-78.64174626845987,-70.74708612719328
0.048699999999999966,0.5390274314214465,-0.5390274314214465,0.04870018959045408,0.4865919423430203,-0.49992381379429557,-77.643391521197,-77.643391521197,-78.58195492665041,-70.76312294056231
0.048799999999999955,0.5388279301745637,-0.5388279301745637,0.048800086975097634,0.48683246415495085,-0.5002752182859245,-77.73690773067332,-77.73690773067332,-78.5326620097562,-70.75860626880264
0.0489,0.5386284289276808,-0.5386284289276808,0.04889998435974119,0.48708567575086137,-0.501024228001263,-77.83042394014963,-77.83042394014963,-78.5087598764687,-70.72884929381937
0.04899999999999999,0.5384289276807981,-0.5384289276807981,0.049000120162963845,0.4875428423657026,-0.5014531672646926,-77.92394014962593,-77.92394014962593,-78.40890064266486,-70.70602864519186
0.04909999999999998,0.5382294264339152,-0.5382294264339152,0.0491000175476074,0.4880506585439939,-0.5017488380911234,-78.01745635910224,-78.01745635910224,-78.38381150411024,-70.74282814512266
0.049199999999999966,0.5380299251870324,-0.5380299251870324,0.049200153350830056,0.4884715401375935,-0.5021622754902745,-78.11097256857855,-78.11097256857855,-78.33654179196634,-70.73688197056674
0.049299999999999955,0.5378304239401497,-0.5378304239401497,0.04930005073547361,0.4889038751311887,-0.502267896507407,-78.20448877805487,-78.20448877805487,-78.29146779330497,-70.784394957179
0.0494,0.5376309226932668,-0.5376309226932668,0.04940018653869627,0.4891828803761479,-0.5024638432985234,-78.29800498753117,-78.29800498753117,-78.24302257635841,-70.81187667774141
0.04949999999999999,0.5374314214463841,-0.5374314214463841,0.04950008392333982,0.48936690038555,-0.5030918956386139,-78.39152119700749,-78.39152119700749,-78.2009736566017,-70.74932110035608
0.04959999999999998,0.5372319201995013,-0.5372319201995013,0.049599981307983376,0.48947573464084637,-0.5036275406214743,-78.48503740648378,-78.48503740648378,-78.10340732778137,-70.70663015757428
0.049699999999999966,0.5370324189526184,-0.5370324189526184,0.04970011711120603,0.4895451856181309,-0.5041570759712328,-78.5785536159601,-78.5785536159601,-78.07379429200158,-70.67260928946847
0.049799999999999955,0.5368329177057357,-0.5368329177057357,0.04980001449584959,0.49007362383149744,-0.5046305890505535,-78.67206982543641,-78.67206982543641,-78.02438716876952,-70.68018787036182
0.0499,0.5366334164588529,-0.5366334164588529,0.04990015029907224,0.49044076357025823,-0.5049363163899149,-78.76558603491272,-78.76558603491272,-77.97323381356607,-70.72208905540457
0.04999999999999999,0.5364339152119701,-0.5364339152119701,0.0500000476837158,0.4909810736251428,-0.5049370477061924,-78.85910224438902,-78.85910224438902,-77.98786606309044,-70.73835876671423
0.05009999999999998,0.5362344139650873,-0.5362344139650873,0.050100183486938454,0.49116684263616095,-0.505352595564381,-78.95261845386533,-78.95261845386533,-77.93279521497979,-70.79914364130731
0.05019999999999997,0.5360349127182045,-0.5360349127182045,0.05020008087158201,0.49131122101199787,-0.5053923033387581,-79.04613466334163,-79.04613466334163,-77.91000292175535,-70.7885185800866
0.050299999999999956,0.5358354114713217,-0.5358354114713217,0.050299978256225564,0.4914232060929509,-0.506143833784615,-79.13965087281797,-79.13965087281797,-77.86896505136352,-70.77826065095961
0.0504,0.5356359102244389,-0.5356359102244389,0.05040011405944822,0.4915291435175032,-0.5065123976193564,-79.23316708229427,-79.23316708229427,-77.87096548451167,-70.72971662618517
0.05049999999999999,0.5354364089775562,-0.5354364089775562,0.050500011444091775,0.4917654686736194,-0.5069424357436564,-79.32668329177058,-79.32668329177058,-77.82701330254966,-70.71659509713835
0.05059999999999998,0.5352369077306733,-0.5352369077306733,0.05060014724731443,0.49220470007518163,-0.5073102456829552,-79.42019950124688,-79.42019950124688,-77.81396174081904,-70.73088771853823
0.05069999999999997,0.5350374064837906,-0.5350374064837906,0.050700044631957986,0.49269916243703193,-0.5073718975450366,-79.51371571072319,-79.51371571072319,-77.80103998713382,-70.77853585271438
0.050799999999999956,0.5348379052369078,-0.5348379052369078,0.05080018043518064,0.49298207548313816,-0.5073623247853568,-79.6072319201995,-79.6072319201995,-77.77869677035272,-70.80686647109769
0.050899999999999945,0.5346384039900249,-0.5346384039900249,0.0509000778198242,0.493091905085418,-0.5078313393615156,-79.7007481296758,-79.7007481296758,-77.8064432958441,-70.78144640071258
0.05099999999999999,0.5344389027431422,-0.5344389027431422,0.05100021362304685,0.4931413549699504,-0.5080837236747763,-79.79426433915211,-79.79426433915211,-77.76640269399408,-70.77459727556109
0.05109999999999998,0.5342394014962594,-0.5342394014962594,0.05110011100769041,0.4933163495824113,-0.5084622836105241,-79.88778054862841,-79.88778054862841,-77.70595325457661,-70.71541746550369
0.05119999999999997,0.5340399002493766,-0.5340399002493766,0.05120000839233396,0.4934525983009954,-0.5089313152079589,-79.98129675810475,-79.98129675810475,-77.67091352053271,-70.67791932310665
0.05129999999999996,0.5338403990024938,-0.5338403990024938,0.05130014419555662,0.49362819751409764,-0.5092564813237358,-80.07481296758105,-80.07481296758105,-77.6325617122985,-70.64428497295286
0.0514,0.533640897755611,-0.533640897755611,0.05140004158020017,0.4940411018680748,-0.5093620527868108,-80.16832917705736,-80.16832917705736,-77.6176343761461,-70.64126723223899
0.05149999999999999,0.5334413965087282,-0.5334413965087282,0.05150017738342283,0.4944542477767053,-0.5096463328776116,-80.26184538653366,-80.26184538653366,-77.56721061481309,-70.67750376816254
0.05159999999999998,0.5332418952618454,-0.5332418952618454,0.051600074768066384,0.49464773431516224,-0.5097532075009042,-80.35536159600997,-80.35536159600997,-77.56282668745635,-70.74332249499989
0.05169999999999997,0.5330423940149626,-0.5330423940149626,0.05170021057128904,0.4946944893696199,-0.5099059781812666,-80.44887780548629,-80.44887780548629,-77.5105765912405,-70.75530988449238
0.05179999999999996,0.5328428927680798,-0.5328428927680798,0.051800107955932595,0.49487952075090236,-0.5100896903158745,-80.5423940149626,-80.5423940149626,-77.45348552657023,-70.76385628529171
0.051899999999999946,0.532643391521197,-0.532643391521197,0.05190000534057615,0.4948781840560042,-0.5103544666205393,-80.6359102244389,-80.6359102244389,-77.39619101279945,-70.78991782011401
0.05199999999999999,0.5324438902743143,-0.5324438902743143,0.052000141143798806,0.4951245234279741,-0.5107095249131394,-80.72942643391521,-80.72942643391521,-77.39342884048156,-70.77121727098648
0.05209999999999998,0.5322443890274314,-0.5322443890274314,0.05210003852844236,0.4954019735676012,-0.5106886318719824,-80.82294264339153,-80.82294264339153,-77.35716233342407,-70.7361179312607
0.05219999999999997,0.5320448877805486,-0.5320448877805486,0.05220017433166502,0.4957996058750398,-0.5110090306986408,-80.91645885286783,-80.91645885286783,-77.36848688434246,-70.76967088782925
0.05229999999999996,0.5318453865336659,-0.5318453865336659,0.05230007171630857,0.4960198743783768,-0.5114361308218262,-81.00997506234414,-81.00997506234414,-77.38690266487708,-70.81711320762386
0.0524,0.531645885286783,-0.531645885286783,0.05240020751953123,0.4961569169671355,-0.5113278351806865,-81.10349127182045,-81.10349127182045,-77.363443338202,-70.85044036679436
0.05249999999999999,0.5314463840399003,-0.5314463840399003,0.05250010490417478,0.4961314284354304,-0.5114031085640247,-81.19700748129675,-81.19700748129675,-77.34626813831059,-70.84989291057497
0.05259999999999998,0.5312468827930175,-0.5312468827930175,0.05260000228881834,0.4961846458949015,-0.5117926989192688,-81.29052369077306,-81.29052369077306,-77.32037732418682,-70.82174778611316
0.05269999999999997,0.5310473815461347,-0.5310473815461347,0.05270013809204099,0.49632046733691765,-0.5120882520601818,-81.38403990024936,-81.38403990024936,-77.29406735606608,-70.80621395822126
0.05279999999999996,0.5308478802992519,-0.5308478802992519,0.05280003547668455,0.4964379836891101,-0.5123584341269863,-81.47755610972568,-81.47755610972568,-77.30702573101063,-70.76844042979565
0.05289999999999995,0.5306483790523691,-0.5306483790523691,0.052900171279907204,0.4967634468506318,-0.5125680938972066,-81.57107231920199,-81.57107231920199,-77.28593196613538,-70.7566338694441
0.05299999999999999,0.5304488778054863,-0.5304488778054863,0.05300006866455076,0.49714091206434624,-0.5128011065299695,-81.66458852867831,-81.66458852867831,-77.2521211418472,-70.80699535878293
0.05309999999999998,0.5302493765586035,-0.5302493765586035,0.053100204467773415,0.49732476122112196,-0.5128751851787341,-81.75810473815461,-81.75810473815461,-77.20374782337552,-70.81105656883256
0.05319999999999997,0.5300498753117208,-0.5300498753117208,0.05320010185241697,0.4974138653705734,-0.5127121344733161,-81.85162094763093,-81.85162094763093,-77.12402714778507,-70.82305974259077
0.05329999999999996,0.5298503740648379,-0.5298503740648379,0.053299999237060525,0.4975803170025441,-0.5125646990100218,-81.94513715710724,-81.94513715710724,-77.01218021588035,-70.82290104525819
0.0534,0.5296508728179552,-0.5296508728179552,0.05340013504028318,0.49747329940608187,-0.5132257414835677,-82.03865336658355,-82.03865336658355,-76.94284164930322,-70.82634526128813
0.05349999999999999,0.5294513715710724,-0.5294513715710724,0.053500032424926736,0.4976506999731731,-0.5135176084451434,-82.13216957605985,-82.13216957605985,-76.95028814518477,-70.76367874457293
0.05359999999999998,0.5292518703241895,-0.5292518703241895,0.05360016822814939,0.49786464172634004,-0.5136689150062759,-82.22568578553616,-82.22568578553616,-76.8796831297549,-70.78052363721721
0.05369999999999997,0.5290523690773068,-0.5290523690773068,0.05370006561279295,0.4982189382679032,-0.5138470894722477,-82.31920199501246,-82.31920199501246,-76.81419108372913,-70.79824024859286
0.05379999999999996,0.528852867830424,-0.528852867830424,0.0538002014160156,0.49845891379683943,-0.5139424593686472,-82.41271820448878,-82.41271820448878,-76.76280873053777,-70.80367937244121
0.05389999999999995,0.5286533665835412,-0.5286533665835412,0.05390009880065916,0.49850838042430234,-0.5137039475715465,-82.50623441396509,-82.50623441396509,-76.71358343914854,-70.85568374912994
0.05399999999999999,0.5284538653366584,-0.5284538653366584,0.05399999618530271,0.4985244190030707,-0.5137917843191566,-82.5997506234414,-82.5997506234414,-76.68592975388479,-70.84092393640978
0.05409999999999998,0.5282543640897756,-0.5282543640897756,0.05410013198852537,0.49844603203764276,-0.5140494629812605,-82.6932668329177,-82.6932668329177,-76.68970618733617,-70.81506122134577
0.05419999999999997,0.5280548628428927,-0.5280548628428927,0.05420002937316892,0.4984218709192062,-0.5142697618884476,-82.78678304239402,-82.78678304239402,-76.633525995299,-70.7865139272366
0.05429999999999996,0.52785536159601,-0.52785536159601,0.05430016517639158,0.4984758757573841,-0.5146023673964338,-82.88029925187033,-82.88029925187033,-76.62177324483987,-70.71286811011649
0.054400000000000004,0.5276558603491273,-0.5276558603491273,0.054400062561035134,0.49867389291175573,-0.5150932492497773,-82.97381546134663,-82.97381546134663,-76.62674096915735,-70.69323303960869
0.05449999999999999,0.5274563591022444,-0.5274563591022444,0.05450019836425779,0.49900434095543056,-0.5149483947117667,-83.06733167082294,-83.06733167082294,-76.61904318877143,-70.74838618953015
0.05459999999999998,0.5272568578553616,-0.5272568578553616,0.054600095748901345,0.4991366661767388,-0.5148418583658361,-83.16084788029924,-83.16084788029924,-76.5972151979494,-70.75498766981484
0.05469999999999997,0.5270573566084789,-0.5270573566084789,0.0546999931335449,0.4992062490869539,-0.5146655602278711,-83.25436408977556,-83.25436408977556,-76.60618825213145,-70.78075129547383
0.05479999999999996,0.5268578553615961,-0.5268578553615961,0.054800128936767556,0.4990626118812436,-0.5150331918100234,-83.34788029925187,-83.34788029925187,-76.57635258503431,-70.78769311143088
0.05489999999999995,0.5266583541147133,-0.5266583541147133,0.05490002632141111,0.49899453366196755,-0.5150131365756326,-83.44139650872819,-83.44139650872819,-76.55704492418019,-70.75911248247203
0.05499999999999999,0.5264588528678305,-0.5264588528678305,0.05500016212463377,0.4989186039342103,-0.5151696343427075,-83.5349127182045,-83.5349127182045,-76.5086786010898,-70.73054369184402
0.05509999999999998,0.5262593516209476,-0.5262593516209476,0.05510005950927732,0.4989693204316565,-0.5153474897082351,-83.6284289276808,-83.6284289276808,-76.50751747100746,-70.68925061965926
0.05519999999999997,0.5260598503740649,-0.5260598503740649,0.05520019531249998,0.49914963392078326,-0.5155592047498508,-83.7219451371571,-83.7219451371571,-76.5311422505863,-70.68272013571433
0.05529999999999996,0.525860349127182,-0.525860349127182,0.05530009269714353,0.4994659300341534,-0.5153479254506071,-83.81546134663341,-83.81546134663341,-76.49391179295633,-70.7425056694046
0.055400000000000005,0.5256608478802993,-0.5256608478802993,0.05539999008178709,0.49948360883509707,-0.5152192603124593,-83.90897755610972,-83.90897755610972,-76.49853045163944,-70.7726289809861
0.055499999999999994,0.5254613466334165,-0.5254613466334165,0.05550012588500974,0.49939105415982377,-0.5153716769695946,-84.00249376558602,-84.00249376558602,-76.51883136957957,-70.80944369872013
0.05559999999999998,0.5252618453865336,-0.5252618453865336,0.0556000232696533,0.4993259410859257,-0.5152979356867525,-84.09600997506233,-84.09600997506233,-76.51466029779226,-70.81501049817327
0.05569999999999997,0.5250623441396509,-0.5250623441396509,0.055700159072875954,0.4991543789887965,-0.5154585317828864,-84.18952618453865,-84.18952618453865,-76.5059084333829,-70.75431431042604
0.05579999999999996,0.5248628428927682,-0.5248628428927682,0.05580005645751951,0.49904233321514324,-0.5154452163097786,-84.28304239401497,-84.28304239401497,-76.50439510789982,-70.72524300114422
0.05589999999999995,0.5246633416458854,-0.5246633416458854,0.055900192260742165,0.4991806946937185,-0.5157860468201884,-84.37655860349128,-84.37655860349128,-76.51703548502323,-70.6850218908376
0.055999999999999994,0.5244638403990025,-0.5244638403990025,0.05600008964538572,0.49926591026533823,-0.5158789956062063,-84.4700748129676,-84.4700748129676,-76.57305020096948,-70.6696668848533
0.05609999999999998,0.5242643391521197,-0.5242643391521197,0.056099987030029275,0.4994916337980607,-0.5154843875029486,-84.56359102244389,-84.56359102244389,-76.56443163565987,-70.74185425594258
0.05619999999999997,0.524064837905237,-0.524064837905237,0.05620012283325193,0.49939930160410373,-0.5154890486661069,-84.65710723192021,-84.65710723192021,-76.5768343892519,-70.77997471938698
0.05629999999999996,0.5238653366583541,-0.5238653366583541,0.056300020217895486,0.499351101879866,-0.5152195505269052,-84.75062344139651,-84.75062344139651,-76.57967440646104,-70.78483211467626
0.056400000000000006,0.5236658354114714,-0.5236658354114714,0.05640015602111814,0.49919395146009204,-0.5152913202712605,-84.84413965087282,-84.84413965087282,-76.582155141442,-70.78758332583868
0.056499999999999995,0.5234663341645885,-0.5234663341645885,0.0565000534057617,0.4990536284169719,-0.5151788309780831,-84.93765586034912,-84.93765586034912,-76.58890830247685,-70.76425712074028
0.056599999999999984,0.5232668329177057,-0.5232668329177057,0.05660018920898435,0.4989784672603589,-0.5155166612290483,-85.03117206982543,-85.03117206982543,-76.55185647724159,-70.76737570900976
0.05669999999999997,0.523067331670823,-0.523067331670823,0.05670008659362791,0.4990549169284283,-0.5156277572080644,-85.12468827930174,-85.12468827930174,-76.60961571026887,-70.72339182063116
0.05679999999999996,0.5228678304239402,-0.5228678304239402,0.05679998397827146,0.49918824739009077,-0.5154172015903379,-85.21820448877806,-85.21820448877806,-76.63151326988041,-70.7502810785999
0.05689999999999995,0.5226683291770574,-0.5226683291770574,0.05690011978149412,0.49929400189259915,-0.5153676843663301,-85.31172069825436,-85.31172069825436,-76.57815212551083,-70.84506522978941
0.056999999999999995,0.5224688279301746,-0.5224688279301746,0.05700001716613767,0.4991137558015796,-0.5150882290011355,-85.40523690773068,-85.40523690773068,-76.63021540753729,-70.881211584039
0.057099999999999984,0.5222693266832917,-0.5222693266832917,0.05710015296936033,0.49891619363439393,-0.5148597441352276,-85.49875311720697,-85.49875311720697,-76.66704676051776,-70.88845549746765
0.05719999999999997,0.522069825436409,-0.522069825436409,0.057200050354003884,0.4988223476437418,-0.5147980292210292,-85.5922693266833,-85.5922693266833,-76.6421868444272,-70.86329974372562
0.05729999999999996,0.5218703241895262,-0.5218703241895262,0.05730018615722654,0.49850360421321344,-0.5146266372070585,-85.68578553615961,-85.68578553615961,-76.65677644760225,-70.8729366524072
0.05740000000000001,0.5216708229426434,-0.5216708229426434,0.057400083541870095,0.4984100768090205,-0.5150092011520052,-85.7793017456359,-85.7793017456359,-76.68745506460259,-70.82636324515468
0.057499999999999996,0.5214713216957606,-0.5214713216957606,0.05749998092651365,0.4986135858751661,-0.5149277341825096,-85.87281795511221,-85.87281795511221,-76.69477144812065,-70.87024607058711
0.057599999999999985,0.5212718204488778,-0.5212718204488778,0.057600116729736306,0.49869009847359713,-0.5148478338847531,-85.96633416458853,-85.96633416458853,-76.76144143546455,-70.89448346009073
0.057699999999999974,0.521072319201995,-0.521072319201995,0.05770001411437986,0.4988153242180244,-0.5145095763129839,-86.05985037406485,-86.05985037406485,-76.75564130343558,-70.99081131342359
0.05779999999999996,0.5208728179551123,-0.5208728179551123,0.05780014991760252,0.4987079095896068,-0.5141130297248785,-86.15336658354116,-86.15336658354116,-76.74265757113277,-71.03838125016117
0.05789999999999995,0.5206733167082295,-0.5206733167082295,0.05790004730224607,0.4984115746728991,-0.5140216489747811,-86.24688279301746,-86.24688279301746,-76.80136710522484,-71.02100148994322
0.057999999999999996,0.5204738154613466,-0.5204738154613466,0.05800018310546873,0.49828589921845806,-0.5135070614680803,-86.34039900249377,-86.34039900249377,-76.83215612582863,-70.98507670639177
0.058099999999999985,0.5202743142144638,-0.5202743142144638,0.05810008049011228,0.497951344005048,-0.5139160076342111,-86.43391521197007,-86.43391521197007,-76.81910214131868,-70.99549983759763
0.058199999999999974,0.5200748129675811,-0.5200748129675811,0.05819997787475584,0.4979238590253466,-0.5140818323443959,-86.52743142144638,-86.52743142144638,-76.8196227129914,-70.98607133465957
0.05829999999999996,0.5198753117206982,-0.5198753117206982,0.05830011367797849,0.49815383836154187,-0.5135493223198349,-86.62094763092269,-86.62094763092269,-76.8449052345214,-71.01415182971105
0.05840000000000001,0.5196758104738155,-0.5196758104738155,0.05840001106262205,0.4980402242957968,-0.5134616718193924,-86.71446384039899,-86.71446384039899,-76.84289541648769,-71.06561815237349
0.058499999999999996,0.5194763092269327,-0.5194763092269327,0.058500146865844704,0.49787641792675286,-0.5132067919531895,-86.8079800498753,-86.8079800498753,-76.83768451771775,-71.1475189353362
0.058599999999999985,0.5192768079800498,-0.5192768079800498,0.05860004425048826,0.4976005162428536,-0.5130579824404216,-86.9014962593516,-86.9014962593516,-76.83977060030526,-71.15512165094366
0.058699999999999974,0.5190773067331671,-0.5190773067331671,0.058700180053710915,0.4973260739579089,-0.5127363158128042,-86.99501246882794,-86.99501246882794,-76.81025270805489,-71.19657741438733
0.05879999999999996,0.5188778054862843,-0.5188778054862843,0.05880007743835447,0.497061872466043,-0.5128852289041801,-87.08852867830424,-87.08852867830424,-76.82190559306736,-71.18080444048175
0.05889999999999995,0.5186783042394015,-0.5186783042394015,0.058900213241577126,0.4968697544143325,-0.5129946232558822,-87.18204488778056,-87.18204488778056,-76.84596094130907,-71.16379153220291
0.059,0.5184788029925187,-0.5184788029925187,0.05900011062622068,0.4969252623647324,-0.5126992480816319,-87.27556109725685,-87.27556109725685,-76.86628145579074,-71.21983135152838
0.059099999999999986,0.5182793017456359,-0.5182793017456359,0.059100008010864236,0.4969725600146616,-0.5125626785344073,-87.36907730673317,-87.36907730673317,-76.91410316839345,-71.22421108317843
0.059199999999999975,0.5180798004987531,-0.5180798004987531,0.05920014381408689,0.4968138065169615,-0.5122506100369258,-87.46259351620948,-87.46259351620948,-76.92383807032044,-71.32350844756459
0.059299999999999964,0.5178802992518703,-0.5178802992518703,0.05930004119873045,0.4966791404209158,-0.5117528089055212,-87.55610972568579,-87.55610972568579,-76.95655269081935,-71.37378799133283
0.05939999999999995,0.5176807980049876,-0.5176807980049876,0.0594001770019531,0.49628088632436396,-0.5117429114385533,-87.64962593516209,-87.64962593516209,-77.00923801203658,-71.38371869241892
0.0595,0.5174812967581048,-0.5174812967581048,0.05950007438659666,0.496007655027794,-0.5114442150666898,-87.7431421446384,-87.7431421446384,-77.00359964523152,-71.4109712685646
0.059599999999999986,0.5172817955112219,-0.5172817955112219,0.059600210189819314,0.4958117411934648,-0.5116604335804175,-87.83665835411472,-87.83665835411472,-76.99869242206105,-71.40961573674409
0.059699999999999975,0.5170822942643392,-0.5170822942643392,0.05970010757446287,0.4957213546143188,-0.5112398896018131,-87.93017456359102,-87.93017456359102,-77.02975175396075,-71.42077740989798
0.059799999999999964,0.5168827930174564,-0.5168827930174564,0.05980000495910642,0.49564796290103097,-0.5111610111185257,-88.02369077306733,-88.02369077306733,-77.03305375468483,-71.45291706350272
0.05989999999999995,0.5166832917705736,-0.5166832917705736,0.05990014076232908,0.4955689408582866,-0.5109090176922757,-88.11720698254364,-88.11720698254364,-77.1171692488078,-71.5030705950155
0.06,0.5164837905236908,-0.5164837905236908,0.060000038146972634,0.4953250274125883,-0.5104610612764724,-88.21072319201994,-88.21072319201994,-77.11509800294424,-71.59090552206358
0.06009999999999999,0.516284289276808,-0.516284289276808,0.06010017395019529,0.4950486300561405,-0.5103052613348312,-88.30423940149625,-88.30423940149625,-77.1808804940328,-71.64339271348271
0.060199999999999976,0.5160847880299252,-0.5160847880299252,0.060200071334838845,0.49476589882604116,-0.5102117446782806,-88.39775561097257,-88.39775561097257,-77.21864654948162,-71.66983965232632
0.060299999999999965,0.5158852867830425,-0.5158852867830425,0.0603002071380615,0.49433540344714877,-0.5099297552728256,-88.49127182044887,-88.49127182044887,-77.21405231016627,-71.71840515639087
0.060399999999999954,0.5156857855361596,-0.5156857855361596,0.060400104522705056,0.4941054337298388,-0.5097249905965197,-88.58478802992519,-88.58478802992519,-77.22692020032865,-71.76562570756772
0.0605,0.5154862842892768,-0.5154862842892768,0.06050000190734861,0.49393798437674746,-0.5098349076495167,-88.6783042394015,-88.6783042394015,-77.28064771264876,-71.73926040753824
0.06059999999999999,0.515286783042394,-0.515286783042394,0.06060013771057127,0.4939424578119486,-0.5094182232428789,-88.7718204488778,-88.7718204488778,-77.3125902215451,-71.7863463168559
0.060699999999999976,0.5150872817955112,-0.5150872817955112,0.06070003509521482,0.49381159653319345,-0.5091530437388895,-88.86533665835412,-88.86533665835412,-77.35678194522407,-71.90615601722642
0.060799999999999965,0.5148877805486284,-0.5148877805486284,0.06080017089843748,0.4936073788425445,-0.5088750850346784,-88.95885286783043,-88.95885286783043,-77.38245194835548,-71.96351129577823
0.060899999999999954,0.5146882793017457,-0.5146882793017457,0.06090006828308103,0.49325112418162154,-0.508519923742459,-89.05236907730674,-89.05236907730674,-77.40960707689888,-72.03818957657664
0.061,0.5144887780548628,-0.5144887780548628,0.06100020408630369,0.4928707924354789,-0.5083557996143228,-89.14588528678304,-89.14588528678304,-77.4164306038247,-72.07952499856664
0.06109999999999999,0.5142892768079801,-0.5142892768079801,0.06110010147094724,0.4925491029332359,-0.5081289782627766,-89.23940149625935,-89.23940149625935,-77.41108389612204,-72.15231846508199
0.06119999999999998,0.5140897755610973,-0.5140897755610973,0.0611999988555908,0.4924368604709959,-0.5079449743867078,-89.33291770573565,-89.33291770573565,-77.45096990091312,-72.14256588088563
0.061299999999999966,0.5138902743142144,-0.5138902743142144,0.061300134658813454,0.49232454475864296,-0.5076318806195504,-89.42643391521196,-89.42643391521196,-77.48382907528398,-72.17659509115074
0.061399999999999955,0.5136907730673317,-0.5136907730673317,0.06140003204345701,0.49220032144418185,-0.5074674361718614,-89.5199501246883,-89.5199501246883,-77.54157417844706,-72.24326786933074
0.0615,0.513491271820449,-0.513491271820449,0.061500167846679665,0.49207367170809285,-0.507145027780463,-89.61346633416458,-89.61346633416458,-77.59589918459335,-72.39369408583727
0.06159999999999999,0.513291770573566,-0.513291770573566,0.06160006523132322,0.4916487537943155,-0.5067812454997017,-89.70698254364089,-89.70698254364089,-77.61186778105944,-72.46936067125549
0.06169999999999998,0.5130922693266833,-0.5130922693266833,0.061700201034545876,0.49122968553928337,-0.5066192243861749,-89.8004987531172,-89.8004987531172,-77.6448974485908,-72.50185642987695
0.061799999999999966,0.5128927680798006,-0.5128927680798006,0.06180009841918943,0.49094911711217853,-0.5061138772023145,-89.89401496259352,-89.89401496259352,-77.68140786159948,-72.58653515651349
0.061899999999999955,0.5126932668329178,-0.5126932668329178,0.061899995803832986,0.49052101311252316,-0.5062990138397282,-89.98753117206984,-89.98753117206984,-77.73728266461012,-72.58917744661699
0.062,0.512493765586035,-0.512493765586035,0.06200013160705564,0.49029421873257667,-0.5060895549893276,-90.08104738154614,-90.08104738154614,-77.79751760259315,-72.5909647828203
0.06209999999999999,0.5122942643391522,-0.5122942643391522,0.0621000289916992,0.49022762433671707,-0.5058369045277232,-90.17456359102243,-90.17456359102243,-77.84249116031512,-72.67710894899493
0.06219999999999998,0.5120947630922693,-0.5120947630922693,0.06220016479492185,0.4901273146436428,-0.5053089679460113,-90.26807980049875,-90.26807980049875,-77.92352868147961,-72.76389736546352
0.062299999999999967,0.5118952618453866,-0.5118952618453866,0.06230006217956541,0.48990760849550197,-0.5051453428047703,-90.36159600997506,-90.36159600997506,-77.99104104712526,-72.88283473130035
0.062399999999999956,0.5116957605985037,-0.5116957605985037,0.062400197982788064,0.48946465366999214,-0.5049276685011376,-90.45511221945138,-90.45511221945138,-78.02587317507464,-72.98104590855934
0.0625,0.5114962593516209,-0.5114962593516209,0.06250009536743162,0.489019766268261,-0.504624487247376,-90.54862842892769,-90.54862842892769,-78.08513309584069,-73.03092374420419
0.06259999999999999,0.5112967581047381,-0.5112967581047381,0.06259999275207517,0.48858812653618117,-0.5045127727280757,-90.64214463840399,-90.64214463840399,-78.10315916335192,-73.07664172256173
0.06269999999999998,0.5110972568578553,-0.5110972568578553,0.06270012855529783,0.4884405461302069,-0.5043516568927906,-90.7356608478803,-90.7356608478803,-78.12151142239746,-73.12024524682124
0.06279999999999997,0.5108977556109726,-0.5108977556109726,0.06280002593994138,0.4882522600427144,-0.5040428688462119,-90.8291770573566,-90.8291770573566,-78.20586289155958,-73.17239053493101
0.06289999999999996,0.5106982543640898,-0.5106982543640898,0.06290016174316404,0.4881485489158074,-0.5037720684356857,-90.92269326683292,-90.92269326683292,-78.25372027331645,-73.2409070013571
0.063,0.5104987531172069,-0.5104987531172069,0.0630000591278076,0.4878451348345671,-0.5035762256270464,-91.01620947630921,-91.01620947630921,-78.29887930531889,-73.35413728331382
0.06309999999999999,0.5102992518703242,-0.5102992518703242,0.06310019493103025,0.4875789678491243,-0.5031286381822307,-91.10972568578552,-91.10972568578552,-78.36472602279815,-73.43100101493057
0.06319999999999998,0.5100997506234415,-0.5100997506234415,0.0632000923156738,0.4872399357991209,-0.5026715457714543,-91.20324189526184,-91.20324189526184,-78.37820622847481,-73.52788073033172
0.06329999999999997,0.5099002493765585,-0.5099002493765585,0.06329998970031736,0.48666993861312546,-0.5028740776067699,-91.29675810473816,-91.29675810473816,-78.42648832521795,-73.57220441165877
0.06339999999999996,0.5097007481296758,-0.5097007481296758,0.06340012550354002,0.4862845374979693,-0.5027541194771856,-91.39027431421448,-91.39027431421448,-78.44692895483301,-73.62468559927548
0.0635,0.5095012468827931,-0.5095012468827931,0.06350002288818357,0.4859921893697622,-0.5022240497050763,-91.48379052369079,-91.48379052369079,-78.48537408438655,-73.68374174792145
0.06359999999999999,0.5093017456359102,-0.5093017456359102,0.06360015869140623,0.4857647103822781,-0.5021213125759396,-91.57730673316708,-91.57730673316708,-78.55468859983091,-73.69189285845219
0.06369999999999998,0.5091022443890274,-0.5091022443890274,0.06370005607604978,0.4856529541312916,-0.5017851105551859,-91.6708229426434,-91.6708229426434,-78.64715739305637,-73.77555221469389
0.06379999999999997,0.5089027431421447,-0.5089027431421447,0.06380019187927244,0.4854196970387457,-0.5013387440657723,-91.7643391521197,-91.7643391521197,-78.67207613331554,-73.93390002178369
0.06389999999999996,0.5087032418952618,-0.5087032418952618,0.063900089263916,0.4850545735114589,-0.5010179668908745,-91.85785536159601,-91.85785536159601,-78.77591072569342,-74.03956253953993
0.06399999999999995,0.5085037406483791,-0.5085037406483791,0.06399998664855955,0.4846964457292904,-0.500840328354417,-91.95137157107231,-91.95137157107231,-78.87735498348418,-74.01952949874006
0.06409999999999999,0.5083042394014963,-0.5083042394014963,0.0641001224517822,0.48418247530279057,-0.5008436760803637,-92.04488778054862,-92.04488778054862,-78.9069378498448,-74.06146120863895
0.06419999999999998,0.5081047381546134,-0.5081047381546134,0.06420001983642576,0.48370416908926483,-0.5005516320750231,-92.13840399002494,-92.13840399002494,-78.96636132476296,-74.08899968331444
0.06429999999999997,0.5079052369077307,-0.5079052369077307,0.06430015563964842,0.4835303315026464,-0.5000873838430322,-92.23192019950125,-92.23192019950125,-79.01651068144993,-74.1334628446025
0.06439999999999996,0.5077057356608479,-0.5077057356608479,0.06440005302429197,0.4833288633155345,-0.4998873735547716,-92.32543640897757,-92.32543640897757,-79.1323362479318,-74.19195098356916
0.0645,0.507506234413965,-0.507506234413965,0.06450018882751463,0.48312278482582854,-0.4997098159395462,-92.41895261845386,-92.41895261845386,-79.22166916834581,-74.2762022953095
0.06459999999999999,0.5073067331670823,-0.5073067331670823,0.06460008621215818,0.48287308235395654,-0.4992903595543513,-92.51246882793016,-92.51246882793016,-79.31622702701439,-74.37297463043762
0.06469999999999998,0.5071072319201995,-0.5071072319201995,0.06469998359680174,0.48240408919954064,-0.49893673939480715,-92.60598503740648,-92.60598503740648,-79.43958782204388,-74.45045163852073
0.06479999999999997,0.5069077306733167,-0.5069077306733167,0.06480011940002439,0.4819841492310296,-0.4990271083746371,-92.6995012468828,-92.6995012468828,-79.50778116756173,-74.49333050391343
0.06489999999999996,0.5067082294264339,-0.5067082294264339,0.06490001678466795,0.48132297554436443,-0.49888210232130803,-92.79301745635911,-92.79301745635911,-79.61267996507743,-74.53228487048104
0.06499999999999995,0.5065087281795511,-0.5065087281795511,0.0650001525878906,0.4810423693759426,-0.4986246694391612,-92.88653366583542,-92.88653366583542,-79.65331527809307,-74.56475305816235
0.06509999999999999,0.5063092269326683,-0.5063092269326683,0.06510004997253416,0.48078455326615355,-0.49799070803042256,-92.98004987531172,-92.98004987531172,-79.73329389841825,-74.59459114106464
0.06519999999999998,0.5061097256857856,-0.5061097256857856,0.06520018577575681,0.4806850171249241,-0.49777568538511713,-93.07356608478804,-93.07356608478804,-79.79221074974795,-74.73476415964774
0.06529999999999997,0.5059102244389028,-0.5059102244389028,0.06530008316040037,0.4804382885565085,-0.49753765249449305,-93.16708229426435,-93.16708229426435,-79.89094613549841,-74.82263931789068
0.06539999999999996,0.5057107231920199,-0.5057107231920199,0.06539998054504392,0.48006342627029014,-0.4972918328769652,-93.26059850374065,-93.26059850374065,-80.0096035394958,-74.91161005741029
0.0655,0.5055112219451372,-0.5055112219451372,0.06550011634826658,0.47973590456538207,-0.4968877052794473,-93.35411471321696,-93.35411471321696,-80.0779245581824,-75.05595015674064
0.06559999999999999,0.5053117206982544,-0.5053117206982544,0.06560001373291013,0.4792390144003245,-0.4969119309327091,-93.44763092269326,-93.44763092269326,-80.16364363486653,-75.06387381214327
0.06569999999999998,0.5051122194513715,-0.5051122194513715,0.06570014953613279,0.4788274686346869,-0.4966577581305158,-93.54114713216957,-93.54114713216957,-80.22675031411815,-75.09563720049037
0.06579999999999997,0.5049127182044888,-0.5049127182044888,0.06580004692077634,0.47851560223489853,-0.4964808771126693,-93.63466334164588,-93.63466334164588,-80.32110060455,-75.13968724742507
0.06589999999999996,0.504713216957606,-0.504713216957606,0.065900182723999,0.478358327641326,-0.49602079638916446,-93.72817955112218,-93.72817955112218,-80.44262996519933,-75.19976810891178
0.06599999999999995,0.5045137157107232,-0.5045137157107232,0.06600008010864256,0.47802987234102595,-0.49568377178367057,-93.8216957605985,-93.8216957605985,-80.53899543150588,-75.2905943655453
0.06609999999999999,0.5043142144638404,-0.5043142144638404,0.06610021591186521,0.47778199629458395,-0.49552510632622254,-93.91521197007482,-93.91521197007482,-80.65301094973093,-75.42875379627847
0.06619999999999998,0.5041147132169577,-0.5041147132169577,0.06620011329650877,0.47741772386829934,-0.4952574902279627,-94.00872817955113,-94.00872817955113,-80.77160298009731,-75.49128670488537
0.06629999999999997,0.5039152119700748,-0.5039152119700748,0.06630001068115232,0.47691188167207804,-0.4950088261854643,-94.10224438902743,-94.10224438902743,-80.85061862356912,-75.56853361822175
0.06639999999999996,0.503715710723192,-0.503715710723192,0.06640014648437498,0.47643453726799573,-0.4948267197417856,-94.19576059850374,-94.19576059850374,-80.95630543895116,-75.60528972478939
0.0665,0.5035162094763093,-0.5035162094763093,0.06650004386901853,0.4760736067504407,-0.4944610410010109,-94.28927680798006,-94.28927680798006,-81.00165068175984,-75.6734421661055
0.06659999999999999,0.5033167082294264,-0.5033167082294264,0.06660017967224119,0.47574168982321885,-0.4942992512152813,-94.38279301745636,-94.38279301745636,-81.10435594909067,-75.70826702848937
0.06669999999999998,0.5031172069825436,-0.5031172069825436,0.06670007705688474,0.47556450754691487,-0.4939850651653679,-94.47630922693267,-94.47630922693267,-81.21722547377065,-75.75212266956311
0.06679999999999997,0.5029177057356609,-0.5029177057356609,0.0668002128601074,0.4753015895094548,-0.493685710788382,-94.56982543640898,-94.56982543640898,-81.28814204202382,-75.85378060228815
0.06689999999999996,0.502718204488778,-0.502718204488778,0.06690011024475095,0.4749786188512579,-0.49366844875516935,-94.66334164588528,-94.66334164588528,-81.43662070813171,-75.98890497738408
0.06699999999999995,0.5025187032418953,-0.5025187032418953,0.06700000762939451,0.474571443432843,-0.49325646499528153,-94.7568578553616,-94.7568578553616,-81.55709896138202,-76.04346447242489
0.06709999999999999,0.5023192019950125,-0.5023192019950125,0.06710014343261717,0.4742042595440884,-0.49294659856761125,-94.85037406483791,-94.85037406483791,-81.63842125276413,-76.12069682577953
0.06719999999999998,0.5021197007481297,-0.5021197007481297,0.06720004081726072,0.4737262097182423,-0.492724917893764,-94.94389027431421,-94.94389027431421,-81.72892015487103,-76.18281982904416
0.06729999999999997,0.5019201995012469,-0.5019201995012469,0.06730017662048338,0.47346075735863663,-0.49264222856432077,-95.03740648379053,-95.03740648379053,-81.8233359872771,-76.18163681269509
0.06739999999999996,0.501720698254364,-0.501720698254364,0.06740007400512693,0.4732521989586805,-0.49198413444652955,-95.13092269326683,-95.13092269326683,-81.9088487159255,-76.23929415114594
0.0675,0.5015211970074813,-0.5015211970074813,0.06750020980834959,0.47302695855086985,-0.49196915245812695,-95.22443890274315,-95.22443890274315,-82.07225893588473,-76.29641902224118
0.0676,0.5013216957605985,-0.5013216957605985,0.06760010719299314,0.4726515961307912,-0.49177451964494023,-95.31795511221944,-95.31795511221944,-82.21165516212984,-76.35017513345257
0.06769999999999998,0.5011221945137156,-0.5011221945137156,0.0677000045776367,0.4723614265213002,-0.4914544108084006,-95.41147132169576,-95.41147132169576,-82.32362890467988,-76.4865108809706
0.06779999999999997,0.5009226932668329,-0.5009226932668329,0.06780014038085935,0.4719654867860636,-0.491325371442944,-95.50498753117208,-95.50498753117208,-82.43759965728353,-76.54924497609588
0.06789999999999996,0.5007231920199502,-0.5007231920199502,0.06790003776550291,0.4714750542898718,-0.49124576574265155,-95.59850374064837,-95.59850374064837,-82.54315347096654,-76.58455792564759
0.06799999999999995,0.5005236907730674,-0.5005236907730674,0.06800017356872556,0.4710200377617142,-0.49116989308985937,-95.6920199501247,-95.6920199501247,-82.63769320904345,-76.63871592584684
0.0681,0.5003241895261845,-0.5003241895261845,0.06810007095336912,0.47081133026100697,-0.49085280346029525,-95.785536159601,-95.785536159601,-82.70222075942695,-76.66039906274975
0.06819999999999998,0.5001246882793018,-0.5001246882793018,0.06820020675659177,0.4703862661084375,-0.49024974893084483,-95.87905236907731,-95.87905236907731,-82.79434514290571,-76.70421102059294
0.06829999999999997,0.49992518703241895,-0.49992518703241895,0.06830010414123533,0.47019123708347593,-0.49036264102823585,-95.97256857855362,-95.97256857855362,-82.90813569138474,-76.80431875028725
0.06839999999999996,0.49972568578553617,-0.49972568578553617,0.06840000152587888,0.46994917135444086,-0.4900968048535428,-96.06608478802993,-96.06608478802993,-83.04133599838894,-76.93134166804431
0.0685,0.4995261845386534,-0.4995261845386534,0.06850013732910154,0.4696773982515858,-0.48953847819103574,-96.15960099750623,-96.15960099750623,-83.15867589876646,-77.03442313392608
0.0686,0.49932668329177055,-0.49932668329177055,0.0686000347137451,0.4692093081258423,-0.4896165607634473,-96.25311720698254,-96.25311720698254,-83.2799317967884,-77.11819050723366
0.06869999999999998,0.4991271820448878,-0.4991271820448878,0.06870017051696775,0.4687325344819774,-0.4896292277000587,-96.34663341645884,-96.34663341645884,-83.38274057757272,-77.18089057999049
0.06879999999999997,0.498927680798005,-0.498927680798005,0.0688000679016113,0.468502570351474,-0.4893569345063708,-96.44014962593516,-96.44014962593516,-83.5055214059842,-77.21523876573276
0.06889999999999996,0.4987281795511222,-0.4987281795511222,0.06890020370483396,0.46810844904650595,-0.4889778178972064,-96.53366583541148,-96.53366583541148,-83.63487742389717,-77.22125002973712
0.06899999999999995,0.4985286783042394,-0.4985286783042394,0.06900010108947752,0.46788288251563687,-0.48862550859478,-96.62718204488779,-96.62718204488779,-83.77225517116459,-77.31000475728275
0.0691,0.4983291770573566,-0.4983291770573566,0.06909999847412107,0.46765637562479806,-0.488424047690501,-96.72069825436408,-96.72069825436408,-83.88997372761328,-77.42736065608638
0.06919999999999998,0.4981296758104738,-0.4981296758104738,0.06920013427734373,0.46732929379751553,-0.48840260146991127,-96.8142144638404,-96.8142144638404,-84.04349397954014,-77.55334091113548
0.06929999999999997,0.497930174563591,-0.497930174563591,0.06930003166198728,0.46691985479024156,-0.4884431627500559,-96.90773067331672,-96.90773067331672,-84.18404027405634,-77.65044069893652
0.06939999999999996,0.49773067331670817,-0.49773067331670817,0.06940016746520994,0.4665403031915867,-0.48823951324877896,-97.00124688279301,-97.00124688279301,-84.3360541274838,-77.73375396890684
0.0695,0.49753117206982544,-0.49753117206982544,0.0695000648498535,0.4660788332862054,-0.48800689262998975,-97.09476309226933,-97.09476309226933,-84.38301010873667,-77.78348199993772
0.0696,0.49733167082294266,-0.49733167082294266,0.06960020065307615,0.4659073705862682,-0.4876831901469081,-97.18827930174562,-97.18827930174562,-84.4492459019918,-77.84483438782159
0.06969999999999998,0.4971321695760599,-0.4971321695760599,0.0697000980377197,0.4655342460853959,-0.48771947545636046,-97.28179551122194,-97.28179551122194,-84.57766968291088,-77.88747366632023
0.06979999999999997,0.49693266832917704,-0.49693266832917704,0.06979999542236326,0.46524993347749494,-0.4874347616847155,-97.37531172069826,-97.37531172069826,-84.66365051459661,-77.94203186441065
0.06989999999999996,0.4967331670822943,-0.4967331670822943,0.06990013122558592,0.464965966975805,-0.48714141901419583,-97.46882793017457,-97.46882793017457,-84.80978811280141,-78.09482065195554
0.06999999999999995,0.4965336658354115,-0.4965336658354115,0.07000002861022947,0.4648009922587221,-0.4871192487028052,-97.56234413965088,-97.56234413965088,-84.97383929628069,-78.19267925561138
0.0701,0.4963341645885287,-0.4963341645885287,0.07010016441345213,0.46443155497943833,-0.4869453837264118,-97.65586034912718,-97.65586034912718,-85.10636972056483,-78.29828819863349
0.07019999999999998,0.4961346633416459,-0.4961346633416459,0.07020006179809568,0.4640170155453678,-0.4867651749059654,-97.74937655860349,-97.74937655860349,-85.22180399234544,-78.37208681591795
0.07029999999999997,0.49593516209476307,-0.49593516209476307,0.07030019760131834,0.46364798868745843,-0.48650262657680504,-97.8428927680798,-97.8428927680798,-85.34432026199624,-78.47227786169601
0.07039999999999996,0.4957356608478803,-0.4957356608478803,0.07040009498596189,0.46342950946448586,-0.4864631949368641,-97.93640897755611,-97.93640897755611,-85.44577005835346,-78.44280736584199
0.07050000000000001,0.4955361596009975,-0.4955361596009975,0.07049999237060545,0.4631687629633667,-0.48616029746130257,-98.02992518703242,-98.02992518703242,-85.59068896926308,-78.5302863957785
0.0706,0.4953366583541147,-0.4953366583541147,0.0706001281738281,0.46281306693612784,-0.48595024355385585,-98.12344139650871,-98.12344139650871,-85.7594752231853,-78.60867666937723
0.07069999999999999,0.49513715710723194,-0.49513715710723194,0.07070002555847166,0.4626652947823145,-0.48609741824358244,-98.21695760598503,-98.21695760598503,-85.92872866606352,-78.725597941635
0.07079999999999997,0.4949376558603491,-0.4949376558603491,0.07080016136169431,0.4623916695072464,-0.48604803506524735,-98.31047381546136,-98.31047381546136,-86.03745809836327,-78.83937448881714
0.07089999999999996,0.4947381546134663,-0.4947381546134663,0.07090005874633787,0.4620834162319063,-0.48580751222493723,-98.40399002493767,-98.40399002493767,-86.16913303713612,-78.9410461375781
0.07099999999999995,0.49453865336658354,-0.49453865336658354,0.07100019454956052,0.4616358901246184,-0.4854664038104372,-98.49750623441398,-98.49750623441398,-86.28341083582579,-78.99787053234263
0.0711,0.4943391521197007,-0.4943391521197007,0.07110009193420408,0.46141888428854183,-0.4854940014792232,-98.59102244389027,-98.59102244389027,-86.40231768261654,-79.06893858485249
0.07119999999999999,0.4941396508728179,-0.4941396508728179,0.07119998931884763,0.46112918488225035,-0.4854190056046817,-98.68453865336659,-98.68453865336659,-86.52118007995652,-79.1163330015331
0.07129999999999997,0.49394014962593513,-0.49394014962593513,0.07130012512207029,0.46094346909888845,-0.4851298636765287,-98.77805486284288,-98.77805486284288,-86.61911307235644,-79.17408976764288
0.07139999999999996,0.4937406483790523,-0.4937406483790523,0.07140002250671384,0.46076258033477935,-0.48503238480412975,-98.8715710723192,-98.8715710723192,-86.76784378118899,-79.2935287376398
0.07150000000000001,0.49354114713216957,-0.49354114713216957,0.0715001583099365,0.4605947955518965,-0.48518810639977783,-98.9650872817955,-98.9650872817955,-86.93696914769393,-79.39366540186883
0.0716,0.49334164588528684,-0.49334164588528684,0.07160005569458006,0.4603492904192429,-0.48512631455512595,-99.05860349127181,-99.05860349127181,-87.08792006890167,-79.50440109384317
0.07169999999999999,0.493142144638404,-0.493142144638404,0.07170019149780271,0.45997364187151135,-0.4848881866324872,-99.15211970074814,-99.15211970074814,-87.20229820051136,-79.59017270021211
0.07179999999999997,0.4929426433915212,-0.4929426433915212,0.07180008888244627,0.4596506830892116,-0.4847079634172533,-99.24563591022444,-99.24563591022444,-87.32314853326027,-79.65273761801716
0.07189999999999996,0.49274314214463844,-0.49274314214463844,0.07189998626708982,0.4594418941289263,-0.4848420126274137,-99.33915211970076,-99.33915211970076,-87.4592071703163,-79.70488499935135
0.07199999999999995,0.4925436408977556,-0.4925436408977556,0.07200012207031248,0.45913150240399364,-0.4845251471284611,-99.43266832917706,-99.43266832917706,-87.57842635275222,-79.73604665428064
0.0721,0.4923441396508728,-0.4923441396508728,0.07210001945495603,0.4590170729517902,-0.4842407588887563,-99.52618453865335,-99.52618453865335,-87.72332006362925,-79.85893860145926
0.07219999999999999,0.49214463840399003,-0.49214463840399003,0.07220015525817869,0.4587909556770138,-0.48410066881065505,-99.61970074812967,-99.61970074812967,-87.91184254879546,-79.9744519008389
0.07229999999999998,0.4919451371571072,-0.4919451371571072,0.07230005264282224,0.4585839612359298,-0.4842056883190329,-99.71321695760598,-99.71321695760598,-88.08417063046794,-80.08293230951948
0.07239999999999996,0.49174563591022447,-0.49174563591022447,0.0724001884460449,0.4583726138573753,-0.48407267352459293,-99.8067331670823,-99.8067331670823,-88.25522628870048,-80.15311837771806
0.07250000000000001,0.4915461346633416,-0.4915461346633416,0.07250008583068845,0.4578826155044364,-0.48395903890375425,-99.9002493765586,-99.9002493765586,-88.35725073516757,-80.24540534312533
0.0726,0.49134663341645884,-0.49134663341645884,0.07259998321533201,0.4575673373279498,-0.48411922281099,-99.99376558603491,-99.99376558603491,-88.50153237198268,-80.2813847382548
0.07269999999999999,0.49114713216957606,-0.49114713216957606,0.07270011901855467,0.4574242372889491,-0.4839778673660658,-100.08728179551123,-100.08728179551123,-88.56177475357897,-80.30081508740653
0.07279999999999998,0.4909476309226932,-0.4909476309226932,0.07280001640319822,0.4571891533717902,-0.4838381183382542,-100.18079800498754,-100.18079800498754,-88.68968320197759,-80.37598210554373
0.07289999999999996,0.49074812967581044,-0.49074812967581044,0.07290015220642088,0.45696433134764997,-0.4836174876649193,-100.27431421446384,-100.27431421446384,-88.83685562429292,-80.46855625387516
0.07299999999999995,0.49054862842892766,-0.49054862842892766,0.07300004959106443,0.45684584200142714,-0.4836044731349625,-100.36783042394015,-100.36783042394015,-89.01139682785737,-80.60967895160745
0.07309999999999994,0.4903491271820448,-0.4903491271820448,0.07310018539428709,0.45662200236797557,-0.48331858690178386,-100.46134663341645,-100.46134663341645,-89.12174859668059,-80.74674492073686
0.07319999999999999,0.4901496259351621,-0.4901496259351621,0.07320008277893064,0.4563249678417022,-0.48342701650483005,-100.55486284289277,-100.55486284289277,-89.2884795368823,-80.76375240716179
0.07329999999999998,0.4899501246882793,-0.4899501246882793,0.0732999801635742,0.45594480054136705,-0.48358965955542044,-100.64837905236907,-100.64837905236907,-89.37330234135757,-80.87213400252666
0.07339999999999997,0.4897506234413965,-0.4897506234413965,0.07340011596679685,0.45568105822557525,-0.48330874629499765,-100.74189526184537,-100.74189526184537,-89.49577456999599,-80.91473076997055
0.07350000000000001,0.4895511221945137,-0.4895511221945137,0.07350001335144041,0.45560739171154296,-0.48296636894316464,-100.83541147132169,-100.83541147132169,-89.6513524196331,-80.97306895795516
0.0736,0.48935162094763096,-0.48935162094763096,0.07360014915466306,0.45530848095272725,-0.4827051244735707,-100.928927680798,-100.928927680798,-89.76179604949742,-81.02369486268285
0.07369999999999999,0.4891521197007481,-0.4891521197007481,0.07370004653930662,0.45513847327908585,-0.4829023489906731,-101.02244389027433,-101.02244389027433,-89.95336556460364,-81.0945163186072
0.07379999999999998,0.48895261845386534,-0.48895261845386534,0.07380018234252927,0.4550033326513018,-0.482867722397339,-101.11596009975062,-101.11596009975062,-90.10162225225471,-81.21008325544724
0.07389999999999997,0.48875311720698256,-0.48875311720698256,0.07390007972717283,0.4547715269478776,-0.48274883442737876,-101.20947630922693,-101.20947630922693,-90.23682442884858,-81.31246417299164
0.07399999999999995,0.4885536159600997,-0.4885536159600997,0.07400021553039549,0.454485122022019,-0.48280452494558795,-101.30299251870325,-101.30299251870325,-90.3575556003044,-81.4160262929709
0.07409999999999994,0.488354114713217,-0.488354114713217,0.07410011291503904,0.4541395945190071,-0.48281176164352724,-101.39650872817954,-101.39650872817954,-90.48841417431116,-81.46768465212048
0.07419999999999999,0.48815461346633415,-0.48815461346633415,0.0742000102996826,0.4539001654698489,-0.4826642151885012,-101.49002493765586,-101.49002493765586,-90.58065083491455,-81.50320810249131
0.07429999999999998,0.48795511221945137,-0.48795511221945137,0.07430014610290525,0.4537847315670856,-0.48243844651142187,-101.58354114713217,-101.58354114713217,-90.68309040633406,-81.5640702985337
0.07439999999999997,0.4877556109725686,-0.4877556109725686,0.0744000434875488,0.45363731690874104,-0.4824442398660175,-101.67705735660847,-101.67705735660847,-90.79764515691664,-81.6410492035693
0.07450000000000001,0.48755610972568575,-0.48755610972568575,0.07450017929077146,0.45341080035624337,-0.4824363844630887,-101.7705735660848,-101.7705735660848,-90.99008038189845,-81.77219977497873
0.0746,0.48735660847880297,-0.48735660847880297,0.07460007667541502,0.453256943428664,-0.4823092099674298,-101.8640897755611,-101.8640897755611,-91.13783688943928,-81.90802997024694
0.07469999999999999,0.4871571072319202,-0.4871571072319202,0.07470021247863767,0.45308043377490126,-0.4823359690192827,-101.95760598503742,-101.95760598503742,-91.28984202594847,-81.97957846040241
0.07479999999999998,0.48695760598503735,-0.48695760598503735,0.07480010986328123,0.45273769012337206,-0.48236466899893043,-102.05112219451371,-102.05112219451371,-91.40158686921804,-82.08849097098931
0.07489999999999997,0.48675810473815456,-0.48675810473815456,0.07490000724792478,0.45242652918113463,-0.48229757953124014,-102.14463840399002,-102.14463840399002,-91.56850854273333,-82.08729002676405
0.07499999999999996,0.4865586034912718,-0.4865586034912718,0.07500014305114744,0.4523333252624979,-0.4821732242187716,-102.23815461346634,-102.23815461346634,-91.66905178228498,-82.16721619805558
0.07509999999999994,0.48635910224438905,-0.48635910224438905,0.075100040435791,0.45205237706350593,-0.4820256530771392,-102.33167082294264,-102.33167082294264,-91.79695490023806,-82.24105412551194
0.07519999999999999,0.4861596009975062,-0.4861596009975062,0.07520017623901365,0.45185720717598266,-0.4821852336234458,-102.42518703241896,-102.42518703241896,-91.97316367049031,-82.29578913051422
0.07529999999999998,0.48596009975062343,-0.48596009975062343,0.0753000736236572,0.45182164017926013,-0.4820958378920397,-102.51870324189525,-102.51870324189525,-92.13344782984457,-82.43053720508476
0.07539999999999997,0.48576059850374065,-0.48576059850374065,0.07540020942687986,0.45176912946441666,-0.48195068448631756,-102.61221945137157,-102.61221945137157,-92.29004752606355,-82.57447481204336
0.07550000000000001,0.48556109725685787,-0.48556109725685787,0.07550010681152342,0.45145830733682646,-0.48187588105771073,-102.70573566084788,-102.70573566084788,-92.41773072426446,-82.65611457475403
0.0756,0.4853615960099751,-0.4853615960099751,0.07560000419616697,0.4510380494301102,-0.4822263932134401,-102.79925187032418,-102.79925187032418,-92.54358236439852,-82.72813906529777
0.07569999999999999,0.48516209476309224,-0.48516209476309224,0.07570013999938963,0.45090688902354814,-0.48205811527541276,-102.8927680798005,-102.8927680798005,-92.66617158752108,-82.79209682648079
0.07579999999999998,0.48496259351620946,-0.48496259351620946,0.07580003738403318,0.4507528568752464,-0.48204099259597105,-102.98628428927681,-102.98628428927681,-92.75001606091435,-82.84378966600502
0.07589999999999997,0.4847630922693267,-0.4847630922693267,0.07590017318725584,0.4505143267132953,-0.4820188195894077,-103.07980049875312,-103.07980049875312,-92.837470142542,-82.91593572240313
0.07599999999999996,0.4845635910224439,-0.4845635910224439,0.07600007057189939,0.45044722375436375,-0.48180294276433716,-103.17331670822942,-103.17331670822942,-93.07834933353553,-83.00193679297765
0.07609999999999995,0.4843640897755611,-0.4843640897755611,0.07610020637512205,0.4504784279059596,-0.4818429198771028,-103.26683291770573,-103.26683291770573,-93.21586880840849,-83.14870695213114
0.07619999999999999,0.4841645885286783,-0.4841645885286783,0.0762001037597656,0.45036474922681186,-0.48186101274751814,-103.36034912718205,-103.36034912718205,-93.32718401271981,-83.2899636328733
0.07629999999999998,0.4839650872817955,-0.4839650872817955,0.07630000114440916,0.4500280479545098,-0.4817905615732777,-103.45386533665834,-103.45386533665834,-93.50055339530402,-83.34958080767485
0.07639999999999997,0.4837655860349127,-0.4837655860349127,0.07640013694763181,0.4497770527687688,-0.4820648084414211,-103.54738154613467,-103.54738154613467,-93.61678694017674,-83.42813647448837
0.07649999999999996,0.48356608478802987,-0.48356608478802987,0.07650003433227537,0.44965717814597483,-0.4818711595707264,-103.64089775561096,-103.64089775561096,-93.73379285847639,-83.51049700549416
0.0766,0.4833665835411471,-0.4833665835411471,0.07660017013549802,0.44945666618954266,-0.48172956162394903,-103.73441396508728,-103.73441396508728,-93.83069898290762,-83.60001009979725
0.07669999999999999,0.4831670822942643,-0.4831670822942643,0.07670006752014158,0.44937310867233904,-0.481409047612842,-103.8279301745636,-103.8279301745636,-93.98181578840003,-83.73564255671126
0.07679999999999998,0.4829675810473815,-0.4829675810473815,0.07680020332336424,0.44925434482514376,-0.4813736462877255,-103.9214463840399,-103.9214463840399,-94.12473332516356,-83.90835313638132
0.07689999999999997,0.48276807980049874,-0.48276807980049874,0.07690010070800779,0.44915242569427594,-0.48139103049720444,-104.0149625935162,-104.0149625935162,-94.24307778723264,-84.04583693843936
0.07699999999999996,0.48256857855361596,-0.48256857855361596,0.07699999809265134,0.4489755704097202,-0.48131727652135414,-104.10847880299251,-104.10847880299251,-94.3936028349853,-84.18780907285378
0.07709999999999995,0.4823690773067332,-0.4823690773067332,0.077100133895874,0.4486477472449692,-0.48114406001649723,-104.20199501246883,-104.20199501246883,-94.52165974505387,-84.33056781613728
0.07719999999999999,0.4821695760598504,-0.4821695760598504,0.07720003128051756,0.44837528615429423,-0.4811711976834991,-104.29551122194513,-104.29551122194513,-94.619513300112,-84.42168940728449
0.07729999999999998,0.4819700748129676,-0.4819700748129676,0.07730016708374021,0.44823805042710035,-0.4813308100533412,-104.38902743142145,-104.38902743142145,-94.71187790371391,-84.5185214138745
0.07739999999999997,0.48177057356608477,-0.48177057356608477,0.07740006446838377,0.44800789061642354,-0.48082907873713904,-104.48254364089776,-104.48254364089776,-94.83559941504464,-84.65425461957486
0.07749999999999996,0.481571072319202,-0.481571072319202,0.07750020027160642,0.4478815066207337,-0.4806314466573375,-104.57605985037407,-104.57605985037407,-94.98421723806756,-84.80100037943456
0.0776,0.4813715710723192,-0.4813715710723192,0.07760009765624998,0.44788857825278144,-0.4806628954612375,-104.66957605985037,-104.66957605985037,-95.14175404343783,-84.97979277184938
0.07769999999999999,0.48117206982543637,-0.48117206982543637,0.07769999504089353,0.4478135804121839,-0.48031969038779176,-104.76309226932669,-104.76309226932669,-95.26260334056519,-85.17241710241811
0.07779999999999998,0.4809725685785536,-0.4809725685785536,0.07780013084411619,0.44761388832318216,-0.480360055850427,-104.85660847880298,-104.85660847880298,-95.40612013918012,-85.30380903218533
0.07789999999999997,0.4807730673316708,-0.4807730673316708,0.07790002822875974,0.44728477217438994,-0.48014937531322865,-104.9501246882793,-104.9501246882793,-95.54115053878456,-85.42403272818474
0.07799999999999996,0.480573566084788,-0.480573566084788,0.0780001640319824,0.4470997493188944,-0.48020881029470686,-105.0436408977556,-105.0436408977556,-95.6398690060162,-85.47983810183598
0.07809999999999995,0.48037406483790523,-0.48037406483790523,0.07810006141662595,0.44693108089508077,-0.47965713583451447,-105.13715710723191,-105.13715710723191,-95.75182238186493,-85.60158277298349
0.07819999999999999,0.4801745635910224,-0.4801745635910224,0.07820019721984861,0.44679089272020084,-0.4796050896521071,-105.23067331670825,-105.23067331670825,-95.85358660979823,-85.75970795994134
0.07829999999999998,0.4799750623441396,-0.4799750623441396,0.07830009460449217,0.44674326132613623,-0.4794946304010846,-105.32418952618454,-105.32418952618454,-95.99028779570737,-85.8803032372656
0.07839999999999997,0.47977556109725683,-0.47977556109725683,0.07839999198913572,0.44670797447999827,-0.47915975759624563,-105.41770573566085,-105.41770573566085,-96.11135458014739,-86.0850582486704
0.07849999999999996,0.479576059850374,-0.479576059850374,0.07850012779235838,0.44657715848819296,-0.47914104796986523,-105.51122194513715,-105.51122194513715,-96.25270320180965,-86.27121129870494
0.0786,0.47937655860349127,-0.47937655860349127,0.07860002517700193,0.44633470873430464,-0.4789464970420474,-105.60473815461347,-105.60473815461347,-96.34379442530637,-86.42794810827182
0.07869999999999999,0.4791770573566084,-0.4791770573566084,0.07870016098022459,0.4460519547018839,-0.4791676067416616,-105.69825436408978,-105.69825436408978,-96.47019087620127,-86.50272376656272
0.07879999999999998,0.4789775561097257,-0.4789775561097257,0.07880005836486814,0.4458875662483714,-0.47871748461704866,-105.79177057356608,-105.79177057356608,-96.55501232824402,-86.59917555987184
0.07889999999999997,0.4787780548628429,-0.4787780548628429,0.0789001941680908,0.4457620478671868,-0.478587179220148,-105.88528678304239,-105.88528678304239,-96.6224172649382,-86.69742760613029
0.07899999999999996,0.4785785536159601,-0.4785785536159601,0.07900009155273435,0.4455970996529112,-0.4784191692728334,-105.9788029925187,-105.9788029925187,-96.79965969211652,-86.83713021516301
0.07909999999999995,0.4783790523690773,-0.4783790523690773,0.07909998893737791,0.4455948106783814,-0.4781227362238407,-106.072319201995,-106.072319201995,-96.94273749755048,-87.04194744607236
0.07919999999999999,0.4781795511221945,-0.4781795511221945,0.07920012474060056,0.44560416634898464,-0.47789758333069693,-106.16583541147133,-106.16583541147133,-97.05266491011709,-87.2070352562358
0.07929999999999998,0.47798004987531173,-0.47798004987531173,0.07930002212524412,0.4455419184063517,-0.47748352441051334,-106.25935162094763,-106.25935162094763,-97.17327683518324,-87.36323818424678
0.07939999999999997,0.4777805486284289,-0.4777805486284289,0.07940015792846677,0.4452111192844543,-0.47757718224766504,-106.35286783042395,-106.35286783042395,-97.30076055239671,-87.47106698571885
0.07949999999999996,0.4775810473815461,-0.4775810473815461,0.07950005531311033,0.4450130138694711,-0.47756739797749514,-106.44638403990025,-106.44638403990025,-97.40315429790061,-87.55269189417719
0.0796,0.4773815461346633,-0.4773815461346633,0.07960019111633299,0.44494368616683727,-0.4771859419614515,-106.53990024937656,-106.53990024937656,-97.45232239556225,-87.69578497355366
0.0797,0.47718204488778054,-0.47718204488778054,0.07970008850097654,0.44469123840042624,-0.4772541878347685,-106.63341645885286,-106.63341645885286,-97.58101629363419,-87.7919712626965
0.07979999999999998,0.47698254364089776,-0.47698254364089776,0.0797999858856201,0.4446460933346637,-0.4771021537177104,-106.72693266832917,-106.72693266832917,-97.73576507840384,-87.9122444657267
0.07989999999999997,0.4767830423940149,-0.4767830423940149,0.07990012168884275,0.4447440799611472,-0.4767214064975179,-106.82044887780549,-106.82044887780549,-97.86630215221639,-88.08274697482295
0.07999999999999996,0.47658354114713214,-0.47658354114713214,0.0800000190734863,0.4448062479095328,-0.4761527656144977,-106.91396508728178,-106.91396508728178,-97.94475905192982,-88.30406230842904
0.08009999999999995,0.47638403990024936,-0.47638403990024936,0.08010015487670896,0.4445226660632534,-0.4762896548736239,-107.00748129675812,-107.00748129675812,-98.09992853475885,-88.42757367456014
0.0802,0.4761845386533665,-0.4761845386533665,0.08020005226135252,0.4442577406582598,-0.4762141425242261,-107.1009975062344,-107.1009975062344,-98.21320722736658,-88.51233533490459
0.08029999999999998,0.47598503740648374,-0.47598503740648374,0.08030018806457517,0.44409458724859013,-0.47624861523104034,-107.19451371571073,-107.19451371571073,-98.28175853649228,-88.57943011905678
0.08039999999999997,0.47578553615960095,-0.47578553615960095,0.08040008544921873,0.4439626287984217,-0.47603856392347893,-107.28802992518703,-107.28802992518703,-98.36058537159829,-88.6732164235588
0.08049999999999996,0.47558603491271817,-0.47558603491271817,0.08049998283386228,0.44382971230735374,-0.4759777018199392,-107.38154613466334,-107.38154613466334,-98.50262450009392,-88.79996254846809
0.0806,0.4753865336658354,-0.4753865336658354,0.08060011863708494,0.443953505480952,-0.475560021344117,-107.47506234413964,-107.47506234413964,-98.6194570418351,-88.93889979719884
0.0807,0.4751870324189526,-0.4751870324189526,0.0807000160217285,0.44393789310838033,-0.47536686103735015,-107.56857855361595,-107.56857855361595,-98.7646402353703,-89.12608382786864
0.08079999999999998,0.4749875311720698,-0.4749875311720698,0.08080015182495115,0.4440008583211442,-0.4754227937539463,-107.66209476309226,-107.66209476309226,-98.87272610133475,-89.2623603031325
0.08089999999999997,0.47478802992518704,-0.47478802992518704,0.0809000492095947,0.4437633720862604,-0.4752963292444022,-107.75561097256858,-107.75561097256858,-99.00136685928304,-89.40210644047774
0.08099999999999996,0.47458852867830426,-0.47458852867830426,0.08100018501281736,0.44356059210150667,-0.475028137467622,-107.8491271820449,-107.8491271820449,-99.09747692671971,-89.47342381170002
0.08109999999999995,0.4743890274314214,-0.4743890274314214,0.08110008239746092,0.4434956075948184,-0.47522691719814314,-107.9426433915212,-107.9426433915212,-99.18815372297135,-89.53237840411828
0.0812,0.47418952618453863,-0.47418952618453863,0.08119997978210447,0.4433759506228633,-0.47501057530623186,-108.03615960099751,-108.03615960099751,-99.26355434257962,-89.58996714887081
0.08129999999999998,0.47399002493765585,-0.47399002493765585,0.08130011558532713,0.4433599816540311,-0.4749189153488563,-108.12967581047381,-108.12967581047381,-99.3822555672965,-89.70202894536266
0.08139999999999997,0.47379052369077307,-0.47379052369077307,0.08140001296997068,0.4434426006776828,-0.474730755905067,-108.22319201995013,-108.22319201995013,-99.51653640057378,-89.86365165018297
0.08149999999999996,0.47359102244389023,-0.47359102244389023,0.08150014877319334,0.44330613422553394,-0.4750610439002553,-108.31670822942642,-108.31670822942642,-99.6179984806064,-89.9627733566138
0.0816,0.47339152119700745,-0.47339152119700745,0.08160004615783689,0.44334999850046086,-0.4745718988449858,-108.41022443890274,-108.41022443890274,-99.71285760379111,-90.14295157008479
0.0817,0.47319201995012466,-0.47319201995012466,0.08170018196105955,0.44316781449727,-0.47437378462806334,-108.50374064837905,-108.50374064837905,-99.81999163561406,-90.2576791855082
0.08179999999999998,0.4729925187032419,-0.4729925187032419,0.0818000793457031,0.44299373555820437,-0.47457145444229,-108.59725685785536,-108.59725685785536,-99.89077809696069,-90.28255847870282
0.08189999999999997,0.47279301745635904,-0.47279301745635904,0.08190021514892576,0.44291829306837505,-0.47456352975510846,-108.69077306733166,-108.69077306733166,-99.9844472174244,-90.3316188021524
0.08199999999999996,0.47259351620947626,-0.47259351620947626,0.08200011253356931,0.4427348002559052,-0.47462358516842307,-108.78428927680798,-108.78428927680798,-100.12305505947509,-90.37325296628667
0.08209999999999995,0.4723940149625935,-0.4723940149625935,0.08210000991821287,0.4428475556229312,-0.47441197226005893,-108.87780548628429,-108.87780548628429,-100.1976796302476,-90.51043354536974
0.0822,0.4721945137157107,-0.4721945137157107,0.08220014572143552,0.44287819685748603,-0.47426766401703946,-108.9713216957606,-108.9713216957606,-100.32189929978593,-90.64681660497203
0.08229999999999998,0.47199501246882786,-0.47199501246882786,0.08230004310607908,0.4429369546416411,-0.4742109723734102,-109.06483790523691,-109.06483790523691,-100.45358064352244,-90.7983120339378
0.08239999999999997,0.47179551122194513,-0.47179551122194513,0.08240017890930174,0.44287019539879413,-0.47413902504479927,-109.15835411471322,-109.15835411471322,-100.5428375852152,-90.9141815009658
0.08249999999999996,0.47159600997506235,-0.47159600997506235,0.08250007629394529,0.4426742860088034,-0.47398358695047765,-109.25187032418953,-109.25187032418953,-100.62036724864149,-91.00947249516598
0.0826,0.47139650872817956,-0.47139650872817956,0.08260021209716795,0.44248175841833987,-0.4742098772453092,-109.34538653366583,-109.34538653366583,-100.72923966028023,-90.99066032904918
0.0827,0.4711970074812967,-0.4711970074812967,0.0827001094818115,0.4424489129924511,-0.47425534439453043,-109.43890274314214,-109.43890274314214,-100.7601123946781,-91.05533378053673
0.08279999999999998,0.47099750623441394,-0.47099750623441394,0.08280000686645506,0.44243097926826613,-0.47407441846761944,-109.53241895261844,-109.53241895261844,-100.91049917375736,-91.11278645297317
0.08289999999999997,0.47079800498753116,-0.47079800498753116,0.08290014266967771,0.44251084772425553,-0.47419043558305807,-109.62593516209478,-109.62593516209478,-101.03537928495888,-91.22055682097186
0.08299999999999996,0.4705985037406484,-0.4705985037406484,0.08300004005432127,0.4426784519973338,-0.4739352228614071,-109.71945137157107,-109.71945137157107,-101.10838739193424,-91.407315633704
0.08309999999999995,0.4703990024937656,-0.4703990024937656,0.08310017585754392,0.442599084828087,-0.4740154114799587,-109.81296758104739,-109.81296758104739,-101.24815783410963,-91.4742576787468
0.0832,0.47019950124688276,-0.47019950124688276,0.08320007324218748,0.4424326624835125,-0.4740966225047161,-109.9064837905237,-109.9064837905237,-101.33222969977528,-91.60812581926
0.08329999999999999,0.47,-0.47,0.08330020904541013,0.4423515823780238,-0.4740398519149176,-110.0,-110.0,-101.3374680696229,-91.70026899652498
0.08339999999999997,0.47,-0.47,0.08340010643005369,0.44234647384778336,-0.47399542713195675,-110.0,-110.0,-101.47596821177032,-91.67251376686245
0.08349999999999996,0.47,-0.47,0.08350000381469724,0.4422484656650894,-0.4741625906867019,-110.0,-110.0,-101.54279511057814,-91.70907795826824
0.08360000000000001,0.47,-0.47,0.0836001396179199,0.44226911403755614,-0.4742296893172089,-110.0,-110.0,-101.68115297938199,-91.77730650331458
0.0837,0.47,-0.47,0.08370003700256345,0.4424180901605646,-0.474251103706102,-110.0,-110.0,-101.77305617963353,-91.90917550973347
0.08379999999999999,0.47,-0.47,0.08380017280578611,0.4425177570753731,-0.4742536945155754,-110.0,-110.0,-101.88042881427492,-92.03324704499268
0.08389999999999997,0.47,-0.47,0.08390007019042967,0.4425088312865917,-0.47393353485657286,-110.0,-110.0,-101.99308873995585,-92.16674717153883
0.08399999999999996,0.47,-0.47,0.08400020599365232,0.4424516493991134,-0.4740492120597705,-110.0,-110.0,-102.0975888499226,-92.21714008546174
0.08409999999999995,0.47,-0.47,0.08410010337829588,0.44241726465173975,-0.4741794062526294,-110.0,-110.0,-102.15514115476756,-92.24296050693268
0.0842,0.47,-0.47,0.08420000076293943,0.4425195783790941,-0.4741973973685749,-110.0,-110.0,-102.23303366773483,-92.29680961015444
0.08429999999999999,0.47,-0.47,0.08430013656616209,0.44240117941237705,-0.4743880990068397,-110.0,-110.0,-102.33748538098615,-92.33538891517382
0.08439999999999998,0.47,-0.47,0.08440003395080564,0.44256749742784873,-0.47445358379648045,-110.0,-110.0,-102.44157271653584,-92.4285063607125
0.08449999999999996,0.47,-0.47,0.0845001697540283,0.4427046958312228,-0.47442306758137814,-110.0,-110.0,-102.60214306171534,-92.53697230727043
0.08460000000000001,0.47,-0.47,0.08460006713867185,0.4428846407852537,-0.4744279110208249,-110.0,-110.0,-102.68319358743888,-92.65666021930416
0.0847,0.47,-0.47,0.08470020294189451,0.4428156544136051,-0.4745836518136793,-110.0,-110.0,-102.74542060570928,-92.78802707767501
0.08479999999999999,0.47,-0.47,0.08480010032653806,0.44271817136712477,-0.47459593064903505,-110.0,-110.0,-102.85852376700895,-92.8258279766361
0.08489999999999998,0.47,-0.47,0.08489999771118162,0.4427917603899668,-0.4745420556005838,-110.0,-110.0,-102.90482768264376,-92.83979662573581
0.08499999999999996,0.47,-0.47,0.08500013351440427,0.44278302097613853,-0.4747818854876232,-110.0,-110.0,-102.97942564756669,-92.88786491529531
0.08509999999999995,0.47,-0.47,0.08510003089904783,0.4427776199593939,-0.4750366858905429,-110.0,-110.0,-103.07015260939573,-92.9249580196155
0.0852,0.47,-0.47,0.08520016670227049,0.44302943828508684,-0.4748195344776625,-110.0,-110.0,-103.16212855380981,-93.05753289453557
0.08529999999999999,0.47,-0.47,0.08530006408691404,0.4431500612590985,-0.47485530721347874,-110.0,-110.0,-103.26410262960968,-93.16693611282646
0.08539999999999998,0.47,-0.47,0.0854001998901367,0.4432874195108964,-0.47493454068768015,-110.0,-110.0,-103.38697254909151,-93.25794976350615
0.08549999999999996,0.47,-0.47,0.08550009727478025,0.4432926532762897,-0.4751530961734431,-110.0,-110.0,-103.4609643282145,-93.34512514115393
0.08560000000000001,0.47,-0.47,0.0855999946594238,0.4432235400176356,-0.4752957421385857,-110.0,-110.0,-103.51170226417106,-93.36662981949759
0.0857,0.47,-0.47,0.08570013046264646,0.4433432866641113,-0.4753460108277196,-110.0,-110.0,-103.60018458423633,-93.40370887344507
0.08579999999999999,0.47,-0.47,0.08580002784729002,0.44338713483705733,-0.4754805588413442,-110.0,-110.0,-103.7008354308285,-93.47792250436281
0.08589999999999998,0.47,-0.47,0.08590016365051267,0.4434371722183313,-0.47561372259920204,-110.0,-110.0,-103.79515240367436,-93.49875715890825
0.08599999999999997,0.47,-0.47,0.08600006103515623,0.4436929091303715,-0.47557133188433365,-110.0,-110.0,-103.87144587900511,-93.61405803110752
0.08609999999999995,0.47,-0.47,0.08610019683837888,0.44380282403974464,-0.4756792865619824,-110.0,-110.0,-103.96757900894303,-93.74952346044876
0.08619999999999994,0.47,-0.47,0.08620009422302244,0.4438645627392491,-0.47570224826133395,-110.0,-110.0,-104.0611380346662,-93.85958914758983
0.08629999999999999,0.47,-0.47,0.086299991607666,0.44390316403527996,-0.4758926325581143,-110.0,-110.0,-104.13595608553393,-93.91597599598087
0.08639999999999998,0.47,-0.47,0.08640012741088865,0.4438835492164203,-0.4756796300106887,-110.0,-110.0,-104.1919576486884,-93.94357458769981
0.08649999999999997,0.47,-0.47,0.0865000247955322,0.44398890984521966,-0.47624941864911013,-110.0,-110.0,-104.23120860123731,-93.9910526253202
0.08660000000000001,0.47,-0.47,0.08660016059875486,0.443948713059675,-0.4764099824975291,-110.0,-110.0,-104.35979031049179,-93.99409824564108
0.0867,0.47,-0.47,0.08670005798339842,0.44408763749816577,-0.47646012335743415,-110.0,-110.0,-104.45284982614606,-94.06162122361826
0.08679999999999999,0.47,-0.47,0.08680019378662107,0.44438204517794744,-0.47645419688396634,-110.0,-110.0,-104.56453062350532,-94.20174280114485
0.08689999999999998,0.47,-0.47,0.08690009117126463,0.44444321243498247,-0.4765309057382533,-110.0,-110.0,-104.68852278088484,-94.28729912980823
0.08699999999999997,0.47,-0.47,0.08699998855590818,0.44449486116296927,-0.4767459057737426,-110.0,-110.0,-104.7720213760524,-94.38806469675583
0.08709999999999996,0.47,-0.47,0.08710012435913084,0.4445852366638264,-0.4767389063525141,-110.0,-110.0,-104.84843204554306,-94.42497612314985
0.08719999999999994,0.47,-0.47,0.08720002174377439,0.4445991129050932,-0.47711030535142274,-110.0,-110.0,-104.91442943841862,-94.4387093148321
0.08729999999999999,0.47,-0.47,0.08730015754699705,0.44468802553981,-0.4769841649606819,-110.0,-110.0,-105.0018908958998,-94.43749887461634
0.08739999999999998,0.47,-0.47,0.0874000549316406,0.4447989923876382,-0.4771336682885419,-110.0,-110.0,-105.09059965759391,-94.5223308676118
0.08749999999999997,0.47,-0.47,0.08750019073486326,0.4450257873420254,-0.4774413773776318,-110.0,-110.0,-105.16318299879363,-94.60788367233101
0.08760000000000001,0.47,-0.47,0.08760008811950681,0.4451040517109186,-0.4775859153058732,-110.0,-110.0,-105.26356272740448,-94.72862748289931
0.0877,0.47,-0.47,0.08769998550415037,0.4452632487861643,-0.4775831487963369,-110.0,-110.0,-105.32100259339249,-94.84815129971331
0.08779999999999999,0.47,-0.47,0.08780012130737302,0.4453499019245316,-0.4775571643036822,-110.0,-110.0,-105.41858202840898,-94.85899904968434
0.08789999999999998,0.47,-0.47,0.08790001869201658,0.4453911176523012,-0.47765196895721895,-110.0,-110.0,-105.48335702881349,-94.90771111122169
0.08799999999999997,0.47,-0.47,0.08800015449523924,0.4454861698022023,-0.4778049024577608,-110.0,-110.0,-105.53130291838023,-94.96407255146387
0.08809999999999996,0.47,-0.47,0.08810005187988279,0.4454896997155474,-0.4780269363975282,-110.0,-110.0,-105.6008579981565,-94.9597624725489
0.08819999999999995,0.47,-0.47,0.08820018768310545,0.4456797768860848,-0.47810669403123196,-110.0,-110.0,-105.70079745903742,-94.99445472274108
0.08829999999999999,0.47,-0.47,0.088300085067749,0.4458073362655431,-0.4782024270455543,-110.0,-110.0,-105.81178498803952,-95.07697292500804
0.08839999999999998,0.47,-0.47,0.08839998245239256,0.4460640476533585,-0.4781951359936171,-110.0,-110.0,-105.91025706018341,-95.19274918548162
0.08849999999999997,0.47,-0.47,0.08850011825561521,0.44622044031236896,-0.47829154927031864,-110.0,-110.0,-106.0153248420881,-95.26329512854643
0.08860000000000001,0.47,-0.47,0.08860001564025877,0.44617690665610044,-0.4783993297712865,-110.0,-110.0,-106.06789365985345,-95.32839995289861
0.0887,0.47,-0.47,0.08870015144348142,0.44629886575595973,-0.47859663852708845,-110.0,-110.0,-106.10156366360128,-95.3670022970279
0.08879999999999999,0.47,-0.47,0.08880004882812498,0.44638850463555124,-0.47868167514405113,-110.0,-110.0,-106.20682552656865,-95.37343072288189
0.08889999999999998,0.47,-0.47,0.08890018463134763,0.4465052621945038,-0.4786333429035253,-110.0,-110.0,-106.27946092232239,-95.42326929688997
0.08899999999999997,0.47,-0.47,0.08900008201599119,0.4466834862036158,-0.4790114799916893,-110.0,-110.0,-106.34988340025527,-95.46697769332215
0.08909999999999996,0.47,-0.47,0.08909997940063474,0.4468126976755928,-0.4789714369741077,-110.0,-110.0,-106.46529327575628,-95.58122464566581
0.08919999999999995,0.47,-0.47,0.0892001152038574,0.44701872839861523,-0.47896349405638033,-110.0,-110.0,-106.51639802739166,-95.69373839795483
0.08929999999999999,0.47,-0.47,0.08930001258850095,0.44709252502131425,-0.47909496137900914,-110.0,-110.0,-106.65049619190252,-95.75995442193204
0.08939999999999998,0.47,-0.47,0.08940014839172361,0.4470445115789706,-0.47908025346964817,-110.0,-110.0,-106.70041639047315,-95.80330515030629
0.08949999999999997,0.47,-0.47,0.08950004577636717,0.44706811752939646,-0.4793583309754443,-110.0,-110.0,-106.76434970721543,-95.80537630573308
0.08959999999999996,0.47,-0.47,0.08960018157958982,0.4472018913557014,-0.4792762872271924,-110.0,-110.0,-106.85278405644098,-95.83294969195931
0.0897,0.47,-0.47,0.08970007896423338,0.4472372472353729,-0.4795462576745717,-110.0,-110.0,-106.93463021138761,-95.83961852857922
0.08979999999999999,0.47,-0.47,0.08980021476745603,0.4474358931338426,-0.4794771956472578,-110.0,-110.0,-106.99625015187335,-95.9271619344014
0.08989999999999998,0.47,-0.47,0.08990011215209959,0.44766058869065317,-0.4794051650375598,-110.0,-110.0,-107.10578132113571,-96.04827462243428
0.08999999999999997,0.47,-0.47,0.09000000953674314,0.44776206041104255,-0.47965030318957846,-110.0,-110.0,-107.18249241807922,-96.14086460559822
0.09009999999999996,0.47,-0.47,0.0901001453399658,0.44783939022219293,-0.4797626442649638,-110.0,-110.0,-107.29521791608757,-96.19060849299046
0.09019999999999995,0.47,-0.47,0.09020004272460935,0.44772887382620485,-0.47974746361583426,-110.0,-110.0,-107.39287457515684,-96.22669052240764
0.09029999999999999,0.47,-0.47,0.09030017852783201,0.44786172440463196,-0.47985200320451327,-110.0,-110.0,-107.46603072399778,-96.24384559291137
0.09039999999999998,0.47,-0.47,0.09040007591247556,0.4479861912869881,-0.4798947848226657,-110.0,-110.0,-107.56867008855733,-96.25151633036918
0.09049999999999997,0.47,-0.47,0.09050021171569822,0.4481585717779591,-0.4799279035969915,-110.0,-110.0,-107.63241054852934,-96.28542791225163
0.09059999999999996,0.47,-0.47,0.09060010910034177,0.4483481276035131,-0.4799464032863144,-110.0,-110.0,-107.72609855255416,-96.37279602309907
0.0907,0.47,-0.47,0.09070000648498533,0.4484833646442406,-0.47984771211730215,-110.0,-110.0,-107.84071972851727,-96.46568932725357
0.09079999999999999,0.47,-0.47,0.09080014228820799,0.4485698932767937,-0.4799698652302972,-110.0,-110.0,-107.91204016478387,-96.51610515950232
0.09089999999999998,0.47,-0.47,0.09090003967285154,0.4486401742066189,-0.47987400600274305,-110.0,-110.0,-107.93300735484499,-96.58118989744669
0.09099999999999997,0.47,-0.47,0.0910001754760742,0.448521956878465,-0.47997611502763776,-110.0,-110.0,-108.01870671010526,-96.58786990842933
0.09109999999999996,0.47,-0.47,0.09110007286071775,0.448648784900007,-0.48004790054087837,-110.0,-110.0,-108.0823135067274,-96.60271900192298
0.09119999999999995,0.47,-0.47,0.09120020866394041,0.44876112819042047,-0.47991634148161344,-110.0,-110.0,-108.14380126240094,-96.6436092665712
0.09129999999999999,0.47,-0.47,0.09130010604858396,0.44889015705948254,-0.48002721905081147,-110.0,-110.0,-108.2729168427496,-96.64459278596497
0.09139999999999998,0.47,-0.47,0.09140000343322752,0.44899674094790226,-0.4798162425159105,-110.0,-110.0,-108.36631628175847,-96.7350135365216
0.09149999999999997,0.47,-0.47,0.09150013923645017,0.44915359763492674,-0.4800111156315643,-110.0,-110.0,-108.46642939206379,-96.83022972906522
0.09159999999999996,0.47,-0.47,0.09160003662109373,0.4491986132229281,-0.4797590433857305,-110.0,-110.0,-108.55678627275148,-96.87728402277074
0.0917,0.47,-0.47,0.09170017242431638,0.44906899740018386,-0.47972126790148384,-110.0,-110.0,-108.63047956957679,-96.9482576796371
0.09179999999999999,0.47,-0.47,0.09180006980895994,0.4491408790587224,-0.4797193938279966,-110.0,-110.0,-108.67477262449478,-96.92172104625119
0.09189999999999998,0.47,-0.47,0.0919002056121826,0.4491373508614591,-0.4797219237109374,-110.0,-110.0,-108.75357269280484,-96.93191328723307
0.09199999999999997,0.47,-0.47,0.09200010299682615,0.4492540582208875,-0.47940689731654434,-110.0,-110.0,-108.80915717894739,-96.96241538244364
0.09209999999999996,0.47,-0.47,0.0921000003814697,0.44938347326174133,-0.4795446074502716,-110.0,-110.0,-108.85184809820039,-97.0655152370733
0.09219999999999995,0.47,-0.47,0.09220013618469236,0.44951494300416983,-0.47953990587391465,-110.0,-110.0,-108.93419173669461,-97.1558857793187
0.0923,0.47,-0.47,0.09230003356933592,0.44958976910532644,-0.4792087823920932,-110.0,-110.0,-109.0085284122302,-97.2519423456021
0.09239999999999998,0.47,-0.47,0.09240016937255857,0.44964759165377827,-0.47892695973876154,-110.0,-110.0,-109.06681129064202,-97.29469028766643
0.09249999999999997,0.47,-0.47,0.09250006675720213,0.4496296157962125,-0.47887216629558665,-110.0,-110.0,-109.08882472865405,-97.38249862413063
0.09259999999999996,0.47,-0.47,0.09260020256042478,0.4496711115572008,-0.47877479630560144,-110.0,-110.0,-109.1512819046799,-97.35676666339762
0.0927,0.47,-0.47,0.09270009994506834,0.4496330392186491,-0.47880643678243695,-110.0,-110.0,-109.260907557562,-97.32455172737299
0.0928,0.47,-0.47,0.09279999732971189,0.4497718661563359,-0.47866307163337346,-110.0,-110.0,-109.31652292549913,-97.36510412477196
0.09289999999999998,0.47,-0.47,0.09290013313293455,0.44987604267774917,-0.47863514856539285,-110.0,-110.0,-109.42086725192735,-97.45486161454808
0.09299999999999997,0.47,-0.47,0.0930000305175781,0.4499914342353261,-0.4783106542077244,-110.0,-110.0,-109.5058671859478,-97.5277112465823
0.09309999999999996,0.47,-0.47,0.09310016632080076,0.4500803874138633,-0.47802371777400154,-110.0,-110.0,-109.58409044438463,-97.63300527486372
0.09319999999999995,0.47,-0.47,0.09320006370544431,0.4500640480632279,-0.4777757032994967,-110.0,-110.0,-109.60355144346758,-97.70755451470323
0.0933,0.47,-0.47,0.09330019950866697,0.4498866607020469,-0.477910524468452,-110.0,-110.0,-109.66916006448477,-97.71606957625455
0.09339999999999998,0.47,-0.47,0.09340009689331052,0.4499292923143598,-0.4776059022664671,-110.0,-110.0,-109.72649591718417,-97.744310295125
0.09349999999999997,0.47,-0.47,0.09349999427795408,0.45001975158930846,-0.47735643234756775,-110.0,-110.0,-109.79266376508494,-97.72549487015279
0.09359999999999996,0.47,-0.47,0.09360013008117674,0.45003864410225386,-0.4776603574800066,-110.0,-110.0,-109.86619362036559,-97.79968411740386
0.0937,0.47,-0.47,0.09370002746582029,0.450145390106301,-0.4771990569497468,-110.0,-110.0,-109.93290778254959,-97.9250781076234
0.0938,0.47,-0.47,0.09380016326904295,0.45025974664511703,-0.476869044527202,-110.0,-110.0,-110.0301888344467,-97.96210143435918
0.09389999999999998,0.47,-0.47,0.0939000606536865,0.45020856935735276,-0.47686364811436005,-110.0,-110.0,-110.11550916504449,-98.04668208554897
0.09399999999999997,0.47,-0.47,0.09400019645690916,0.4500934693297698,-0.47659691687753686,-110.0,-110.0,-110.1523967804812,-98.13353456909117
0.09409999999999996,0.47,-0.47,0.09410009384155271,0.450074339558811,-0.4763936662738052,-110.0,-110.0,-110.17821956212138,-98.11699735130722
0.09419999999999995,0.47,-0.47,0.09419999122619627,0.45003019582297354,-0.47609554749501826,-110.0,-110.0,-110.22663439271436,-98.13143205257717
0.0943,0.47,-0.47,0.09430012702941892,0.4500848039905166,-0.47595387599033606,-110.0,-110.0,-110.33164751578161,-98.14841025395522
0.09439999999999998,0.47,-0.47,0.09440002441406248,0.45029054716341876,-0.47576614182047416,-110.0,-110.0,-110.36840053646344,-98.24301773320512
0.09449999999999997,0.47,-0.47,0.09450016021728513,0.4504113503606804,-0.47535870293810467,-110.0,-110.0,-110.45567552260232,-98.38172183948971
0.09459999999999996,0.47,-0.47,0.09460005760192869,0.4504241888258612,-0.47518494274828915,-110.0,-110.0,-110.49119236787837,-98.46755617910662
0.0947,0.47,-0.47,0.09470019340515134,0.4504238924848405,-0.47523843089636625,-110.0,-110.0,-110.53565810494327,-98.49996353636995
0.0948,0.47,-0.47,0.0948000907897949,0.4503103515480106,-0.47482650198329757,-110.0,-110.0,-110.57966701984805,-98.54883475769992
0.09489999999999998,0.47,-0.47,0.09489998817443845,0.45027795690102157,-0.4744584013538709,-110.0,-110.0,-110.63165526633527,-98.58968258486668
0.09499999999999997,0.47,-0.47,0.09500012397766111,0.450345850166079,-0.47446557852250965,-110.0,-110.0,-110.6755950901435,-98.56410760591501
0.09509999999999996,0.47,-0.47,0.09510002136230467,0.4503239926135515,-0.47432194868606375,-110.0,-110.0,-110.7512989600527,-98.62098072779776
0.09519999999999995,0.47,-0.47,0.09520015716552732,0.4504188158765553,-0.4738396358730541,-110.0,-110.0,-110.79965409834745,-98.72925686394802
0.0953,0.47,-0.47,0.09530005455017088,0.45058182446043704,-0.4736240571649403,-110.0,-110.0,-110.83845688526218,-98.84781602733808
0.09539999999999998,0.47,-0.47,0.09540019035339353,0.4505390626488105,-0.47327144367816354,-110.0,-110.0,-110.88994134629614,-98.92896683233221
0.09549999999999997,0.47,-0.47,0.09550008773803709,0.45041398794307846,-0.4731523737855043,-110.0,-110.0,-110.91660061926294,-98.99591533839389
0.09559999999999996,0.47,-0.47,0.09559998512268064,0.450409811372839,-0.4728251922594637,-110.0,-110.0,-110.91996288142374,-99.05458465195724
0.09570000000000001,0.47,-0.47,0.0957001209259033,0.4504295094547417,-0.4723678357867941,-110.0,-110.0,-110.95271466501949,-99.04456618580637
0.0958,0.47,-0.47,0.09580001831054685,0.4503805921678469,-0.4722462289283595,-110.0,-110.0,-111.02470212751074,-99.05047793277438
0.09589999999999999,0.47,-0.47,0.09590015411376951,0.450506976706353,-0.47214313121040374,-110.0,-110.0,-111.05012578037748,-99.16572858915352
0.09599999999999997,0.47,-0.47,0.09600005149841306,0.4507087938117046,-0.47177810154249894,-110.0,-110.0,-111.110283483273,-99.27197884126596
0.09609999999999996,0.47,-0.47,0.09610018730163572,0.45080895431703544,-0.47152561286740535,-110.0,-110.0,-111.17076916839416,-99.3629838082832
0.09619999999999995,0.47,-0.47,0.09620008468627927,0.45069454065709236,-0.4711785749237088,-110.0,-110.0,-111.19387623439876,-99.45361862934807
0.0963,0.47,-0.47,0.09629998207092283,0.4506533481934618,-0.47072390300650724,-110.0,-110.0,-111.22612945861829,-99.52621062845105
0.09639999999999999,0.47,-0.47,0.09640011787414549,0.45053957800481204,-0.4707640111318984,-110.0,-110.0,-111.26322145179466,-99.54442714123147
0.09649999999999997,0.47,-0.47,0.09650001525878904,0.45054871038544797,-0.4703272733562622,-110.0,-110.0,-111.30742069112468,-99.54862504484628
0.09659999999999996,0.47,-0.47,0.0966001510620117,0.4505606942215564,-0.470148440667686,-110.0,-110.0,-111.35469891993651,-99.59022456875944
0.09670000000000001,0.47,-0.47,0.09670004844665525,0.4507224882163359,-0.46978078599984263,-110.0,-110.0,-111.42537695061449,-99.71435658643364
0.0968,0.47,-0.47,0.09680018424987791,0.4507479597373029,-0.46958672474974406,-110.0,-110.0,-111.50455696397992,-99.81159721526018
0.09689999999999999,0.47,-0.47,0.09690008163452146,0.4508313077654166,-0.46938119824312574,-110.0,-110.0,-111.57911076976755,-99.90578499878589
0.09699999999999998,0.47,-0.47,0.09699997901916502,0.450776355826517,-0.46888819209206795,-110.0,-110.0,-111.60676077053543,-100.02482664535253
0.09709999999999996,0.47,-0.47,0.09710011482238767,0.4506474638672279,-0.4686603695665442,-110.0,-110.0,-111.6673778812807,-100.07040372141533
0.09719999999999995,0.47,-0.47,0.09720001220703123,0.45065877530307097,-0.4684744607093658,-110.0,-110.0,-111.7371752267677,-100.07039323084656
0.0973,0.47,-0.47,0.09730014801025388,0.4505655991621062,-0.4679703796026329,-110.0,-110.0,-111.75002409078475,-100.10356316474441
0.09739999999999999,0.47,-0.47,0.09740004539489744,0.4506356948300369,-0.4679731651315973,-110.0,-110.0,-111.78124345994244,-100.17376423320981
0.09749999999999998,0.47,-0.47,0.0975001811981201,0.45083475167086207,-0.46760897666285606,-110.0,-110.0,-111.8532936254838,-100.29356314745722
0.09759999999999996,0.47,-0.47,0.09760007858276365,0.4509306579683481,-0.4672392984446345,-110.0,-110.0,-111.8969256501531,-100.42201896175693
0.09770000000000001,0.47,-0.47,0.0977002143859863,0.45098066288703553,-0.46674415500134925,-110.0,-110.0,-111.92910497748899,-100.50460592750515
0.0978,0.47,-0.47,0.09780011177062986,0.45087973513410634,-0.46663723700583243,-110.0,-110.0,-111.94342476825453,-100.57749735091382
0.09789999999999999,0.47,-0.47,0.09790000915527342,0.4507279371866844,-0.4665241441210182,-110.0,-110.0,-111.97583161940885,-100.63724255178865
0.09799999999999998,0.47,-0.47,0.09800014495849607,0.45077431076242824,-0.46592665561125163,-110.0,-110.0,-111.98672583077987,-100.67063010575188
0.09809999999999997,0.47,-0.47,0.09810004234313963,0.45077358529329187,-0.46573418481447065,-110.0,-110.0,-112.01342922380347,-100.72056517653253
0.09819999999999995,0.47,-0.47,0.09820017814636228,0.4508982371764492,-0.4654911906463805,-110.0,-110.0,-112.07865103682065,-100.79344181501033
0.0983,0.47,-0.47,0.09830007553100584,0.45101077875859685,-0.4653489760675205,-110.0,-110.0,-112.14824505418741,-100.90504671314581
0.09839999999999999,0.47,-0.47,0.0984002113342285,0.4511024197185129,-0.46496534127363043,-110.0,-110.0,-112.1871831985322,-101.04721986166271
0.09849999999999998,0.47,-0.47,0.09850010871887205,0.45109707797590665,-0.46474092922671606,-110.0,-110.0,-112.20592765064342,-101.12102065663092
0.09859999999999997,0.47,-0.47,0.0986000061035156,0.45095471721245767,-0.4646345257772045,-110.0,-110.0,-112.25499389762624,-101.20059159877496
0.09870000000000001,0.47,-0.47,0.09870014190673826,0.45099804387995324,-0.4643886121705697,-110.0,-110.0,-112.30335157466331,-101.23043827299439
0.0988,0.47,-0.47,0.09880003929138181,0.4509517929851173,-0.46398252052299765,-110.0,-110.0,-112.33836690827535,-101.26736411514143
0.09889999999999999,0.47,-0.47,0.09890017509460447,0.4510099360824999,-0.46372515651217494,-110.0,-110.0,-112.37698150025979,-101.31125188167978
0.09899999999999998,0.47,-0.47,0.09900007247924802,0.4511707541633996,-0.46343613130721245,-110.0,-110.0,-112.49749788631,-101.41803584523623
0.09909999999999997,0.47,-0.47,0.09910020828247068,0.45140711491486823,-0.4631062703663702,-110.0,-110.0,-112.54154495867603,-101.55585962031688
0.09919999999999995,0.47,-0.47,0.09920010566711424,0.45140917837509886,-0.46295232622341553,-110.0,-110.0,-112.58297806756451,-101.6754382299921
0.09929999999999994,0.47,-0.47,0.09930000305175779,0.4513404873559259,-0.46260046029957314,-110.0,-110.0,-112.59807630844617,-101.7993862173367
0.09939999999999999,0.47,-0.47,0.09940013885498045,0.45124644304155115,-0.46245360562032534,-110.0,-110.0,-112.63102103449106,-101.87008382613743
0.09949999999999998,0.47,-0.47,0.099500036239624,0.45129081503299745,-0.46233831793931535,-110.0,-110.0,-112.66047828982002,-101.88683502579505
0.09959999999999997,0.47,-0.47,0.09960017204284666,0.4513620236584019,-0.4618328610620616,-110.0,-110.0,-112.67033995453447,-101.95984882712325
0.09970000000000001,0.47,-0.47,0.09970006942749021,0.45145376688563954,-0.4618408107216107,-110.0,-110.0,-112.70266051452191,-102.0309254214449
0.0998,0.47,-0.47,0.09980020523071287,0.4516942840668134,-0.4613523007924714,-110.0,-110.0,-112.80013411709041,-102.13673821921385
0.09989999999999999,0.47,-0.47,0.09990010261535642,0.45179057032244363,-0.4612125043365138,-110.0,-110.0,-112.80162798528325,-102.27429785452561
0.09999999999999998,0.47,-0.47,0.09999999999999998,0.451758198123191,-0.46113740862918867,-110.0,-110.0,-112.86945751304637,-102.40121054953305
0.10009999999999997,0.47,-0.47,0.10010013580322263,0.45165844827161217,-0.46072180121222783,-110.0,-110.0,-112.88427263607012,-102.50750733359611
0.10019999999999996,0.47,-0.47,0.10020003318786619,0.45167744514253727,-0.46025464824748213,-110.0,-110.0,-112.89786478745718,-102.54268050219139
0.10029999999999994,0.47,-0.47,0.10030016899108884,0.4517401759485403,-0.46003933418431253,-110.0,-110.0,-112.92640995060007,-102.56541127787636
0.10039999999999993,0.47,-0.47,0.1004000663757324,0.45181438361367304,-0.4601091746316949,-110.0,-110.0,-112.95756040052541,-102.61670779397879
0.10049999999999992,0.47,-0.47,0.10050020217895506,0.451894925700267,-0.45969106959296874,-110.0,-110.0,-112.99998691465828,-102.74290887721128
0.10060000000000002,0.47,-0.47,0.10060009956359861,0.45220428076038927,-0.4595485517019431,-110.0,-110.0,-113.06343376197728,-102.83581946180668
0.10070000000000001,0.47,-0.47,0.10069999694824217,0.45232043162403873,-0.45922581915828137,-110.0,-110.0,-113.11580672855129,-102.98966397426639
0.1008,0.47,-0.47,0.10080013275146482,0.45225815533287383,-0.45901601464740194,-110.0,-110.0,-113.11995025692545,-103.1074597047335
0.10089999999999999,0.47,-0.47,0.10090003013610838,0.45211354468608056,-0.4587561060435999,-110.0,-110.0,-113.19930861875352,-103.16184581280969
0.10099999999999998,0.47,-0.47,0.10100016593933103,0.4522010469402861,-0.45839184750367756,-110.0,-110.0,-113.20470642331277,-103.2469171470003
0.10109999999999997,0.47,-0.47,0.10110006332397459,0.4521559643930791,-0.4584232162212953,-110.0,-110.0,-113.25988442765856,-103.2445840030459
0.10119999999999996,0.47,-0.47,0.10120019912719724,0.45224329724498025,-0.45828852089071026,-110.0,-110.0,-113.28296705691535,-103.3086260285603
0.10129999999999995,0.47,-0.47,0.1013000965118408,0.4525069951065067,-0.4577727408429418,-110.0,-110.0,-113.32408179982494,-103.46249392875703
0.10139999999999993,0.47,-0.47,0.10139999389648435,0.45265035700580025,-0.45778020596802327,-110.0,-110.0,-113.35842390272782,-103.5923273439261
0.10150000000000003,0.47,-0.47,0.10150012969970701,0.45271943078330223,-0.45766629879896265,-110.0,-110.0,-113.38870695756462,-103.70911922720636
0.10160000000000002,0.47,-0.47,0.10160002708435056,0.4527199140970829,-0.45726891889888055,-110.0,-110.0,-113.42077778792635,-103.82446850416963
0.10170000000000001,0.47,-0.47,0.10170016288757322,0.45269118541246,-0.4572401910439104,-110.0,-110.0,-113.43524865693429,-103.85859785032893
0.1018,0.47,-0.47,0.10180006027221677,0.45274077468352836,-0.45689956939743476,-110.0,-110.0,-113.45888972952964,-103.91484832997456
0.10189999999999999,0.47,-0.47,0.10190019607543943,0.45276552439784545,-0.45689334063360176,-110.0,-110.0,-113.49997041512479,-103.96927408381461
0.10199999999999998,0.47,-0.47,0.10200009346008299,0.4529630116926447,-0.45673876150712067,-110.0,-110.0,-113.55162716662511,-104.04279959981422
0.10209999999999997,0.47,-0.47,0.10209999084472654,0.4532469465077924,-0.4563461507020633,-110.0,-110.0,-113.58982487334349,-104.16910159534095
0.10219999999999996,0.47,-0.47,0.1022001266479492,0.45338589456158623,-0.456206769204798,-110.0,-110.0,-113.6370356447325,-104.30670168940554
0.10229999999999995,0.47,-0.47,0.10230002403259275,0.4534123386283346,-0.45633340949507584,-110.0,-110.0,-113.69134051909886,-104.42100448835676
0.10239999999999994,0.47,-0.47,0.10240015983581541,0.4533733784488982,-0.4560133483517517,-110.0,-110.0,-113.71201652910993,-104.53832277540965
0.10249999999999992,0.47,-0.47,0.10250005722045896,0.45335932816879954,-0.4561356771242031,-110.0,-110.0,-113.73018017253082,-104.59370455280272
0.10260000000000002,0.47,-0.47,0.10260019302368162,0.4534243548433454,-0.45611475068608925,-110.0,-110.0,-113.77318280134186,-104.58843958097086
0.10270000000000001,0.47,-0.47,0.10270009040832517,0.453572834667816,-0.455866790036034,-110.0,-110.0,-113.81864021157405,-104.65089311566432
0.1028,0.47,-0.47,0.10279998779296873,0.45369045995849366,-0.4560582198022688,-110.0,-110.0,-113.86647969092417,-104.75647947943102
0.10289999999999999,0.47,-0.47,0.10290012359619138,0.4539547375386424,-0.45589164331888987,-110.0,-110.0,-113.96164180325026,-104.87144586742662
0.10299999999999998,0.47,-0.47,0.10300002098083494,0.45412159516480605,-0.45561571105994714,-110.0,-110.0,-113.98605004472365,-104.99897438069692
0.10309999999999997,0.47,-0.47,0.1031001567840576,0.45412311467529903,-0.455689865481034,-110.0,-110.0,-114.02240554339366,-105.09859952180528
0.10319999999999996,0.47,-0.47,0.10320005416870115,0.4541668779255113,-0.4556103071309322,-110.0,-110.0,-114.04413061633021,-105.20300479630237
0.10329999999999995,0.47,-0.47,0.1033001899719238,0.45412105111863854,-0.45568380660757823,-110.0,-110.0,-114.06425387680842,-105.2315463598463
0.10339999999999994,0.47,-0.47,0.10340008735656736,0.45421832888981667,-0.45560148842494036,-110.0,-110.0,-114.10561552821038,-105.25908876560773
0.10350000000000004,0.47,-0.47,0.10349998474121092,0.4543567677023346,-0.45556245108655646,-110.0,-110.0,-114.144176100046,-105.32262770850964
0.10360000000000003,0.47,-0.47,0.10360012054443357,0.45463386469692074,-0.45551472794812803,-110.0,-110.0,-114.20515762440073,-105.43342055719239
0.10370000000000001,0.47,-0.47,0.10370001792907713,0.4549146855036498,-0.45556743803445504,-110.0,-110.0,-114.24696662431376,-105.55703986471616
0.1038,0.47,-0.47,0.10380015373229978,0.45503445669044196,-0.45548481023876136,-110.0,-110.0,-114.29801749350064,-105.68832259507816
0.10389999999999999,0.47,-0.47,0.10390005111694334,0.4550813948899463,-0.45557030412121785,-110.0,-110.0,-114.32082533689402,-105.78676314773973
0.10399999999999998,0.47,-0.47,0.104000186920166,0.4550268846623529,-0.4557816655161925,-110.0,-110.0,-114.3778180879243,-105.80260125177145
0.10409999999999997,0.47,-0.47,0.10410008430480955,0.45510814201270344,-0.4556330485975322,-110.0,-110.0,-114.39133735235822,-105.86759619338454
0.10419999999999996,0.47,-0.47,0.1041999816894531,0.45532916612596613,-0.45542684353598395,-110.0,-110.0,-114.41244598681811,-105.91040896120475
0.10429999999999995,0.47,-0.47,0.10430011749267576,0.4554412072936797,-0.4558091423507318,-110.0,-110.0,-114.45667043137215,-105.95732409150831
0.10439999999999994,0.47,-0.47,0.10440001487731931,0.45572786049572267,-0.45579530388227085,-110.0,-110.0,-114.49853916958266,-106.07319311506022
0.10449999999999993,0.47,-0.47,0.10450015068054197,0.45599553756249483,-0.45595635477865015,-110.0,-110.0,-114.55176988388912,-106.21005244026148
0.10460000000000003,0.47,-0.47,0.10460004806518552,0.45613646603002717,-0.4560117270919429,-110.0,-110.0,-114.56957269113252,-106.3157900714904
0.10470000000000002,0.47,-0.47,0.10470018386840818,0.4561171233473434,-0.45602374995767675,-110.0,-110.0,-114.58184291022306,-106.40271638299993
0.1048,0.47,-0.47,0.10480008125305174,0.4561595477729213,-0.4561195105518821,-110.0,-110.0,-114.62178800562141,-106.44587003210002
0.1049,0.47,-0.47,0.10489997863769529,0.45631444609928307,-0.45620157756941376,-110.0,-110.0,-114.59891925538832,-106.46855334182474
0.10499999999999998,0.47,-0.47,0.10500011444091795,0.4563843668125037,-0.45636027512557137,-110.0,-110.0,-114.6632821258995,-106.51007709135973
0.10509999999999997,0.47,-0.47,0.1051000118255615,0.45661505839395755,-0.4565165798170725,-110.0,-110.0,-114.70240649522151,-106.60064664528986
0.10519999999999996,0.47,-0.47,0.10520014762878416,0.45695441524115366,-0.45652907677024746,-110.0,-110.0,-114.7099132473468,-106.70778831686553
0.10529999999999995,0.47,-0.47,0.10530004501342771,0.45715116280211027,-0.456759391131513,-110.0,-110.0,-114.73444906612455,-106.81551995342285
0.10539999999999994,0.47,-0.47,0.10540018081665037,0.4572523241376519,-0.4570377151697547,-110.0,-110.0,-114.81057190665476,-106.88731946415278
0.10550000000000004,0.47,-0.47,0.10550007820129392,0.4573150979431004,-0.4569432834580243,-110.0,-110.0,-114.80508108578312,-106.98893174278662
0.10560000000000003,0.47,-0.47,0.10560021400451658,0.4574602472815071,-0.4570982255919017,-110.0,-110.0,-114.8198438483904,-107.05212488166362
0.10570000000000002,0.47,-0.47,0.10570011138916013,0.45753627390277346,-0.4573296124607413,-110.0,-110.0,-114.83914593897848,-107.06540122732186
0.1058,0.47,-0.47,0.10580000877380369,0.457745650904754,-0.4575208001831755,-110.0,-110.0,-114.89590152224777,-107.09839509863797
0.1059,0.47,-0.47,0.10590014457702634,0.45801016853945,-0.4578236390172045,-110.0,-110.0,-114.92839885569951,-107.16035940904031
0.10599999999999998,0.47,-0.47,0.1060000419616699,0.4583119632457827,-0.45804944147204524,-110.0,-110.0,-114.97938587329604,-107.28096375824398
0.10609999999999997,0.47,-0.47,0.10610017776489256,0.45853308257901965,-0.4582289287989925,-110.0,-110.0,-114.98617349159085,-107.40795416162648
0.10619999999999996,0.47,-0.47,0.10620007514953611,0.4586366713427634,-0.4583100603647782,-110.0,-110.0,-115.04097841049878,-107.4911643106481
0.10629999999999995,0.47,-0.47,0.10630021095275877,0.4587123979940836,-0.45867555821455186,-110.0,-110.0,-115.02252380341112,-107.51996378067471
0.10639999999999994,0.47,-0.47,0.10640010833740232,0.458889365697846,-0.4591843614809492,-110.0,-110.0,-115.0464627103245,-107.57832889292338
0.10649999999999993,0.47,-0.47,0.10650000572204588,0.45893203927082404,-0.4594474671914026,-110.0,-110.0,-115.09390559351118,-107.5768124122422
0.10659999999999992,0.47,-0.47,0.10660014152526853,0.45916668961255525,-0.4595725637105161,-110.0,-110.0,-115.13483459757352,-107.61900685208856
0.10670000000000002,0.47,-0.47,0.10670003890991209,0.45958562502201744,-0.4595734946924356,-110.0,-110.0,-115.19121895034634,-107.71150818549694
0.1068,0.47,-0.47,0.10680017471313474,0.45975300076131453,-0.46023753386092753,-110.0,-110.0,-115.21256972426742,-107.78597434141149
0.1069,0.47,-0.47,0.1069000720977783,0.4599873972559875,-0.4604383928611043,-110.0,-110.0,-115.28399199550839,-107.90159576601742
0.10699999999999998,0.47,-0.47,0.10700020790100095,0.4602016271409031,-0.4607308999131055,-110.0,-110.0,-115.29461465534482,-108.00418179823039
0.10709999999999997,0.47,-0.47,0.10710010528564451,0.46024800515283937,-0.46080415832369426,-110.0,-110.0,-115.29227707815699,-108.02366465022426
0.10719999999999996,0.47,-0.47,0.10720000267028806,0.4603344832338109,-0.4615249923287403,-110.0,-110.0,-115.34986737310923,-108.01444587072686
0.10729999999999995,0.47,-0.47,0.10730013847351072,0.46053742829888533,-0.46190867144760017,-110.0,-110.0,-115.40877861388839,-108.00453561742638
0.10739999999999994,0.47,-0.47,0.10740003585815427,0.460882083257555,-0.4620481027247673,-110.0,-110.0,-115.44981461025912,-108.05163976545505
0.10750000000000004,0.47,-0.47,0.10750017166137693,0.4612002459435551,-0.4624833648253032,-110.0,-110.0,-115.5311037638555,-108.1458423168606
0.10760000000000003,0.47,-0.47,0.10760006904602049,0.46148817062469694,-0.4628917078968847,-110.0,-110.0,-115.52138308056492,-108.24835248154105
0.10770000000000002,0.47,-0.47,0.10770020484924314,0.46163762445098316,-0.4632614690333994,-110.0,-110.0,-115.62338705645949,-108.27647177909157
0.1078,0.47,-0.47,0.1078001022338867,0.46181145338582236,-0.46388048273206534,-110.0,-110.0,-115.61785359993107,-108.3362723165335
0.1079,0.47,-0.47,0.10789999961853025,0.46193293255181284,-0.4641742548665465,-110.0,-110.0,-115.64004680847894,-108.3559362085217
0.10799999999999998,0.47,-0.47,0.10800013542175291,0.46210468854856385,-0.4644272998652573,-110.0,-110.0,-115.666343839956,-108.36591433338762
0.10809999999999997,0.47,-0.47,0.10810003280639646,0.4622614943075703,-0.4647996343524036,-110.0,-110.0,-115.7215801059695,-108.37991651663575
0.10819999999999996,0.47,-0.47,0.10820016860961912,0.46263311685877695,-0.46541350171962953,-110.0,-110.0,-115.73247654673375,-108.40224094270128
0.10829999999999995,0.47,-0.47,0.10830006599426267,0.4630291877846627,-0.4653864976664967,-110.0,-110.0,-115.7634519383796,-108.54192900975089
0.10839999999999994,0.47,-0.47,0.10840020179748533,0.4632210587418624,-0.4660184752362006,-110.0,-110.0,-115.75460785181814,-108.6296147274954
0.10849999999999993,0.47,-0.47,0.10850009918212888,0.4634448077846036,-0.46646279844602545,-110.0,-110.0,-115.81772642679044,-108.66944542235277
0.10859999999999992,0.47,-0.47,0.10859999656677244,0.46361536914750506,-0.4668028594098873,-110.0,-110.0,-115.82147146555037,-108.7116040244549
0.10870000000000002,0.47,-0.47,0.1087001323699951,0.46375141838273065,-0.4671679805308364,-110.0,-110.0,-115.8451484922706,-108.71669560177244
0.10880000000000001,0.47,-0.47,0.10880002975463865,0.46393471603889064,-0.4676129152468457,-110.0,-110.0,-115.8902493490605,-108.71361857034428
0.1089,0.47,-0.47,0.1089001655578613,0.4641998566350438,-0.4681891385332011,-110.0,-110.0,-115.9961321893779,-108.70427245400433
0.10899999999999999,0.47,-0.47,0.10900006294250486,0.46459231747329494,-0.46848416738995863,-110.0,-110.0,-116.00023377960378,-108.74392214969545
0.10909999999999997,0.47,-0.47,0.10910019874572752,0.4648084064422632,-0.4687481384315961,-110.0,-110.0,-116.05870976686603,-108.79348645627833
0.10919999999999996,0.47,-0.47,0.10920009613037107,0.4650625854212787,-0.4691851217551522,-110.0,-110.0,-116.06693179932563,-108.88927220350278
0.10929999999999995,0.47,-0.47,0.10929999351501463,0.4651946583920106,-0.46980492913311117,-110.0,-110.0,-116.14043469468926,-108.89079675712861
0.10939999999999994,0.47,-0.47,0.10940012931823728,0.46534025200151474,-0.47016876255069384,-110.0,-110.0,-116.15109496104611,-108.90817414122924
0.10949999999999993,0.47,-0.47,0.10950002670288084,0.4655606321813555,-0.4703526662555776,-110.0,-110.0,-116.15346140627338,-108.89496934803799
0.10960000000000003,0.47,-0.47,0.1096001625061035,0.4656705416454839,-0.4711896861784888,-110.0,-110.0,-116.1959680435256,-108.86004432203148
0.10970000000000002,0.47,-0.47,0.10970005989074705,0.46599206766231865,-0.471451692275645,-110.0,-110.0,-116.26347257492912,-108.86346694712577
0.10980000000000001,0.47,-0.47,0.1098001956939697,0.46636256295776035,-0.47167083401290927,-110.0,-110.0,-116.25982243987067,-108.92455928082846
0.1099,0.47,-0.47,0.10990009307861326,0.46669362311646634,-0.472069286894723,-110.0,-110.0,-116.30282136428133,-108.96436124162081
0.10999999999999999,0.47,-0.47,0.10999999046325681,0.4668576491161337,-0.4723781237765777,-110.0,-110.0,-116.33122425822364,-109.03549293934473
0.11009999999999998,0.47,-0.47,0.11010012626647947,0.4670534037948416,-0.4728983864833743,-110.0,-110.0,-116.34538503433711,-109.00533885290089
0.11019999999999996,0.47,-0.47,0.11020002365112302,0.4672053951516329,-0.4731716995626793,-110.0,-110.0,-116.35780779432032,-109.00314255152269
0.11029999999999995,0.47,-0.47,0.11030015945434568,0.4673423832417744,-0.4738963932884728,-110.0,-110.0,-116.39242474609767,-108.99886756416255
0.11039999999999994,0.47,-0.47,0.11040005683898924,0.4675564594012721,-0.4742728268023504,-110.0,-110.0,-116.4134763155548,-108.95595643125294
0.11049999999999993,0.47,-0.47,0.11050019264221189,0.4679478952334376,-0.4745023031146588,-110.0,-110.0,-116.48623104950128,-108.94775220243193
0.11059999999999992,0.47,-0.47,0.11060009002685545,0.46827391109882716,-0.4746649551012787,-110.0,-110.0,-116.52037609044834,-108.9940844912453
0.11070000000000002,0.47,-0.47,0.110699987411499,0.4684683960183897,-0.4751585662395777,-110.0,-110.0,-116.5610498856024,-109.05724600041779
0.11080000000000001,0.47,-0.47,0.11080012321472166,0.468635180069866,-0.47559994556642915,-110.0,-110.0,-116.62388120207868,-109.06077387702695
0.1109,0.47,-0.47,0.11090002059936521,0.46875583512950547,-0.47575388957843046,-110.0,-110.0,-116.62042905912902,-109.07859821561796
0.11099999999999999,0.47,-0.47,0.11100015640258787,0.46894750830185605,-0.47632162957609625,-110.0,-110.0,-116.61670141506887,-109.04174452038106
0.11109999999999998,0.47,-0.47,0.11110005378723142,0.46913443741934596,-0.4768466900884636,-110.0,-110.0,-116.69781225823093,-108.99007309525135
0.11119999999999997,0.47,-0.47,0.11120018959045408,0.46938809464424947,-0.4772221147198392,-110.0,-110.0,-116.71509818941408,-108.96215508723621
0.11129999999999995,0.47,-0.47,0.11130008697509763,0.4696772338843818,-0.47751371869521203,-110.0,-110.0,-116.78402023233254,-108.9827106910502
0.11139999999999994,0.47,-0.47,0.11139998435974119,0.4700100010651731,-0.47786369618730695,-110.0,-110.0,-116.8076124461936,-109.03319103779248
0.11149999999999993,0.47,-0.47,0.11150012016296384,0.4701627393819366,-0.47821922903475705,-110.0,-110.0,-116.84431458098562,-109.05633853077194
0.11160000000000003,0.47,-0.47,0.1116000175476074,0.4703979852852248,-0.4785740530561491,-110.0,-110.0,-116.83954904993324,-109.04257709971515
0.11170000000000002,0.47,-0.47,0.11170015335083006,0.47048254787088095,-0.4788717748054247,-110.0,-110.0,-116.84836132414259,-109.0617199767051
0.11180000000000001,0.47,-0.47,0.11180005073547361,0.4706202663198433,-0.4792999795344361,-110.0,-110.0,-116.85651372636404,-108.98634196854059
0.1119,0.47,-0.47,0.11190018653869627,0.47082153820660644,-0.47972591265616676,-110.0,-110.0,-116.93220994711265,-108.8955508410722
0.11199999999999999,0.47,-0.47,0.11200008392333982,0.47117270953242313,-0.47997000528898626,-110.0,-110.0,-116.95317602778914,-108.92101814174593
0.11209999999999998,0.47,-0.47,0.11209998130798338,0.4715736939110583,-0.480102962902513,-110.0,-110.0,-116.97903162665457,-108.93268200160313
0.11219999999999997,0.47,-0.47,0.11220011711120603,0.471791524960484,-0.480494276737449,-110.0,-110.0,-117.01800931608902,-108.94879651522459
0.11229999999999996,0.47,-0.47,0.11230001449584959,0.47185130267095476,-0.48107853711018256,-110.0,-110.0,-117.06144895130882,-108.93970174493845
0.11239999999999994,0.47,-0.47,0.11240015029907224,0.47214300796897024,-0.48131574630126706,-110.0,-110.0,-117.07067037533055,-108.96610844710429
0.11249999999999993,0.47,-0.47,0.1125000476837158,0.47219242838583547,-0.4816635259979933,-110.0,-110.0,-117.07965952666525,-108.91026790086839
0.11259999999999992,0.47,-0.47,0.11260018348693845,0.4723239249182234,-0.48201512877186736,-110.0,-110.0,-117.13208648942224,-108.85409509181608
0.11270000000000002,0.47,-0.47,0.11270008087158201,0.47252027145343195,-0.48245743582122225,-110.0,-110.0,-117.20231336502103,-108.80104447185613
0.11280000000000001,0.47,-0.47,0.11279997825622556,0.47291526727447136,-0.48258279323176373,-110.0,-110.0,-117.18829643668086,-108.79902890338008
0.1129,0.47,-0.47,0.11290011405944822,0.4731632367884508,-0.4828271978636995,-110.0,-110.0,-117.25440183563232,-108.82277101119143
0.11299999999999999,0.47,-0.47,0.11300001144409177,0.47343624621085756,-0.4830531710701089,-110.0,-110.0,-117.2978846229855,-108.85801681563774
0.11309999999999998,0.47,-0.47,0.11310014724731443,0.47357975498658783,-0.4830882200603558,-110.0,-110.0,-117.31224188667868,-108.85111252292634
0.11319999999999997,0.47,-0.47,0.11320004463195799,0.4737264380725733,-0.48349948510655844,-110.0,-110.0,-117.2839409599409,-108.84384383389168
0.11329999999999996,0.47,-0.47,0.11330018043518064,0.47386292722234785,-0.4839412315065479,-110.0,-110.0,-117.30073419261865,-108.79257831532763
0.11339999999999995,0.47,-0.47,0.1134000778198242,0.4739509772860354,-0.4841639622463715,-110.0,-110.0,-117.34755832325207,-108.73871485707747
0.11349999999999993,0.47,-0.47,0.11350021362304685,0.4743372405545603,-0.4845208454136422,-110.0,-110.0,-117.32272079343709,-108.68828894021091
0.11360000000000003,0.47,-0.47,0.11360011100769041,0.4746399478477373,-0.48483599475010847,-110.0,-110.0,-117.42160556030535,-108.66006308912861
0.11370000000000002,0.47,-0.47,0.11370000839233396,0.47486803561613455,-0.4848670341274852,-110.0,-110.0,-117.43620961046375,-108.70162163477112
0.11380000000000001,0.47,-0.47,0.11380014419555662,0.4750532226405794,-0.4850053932905221,-110.0,-110.0,-117.47459510563068,-108.72384143634083
0.1139,0.47,-0.47,0.11390004158020017,0.47514415469439025,-0.485339379706349,-110.0,-110.0,-117.50455298543909,-108.69898783249381
0.11399999999999999,0.47,-0.47,0.11400017738342283,0.47523493243930465,-0.48533423345061066,-110.0,-110.0,-117.49436036671197,-108.71572956396437
0.11409999999999998,0.47,-0.47,0.11410007476806638,0.4753636813282752,-0.4857996066411492,-110.0,-110.0,-117.53219038304412,-108.64826802370082
0.11419999999999997,0.47,-0.47,0.11420021057128904,0.4754527428247684,-0.48628571315248037,-110.0,-110.0,-117.56025276751474,-108.56059336882967
0.11429999999999996,0.47,-0.47,0.1143001079559326,0.47581795217555006,-0.48629992796975846,-110.0,-110.0,-117.5737597499628,-108.55346239826363
0.11439999999999995,0.47,-0.47,0.11440000534057615,0.4761331787780924,-0.48639707195234805,-110.0,-110.0,-117.58521200458986,-108.56134895277931
0.11449999999999994,0.47,-0.47,0.1145001411437988,0.4763690061991702,-0.48643914136885846,-110.0,-110.0,-117.60759963679318,-108.56747859899235
0.11459999999999992,0.47,-0.47,0.11460003852844236,0.47653132650433233,-0.48652889977513747,-110.0,-110.0,-117.62758726435152,-108.56799083151014
0.11470000000000002,0.47,-0.47,0.11470017433166502,0.4766604011973605,-0.48663571319523624,-110.0,-110.0,-117.59538108204217,-108.54876051117871
0.11480000000000001,0.47,-0.47,0.11480007171630857,0.4766754577734648,-0.4867856524590445,-110.0,-110.0,-117.60661585914679,-108.50558541790076
0.1149,0.47,-0.47,0.11490020751953123,0.47682530606319795,-0.4871009375804543,-110.0,-110.0,-117.62213034591444,-108.46205261406939
0.11499999999999999,0.47,-0.47,0.11500010490417478,0.4770507005104987,-0.48740940970845115,-110.0,-110.0,-117.6182800712691,-108.35946457333698
0.11509999999999998,0.47,-0.47,0.11510000228881834,0.4773708665476837,-0.4874943729624263,-110.0,-110.0,-117.62805872154274,-108.36762918644652
0.11519999999999997,0.47,-0.47,0.115200138092041,0.47766685464402303,-0.4874471246529542,-110.0,-110.0,-117.63873381840179,-108.39753830461942
0.11529999999999996,0.47,-0.47,0.11530003547668455,0.47783904542683703,-0.4876034847094683,-110.0,-110.0,-117.65461450662426,-108.4097843022126
0.11539999999999995,0.47,-0.47,0.1154001712799072,0.4779362516956371,-0.48763455141751944,-110.0,-110.0,-117.63210057079543,-108.43840377239253
0.11549999999999994,0.47,-0.47,0.11550006866455076,0.47799092657385395,-0.48789342389483653,-110.0,-110.0,-117.64832647199906,-108.41896344969993
0.11560000000000004,0.47,-0.47,0.11560020446777342,0.47810390562352356,-0.4879508182297411,-110.0,-110.0,-117.65207032107547,-108.33612291919049
0.11570000000000003,0.47,-0.47,0.11570010185241697,0.47820924270040793,-0.4883770623883682,-110.0,-110.0,-117.70195275909107,-108.28607422336846
0.11580000000000001,0.47,-0.47,0.11579999923706052,0.4784149077765682,-0.48852176610040166,-110.0,-110.0,-117.74592612610275,-108.2393822746314
0.1159,0.47,-0.47,0.11590013504028318,0.47875030022789855,-0.48832085112517376,-110.0,-110.0,-117.75263977574261,-108.25407488891143
0.11599999999999999,0.47,-0.47,0.11600003242492674,0.4790761205030631,-0.48833612656869874,-110.0,-110.0,-117.7509180452649,-108.27826419679886
0.11609999999999998,0.47,-0.47,0.11610016822814939,0.47918375300105637,-0.488274914616416,-110.0,-110.0,-117.777478558264,-108.31403020955207
0.11619999999999997,0.47,-0.47,0.11620006561279295,0.4792995023832674,-0.4883645308498881,-110.0,-110.0,-117.7578549926713,-108.3089036137276
0.11629999999999996,0.47,-0.47,0.1163002014160156,0.47934489088918986,-0.48838497874924475,-110.0,-110.0,-117.725524328062,-108.30362339166695
0.11639999999999995,0.47,-0.47,0.11640009880065916,0.4793426924316972,-0.4887182756236679,-110.0,-110.0,-117.74717191008402,-108.25023479944487
0.11649999999999994,0.47,-0.47,0.11649999618530271,0.47956767435945485,-0.48859858981572846,-110.0,-110.0,-117.76772701095719,-108.16730120779964
0.11659999999999993,0.47,-0.47,0.11660013198852537,0.47983115185154546,-0.4886085155229489,-110.0,-110.0,-117.72652894626846,-108.1706340580511
0.11670000000000003,0.47,-0.47,0.11670002937316892,0.48011745095788555,-0.48865599905325435,-110.0,-110.0,-117.73893329019917,-108.15772257330848
0.11680000000000001,0.47,-0.47,0.11680016517639158,0.4802902336407888,-0.488827143673409,-110.0,-110.0,-117.74722725116489,-108.21873206039376
0.1169,0.47,-0.47,0.11690006256103513,0.4803376185914413,-0.48875969469297087,-110.0,-110.0,-117.7303321815955,-108.1767448977621
0.11699999999999999,0.47,-0.47,0.11700019836425779,0.4804049941877739,-0.48868279061843034,-110.0,-110.0,-117.71733049323267,-108.16051622964525
0.11709999999999998,0.47,-0.47,0.11710009574890134,0.48048152515761006,-0.488514474194777,-110.0,-110.0,-117.62816364347522,-108.20471464886846
0.11719999999999997,0.47,-0.47,0.1171999931335449,0.4805055020566102,-0.4887614672869157,-110.0,-110.0,-117.67641654591266,-108.10618973808299
0.11729999999999996,0.47,-0.47,0.11730012893676756,0.4807218130853685,-0.48873924623220616,-110.0,-110.0,-117.70808769735072,-108.0588984236164
0.11739999999999995,0.47,-0.47,0.11740002632141111,0.48104250621707867,-0.48873076811680566,-110.0,-110.0,-117.68118581928964,-108.05447765664083
0.11749999999999994,0.47,-0.47,0.11750016212463377,0.4812484856453118,-0.48864954203829675,-110.0,-110.0,-117.72867695750723,-108.07839881346327
0.11760000000000004,0.47,-0.47,0.11760005950927732,0.4813766029936871,-0.48837402560284593,-110.0,-110.0,-117.71375651617437,-108.12671974690439
0.11770000000000003,0.47,-0.47,0.11770019531249998,0.4814668532121498,-0.48830398344244,-110.0,-110.0,-117.73114310374564,-108.15464341107104
0.11780000000000002,0.47,-0.47,0.11780009269714353,0.4815320096498424,-0.48847317252786276,-110.0,-110.0,-117.71297723486008,-108.1294024242602
0.1179,0.47,-0.47,0.11789999008178709,0.4814648722318348,-0.48834920670742754,-110.0,-110.0,-117.7231828410875,-108.10766586855479
0.118,0.47,-0.47,0.11800012588500974,0.48158673581034417,-0.48834902090088816,-110.0,-110.0,-117.70283518516811,-108.06517277845971
0.11809999999999998,0.47,-0.47,0.1181000232696533,0.4818897500481198,-0.4882369994611376,-110.0,-110.0,-117.70861091651112,-108.04017620133257
0.11819999999999997,0.47,-0.47,0.11820015907287595,0.48207197680049674,-0.48830480421105216,-110.0,-110.0,-117.68379606524788,-108.0607797570989
0.11829999999999996,0.47,-0.47,0.11830005645751951,0.482225052539599,-0.48818014891207984,-110.0,-110.0,-117.68766648402303,-108.08308454147593
0.11839999999999995,0.47,-0.47,0.11840019226074217,0.4823692958649214,-0.4878958480817472,-110.0,-110.0,-117.67636631838982,-108.10583814338061
0.11849999999999994,0.47,-0.47,0.11850008964538572,0.482424328957984,-0.4877456503804758,-110.0,-110.0,-117.6121512888023,-108.1321877388907
0.11859999999999993,0.47,-0.47,0.11859998703002927,0.4823814240432979,-0.48774864723934874,-110.0,-110.0,-117.55131439708141,-108.15742014867038
0.11870000000000003,0.47,-0.47,0.11870012283325193,0.48243955316955844,-0.4875905239878403,-110.0,-110.0,-117.57328270951918,-108.10858195124638
0.11880000000000002,0.47,-0.47,0.11880002021789549,0.48250995406096553,-0.48768027434692796,-110.0,-110.0,-117.54377768506664,-108.06146184677192
0.1189,0.47,-0.47,0.11890015602111814,0.4827630869210365,-0.48760394874078433,-110.0,-110.0,-117.52427639801782,-108.05054667817294
0.119,0.47,-0.47,0.1190000534057617,0.4830592980113272,-0.4871570358717886,-110.0,-110.0,-117.50173463256144,-108.1159772291348
0.11909999999999998,0.47,-0.47,0.11910018920898435,0.4831514582932046,-0.48692458481301576,-110.0,-110.0,-117.51830743134218,-108.1349587502179
0.11919999999999997,0.47,-0.47,0.11920008659362791,0.48321495209527565,-0.48688828085164204,-110.0,-110.0,-117.49512245432737,-108.14197122691442
0.11929999999999996,0.47,-0.47,0.11929998397827146,0.4831624246058417,-0.48669939746485624,-110.0,-110.0,-117.46684822361905,-108.18294297274689
0.11939999999999995,0.47,-0.47,0.11940011978149412,0.4831128370875701,-0.48643430087176315,-110.0,-110.0,-117.48860987672381,-108.16347096733364
0.11949999999999994,0.47,-0.47,0.11950001716613767,0.4831725367047132,-0.4863172096114526,-110.0,-110.0,-117.47854707769534,-108.10988483976705
0.11960000000000004,0.47,-0.47,0.11960015296936033,0.4833279270514518,-0.4864131482927056,-110.0,-110.0,-117.4805228426124,-108.07352425437895
0.11970000000000003,0.47,-0.47,0.11970005035400388,0.48358326427373033,-0.4861082746088841,-110.0,-110.0,-117.45519264179273,-108.10535109525686
0.11980000000000002,0.47,-0.47,0.11980018615722654,0.4836910975558033,-0.48575839533525345,-110.0,-110.0,-117.46336191693544,-108.10993495128031
0.1199,0.47,-0.47,0.1199000835418701,0.48379155794462086,-0.4854380475567888,-110.0,-110.0,-117.4467783017476,-108.14720674777529
0.12,0.47,-0.47,0.11999998092651365,0.4837861122366927,-0.48553616498442537,-110.0,-110.0,-117.42227275092777,-108.17093599282559
0.12009999999999998,0.47,-0.47,0.1201001167297363,0.48369201489817804,-0.4853481761252068,-110.0,-110.0,-117.37414687423724,-108.20300888138674
0.12019999999999997,0.47,-0.47,0.12020001411437986,0.48370505263836855,-0.48504104554099525,-110.0,-110.0,-117.35519785924268,-108.20584536828574
0.12029999999999996,0.47,-0.47,0.12030014991760252,0.48373890113053086,-0.48516348885312527,-110.0,-110.0,-117.3686378830821,-108.14256390988056
0.12039999999999995,0.47,-0.47,0.12040004730224607,0.4839456709269599,-0.4847627326734197,-110.0,-110.0,-117.34635066235234,-108.13442626128145
0.12049999999999994,0.47,-0.47,0.12050018310546873,0.48419948476432456,-0.4842897133997252,-110.0,-110.0,-117.3605093708609,-108.17870249829015
0.12059999999999993,0.47,-0.47,0.12060008049011228,0.48435395131756526,-0.48424728300516423,-110.0,-110.0,-117.35489909391967,-108.24033158981243
0.12069999999999992,0.47,-0.47,0.12069997787475584,0.48436012474118134,-0.48372752079930265,-110.0,-110.0,-117.29978139011206,-108.25027496400347
0.12080000000000002,0.47,-0.47,0.1208001136779785,0.4843762389638086,-0.4836056427553157,-110.0,-110.0,-117.27195903393377,-108.30762282468605
0.12090000000000001,0.47,-0.47,0.12090001106262205,0.48430261025300664,-0.4834405873274877,-110.0,-110.0,-117.29228926384795,-108.3451677870967
0.121,0.47,-0.47,0.1210001468658447,0.4842604229764923,-0.48310638651312754,-110.0,-110.0,-117.28849387773644,-108.30168298687839
0.12109999999999999,0.47,-0.47,0.12110004425048826,0.4842923145093165,-0.48279469978959016,-110.0,-110.0,-117.28657911304258,-108.28936633803342
0.12119999999999997,0.47,-0.47,0.12120018005371092,0.4844516555091476,-0.4826221388803119,-110.0,-110.0,-117.3443150649804,-108.2455100349178
0.12129999999999996,0.47,-0.47,0.12130007743835447,0.4846221701795842,-0.48238636236415505,-110.0,-110.0,-117.34421404443135,-108.31914662953088
0.12139999999999995,0.47,-0.47,0.12140021324157713,0.4846762610977754,-0.482206141374973,-110.0,-110.0,-117.35815352738939,-108.34257226640342
0.12149999999999994,0.47,-0.47,0.12150011062622068,0.4846395988704345,-0.4819520576511457,-110.0,-110.0,-117.37874998004563,-108.38742240294525
0.12160000000000004,0.47,-0.47,0.12160000801086424,0.4846333872754758,-0.48155015432248743,-110.0,-110.0,-117.30205998631405,-108.46613107313297
0.12170000000000003,0.47,-0.47,0.12170014381408689,0.4845350730854881,-0.48152198963846,-110.0,-110.0,-117.30383543633482,-108.44951068029397
0.12180000000000002,0.47,-0.47,0.12180004119873045,0.48448402569543286,-0.4811761205936633,-110.0,-110.0,-117.27473053002167,-108.45505957081033
0.12190000000000001,0.47,-0.47,0.1219001770019531,0.4846463234840566,-0.48073560178859814,-110.0,-110.0,-117.26814856640321,-108.46572196959623
0.122,0.47,-0.47,0.12200007438659666,0.4847940187181405,-0.4805308837044547,-110.0,-110.0,-117.28059474809122,-108.47483823775843
0.12209999999999999,0.47,-0.47,0.12210021018981931,0.48496404513580504,-0.4802592681216799,-110.0,-110.0,-117.23239948381479,-108.52836247868845
0.12219999999999998,0.47,-0.47,0.12220010757446287,0.4849626232711046,-0.47991377766244697,-110.0,-110.0,-117.26724343927047,-108.60552063742794
0.12229999999999996,0.47,-0.47,0.12230000495910642,0.4848628429421716,-0.4797908371253128,-110.0,-110.0,-117.22580246296306,-108.65934606796606
0.12239999999999995,0.47,-0.47,0.12240014076232908,0.484816255542064,-0.47926033280469327,-110.0,-110.0,-117.18859199819516,-108.71690118062848
0.12249999999999994,0.47,-0.47,0.12250003814697263,0.4847892036334174,-0.4788367571364657,-110.0,-110.0,-117.15764570046785,-108.73198766751669
0.12259999999999993,0.47,-0.47,0.12260017395019529,0.48475306199956897,-0.4787180590697199,-110.0,-110.0,-117.19550468554667,-108.67634884425908
0.12269999999999992,0.47,-0.47,0.12270007133483884,0.48489524148897584,-0.4784349994844909,-110.0,-110.0,-117.17557366673906,-108.69619619886686
0.12280000000000002,0.47,-0.47,0.1228002071380615,0.4850521538364741,-0.4781833578021684,-110.0,-110.0,-117.1833379843533,-108.75470079742124
0.12290000000000001,0.47,-0.47,0.12290010452270506,0.48511600291033763,-0.47778922632476956,-110.0,-110.0,-117.2092733732164,-108.793921359489
0.123,0.47,-0.47,0.12300000190734861,0.48501296524454945,-0.47729767820781205,-110.0,-110.0,-117.18794084182923,-108.84615828902054
0.12309999999999999,0.47,-0.47,0.12310013771057127,0.48495910544890114,-0.47721539371038035,-110.0,-110.0,-117.1580536142657,-108.90609154846398
0.12319999999999998,0.47,-0.47,0.12320003509521482,0.48485460476405645,-0.47678858780981526,-110.0,-110.0,-117.14706981263595,-108.94038966358703
0.12329999999999997,0.47,-0.47,0.12330017089843748,0.48477171818499326,-0.4763261200978864,-110.0,-110.0,-117.10559378682866,-108.94834557945323
0.12339999999999995,0.47,-0.47,0.12340006828308103,0.4847840404847191,-0.47623876890362254,-110.0,-110.0,-117.10181655020855,-108.90436595933863
0.12349999999999994,0.47,-0.47,0.12350020408630369,0.48488953562665144,-0.4757167488362306,-110.0,-110.0,-117.08234752855265,-108.93762900551094
0.12359999999999993,0.47,-0.47,0.12360010147094724,0.48504927136558057,-0.47528125886500217,-110.0,-110.0,-117.07672616005057,-109.02734700183954
0.12370000000000003,0.47,-0.47,0.1236999988555908,0.48498929681054453,-0.47490475557860073,-110.0,-110.0,-117.06659378698194,-109.09133907185311
0.12380000000000002,0.47,-0.47,0.12380013465881345,0.48501784333564996,-0.4745901176707538,-110.0,-110.0,-117.04253035348867,-109.11549258227666
0.12390000000000001,0.47,-0.47,0.12390003204345701,0.4849444714449504,-0.4743640923988839,-110.0,-110.0,-116.99373042160397,-109.17732108763158
0.124,0.47,-0.47,0.12400016784667967,0.4847923636657469,-0.4740329379142292,-110.0,-110.0,-116.98377360351614,-109.2276713990009
0.12409999999999999,0.47,-0.47,0.12410006523132322,0.4847597783645176,-0.4737240051461555,-110.0,-110.0,-116.99302691432709,-109.19633055005353
0.12419999999999998,0.47,-0.47,0.12420020103454588,0.48479187945348345,-0.47343039732104253,-110.0,-110.0,-116.98688959838145,-109.18354837068551
0.12429999999999997,0.47,-0.47,0.12430009841918943,0.48489681398632584,-0.4731199026774357,-110.0,-110.0,-117.03911319290299,-109.19941597874694
0.12439999999999996,0.47,-0.47,0.12439999580383299,0.4849858549571482,-0.4724623807020613,-110.0,-110.0,-117.06351827837511,-109.26606305442044
0.12449999999999994,0.47,-0.47,0.12450013160705564,0.4848800766379172,-0.4722842699512226,-110.0,-110.0,-117.04633000453744,-109.35003990309662
0.12459999999999993,0.47,-0.47,0.1246000289916992,0.4848357169221775,-0.4719387478749832,-110.0,-110.0,-117.03561611529238,-109.42679952213633
0.12469999999999992,0.47,-0.47,0.12470016479492185,0.48471935539043937,-0.47166270925527054,-110.0,-110.0,-117.02295821788131,-109.48659905159435
0.12480000000000002,0.47,-0.47,0.12480006217956541,0.48458188773985295,-0.47129842844512176,-110.0,-110.0,-116.97886050263199,-109.52088383901416
0.12490000000000001,0.47,-0.47,0.12490019798278806,0.48448804133368284,-0.4708633005968841,-110.0,-110.0,-116.98577476918621,-109.4924060074861
0.125,0.47,-0.47,0.12500009536743162,0.48458494169918265,-0.4705134671863501,-110.0,-110.0,-116.99563500974816,-109.50578068269033
0.1251,0.47,-0.47,0.12509999275207517,0.48467789387247856,-0.47005201471379515,-110.0,-110.0,-116.96983585972696,-109.58984846922732
0.12519999999999998,0.47,-0.47,0.12520012855529783,0.4847558227336015,-0.4696088085838283,-110.0,-110.0,-116.92527486998303,-109.69147320891345
0.12529999999999997,0.47,-0.47,0.12530002593994138,0.48471165588008364,-0.4694150651696887,-110.0,-110.0,-116.91330094914703,-109.77444536346391
0.12539999999999996,0.47,-0.47,0.12540016174316404,0.4845663576342399,-0.4690844752452803,-110.0,-110.0,-116.90928688306194,-109.829436049688
0.12549999999999994,0.47,-0.47,0.1255000591278076,0.4844673153929911,-0.46864715859179784,-110.0,-110.0,-116.87795397248219,-109.89291379541221
0.12559999999999993,0.47,-0.47,0.12560019493103025,0.48434263203338834,-0.4681111777790219,-110.0,-110.0,-116.88373015908756,-109.89016776773805
0.12570000000000003,0.47,-0.47,0.1257000923156738,0.48439261686810337,-0.4678477261717538,-110.0,-110.0,-116.87637687191393,-109.89086333434417
0.12580000000000002,0.47,-0.47,0.12579998970031736,0.48443074156755594,-0.4674219693420044,-110.0,-110.0,-116.87714548816338,-109.90903812772139
0.1259,0.47,-0.47,0.12590012550354002,0.48450922928546314,-0.46707436054323237,-110.0,-110.0,-116.88991809322265,-109.97586523827714
0.126,0.47,-0.47,0.12600002288818357,0.48448249948550093,-0.46680426121695145,-110.0,-110.0,-116.90435586934889,-110.06650176166681
0.1261,0.47,-0.47,0.12610015869140623,0.4844141072508555,-0.466201286162402,-110.0,-110.0,-116.89096029137175,-110.18216645282659
0.12619999999999998,0.47,-0.47,0.12620005607604978,0.48419475242335464,-0.4661725033042661,-110.0,-110.0,-116.87353464723734,-110.21541845511842
0.12629999999999997,0.47,-0.47,0.12630019187927244,0.484184588515181,-0.465692573524342,-110.0,-110.0,-116.88137039548273,-110.2529742402644
0.12639999999999996,0.47,-0.47,0.126400089263916,0.48400989478389483,-0.46522683836257184,-110.0,-110.0,-116.86410373101924,-110.24342573636
0.12649999999999995,0.47,-0.47,0.12649998664855955,0.48405641126871446,-0.4648620354654686,-110.0,-110.0,-116.8391066720371,-110.28371949448876
0.12659999999999993,0.47,-0.47,0.1266001224517822,0.48411700245042083,-0.4644332107026337,-110.0,-110.0,-116.8613782315816,-110.35137578803352
0.12669999999999992,0.47,-0.47,0.12670001983642576,0.48419503049039236,-0.4643013435021885,-110.0,-110.0,-116.85943763971575,-110.43999915996517
0.12680000000000002,0.47,-0.47,0.12680015563964842,0.4841518600217487,-0.46390347595687587,-110.0,-110.0,-116.86541503334209,-110.50544440639942
0.1269,0.47,-0.47,0.12690005302429197,0.4841402936693856,-0.4633889241723544,-110.0,-110.0,-116.8621701752719,-110.58817939683638
0.127,0.47,-0.47,0.12700018882751463,0.4839324501275913,-0.463180570440263,-110.0,-110.0,-116.88168600480805,-110.6474080986959
0.1271,0.47,-0.47,0.12710008621215818,0.4838029195341497,-0.46298749263229494,-110.0,-110.0,-116.92022317681044,-110.64251089823802
0.12719999999999998,0.47,-0.47,0.12719998359680174,0.4836964741677769,-0.46258562856646357,-110.0,-110.0,-116.94228176226638,-110.62674572651164
0.12729999999999997,0.47,-0.47,0.1273001194000244,0.4837389619226087,-0.462281558347683,-110.0,-110.0,-116.95651506008774,-110.64980432131674
0.12739999999999996,0.47,-0.47,0.12740001678466795,0.48385670699977695,-0.46200054825808345,-110.0,-110.0,-116.97904480445806,-110.72942520092208
0.12749999999999995,0.47,-0.47,0.1275001525878906,0.48382334749579287,-0.4616547031601767,-110.0,-110.0,-116.97328282539615,-110.84395794485248
0.12759999999999994,0.47,-0.47,0.12760004997253416,0.4838012654310571,-0.4613140415835555,-110.0,-110.0,-116.9435871720378,-110.93129674573741
0.12770000000000004,0.47,-0.47,0.1277001857757568,0.483601015334404,-0.4609753753568078,-110.0,-110.0,-116.98221589135164,-110.97216889266974
0.12780000000000002,0.47,-0.47,0.12780008316040037,0.48349694309320546,-0.460892570512164,-110.0,-110.0,-116.95118345081991,-110.98707930833095
0.1279,0.47,-0.47,0.12789998054504392,0.48337171537315127,-0.4605782498501623,-110.0,-110.0,-116.93280561156341,-111.01941573705984
0.128,0.47,-0.47,0.12800011634826658,0.48327469792431216,-0.4602454927216516,-110.0,-110.0,-116.96572183169384,-111.05106526768436
0.1281,0.47,-0.47,0.12810001373291013,0.4833082122399364,-0.45995259450092907,-110.0,-110.0,-116.94000073034705,-111.06972518597877
0.12819999999999998,0.47,-0.47,0.1282001495361328,0.4834096595479238,-0.4596540809675463,-110.0,-110.0,-116.99592368004508,-111.12439820469316
0.12829999999999997,0.47,-0.47,0.12830004692077634,0.4834179296375785,-0.45912621024056127,-110.0,-110.0,-116.96801410056008,-111.24365257360071
0.12839999999999996,0.47,-0.47,0.128400182723999,0.48334726472548695,-0.4588823609945692,-110.0,-110.0,-116.9298615982546,-111.32443062759538
0.12849999999999995,0.47,-0.47,0.12850008010864256,0.48317901719666334,-0.4587156832604237,-110.0,-110.0,-116.98849435437988,-111.38031360430494
0.12859999999999994,0.47,-0.47,0.1285999774932861,0.48301391677264466,-0.45844819164215644,-110.0,-110.0,-116.96145949863318,-111.40149721492863
0.12869999999999993,0.47,-0.47,0.12870011329650877,0.4828877716540636,-0.4582226856989971,-110.0,-110.0,-117.00232600750503,-111.4135273722586
0.12880000000000003,0.47,-0.47,0.12880001068115232,0.48288435116464806,-0.4578259584614331,-110.0,-110.0,-117.00369051406997,-111.44537229240206
0.12890000000000001,0.47,-0.47,0.12890014648437498,0.4829740208882007,-0.45735804340285857,-110.0,-110.0,-117.03221088452811,-111.46194912581485
0.129,0.47,-0.47,0.12900004386901853,0.48302089972727535,-0.4572596090093963,-110.0,-110.0,-117.05005602003484,-111.52500301261752
0.1291,0.47,-0.47,0.1291001796722412,0.48299660971962977,-0.4567777427631221,-110.0,-110.0,-117.06099741963516,-111.66096007144021
0.12919999999999998,0.47,-0.47,0.12920007705688474,0.4828802666685374,-0.4567370883782222,-110.0,-110.0,-117.05654498281284,-111.75050598783987
0.12929999999999997,0.47,-0.47,0.1293002128601074,0.4826953266085803,-0.45647823153901346,-110.0,-110.0,-117.05869353084384,-111.7972318035682
0.12939999999999996,0.47,-0.47,0.12940011024475095,0.4825836188440806,-0.4560734369777738,-110.0,-110.0,-117.04966199553508,-111.8654583660326
0.12949999999999995,0.47,-0.47,0.1295000076293945,0.48247375230057304,-0.45586958851013326,-110.0,-110.0,-117.05461383718244,-111.87403017045848
0.12959999999999994,0.47,-0.47,0.12960014343261717,0.48240930544999205,-0.4556652834481145,-110.0,-110.0,-117.06915022923361,-111.89651400867797
0.12970000000000004,0.47,-0.47,0.12970004081726072,0.4825111055566729,-0.45531928088254836,-110.0,-110.0,-117.09078485534411,-111.93868102035468
0.12980000000000003,0.47,-0.47,0.12980017662048338,0.4826574272795926,-0.4549988131773746,-110.0,-110.0,-117.09181466739432,-112.0352428880334
0.12990000000000002,0.47,-0.47,0.12990007400512693,0.48252794505777824,-0.4548851951607991,-110.0,-110.0,-117.10716975636997,-112.12243110248515
0.13,0.47,-0.47,0.1300002098083496,0.48242206294608975,-0.45476450240877736,-110.0,-110.0,-117.11153196994205,-112.2250452197689
0.1301,0.47,-0.47,0.13010010719299314,0.4823031828261943,-0.4544373274900485,-110.0,-110.0,-117.11920220447917,-112.29101013711545
0.13019999999999998,0.47,-0.47,0.1302000045776367,0.48216633753454474,-0.45434485841502603,-110.0,-110.0,-117.12673959054779,-112.27519743103593
0.13029999999999997,0.47,-0.47,0.13030014038085935,0.48208405568373686,-0.45412348082077864,-110.0,-110.0,-117.16953196281345,-112.26143273055435
0.13039999999999996,0.47,-0.47,0.1304000377655029,0.48221108630714654,-0.45397236123121276,-110.0,-110.0,-117.26163478479047,-112.31459083727444
0.13049999999999995,0.47,-0.47,0.13050017356872556,0.4822344363147153,-0.45374536270169197,-110.0,-110.0,-117.27214803749291,-112.34475979545557
0.13059999999999994,0.47,-0.47,0.13060007095336912,0.4822372711137335,-0.45353423768641365,-110.0,-110.0,-117.32976780789218,-112.4329353681069
0.13069999999999993,0.47,-0.47,0.13070020675659177,0.48221267597203704,-0.4535127473763541,-110.0,-110.0,-117.33695341590693,-112.54993216836031
0.13080000000000003,0.47,-0.47,0.13080010414123533,0.4820564191841837,-0.4531725832613482,-110.0,-110.0,-117.34995894333966,-112.61166698237354
0.13090000000000002,0.47,-0.47,0.13090000152587888,0.4818609522626342,-0.4529621844474514,-110.0,-110.0,-117.34732128311302,-112.65746062356594
0.131,0.47,-0.47,0.13100013732910154,0.4817255895153643,-0.4530631918182192,-110.0,-110.0,-117.39913327142851,-112.63451814704871
0.1311,0.47,-0.47,0.1311000347137451,0.48172040734314703,-0.45277318055394006,-110.0,-110.0,-117.41963640852836,-112.66166039201948
0.13119999999999998,0.47,-0.47,0.13120017051696775,0.48182105642198003,-0.452604822183911,-110.0,-110.0,-117.4518051457033,-112.71029657251343
0.13129999999999997,0.47,-0.47,0.1313000679016113,0.4818991885643737,-0.4525098963502544,-110.0,-110.0,-117.45290708004671,-112.78777093165867
0.13139999999999996,0.47,-0.47,0.13140020370483396,0.481913803307192,-0.45238479463047665,-110.0,-110.0,-117.45011703520598,-112.89686128560444
0.13149999999999995,0.47,-0.47,0.13150010108947752,0.48178250076516393,-0.45209468508367234,-110.0,-110.0,-117.45854862553048,-112.99127995486583
0.13159999999999994,0.47,-0.47,0.13159999847412107,0.481688857226849,-0.4520681604316243,-110.0,-110.0,-117.45194751237334,-113.06221467145009
0.13170000000000004,0.47,-0.47,0.13170013427734373,0.48159537512471357,-0.4519892168311366,-110.0,-110.0,-117.44184805238149,-113.09882424133936
0.13180000000000003,0.47,-0.47,0.13180003166198728,0.4814733985214075,-0.45194667356982865,-110.0,-110.0,-117.48426266766677,-113.07030359321895
0.13190000000000002,0.47,-0.47,0.13190016746520994,0.48148708385213973,-0.4518434351561865,-110.0,-110.0,-117.52606556499315,-113.06545979261651
0.132,0.47,-0.47,0.1320000648498535,0.48171648898627356,-0.4517033448945688,-110.0,-110.0,-117.53633066239954,-113.11519528235509
0.1321,0.47,-0.47,0.13210020065307615,0.4816573713342054,-0.4516942115183358,-110.0,-110.0,-117.58420155826931,-113.175744753787
0.13219999999999998,0.47,-0.47,0.1322000980377197,0.4815877796406286,-0.45158576700796504,-110.0,-110.0,-117.58368387659165,-113.25581782450348
0.13229999999999997,0.47,-0.47,0.13229999542236326,0.481570573653264,-0.4513044520419106,-110.0,-110.0,-117.63201636379452,-113.39869771942205
0.13239999999999996,0.47,-0.47,0.13240013122558592,0.4814135571408876,-0.45137769533684485,-110.0,-110.0,-117.63019525274791,-113.38347113415114
0.13249999999999995,0.47,-0.47,0.13250002861022947,0.4811605964222203,-0.45137905072224316,-110.0,-110.0,-117.70726841993495,-113.36812545124084
0.13259999999999994,0.47,-0.47,0.13260016441345213,0.48112209407838624,-0.45116085307051174,-110.0,-110.0,-117.74110852598194,-113.40541445442867
0.13269999999999993,0.47,-0.47,0.13270006179809568,0.48112663297826475,-0.4512009555272996,-110.0,-110.0,-117.78918270492078,-113.37319022150635
0.13279999999999992,0.47,-0.47,0.13280019760131834,0.48128052695947166,-0.45099197198842345,-110.0,-110.0,-117.81333643123513,-113.45515384309047
0.13290000000000002,0.47,-0.47,0.1329000949859619,0.4813207908681335,-0.4508832280274789,-110.0,-110.0,-117.85538438071465,-113.54163640691559
0.133,0.47,-0.47,0.13299999237060545,0.48127766648001846,-0.4508238217752578,-110.0,-110.0,-117.85469687667938,-113.67468916460699
0.1331,0.47,-0.47,0.1331001281738281,0.4812399792721113,-0.450880168961477,-110.0,-110.0,-117.8661611298663,-113.70530391327712
0.13319999999999999,0.47,-0.47,0.13320002555847166,0.4809876423956079,-0.45097478300890403,-110.0,-110.0,-117.85544801455931,-113.77021408012047
0.13329999999999997,0.47,-0.47,0.1333001613616943,0.48093346061553105,-0.45087714994526257,-110.0,-110.0,-117.88399436104416,-113.7407892757888
0.13339999999999996,0.47,-0.47,0.13340005874633787,0.48096915680725005,-0.45072297511304665,-110.0,-110.0,-117.92717489371854,-113.72837270195758
0.13349999999999995,0.47,-0.47,0.13350019454956052,0.48098912809528505,-0.45092336245000414,-110.0,-110.0,-117.93769801146152,-113.75999706255274
0.13359999999999994,0.47,-0.47,0.13360009193420408,0.48117722969732085,-0.45082559002916917,-110.0,-110.0,-117.94362004690933,-113.85037125392509
0.13370000000000004,0.47,-0.47,0.13369998931884763,0.48105617848209314,-0.45086427198692697,-110.0,-110.0,-117.96038031400055,-113.92125486354789
0.13380000000000003,0.47,-0.47,0.1338001251220703,0.48098023851344157,-0.4508004140954104,-110.0,-110.0,-117.98899134235,-114.03402824559703
0.13390000000000002,0.47,-0.47,0.13390002250671384,0.48094708828439897,-0.4507959200593952,-110.0,-110.0,-118.02373399317597,-114.07997328008177
0.134,0.47,-0.47,0.1340001583099365,0.4807656928514369,-0.45081098119894464,-110.0,-110.0,-117.99220686612111,-114.11952326146573
0.1341,0.47,-0.47,0.13410005569458006,0.4806754574853522,-0.4508758689969243,-110.0,-110.0,-118.0283465988546,-114.08070787880571
0.13419999999999999,0.47,-0.47,0.1342001914978027,0.48073828567851223,-0.45114441835538793,-110.0,-110.0,-118.14621217738365,-114.02922015284655
0.13429999999999997,0.47,-0.47,0.13430008888244627,0.4808190045650242,-0.4510897812519287,-110.0,-110.0,-118.13835133703871,-114.08571281829423
0.13439999999999996,0.47,-0.47,0.13439998626708982,0.48083459350682295,-0.4510757967907725,-110.0,-110.0,-118.17519660882637,-114.17716813941188
0.13449999999999995,0.47,-0.47,0.13450012207031248,0.48088138904877675,-0.45143301757290394,-110.0,-110.0,-118.18733059424966,-114.26926181163701
0.13459999999999994,0.47,-0.47,0.13460001945495603,0.48079886961733115,-0.45122601322507244,-110.0,-110.0,-118.21562820945753,-114.31471143674337
0.13469999999999993,0.47,-0.47,0.1347001552581787,0.4806773665478456,-0.4512767832419167,-110.0,-110.0,-118.21903059685914,-114.3729705034299
0.13479999999999992,0.47,-0.47,0.13480005264282224,0.48057096505956964,-0.45131643120329806,-110.0,-110.0,-118.24465489901695,-114.37232544961431
0.13490000000000002,0.47,-0.47,0.1349001884460449,0.4804717414128799,-0.4516281211029416,-110.0,-110.0,-118.2596140417816,-114.36186260058908
0.135,0.47,-0.47,0.13500008583068845,0.48059996467315635,-0.4517354049145028,-110.0,-110.0,-118.28578927499429,-114.33778048955733
0.1351,0.47,-0.47,0.135099983215332,0.48070292123991315,-0.45171689594972647,-110.0,-110.0,-118.3235857990027,-114.42385058314406
0.1352,0.47,-0.47,0.13520011901855467,0.48076694381159174,-0.45190389266638303,-110.0,-110.0,-118.35586906334673,-114.50036774937915
0.13529999999999998,0.47,-0.47,0.13530001640319822,0.48069565935693653,-0.4521668866914388,-110.0,-110.0,-118.39402164707265,-114.56407757411247
0.13539999999999996,0.47,-0.47,0.13540015220642088,0.48065347339517267,-0.45207108430626186,-110.0,-110.0,-118.41512820875285,-114.63791032910898
0.13549999999999995,0.47,-0.47,0.13550004959106443,0.48054126422653587,-0.452197202165695,-110.0,-110.0,-118.40386370749755,-114.69842495991945
0.13559999999999994,0.47,-0.47,0.1356001853942871,0.48044168511505475,-0.4524293259453194,-110.0,-110.0,-118.45641204416755,-114.67436000093981
0.13570000000000004,0.47,-0.47,0.13570008277893064,0.48037995875231465,-0.45267818242746694,-110.0,-110.0,-118.5130041481151,-114.61306318417473
0.13580000000000003,0.47,-0.47,0.1357999801635742,0.48058583492281143,-0.4527814711033313,-110.0,-110.0,-118.55776774171223,-114.64353779364878
0.13590000000000002,0.47,-0.47,0.13590011596679685,0.4806146704661899,-0.45292257381877565,-110.0,-110.0,-118.60035311916091,-114.71620493803319
0.136,0.47,-0.47,0.1360000133514404,0.48070445442689197,-0.4531505205535696,-110.0,-110.0,-118.59892626285396,-114.80014291758066
0.1361,0.47,-0.47,0.13610014915466306,0.4806350698668718,-0.45326989293579706,-110.0,-110.0,-118.62624916492503,-114.86006686160307
0.1362,0.47,-0.47,0.13620004653930662,0.48056990825404944,-0.45347132045116334,-110.0,-110.0,-118.60614978538226,-114.87009094590049
0.13629999999999998,0.47,-0.47,0.13630018234252927,0.4804623062677441,-0.4538077728608164,-110.0,-110.0,-118.56166625619657,-114.94109163045482
0.13639999999999997,0.47,-0.47,0.13640007972717283,0.48039254987608243,-0.45395272392573144,-110.0,-110.0,-118.60029247601814,-114.90526622759873
0.13649999999999995,0.47,-0.47,0.13649997711181638,0.48046148121409893,-0.4542096078077513,-110.0,-110.0,-118.62051087493766,-114.8719217474876
0.13659999999999994,0.47,-0.47,0.13660011291503904,0.48065113522581987,-0.4543741954144395,-110.0,-110.0,-118.61955596783461,-114.91875547036118
0.13669999999999993,0.47,-0.47,0.1367000102996826,0.4807523943457318,-0.45456320106215753,-110.0,-110.0,-118.65926234534632,-114.98350634079239
0.13679999999999992,0.47,-0.47,0.13680014610290525,0.4807508382347376,-0.4548420690926544,-110.0,-110.0,-118.66886520935692,-115.06873928294627
0.13690000000000002,0.47,-0.47,0.1369000434875488,0.4806678485112128,-0.45498600768706476,-110.0,-110.0,-118.64546385772083,-115.10644507466257
0.137,0.47,-0.47,0.13700017929077146,0.4806176599196899,-0.4552464519477156,-110.0,-110.0,-118.64004670929863,-115.17301120330562
0.1371,0.47,-0.47,0.13710007667541502,0.4804722613399035,-0.45559642070384326,-110.0,-110.0,-118.66157543486483,-115.14631343617798
0.1372,0.47,-0.47,0.13720021247863767,0.48040964848184553,-0.4559487421822788,-110.0,-110.0,-118.72576628539574,-115.10815925426832
0.13729999999999998,0.47,-0.47,0.13730010986328123,0.48058937534382673,-0.45616429453546375,-110.0,-110.0,-118.75671980771226,-115.08361825853596
0.13739999999999997,0.47,-0.47,0.13740000724792478,0.48072026705934734,-0.45641022570020623,-110.0,-110.0,-118.77861356159761,-115.11117279280992
0.13749999999999996,0.47,-0.47,0.13750014305114744,0.4808446009267537,-0.45650035179677334,-110.0,-110.0,-118.81050134837305,-115.2000932144062
0.13759999999999994,0.47,-0.47,0.137600040435791,0.4808602903383183,-0.45672929142117524,-110.0,-110.0,-118.80385203032326,-115.25317256334718
0.13770000000000004,0.47,-0.47,0.13770017623901365,0.4807622238173245,-0.4571558781170823,-110.0,-110.0,-118.84992884639173,-115.27950887768449
0.13780000000000003,0.47,-0.47,0.1378000736236572,0.480627436986563,-0.45764818362236437,-110.0,-110.0,-118.83544302578812,-115.28357333905274
0.13790000000000002,0.47,-0.47,0.13790020942687986,0.4805635895128205,-0.45765566326843005,-110.0,-110.0,-118.82417540077469,-115.26618028514473
0.138,0.47,-0.47,0.13800010681152342,0.4806095380172919,-0.4580831019776536,-110.0,-110.0,-118.88539997970548,-115.23494116554882
0.1381,0.47,-0.47,0.13810000419616697,0.4807921279645869,-0.4583601064126205,-110.0,-110.0,-118.8418952817218,-115.26136213297944
0.1382,0.47,-0.47,0.13820013999938963,0.4809097645625497,-0.45861157108052314,-110.0,-110.0,-118.9215190804893,-115.29003643226493
0.13829999999999998,0.47,-0.47,0.13830003738403318,0.4809785718187593,-0.4588103253794316,-110.0,-110.0,-118.94173232503583,-115.35271434039767
0.13839999999999997,0.47,-0.47,0.13840017318725584,0.48087712775344926,-0.45909643184874965,-110.0,-110.0,-118.95789829532194,-115.38727678254206
0.13849999999999996,0.47,-0.47,0.1385000705718994,0.4808754601343051,-0.4595244360654447,-110.0,-110.0,-118.93649429949393,-115.4216013115333
0.13859999999999995,0.47,-0.47,0.13860020637512205,0.48079403370334994,-0.4597832439660053,-110.0,-110.0,-118.93297655806931,-115.4470990552474
0.13869999999999993,0.47,-0.47,0.1387001037597656,0.480720326559984,-0.46015399818388153,-110.0,-110.0,-118.97838630222718,-115.38728165317718
0.13879999999999992,0.47,-0.47,0.13880000114440916,0.4808288979543966,-0.46050984220740115,-110.0,-110.0,-118.99116467828695,-115.35550992821042
0.1388999999999999,0.47,-0.47,0.1389001369476318,0.48097489565620616,-0.4609009447183097,-110.0,-110.0,-119.01041524505645,-115.36930301172994
0.139,0.47,-0.47,0.13900003433227537,0.48106597786508476,-0.4611539651338801,-110.0,-110.0,-119.07051698294403,-115.4037073141529
0.1391,0.47,-0.47,0.13910017013549802,0.48112880872927155,-0.4613655451924998,-110.0,-110.0,-119.07295317398847,-115.4715577824712
0.1392,0.47,-0.47,0.13920006752014158,0.4810852252915069,-0.46177441796271484,-110.0,-110.0,-119.11059223495525,-115.49007110773394
0.13929999999999998,0.47,-0.47,0.13930020332336424,0.4809743774451958,-0.46211611882050707,-110.0,-110.0,-119.11732181251115,-115.51294258460636
0.13939999999999997,0.47,-0.47,0.1394001007080078,0.48092268792633897,-0.4625090886049556,-110.0,-110.0,-119.12009740348664,-115.50118942199241
0.13949999999999996,0.47,-0.47,0.13949999809265134,0.4809011454080875,-0.4628824426754427,-110.0,-110.0,-119.14502073409346,-115.44458143404168
0.13959999999999995,0.47,-0.47,0.139600133895874,0.48110045863978196,-0.46329967965436825,-110.0,-110.0,-119.15413791283625,-115.45404308901679
0.13970000000000005,0.47,-0.47,0.13970003128051756,0.48119921890692696,-0.46354300831448936,-110.0,-110.0,-119.18230330303572,-115.46150658649438
0.13980000000000004,0.47,-0.47,0.1398001670837402,0.48125402434029924,-0.4639121545403173,-110.0,-110.0,-119.20065208403336,-115.49164605039324
0.13990000000000002,0.47,-0.47,0.13990006446838377,0.48131245705990144,-0.46426063200569234,-110.0,-110.0,-119.23444611416059,-115.53104044056619
0.14,0.47,-0.47,0.14000020027160642,0.48122874136870875,-0.46469607294481363,-110.0,-110.0,-119.20810265632925,-115.5675894154578
0.1401,0.47,-0.47,0.14010009765624998,0.48113718687845175,-0.46502496065052773,-110.0,-110.0,-119.27190835312543,-115.56342381508328
0.1402,0.47,-0.47,0.14019999504089353,0.48106748739973504,-0.46549222090604775,-110.0,-110.0,-119.30792304602676,-115.50970245425476
0.14029999999999998,0.47,-0.47,0.1403001308441162,0.48106802443797503,-0.4659762009143248,-110.0,-110.0,-119.36940774872457,-115.4586809343155
0.14039999999999997,0.47,-0.47,0.14040002822875974,0.48125014277428924,-0.46631597951236053,-110.0,-110.0,-119.37205722640189,-115.42959560807482
0.14049999999999996,0.47,-0.47,0.1405001640319824,0.4814578729072659,-0.466494577558863,-110.0,-110.0,-119.38169582539975,-115.48725027872018
0.14059999999999995,0.47,-0.47,0.14060006141662595,0.48148558223720994,-0.46697377883169067,-110.0,-110.0,-119.38596274884979,-115.53485584712764
0.14069999999999994,0.47,-0.47,0.1407001972198486,0.4814686013510982,-0.46702894673587025,-110.0,-110.0,-119.41623594831538,-115.54260475376762
0.14079999999999993,0.47,-0.47,0.14080009460449217,0.4814003483984204,-0.4676050304490437,-110.0,-110.0,-119.39444132732704,-115.58468796615122
0.14089999999999991,0.47,-0.47,0.14089999198913572,0.48128457814843106,-0.46808297217545086,-110.0,-110.0,-119.39749398669473,-115.56838516299227
0.14100000000000001,0.47,-0.47,0.14100012779235838,0.48124139136892935,-0.4684632281388956,-110.0,-110.0,-119.4331727050367,-115.53378468742387
0.1411,0.47,-0.47,0.14110002517700193,0.48137048951476935,-0.46885935240449383,-110.0,-110.0,-119.4507142020725,-115.46416464466705
0.1412,0.47,-0.47,0.1412001609802246,0.481505597011151,-0.4690977843618009,-110.0,-110.0,-119.44896525427308,-115.4964382678214
0.14129999999999998,0.47,-0.47,0.14130005836486814,0.4816773167889407,-0.4693827231754059,-110.0,-110.0,-119.4706094557053,-115.49888723548679
0.14139999999999997,0.47,-0.47,0.1414001941680908,0.4816501803387868,-0.4697525076030499,-110.0,-110.0,-119.4837817090881,-115.54460223406616
0.14149999999999996,0.47,-0.47,0.14150009155273435,0.48160889843691684,-0.4700860425570755,-110.0,-110.0,-119.48155863778469,-115.5578187882401
0.14159999999999995,0.47,-0.47,0.1415999889373779,0.48151066996691216,-0.4703650441029975,-110.0,-110.0,-119.44120737654056,-115.57046310796783
0.14170000000000005,0.47,-0.47,0.14170012474060056,0.4813602683838849,-0.47085251805935857,-110.0,-110.0,-119.50253585021154,-115.51848671017318
0.14180000000000004,0.47,-0.47,0.14180002212524412,0.4814673883593777,-0.471406062949919,-110.0,-110.0,-119.57751453201986,-115.42124082312606
0.14190000000000003,0.47,-0.47,0.14190015792846677,0.4815731382281995,-0.4716577545814748,-110.0,-110.0,-119.5277205440094,-115.40740890757891
0.14200000000000002,0.47,-0.47,0.14200005531311033,0.48173743813643816,-0.4719585043967745,-110.0,-110.0,-119.51991965578969,-115.46460379278287
0.1421,0.47,-0.47,0.14210019111633299,0.4818594207351361,-0.47203072921573236,-110.0,-110.0,-119.6047379816068,-115.46157487889813
0.1422,0.47,-0.47,0.14220008850097654,0.4817573600158731,-0.47263896048578924,-110.0,-110.0,-119.61098723521746,-115.46394223763214
0.14229999999999998,0.47,-0.47,0.1422999858856201,0.48176155485648425,-0.47273678568237093,-110.0,-110.0,-119.59393491370044,-115.50390326885793
0.14239999999999997,0.47,-0.47,0.14240012168884275,0.4816454619591072,-0.4733102579087334,-110.0,-110.0,-119.5907370578071,-115.48457541363003
0.14249999999999996,0.47,-0.47,0.1425000190734863,0.48158890624425604,-0.4736515937792041,-110.0,-110.0,-119.6228177455462,-115.44121752618095
0.14259999999999995,0.47,-0.47,0.14260015487670896,0.4816385654675106,-0.47391298371511653,-110.0,-110.0,-119.65463381150329,-115.36359815840741
0.14269999999999994,0.47,-0.47,0.14270005226135252,0.48184967861505784,-0.4742023882792741,-110.0,-110.0,-119.65843725346122,-115.37710316692564
0.14279999999999993,0.47,-0.47,0.14280018806457517,0.48191004636446605,-0.4744870782252981,-110.0,-110.0,-119.6477463786653,-115.40516299224736
0.14289999999999992,0.47,-0.47,0.14290008544921873,0.48195407661547796,-0.47477627791381305,-110.0,-110.0,-119.65911642719637,-115.40854959815188
0.14300000000000002,0.47,-0.47,0.14299998283386228,0.48189664845945146,-0.47521193938290174,-110.0,-110.0,-119.66591825894974,-115.42759361671054
0.1431,0.47,-0.47,0.14310011863708494,0.48186356078626863,-0.4755545137053774,-110.0,-110.0,-119.63889659085427,-115.45649268945523
0.1432,0.47,-0.47,0.1432000160217285,0.48171739204089403,-0.4759270290529988,-110.0,-110.0,-119.66213989494632,-115.4178991115685
0.14329999999999998,0.47,-0.47,0.14330015182495115,0.481686606732573,-0.4761288326358242,-110.0,-110.0,-119.67048028133878,-115.39800181271009
0.14339999999999997,0.47,-0.47,0.1434000492095947,0.481824880337959,-0.47657623416311434,-110.0,-110.0,-119.68835884293864,-115.3335226915635
0.14349999999999996,0.47,-0.47,0.14350018501281736,0.4819977681557812,-0.4769027902246576,-110.0,-110.0,-119.67902488198499,-115.32260349870435
0.14359999999999995,0.47,-0.47,0.14360008239746092,0.4820651401061073,-0.47706003315786616,-110.0,-110.0,-119.68897341230235,-115.3352288948612
0.14370000000000005,0.47,-0.47,0.14369997978210447,0.4821011866659112,-0.47731157098578486,-110.0,-110.0,-119.73586950963981,-115.35336882548386
0.14380000000000004,0.47,-0.47,0.14380011558532713,0.48208268837960444,-0.4777853867033651,-110.0,-110.0,-119.70672842596771,-115.3311659054127
0.14390000000000003,0.47,-0.47,0.14390001296997068,0.48189421156990286,-0.4780188192242299,-110.0,-110.0,-119.70065751881424,-115.35355784955455
0.14400000000000002,0.47,-0.47,0.14400014877319334,0.4819034108946263,-0.478278425278466,-110.0,-110.0,-119.74367145623035,-115.3221344636303
0.1441,0.47,-0.47,0.1441000461578369,0.4818066107210858,-0.47866722137268214,-110.0,-110.0,-119.76766840387532,-115.22284669058524
0.1442,0.47,-0.47,0.14420018196105955,0.4819494319498761,-0.4790472534579283,-110.0,-110.0,-119.76871374636629,-115.20167926735489
0.14429999999999998,0.47,-0.47,0.1443000793457031,0.48217487935993397,-0.47914010305417654,-110.0,-110.0,-119.80787684499614,-115.19240802595996
0.14439999999999997,0.47,-0.47,0.14439997673034666,0.48217316999282334,-0.4794012212955583,-110.0,-110.0,-119.79986738727854,-115.18532252355482
0.14449999999999996,0.47,-0.47,0.1445001125335693,0.4821758942319558,-0.47956630111216747,-110.0,-110.0,-119.77948219044092,-115.20949619715455
0.14459999999999995,0.47,-0.47,0.14460000991821287,0.4820902954295695,-0.4799419341487678,-110.0,-110.0,-119.79957736153533,-115.2109963140929
0.14469999999999994,0.47,-0.47,0.14470014572143552,0.48200564719004224,-0.4801866560616124,-110.0,-110.0,-119.81823428425086,-115.20430011214948
0.14479999999999993,0.47,-0.47,0.14480004310607908,0.48190172059942005,-0.48043023624498216,-110.0,-110.0,-119.84442329186788,-115.14677147239254
0.14489999999999992,0.47,-0.47,0.14490017890930174,0.4818604878412698,-0.4810223843261775,-110.0,-110.0,-119.86580984537605,-115.05627218112213
0.14500000000000002,0.47,-0.47,0.1450000762939453,0.4821159231794904,-0.4810064648199787,-110.0,-110.0,-119.85170194227737,-115.05878844329546
0.1451,0.47,-0.47,0.14510021209716795,0.4821534194574126,-0.48132729654469514,-110.0,-110.0,-119.91623714182293,-115.00799364010145
0.1452,0.47,-0.47,0.1452001094818115,0.4822221289877547,-0.48147275967677083,-110.0,-110.0,-119.90935207215821,-115.05501051431476
0.14529999999999998,0.47,-0.47,0.14530000686645506,0.4821999041218835,-0.48179908056689996,-110.0,-110.0,-119.92839543811778,-115.02962094630978
0.14539999999999997,0.47,-0.47,0.1454001426696777,0.4820785325946688,-0.48207058757744836,-110.0,-110.0,-119.89455690225918,-115.01523481832243
0.14549999999999996,0.47,-0.47,0.14550004005432127,0.4820916092308897,-0.4823103997897818,-110.0,-110.0,-119.86484652904882,-115.0019968005277
0.14559999999999995,0.47,-0.47,0.14560017585754392,0.4820594535412876,-0.4827805679030794,-110.0,-110.0,-119.86783604959302,-114.94458753670077
0.14569999999999994,0.47,-0.47,0.14570007324218748,0.4820652210801455,-0.4829013862293748,-110.0,-110.0,-119.87995130206149,-114.88078354859992
0.14580000000000004,0.47,-0.47,0.14580020904541013,0.4822616097290302,-0.48302003552997824,-110.0,-110.0,-119.88696258461792,-114.84723615057143
0.14590000000000003,0.47,-0.47,0.1459001064300537,0.48235686779694453,-0.4832308081147948,-110.0,-110.0,-119.87285698051512,-114.86133630423193
0.14600000000000002,0.47,-0.47,0.14600000381469724,0.4822861296958281,-0.4834658290194612,-110.0,-110.0,-119.85584596604431,-114.86391297815736
0.1461,0.47,-0.47,0.1461001396179199,0.48222440081234963,-0.483637992001319,-110.0,-110.0,-119.89140490596814,-114.8574624671182
0.1462,0.47,-0.47,0.14620003700256345,0.48214795046342207,-0.48393938393603564,-110.0,-110.0,-119.82859872797357,-114.84434741097735
0.14629999999999999,0.47,-0.47,0.1463001728057861,0.48208555164966865,-0.48414195903378643,-110.0,-110.0,-119.87380149404127,-114.77810415203957
0.14639999999999997,0.47,-0.47,0.14640007019042967,0.48197051568092764,-0.4844986830869004,-110.0,-110.0,-119.93085002964321,-114.70951732203879
0.14649999999999996,0.47,-0.47,0.14650020599365232,0.48206882365720183,-0.4845592658988797,-110.0,-110.0,-119.91224899461487,-114.63867341831647
0.14659999999999995,0.47,-0.47,0.14660010337829588,0.48221356042754554,-0.48454859906154163,-110.0,-110.0,-119.9874300497553,-114.62558208884728
0.14669999999999994,0.47,-0.47,0.14670000076293943,0.48225347813127944,-0.48495592386915076,-110.0,-110.0,-119.97158084576834,-114.602229765058
0.14679999999999993,0.47,-0.47,0.1468001365661621,0.4822135988907883,-0.4850011998589897,-110.0,-110.0,-119.93490246051111,-114.6273392134137
0.14689999999999992,0.47,-0.47,0.14690003395080564,0.4821759421978297,-0.4851278168562173,-110.0,-110.0,-119.98420007682397,-114.61608119844193
0.14700000000000002,0.47,-0.47,0.1470001697540283,0.4820100295057095,-0.4855390453770206,-110.0,-110.0,-119.95525704958904,-114.5581009689136
0.1471,0.47,-0.47,0.14710006713867185,0.4819646196032027,-0.4856611631694458,-110.0,-110.0,-119.94614670888305,-114.53415767542134
0.1472,0.47,-0.47,0.1472002029418945,0.4819403946077196,-0.48574414269716415,-110.0,-110.0,-119.94761414550106,-114.45814252143379
0.1473,0.47,-0.47,0.14730010032653806,0.48211531686773734,-0.48574343535985876,-110.0,-110.0,-119.95992700555549,-114.4384407797812
0.14739999999999998,0.47,-0.47,0.14739999771118162,0.48221030994145964,-0.4860244206900421,-110.0,-110.0,-119.98345899998678,-114.41670084160029
0.14749999999999996,0.47,-0.47,0.14750013351440427,0.48219171705489244,-0.4860670483116635,-110.0,-110.0,-119.958693682097,-114.4401916714352
0.14759999999999995,0.47,-0.47,0.14760003089904783,0.4821140817228433,-0.4861558779218115,-110.0,-110.0,-119.98577625718701,-114.4073870228536
0.14769999999999994,0.47,-0.47,0.14770016670227049,0.48201682097861387,-0.48631270874953847,-110.0,-110.0,-120.03111557973756,-114.37086035605523
0.14780000000000004,0.47,-0.47,0.14780006408691404,0.48190269607562514,-0.48692309273605394,-110.0,-110.0,-120.01436466656907,-114.329008243959
0.14790000000000003,0.47,-0.47,0.1479001998901367,0.48179241319999616,-0.48685749829105734,-110.0,-110.0,-120.05004115072396,-114.26135396435652
0.14800000000000002,0.47,-0.47,0.14800009727478025,0.48185635372406527,-0.48675377987101887,-110.0,-110.0,-120.03094270892178,-114.19927977899154
0.1481,0.47,-0.47,0.1480999946594238,0.48199832139699283,-0.4868535225967168,-110.0,-110.0,-120.0590543372011,-114.18207669803891
0.1482,0.47,-0.47,0.14820013046264646,0.4820352327713622,-0.48713260694142785,-110.0,-110.0,-120.09770512661237,-114.12535990491209
0.1483,0.47,-0.47,0.14830002784729002,0.4820272046311134,-0.4870473651274246,-110.0,-110.0,-120.09268392207068,-114.16404392291065
0.14839999999999998,0.47,-0.47,0.14840016365051267,0.4819526040967853,-0.48730544643321333,-110.0,-110.0,-120.06912077560185,-114.1508458784669
0.14849999999999997,0.47,-0.47,0.14850006103515623,0.4818474518764928,-0.48740511043891926,-110.0,-110.0,-120.0389872555663,-114.16089596833993
0.14859999999999995,0.47,-0.47,0.14860019683837888,0.481737968386926,-0.48743069657559396,-110.0,-110.0,-120.06345698413249,-114.11109087957435
0.14869999999999994,0.47,-0.47,0.14870009422302244,0.48169831108038286,-0.48759421290644794,-110.0,-110.0,-120.0486806046367,-114.05790737443105
0.14879999999999993,0.47,-0.47,0.148799991607666,0.48175051057971324,-0.48759512329841703,-110.0,-110.0,-120.06477644478618,-114.00358222523296
0.14889999999999992,0.47,-0.47,0.14890012741088865,0.481840527007257,-0.4876398756382386,-110.0,-110.0,-120.12602687517047,-113.96512430444957
0.14900000000000002,0.47,-0.47,0.1490000247955322,0.4818394136819928,-0.48752078941280824,-110.0,-110.0,-120.1725402849068,-113.94461360278271
0.1491,0.47,-0.47,0.14910016059875486,0.4818037403841611,-0.48762439630664084,-110.0,-110.0,-120.17741913221995,-113.93286131829844
0.1492,0.47,-0.47,0.14920005798339842,0.4817192394324012,-0.48773023006346966,-110.0,-110.0,-120.15710323790678,-113.9369775803866
0.1493,0.47,-0.47,0.14930019378662107,0.4815863572579424,-0.4878202168660697,-110.0,-110.0,-120.14505850878298,-113.93962468050114
0.14939999999999998,0.47,-0.47,0.14940009117126463,0.4815140159654116,-0.4879042629066877,-110.0,-110.0,-120.12607362131622,-113.91384554830167
0.14949999999999997,0.47,-0.47,0.14949998855590818,0.48138176125601023,-0.4881125641105337,-110.0,-110.0,-120.18172981851352,-113.82732353105061
0.14959999999999996,0.47,-0.47,0.14960012435913084,0.4814218474169853,-0.48808356427033345,-110.0,-110.0,-120.21523769080999,-113.79394062469817
0.14969999999999994,0.47,-0.47,0.1497000217437744,0.4816583943634061,-0.4876993321076052,-110.0,-110.0,-120.23211701007463,-113.79179328414999
0.14980000000000004,0.47,-0.47,0.14980015754699705,0.48156882911913246,-0.48768226887528593,-110.0,-110.0,-120.21071501768968,-113.80686455573131
0.14990000000000003,0.47,-0.47,0.1499000549316406,0.4815378445821915,-0.48775237550706585,-110.0,-110.0,-120.19464785485596,-113.81606336157748
0.15000000000000002,0.47,-0.47,0.15000019073486326,0.481455385070614,-0.4878229959609468,-110.0,-110.0,-120.15014899229995,-113.81196836333785
0.1501,0.47,-0.47,0.1501000881195068,0.4812203377100568,-0.4877861526586448,-110.0,-110.0,-120.16670564495153,-113.80857152070499
0.1502,0.47,-0.47,0.15019998550415037,0.48113577282834685,-0.48796438489316385,-110.0,-110.0,-120.17605860771785,-113.73213226320567
0.1503,0.47,-0.47,0.15030012130737302,0.4811243941797107,-0.4879477660770326,-110.0,-110.0,-120.20226173589383,-113.65738113197952
0.15039999999999998,0.47,-0.47,0.15040001869201658,0.48124865104081915,-0.4878541946486181,-110.0,-110.0,-120.23684104801998,-113.60320537728639
0.15049999999999997,0.47,-0.47,0.15050015449523924,0.48130665619963053,-0.4875941851237356,-110.0,-110.0,-120.26673843580475,-113.58883559879902
0.15059999999999996,0.47,-0.47,0.1506000518798828,0.48122191261671904,-0.48757306193752087,-110.0,-110.0,-120.25419154381045,-113.58977843444602
0.15069999999999995,0.47,-0.47,0.15070018768310545,0.4811125007635602,-0.48759383686811164,-110.0,-110.0,-120.26754014458935,-113.58498645787212
0.15079999999999993,0.47,-0.47,0.150800085067749,0.4809394017791079,-0.4877182227007769,-110.0,-110.0,-120.27560089238662,-113.5578730376418
0.15089999999999992,0.47,-0.47,0.15089998245239256,0.48080014717430175,-0.4876696835471597,-110.0,-110.0,-120.25309037161902,-113.54688116728208
0.1509999999999999,0.47,-0.47,0.1510001182556152,0.48071027971060803,-0.48774756919021506,-110.0,-110.0,-120.25848935475207,-113.46730119795832
0.1511,0.47,-0.47,0.15110001564025877,0.48070852415577187,-0.4873495137665323,-110.0,-110.0,-120.29341522791098,-113.40398254834304
0.1512,0.47,-0.47,0.15120015144348142,0.4808127513428392,-0.4874305210750971,-110.0,-110.0,-120.31564936282702,-113.36246119238157
0.1513,0.47,-0.47,0.15130004882812498,0.4809359885090772,-0.48725507987550115,-110.0,-110.0,-120.29619683477522,-113.38845118410077
0.15139999999999998,0.47,-0.47,0.15140018463134763,0.4807299912107339,-0.48700221886409933,-110.0,-110.0,-120.29463761134438,-113.40302353286992
0.15149999999999997,0.47,-0.47,0.1515000820159912,0.48060696693583915,-0.4870636035059577,-110.0,-110.0,-120.27874695328721,-113.3853761288432
0.15159999999999996,0.47,-0.47,0.15159997940063474,0.48049981303273986,-0.4869566521957166,-110.0,-110.0,-120.27806402600547,-113.37691577395236
0.15169999999999995,0.47,-0.47,0.1517001152038574,0.48028690888364806,-0.4869507476333845,-110.0,-110.0,-120.2372534798367,-113.33673278763465
0.15180000000000005,0.47,-0.47,0.15180001258850095,0.4802140644535427,-0.4868161228834523,-110.0,-110.0,-120.2697513452828,-113.28749394085754
0.15190000000000003,0.47,-0.47,0.1519001483917236,0.4803036890099491,-0.4865655704438196,-110.0,-110.0,-120.30865484888011,-113.2161781002567
0.15200000000000002,0.47,-0.47,0.15200004577636717,0.48038883075520444,-0.48659726660707114,-110.0,-110.0,-120.3358437359912,-113.19329572633646
0.1521,0.47,-0.47,0.15210018157958982,0.4803673003056797,-0.48619622297339626,-110.0,-110.0,-120.39294718503953,-113.22232262747741
0.1522,0.47,-0.47,0.15220007896423338,0.4802316950684689,-0.48627842843078495,-110.0,-110.0,-120.38432728291201,-113.20142540625545
0.1523,0.47,-0.47,0.15229997634887693,0.47998949888570885,-0.4861410025281404,-110.0,-110.0,-120.38646670590104,-113.22235696575484
0.15239999999999998,0.47,-0.47,0.1524001121520996,0.4798521830863859,-0.4859642954686969,-110.0,-110.0,-120.35943256065113,-113.1997121016358
0.15249999999999997,0.47,-0.47,0.15250000953674314,0.479762070675837,-0.4857071790185645,-110.0,-110.0,-120.34771321586314,-113.1571261949758
0.15259999999999996,0.47,-0.47,0.1526001453399658,0.47961190479919574,-0.4857791139386679,-110.0,-110.0,-120.39457358660775,-113.094546169342
0.15269999999999995,0.47,-0.47,0.15270004272460935,0.4797228018577194,-0.4855194736432251,-110.0,-110.0,-120.4027444965344,-113.05077348150178
0.15279999999999994,0.47,-0.47,0.152800178527832,0.4797818094553389,-0.48514183800022936,-110.0,-110.0,-120.43002454028127,-113.06074967654747
0.15289999999999992,0.47,-0.47,0.15290007591247556,0.47970852015835763,-0.48509664550096504,-110.0,-110.0,-120.41506926803571,-113.06547007052063
0.1529999999999999,0.47,-0.47,0.15300021171569822,0.47957275862022014,-0.4847640811808328,-110.0,-110.0,-120.41967311059622,-113.08271813582647
0.1531,0.47,-0.47,0.15310010910034177,0.4794285474510675,-0.4847237609682885,-110.0,-110.0,-120.39849294422122,-113.08812091916877
0.1532,0.47,-0.47,0.15320000648498533,0.47920353748028616,-0.48447540830777935,-110.0,-110.0,-120.39658769795015,-113.079803540713
0.1533,0.47,-0.47,0.15330014228820799,0.4790502228181803,-0.48426909677397717,-110.0,-110.0,-120.40140347980456,-113.04738589442752
0.15339999999999998,0.47,-0.47,0.15340003967285154,0.4790500490542523,-0.4841910289550475,-110.0,-110.0,-120.44211740747437,-112.96621726250905
0.15349999999999997,0.47,-0.47,0.1535001754760742,0.47915201267724516,-0.4838749237817612,-110.0,-110.0,-120.46991929152624,-112.983997605696
0.15359999999999996,0.47,-0.47,0.15360007286071775,0.47913953823897504,-0.48341306022114466,-110.0,-110.0,-120.47115451771971,-112.97506116616682
0.15369999999999995,0.47,-0.47,0.1537002086639404,0.47906284266063265,-0.4831070464772887,-110.0,-110.0,-120.50698313133395,-112.95722691743823
0.15380000000000005,0.47,-0.47,0.15380010604858396,0.4788716905665379,-0.4833446773664983,-110.0,-110.0,-120.49489542925598,-112.97073265483753
0.15390000000000004,0.47,-0.47,0.15390000343322752,0.47865540775241194,-0.48305101561941466,-110.0,-110.0,-120.43327309935432,-113.01424598094641
0.15400000000000003,0.47,-0.47,0.15400013923645017,0.4784840067731284,-0.4827578841575766,-110.0,-110.0,-120.4546963938687,-112.99625602502843
0.15410000000000001,0.47,-0.47,0.15410003662109373,0.4783631879193767,-0.4826544802155276,-110.0,-110.0,-120.50240939396474,-112.87790757376303
0.1542,0.47,-0.47,0.15420017242431638,0.4784109768635058,-0.4824204590571515,-110.0,-110.0,-120.51118960389879,-112.83444605967784
0.1543,0.47,-0.47,0.15430006980895994,0.47849671721351983,-0.4821530036383909,-110.0,-110.0,-120.52608628478251,-112.84875699139222
0.15439999999999998,0.47,-0.47,0.1544002056121826,0.4784496582210463,-0.48179872283925973,-110.0,-110.0,-120.53867609229185,-112.86211054531104
0.15449999999999997,0.47,-0.47,0.15450010299682615,0.47828547663412935,-0.4816823403259723,-110.0,-110.0,-120.55463222972166,-112.88468423081598
0.15459999999999996,0.47,-0.47,0.1546000003814697,0.47812484765721774,-0.4814689056177659,-110.0,-110.0,-120.52948235359699,-112.89152398732894
0.15469999999999995,0.47,-0.47,0.15470013618469236,0.47798610375086653,-0.4810464780087042,-110.0,-110.0,-120.48882794211531,-112.93976672442605
0.15479999999999994,0.47,-0.47,0.15480003356933592,0.477731555097994,-0.48107715833712583,-110.0,-110.0,-120.48220230721034,-112.84182120964712
0.15489999999999993,0.47,-0.47,0.15490016937255857,0.47768355904056614,-0.4807489782039643,-110.0,-110.0,-120.52188200690784,-112.8133571057215
0.15499999999999992,0.47,-0.47,0.15500006675720213,0.4777428650000017,-0.4802341066764,-110.0,-110.0,-120.53050311723906,-112.80439439543292
0.15510000000000002,0.47,-0.47,0.15510020256042478,0.4777870564725929,-0.4800207476642814,-110.0,-110.0,-120.56041695713049,-112.81388471078323
0.1552,0.47,-0.47,0.15520009994506834,0.47768134687159797,-0.479928772270404,-110.0,-110.0,-120.56950854028092,-112.81371269562176
0.1553,0.47,-0.47,0.1552999973297119,0.4774865486200605,-0.4795932349213268,-110.0,-110.0,-120.57936660237488,-112.88187593291228
0.15539999999999998,0.47,-0.47,0.15540013313293455,0.4773888574182675,-0.4793233226847793,-110.0,-110.0,-120.58239145182637,-112.87592130595617
0.15549999999999997,0.47,-0.47,0.1555000305175781,0.4771361527272105,-0.47899141620943286,-110.0,-110.0,-120.55236713477012,-112.86811412802852
0.15559999999999996,0.47,-0.47,0.15560016632080076,0.47696020729653155,-0.47862099458043955,-110.0,-110.0,-120.57096554660922,-112.81769801642783
0.15569999999999995,0.47,-0.47,0.1557000637054443,0.4769367814729423,-0.4786098478552659,-110.0,-110.0,-120.61077706788032,-112.74562172439624
0.15580000000000005,0.47,-0.47,0.15580019950866697,0.4769322210195454,-0.47817434836799855,-110.0,-110.0,-120.605502665732,-112.7549190951179
0.15590000000000004,0.47,-0.47,0.15590009689331052,0.47692149414560037,-0.47783453385101016,-110.0,-110.0,-120.61062651138613,-112.75092271650728
0.15600000000000003,0.47,-0.47,0.15599999427795408,0.4768710254143957,-0.4776533073227753,-110.0,-110.0,-120.59529236250765,-112.80580657003564
0.15610000000000002,0.47,-0.47,0.15610013008117674,0.47666430191480824,-0.4772782416723691,-110.0,-110.0,-120.58377620620239,-112.8280091591606
0.1562,0.47,-0.47,0.1562000274658203,0.4765681221542118,-0.4767109290807221,-110.0,-110.0,-120.52012253615919,-112.87401913584283
0.1563,0.47,-0.47,0.15630016326904295,0.47626249100090856,-0.4765522072297663,-110.0,-110.0,-120.50686322519505,-112.85837190852762
0.15639999999999998,0.47,-0.47,0.1564000606536865,0.4761048853968718,-0.4761874807421631,-110.0,-110.0,-120.51025385342996,-112.8044509320725
0.15649999999999997,0.47,-0.47,0.15650019645690916,0.47612154064739864,-0.4758570747677763,-110.0,-110.0,-120.55404900499255,-112.72628638871096
0.15659999999999996,0.47,-0.47,0.1566000938415527,0.476205918594766,-0.47558289032595197,-110.0,-110.0,-120.56845943303853,-112.73292520933066
0.15669999999999995,0.47,-0.47,0.15669999122619627,0.4761310752823179,-0.47533947448327635,-110.0,-110.0,-120.60201425355392,-112.76782779653117
0.15679999999999994,0.47,-0.47,0.15680012702941892,0.47597026650686974,-0.4748440971323779,-110.0,-110.0,-120.60314911472922,-112.79538493552181
0.15689999999999993,0.47,-0.47,0.15690002441406248,0.47576890158273727,-0.4746817138769647,-110.0,-110.0,-120.62583014975513,-112.8254905606287
0.15699999999999992,0.47,-0.47,0.15700016021728513,0.47561766128089894,-0.4741657691428704,-110.0,-110.0,-120.56323165798985,-112.90716269390519
0.15710000000000002,0.47,-0.47,0.1571000576019287,0.4753534144231648,-0.47413208824557124,-110.0,-110.0,-120.60479273155201,-112.8097170950249
0.1572,0.47,-0.47,0.15720019340515134,0.4752899769234785,-0.47369576907680044,-110.0,-110.0,-120.6546808203464,-112.74677912372525
0.1573,0.47,-0.47,0.1573000907897949,0.47531927809247343,-0.4735681693042289,-110.0,-110.0,-120.68546054999015,-112.70780835725283
0.15739999999999998,0.47,-0.47,0.15739998817443845,0.47529569544721434,-0.47327462116552466,-110.0,-110.0,-120.69714411505747,-112.70650802379646
0.15749999999999997,0.47,-0.47,0.1575001239776611,0.47530293614344177,-0.47270815263692284,-110.0,-110.0,-120.69249118953734,-112.76770181727957
0.15759999999999996,0.47,-0.47,0.15760002136230467,0.47523610083149076,-0.47234552388528966,-110.0,-110.0,-120.6944624827678,-112.83619902362827
0.15769999999999995,0.47,-0.47,0.15770015716552732,0.47504197796138675,-0.4719909592757375,-110.0,-110.0,-120.66623727671997,-112.8305886776205
0.15779999999999994,0.47,-0.47,0.15780005455017088,0.47478942024268594,-0.4716879067670859,-110.0,-110.0,-120.66284992925645,-112.85215241166672
0.15790000000000004,0.47,-0.47,0.15790019035339353,0.47457095691690865,-0.47135399772107606,-110.0,-110.0,-120.68749722434008,-112.81356086068553
0.15800000000000003,0.47,-0.47,0.1580000877380371,0.47447803510200526,-0.4711471830748289,-110.0,-110.0,-120.73849552191402,-112.7327427352051
0.15810000000000002,0.47,-0.47,0.15809998512268064,0.4745007494953365,-0.4708513746889317,-110.0,-110.0,-120.70903966949263,-112.78521690833465
0.1582,0.47,-0.47,0.1582001209259033,0.4745226581488494,-0.4705345542411971,-110.0,-110.0,-120.73393865026493,-112.80465102273956
0.1583,0.47,-0.47,0.15830001831054685,0.4744623446114041,-0.4702037798320145,-110.0,-110.0,-120.72209506722723,-112.87016219949027
0.15839999999999999,0.47,-0.47,0.1584001541137695,0.4743465508403219,-0.46982097895057495,-110.0,-110.0,-120.748756568601,-112.89339727302297
0.15849999999999997,0.47,-0.47,0.15850005149841306,0.4740732836861694,-0.4697238206917805,-110.0,-110.0,-120.72329708803308,-112.9329131828054
0.15859999999999996,0.47,-0.47,0.15860018730163572,0.4738676030291435,-0.4692618129673667,-110.0,-110.0,-120.71030099882253,-112.95586068673526
0.15869999999999995,0.47,-0.47,0.15870008468627927,0.47371439482850985,-0.4688726418834519,-110.0,-110.0,-120.7630061769113,-112.87217801219334
0.15879999999999994,0.47,-0.47,0.15879998207092283,0.47367915556145557,-0.46882080797129555,-110.0,-110.0,-120.79669440134558,-112.82791630096546
0.15889999999999993,0.47,-0.47,0.15890011787414549,0.47374839582909783,-0.4684051682943356,-110.0,-110.0,-120.81567152495991,-112.85956129736108
0.15899999999999992,0.47,-0.47,0.15900001525878904,0.4737245684054656,-0.46798553557737127,-110.0,-110.0,-120.84956976419483,-112.90826935628264
0.15910000000000002,0.47,-0.47,0.1591001510620117,0.4735787824353624,-0.46778180152102106,-110.0,-110.0,-120.81918736690619,-112.98539721263579
0.1592,0.47,-0.47,0.15920004844665525,0.4735180216597577,-0.4674319010379732,-110.0,-110.0,-120.82486681492159,-113.02035722832741
0.1593,0.47,-0.47,0.1593001842498779,0.4732175629903431,-0.4671556605129689,-110.0,-110.0,-120.7783198980233,-113.02894041561811
0.1594,0.47,-0.47,0.15940008163452146,0.4730641582811128,-0.466799542709717,-110.0,-110.0,-120.76657313527929,-113.02332459702733
0.15949999999999998,0.47,-0.47,0.15949997901916502,0.47303584408043003,-0.4664480495545149,-110.0,-110.0,-120.784675823826,-113.01305639015892
0.15959999999999996,0.47,-0.47,0.15960011482238767,0.47301006146273306,-0.46620924547106046,-110.0,-110.0,-120.81450602210884,-112.9708680677748
0.15969999999999995,0.47,-0.47,0.15970001220703123,0.47305408165451346,-0.4659468406096948,-110.0,-110.0,-120.85094844482647,-112.99340992434826
0.15979999999999994,0.47,-0.47,0.15980014801025388,0.4729204779888621,-0.4658397402618542,-110.0,-110.0,-120.86117143362442,-113.07370207673863
0.15990000000000004,0.47,-0.47,0.15990004539489744,0.4728350426400179,-0.46547921404551074,-110.0,-110.0,-120.89180800003076,-113.12696727748605
0.16000000000000003,0.47,-0.47,0.1600001811981201,0.47262997026444875,-0.46504138110092413,-110.0,-110.0,-120.86370170878155,-113.16641726999097
0.16010000000000002,0.47,-0.47,0.16010007858276365,0.47241816383971513,-0.46479366848327125,-110.0,-110.0,-120.86214481250774,-113.18271908583293
0.1602,0.47,-0.47,0.1601999759674072,0.47221509898197706,-0.46460857899040015,-110.0,-110.0,-120.87434279655884,-113.12466712778054
0.1603,0.47,-0.47,0.16030011177062986,0.47214285622080887,-0.4644546142482466,-110.0,-110.0,-120.91485590268168,-113.08411481403546
0.1604,0.47,-0.47,0.16040000915527342,0.47227733509657605,-0.4640464163254868,-110.0,-110.0,-120.86798497540802,-113.12688469045153
0.16049999999999998,0.47,-0.47,0.16050014495849607,0.4723268648593482,-0.46375547117715404,-110.0,-110.0,-120.87573422968967,-113.18601628623531
0.16059999999999997,0.47,-0.47,0.16060004234313963,0.472167786031333,-0.46365454666080413,-110.0,-110.0,-120.88445952911522,-113.25137835051771
0.16069999999999995,0.47,-0.47,0.16070017814636228,0.47202735645072735,-0.4633372895081372,-110.0,-110.0,-120.87815252836995,-113.30123040879684
0.16079999999999994,0.47,-0.47,0.16080007553100584,0.47188488661694905,-0.4629723878542395,-110.0,-110.0,-120.85088486272167,-113.35358099245394
0.16089999999999993,0.47,-0.47,0.1609002113342285,0.47165429234412987,-0.46290174228301983,-110.0,-110.0,-120.85421553361006,-113.34456173791966
0.16099999999999992,0.47,-0.47,0.16100010871887205,0.47148962711038905,-0.4626547240389795,-110.0,-110.0,-120.85672076483885,-113.30623041919506
0.16110000000000002,0.47,-0.47,0.1611000061035156,0.47154038659484726,-0.46259974841686713,-110.0,-110.0,-120.88807830545834,-113.28493785920612
0.1612,0.47,-0.47,0.16120014190673826,0.4715742050154627,-0.4624269315065739,-110.0,-110.0,-120.87026462991676,-113.32485852106979
0.1613,0.47,-0.47,0.1613000392913818,0.4715798479200148,-0.46218503258500565,-110.0,-110.0,-120.92118378440796,-113.39306676736769
0.1614,0.47,-0.47,0.16140017509460447,0.471507490913292,-0.4619527251328656,-110.0,-110.0,-120.91530293893481,-113.46272053957809
0.16149999999999998,0.47,-0.47,0.16150007247924802,0.4713459536007283,-0.4617003064201729,-110.0,-110.0,-120.91545874536553,-113.49513937548497
0.16159999999999997,0.47,-0.47,0.16160020828247068,0.47116443981958145,-0.4616668953364872,-110.0,-110.0,-120.8933875276957,-113.53212040527985
0.16169999999999995,0.47,-0.47,0.16170010566711424,0.47100605727468303,-0.46146047029561016,-110.0,-110.0,-120.86755325353914,-113.55351368555183
0.16179999999999994,0.47,-0.47,0.1618000030517578,0.4708706609863354,-0.46134520709832355,-110.0,-110.0,-120.91752723475348,-113.48891343175526
0.16190000000000004,0.47,-0.47,0.16190013885498045,0.47093059940118986,-0.4612425141345656,-110.0,-110.0,-120.91990216103055,-113.5157549098709
0.16200000000000003,0.47,-0.47,0.162000036239624,0.4710186571989803,-0.46094555098446466,-110.0,-110.0,-120.93411526994058,-113.61453299725662
0.16210000000000002,0.47,-0.47,0.16210017204284666,0.47093862956908755,-0.4609435464632663,-110.0,-110.0,-120.94205031453805,-113.63795793967485
0.1622,0.47,-0.47,0.1622000694274902,0.4709149443379078,-0.4605919961455689,-110.0,-110.0,-120.92153531903806,-113.70432805040265
0.1623,0.47,-0.47,0.16230020523071287,0.47079876511166635,-0.4605191380801182,-110.0,-110.0,-120.90838563495227,-113.77366163670013
0.1624,0.47,-0.47,0.16240010261535642,0.4706286997367701,-0.4602453113929894,-110.0,-110.0,-120.8825162498215,-113.81612412722595
0.16249999999999998,0.47,-0.47,0.16249999999999998,0.47045112729954053,-0.4601668185214908,-110.0,-110.0,-120.95064593797777,-113.76878492737914
0.16259999999999997,0.47,-0.47,0.16260013580322263,0.47042951988883197,-0.46023956598376076,-110.0,-110.0,-121.0026710743372,-113.71804416851153
0.16269999999999996,0.47,-0.47,0.1627000331878662,0.4705916723767197,-0.4601880072773514,-110.0,-110.0,-121.00809977718366,-113.74524342598608
0.16279999999999994,0.47,-0.47,0.16280016899108884,0.47063348480576395,-0.46011452977097556,-110.0,-110.0,-121.06974587731015,-113.81318759151036
0.16289999999999993,0.47,-0.47,0.1629000663757324,0.47055662123932546,-0.45973522053436766,-110.0,-110.0,-121.08966661041848,-113.88719787768576
0.16299999999999992,0.47,-0.47,0.16300020217895506,0.47045382700563737,-0.45989706569227784,-110.0,-110.0,-121.11566037209845,-113.91255102755841
0.16310000000000002,0.47,-0.47,0.1631000995635986,0.4702474309130416,-0.45993286195455524,-110.0,-110.0,-121.08140234699455,-113.97244503288697
0.1632,0.47,-0.47,0.16319999694824217,0.47013293904868964,-0.45971873644361677,-110.0,-110.0,-121.04793201100638,-114.0103614548111
0.1633,0.47,-0.47,0.16330013275146482,0.4700572293824823,-0.45963196162447467,-110.0,-110.0,-121.08838388576868,-114.00184112282886
0.1634,0.47,-0.47,0.16340003013610838,0.4700571307872304,-0.459723088954571,-110.0,-110.0,-121.08902847190429,-113.97014367897236
0.16349999999999998,0.47,-0.47,0.16350016593933103,0.47021837130248867,-0.4595737275821972,-110.0,-110.0,-121.09352175219468,-114.02499419432604
0.16359999999999997,0.47,-0.47,0.1636000633239746,0.47029414239199974,-0.4595176481786931,-110.0,-110.0,-121.1352092976563,-114.11940687930033
0.16369999999999996,0.47,-0.47,0.16370019912719724,0.4702496815095154,-0.4595881851067902,-110.0,-110.0,-121.09372564019883,-114.20127585365431
0.16379999999999995,0.47,-0.47,0.1638000965118408,0.4701430036730853,-0.4595663562413586,-110.0,-110.0,-121.09182291820912,-114.25090365789276
0.16390000000000005,0.47,-0.47,0.16389999389648435,0.47005115769324474,-0.45936996692953475,-110.0,-110.0,-121.09222032578634,-114.31176080559024
0.16400000000000003,0.47,-0.47,0.164000129699707,0.46991148171202385,-0.45935243840101936,-110.0,-110.0,-121.15557719954396,-114.26709103286764
0.16410000000000002,0.47,-0.47,0.16410002708435056,0.46991538436149455,-0.45940645771126126,-110.0,-110.0,-121.16134389916638,-114.23568615954534
0.1642,0.47,-0.47,0.16420016288757322,0.4700383111048624,-0.45946134327322496,-110.0,-110.0,-121.1914083589673,-114.25590298259897
0.1643,0.47,-0.47,0.16430006027221677,0.47014410398731765,-0.45935931124984036,-110.0,-110.0,-121.18151884966066,-114.34373564820883
0.1644,0.47,-0.47,0.16440019607543943,0.4700898829630311,-0.45954906049342165,-110.0,-110.0,-121.24116505998927,-114.37218254322734
0.16449999999999998,0.47,-0.47,0.16450009346008299,0.4700732259140168,-0.45952861623065316,-110.0,-110.0,-121.21288281557253,-114.44992928524553
0.16459999999999997,0.47,-0.47,0.16459999084472654,0.47005483170688955,-0.45939455064505375,-110.0,-110.0,-121.16369972584799,-114.53503585118501
0.16469999999999996,0.47,-0.47,0.1647001266479492,0.46991390640877806,-0.4594785416508764,-110.0,-110.0,-121.17026346862069,-114.57241880075564
0.16479999999999995,0.47,-0.47,0.16480002403259275,0.46978410121155834,-0.45953079824479137,-110.0,-110.0,-121.15845676373381,-114.5544314192859
0.16489999999999994,0.47,-0.47,0.1649001598358154,0.4698220585898843,-0.4596432578920725,-110.0,-110.0,-121.20682735746809,-114.52616599086805
0.16499999999999992,0.47,-0.47,0.16500005722045896,0.46993633604523716,-0.45961639667054044,-110.0,-110.0,-121.18828453031577,-114.5717748476548
0.1650999999999999,0.47,-0.47,0.16510019302368162,0.47004488998666105,-0.4594920031180884,-110.0,-110.0,-121.2243662398284,-114.65231749040476
0.1652,0.47,-0.47,0.16520009040832517,0.4701516950029937,-0.4597070776746333,-110.0,-110.0,-121.23842946212967,-114.73522380927719
0.1653,0.47,-0.47,0.16529998779296873,0.47006507426437255,-0.45975888417632227,-110.0,-110.0,-121.24323920648446,-114.75601711549292
0.1654,0.47,-0.47,0.16540012359619138,0.469994261102774,-0.459662422587038,-110.0,-110.0,-121.22542512836205,-114.80739322397406
0.16549999999999998,0.47,-0.47,0.16550002098083494,0.46993176450980045,-0.4596786497854154,-110.0,-110.0,-121.22375576250198,-114.89031234277496
0.16559999999999997,0.47,-0.47,0.1656001567840576,0.46987401536627915,-0.4599283558669438,-110.0,-110.0,-121.25822796411863,-114.82926391901253
0.16569999999999996,0.47,-0.47,0.16570005416870115,0.46997070359164955,-0.46013516266135335,-110.0,-110.0,-121.28355002024958,-114.8068941984176
0.16579999999999995,0.47,-0.47,0.1658001899719238,0.47010244302549214,-0.4601454568329781,-110.0,-110.0,-121.29010458022451,-114.84843348255447
0.16590000000000005,0.47,-0.47,0.16590008735656736,0.47021203462486305,-0.46037179277421975,-110.0,-110.0,-121.30607960821888,-114.93761487722722
0.16600000000000004,0.47,-0.47,0.16599998474121092,0.4702205539971459,-0.46035839469520273,-110.0,-110.0,-121.31949287340701,-114.9716360982288
0.16610000000000003,0.47,-0.47,0.16610012054443357,0.47018576725564476,-0.4605859041493317,-110.0,-110.0,-121.33070374314704,-115.04712815644073
0.16620000000000001,0.47,-0.47,0.16620001792907713,0.4701292711345626,-0.46071058541634424,-110.0,-110.0,-121.30513186629906,-115.09797878118279
0.1663,0.47,-0.47,0.16630015373229978,0.470038867912011,-0.4608495560095343,-110.0,-110.0,-121.3406301654885,-115.14056160678425
0.1664,0.47,-0.47,0.16640005111694334,0.4699752025512393,-0.46099723203903015,-110.0,-110.0,-121.37068631538808,-115.09727046481977
0.16649999999999998,0.47,-0.47,0.166500186920166,0.47016399122126834,-0.4611643959985667,-110.0,-110.0,-121.36522070467915,-115.12446707111563
0.16659999999999997,0.47,-0.47,0.16660008430480955,0.47026201877666524,-0.4613535145652889,-110.0,-110.0,-121.40247223735726,-115.1644248290345
0.16669999999999996,0.47,-0.47,0.1666999816894531,0.47036674810512197,-0.46147219276174595,-110.0,-110.0,-121.45915936699686,-115.22118953643574
0.16679999999999995,0.47,-0.47,0.16680011749267576,0.47044830961241335,-0.46156109170266807,-110.0,-110.0,-121.50043446508576,-115.28758029978624
0.16689999999999994,0.47,-0.47,0.1669000148773193,0.47034794026402105,-0.4617231615735591,-110.0,-110.0,-121.50912852006336,-115.3554695444063
0.16699999999999993,0.47,-0.47,0.16700015068054197,0.4703354766302834,-0.46210920179355447,-110.0,-110.0,-121.53370136711662,-115.39058615170849
0.16709999999999992,0.47,-0.47,0.16710004806518552,0.47024465527322995,-0.4622884700929897,-110.0,-110.0,-121.57400933270944,-115.36033650617043
0.16720000000000002,0.47,-0.47,0.16720018386840818,0.47024193943592485,-0.4623741156430273,-110.0,-110.0,-121.58313473951655,-115.34020148881794
0.1673,0.47,-0.47,0.16730008125305174,0.4704326470187279,-0.46271723916862745,-110.0,-110.0,-121.59880192269442,-115.35627028578433
0.1674,0.47,-0.47,0.1673999786376953,0.47061778253938513,-0.4626289527229795,-110.0,-110.0,-121.63954694957283,-115.4387550215181
0.16749999999999998,0.47,-0.47,0.16750011444091795,0.47072477035596555,-0.4629896218884786,-110.0,-110.0,-121.672220635076,-115.47669553925394
0.16759999999999997,0.47,-0.47,0.1676000118255615,0.4707579596238911,-0.46297791094856644,-110.0,-110.0,-121.65842474844268,-115.54321003371241
0.16769999999999996,0.47,-0.47,0.16770014762878416,0.4707083363341509,-0.4634188117418399,-110.0,-110.0,-121.66273205604008,-115.58407696056969
0.16779999999999995,0.47,-0.47,0.1678000450134277,0.4705740644693346,-0.4636323773684759,-110.0,-110.0,-121.65202242100597,-115.61726247307128
0.16790000000000005,0.47,-0.47,0.16790018081665037,0.47059161029264646,-0.4639175920354108,-110.0,-110.0,-121.71015386653049,-115.58920966066904
0.16800000000000004,0.47,-0.47,0.16800007820129392,0.4706394173998525,-0.4641569387709963,-110.0,-110.0,-121.72725400587065,-115.58226846305753
0.16810000000000003,0.47,-0.47,0.16809997558593748,0.4708501139846604,-0.46444219485829186,-110.0,-110.0,-121.78259578631264,-115.58689703234451
0.16820000000000002,0.47,-0.47,0.16820011138916013,0.47098183065063354,-0.4646416144755524,-110.0,-110.0,-121.81062947298165,-115.65818139375759
0.1683,0.47,-0.47,0.1683000087738037,0.47109743147149236,-0.46473058574138487,-110.0,-110.0,-121.8305390451728,-115.70644924432068
0.1684,0.47,-0.47,0.16840014457702634,0.47107801608881045,-0.4650545410628949,-110.0,-110.0,-121.83308016653503,-115.77168774959028
0.16849999999999998,0.47,-0.47,0.1685000419616699,0.47103062337510093,-0.4654360347209264,-110.0,-110.0,-121.8621343225903,-115.79394115874342
0.16859999999999997,0.47,-0.47,0.16860017776489256,0.4709902030319284,-0.46553372497043927,-110.0,-110.0,-121.8362027645839,-115.82735801126306
0.16869999999999996,0.47,-0.47,0.1687000751495361,0.47105610650712076,-0.4659247240117434,-110.0,-110.0,-121.8812888906821,-115.79738333862547
0.16879999999999995,0.47,-0.47,0.16880021095275877,0.47114986353789173,-0.46610364799597426,-110.0,-110.0,-121.9029604724353,-115.77048346673341
0.16889999999999994,0.47,-0.47,0.16890010833740232,0.47133972908083166,-0.46646464017587913,-110.0,-110.0,-121.93343088633723,-115.80232606118113
0.16899999999999993,0.47,-0.47,0.16900000572204588,0.4714787361995076,-0.4666182622725835,-110.0,-110.0,-121.9715710609078,-115.82826434470991
0.16909999999999992,0.47,-0.47,0.16910014152526853,0.4714239073407302,-0.4669815277501045,-110.0,-110.0,-121.98557708909995,-115.86300196816313
0.16920000000000002,0.47,-0.47,0.1692000389099121,0.4714031109674485,-0.46719168557728313,-110.0,-110.0,-121.99778698893074,-115.89393073840823
0.1693,0.47,-0.47,0.16930017471313474,0.4713754043979661,-0.467096434645579,-110.0,-110.0,-122.02529904781477,-115.95546688965568
0.1694,0.47,-0.47,0.1694000720977783,0.4713345208871607,-0.4676477639887785,-110.0,-110.0,-122.04317639399197,-115.91438032870172
0.16949999999999998,0.47,-0.47,0.16950020790100095,0.4713646675151322,-0.4680736054775027,-110.0,-110.0,-122.0740454134892,-115.87845282568745
0.16959999999999997,0.47,-0.47,0.1696001052856445,0.4715252308113271,-0.46828259168086456,-110.0,-110.0,-122.10648407581883,-115.88227941665761
0.16969999999999996,0.47,-0.47,0.16970000267028806,0.4716556849386905,-0.46856219379581027,-110.0,-110.0,-122.16818204559557,-115.8841754200434
0.16979999999999995,0.47,-0.47,0.16980013847351072,0.47175917454391153,-0.4686607612630284,-110.0,-110.0,-122.11806890127697,-115.97757018758054
0.16990000000000005,0.47,-0.47,0.16990003585815427,0.47180502786329376,-0.4689665878424605,-110.0,-110.0,-122.16238217415437,-115.97414465389882
0.17000000000000004,0.47,-0.47,0.17000017166137693,0.47177456003182733,-0.46912202634975025,-110.0,-110.0,-122.14614665107942,-116.01703995243358
0.17010000000000003,0.47,-0.47,0.17010006904602049,0.4717303067198495,-0.4695193257035629,-110.0,-110.0,-122.11226559903423,-116.02993131724803
0.17020000000000002,0.47,-0.47,0.17020020484924314,0.4717678227341151,-0.46975228618165066,-110.0,-110.0,-122.0969762461291,-116.02149025037002
0.1703,0.47,-0.47,0.1703001022338867,0.4717965520643174,-0.46999984646469567,-110.0,-110.0,-122.12732622294769,-116.00131424829128
0.1704,0.47,-0.47,0.17039999961853025,0.47198760928701183,-0.4701816503127899,-110.0,-110.0,-122.17663626005873,-115.96494083118368
0.17049999999999998,0.47,-0.47,0.1705001354217529,0.47218149314882973,-0.4705080365051197,-110.0,-110.0,-122.20384931701793,-116.00787232345422
0.17059999999999997,0.47,-0.47,0.17060003280639646,0.4722078154076046,-0.470699487275066,-110.0,-110.0,-122.23464595452172,-116.04468830039004
0.17069999999999996,0.47,-0.47,0.17070016860961912,0.4722259722424793,-0.4707958337038543,-110.0,-110.0,-122.22447709080967,-116.11348689856918
0.17079999999999995,0.47,-0.47,0.17080006599426267,0.47213956768720367,-0.4711371047486603,-110.0,-110.0,-122.25147641061355,-116.11738159335789
0.17089999999999994,0.47,-0.47,0.17090020179748533,0.47216192096157167,-0.4715298019764434,-110.0,-110.0,-122.23714256798932,-116.09285359705682
0.17099999999999993,0.47,-0.47,0.17100009918212888,0.4720803240219002,-0.4718968713845954,-110.0,-110.0,-122.31461109786711,-116.03324608276434
0.17109999999999992,0.47,-0.47,0.17109999656677244,0.4722356102401897,-0.4721382832889854,-110.0,-110.0,-122.35234470613511,-115.9927812528084
0.17120000000000002,0.47,-0.47,0.1712001323699951,0.47240779312101244,-0.4722578286636788,-110.0,-110.0,-122.38573540549085,-116.00180633820358
0.1713,0.47,-0.47,0.17130002975463865,0.472503701321008,-0.47252391599904375,-110.0,-110.0,-122.3918288041536,-116.01457000271799
0.1714,0.47,-0.47,0.1714001655578613,0.47256933949579416,-0.47266327795030233,-110.0,-110.0,-122.40356730338856,-116.08628619061453
0.17149999999999999,0.47,-0.47,0.17150006294250486,0.47252261838908705,-0.47293583634665953,-110.0,-110.0,-122.37576406020425,-116.11457167002439
0.17159999999999997,0.47,-0.47,0.17160019874572752,0.472469016515223,-0.47327871080279216,-110.0,-110.0,-122.40156392437748,-116.10873782028091
0.17169999999999996,0.47,-0.47,0.17170009613037107,0.47243642393619073,-0.4736570220699541,-110.0,-110.0,-122.41884997717993,-116.05567611754546
0.17179999999999995,0.47,-0.47,0.17179999351501463,0.47247521798342185,-0.4739013290677977,-110.0,-110.0,-122.42136211539525,-116.00272717776777
0.17189999999999994,0.47,-0.47,0.17190012931823728,0.4726642687511226,-0.47406359229625045,-110.0,-110.0,-122.46106929452992,-116.00987145945108
0.17200000000000004,0.47,-0.47,0.17200002670288084,0.47280122644242256,-0.47426137450109784,-110.0,-110.0,-122.44979296586921,-116.018112624
0.17210000000000003,0.47,-0.47,0.1721001625061035,0.4728494338379784,-0.47461003928554324,-110.0,-110.0,-122.47161271542389,-116.02885465855084
0.17220000000000002,0.47,-0.47,0.17220005989074705,0.47289622906243456,-0.47473640027425895,-110.0,-110.0,-122.46055908299509,-116.04746806525759
0.1723,0.47,-0.47,0.1723001956939697,0.4728277564055938,-0.47508543306614026,-110.0,-110.0,-122.45520943996024,-116.04051507385016
0.1724,0.47,-0.47,0.17240009307861326,0.4727678509014255,-0.4752102481489615,-110.0,-110.0,-122.4621245873806,-116.07298560160127
0.1725,0.47,-0.47,0.1724999904632568,0.47274800698451397,-0.47551779762602875,-110.0,-110.0,-122.49120832580832,-115.9977870905589
0.17259999999999998,0.47,-0.47,0.17260012626647947,0.4727995149686939,-0.47600900026688614,-110.0,-110.0,-122.54744303878297,-115.94661311318593
0.17269999999999996,0.47,-0.47,0.17270002365112302,0.4729786757443535,-0.4759692560912747,-110.0,-110.0,-122.59328681112301,-115.91660211502769
0.17279999999999995,0.47,-0.47,0.17280015945434568,0.4731375742224327,-0.47610566809989413,-110.0,-110.0,-122.63163739892464,-115.93980347392493
0.17289999999999994,0.47,-0.47,0.17290005683898924,0.4730294267914913,-0.47641642743749,-110.0,-110.0,-122.65537554953856,-115.94144887142092
0.17299999999999993,0.47,-0.47,0.1730001926422119,0.4730194478825508,-0.4768237795063448,-110.0,-110.0,-122.66419611607802,-115.98780095249069
0.17309999999999992,0.47,-0.47,0.17310009002685545,0.47303072730389434,-0.476958421657893,-110.0,-110.0,-122.64369829601524,-115.99215462029896
0.17320000000000002,0.47,-0.47,0.173199987411499,0.4729433073713583,-0.47708716915471605,-110.0,-110.0,-122.65545541925478,-115.97897176776819
0.1733,0.47,-0.47,0.17330012321472166,0.47291202059659954,-0.4772116679300948,-110.0,-110.0,-122.68714225123412,-115.93450052969415
0.1734,0.47,-0.47,0.1734000205993652,0.473049132832563,-0.477827504101795,-110.0,-110.0,-122.67518163244654,-115.86791888996612
0.1735,0.47,-0.47,0.17350015640258787,0.47318444381825425,-0.4777795855707442,-110.0,-110.0,-122.67368743825354,-115.91055962088964
0.17359999999999998,0.47,-0.47,0.17360005378723142,0.4732201792052438,-0.4779327826165715,-110.0,-110.0,-122.67894417251084,-115.8957781029796
0.17369999999999997,0.47,-0.47,0.17370018959045408,0.47314398131510266,-0.478320232908869,-110.0,-110.0,-122.7312861105921,-115.93978243020837
0.17379999999999995,0.47,-0.47,0.17380008697509763,0.47308295344361095,-0.47847960507605936,-110.0,-110.0,-122.66487292533077,-115.92906782218878
0.17389999999999994,0.47,-0.47,0.1738999843597412,0.47307107390686315,-0.4785566424608868,-110.0,-110.0,-122.65860594996559,-115.94257367322005
0.17400000000000004,0.47,-0.47,0.17400012016296384,0.47298645797367694,-0.4787412331441752,-110.0,-110.0,-122.68518962881895,-115.90065958822218
0.17410000000000003,0.47,-0.47,0.1741000175476074,0.4729750250023501,-0.47913131988767205,-110.0,-110.0,-122.70291945952796,-115.85227156049292
0.17420000000000002,0.47,-0.47,0.17420015335083006,0.4730622454252067,-0.4793002872607391,-110.0,-110.0,-122.7160189272539,-115.8073014342546
0.1743,0.47,-0.47,0.1743000507354736,0.473220126226504,-0.47940389439836295,-110.0,-110.0,-122.74140680828283,-115.78523612360475
0.1744,0.47,-0.47,0.17440018653869627,0.47333208887841854,-0.479364666493538,-110.0,-110.0,-122.72792195404244,-115.80521514732517
0.1745,0.47,-0.47,0.17450008392333982,0.47323729143471305,-0.47956869087565884,-110.0,-110.0,-122.71274212627127,-115.82072368324656
0.17459999999999998,0.47,-0.47,0.17459998130798338,0.4731453232530071,-0.4798202124023823,-110.0,-110.0,-122.71750809960393,-115.81942471036766
0.17469999999999997,0.47,-0.47,0.17470011711120603,0.4730549284994986,-0.47977996550220353,-110.0,-110.0,-122.68225033843927,-115.8138728713249
0.17479999999999996,0.47,-0.47,0.1748000144958496,0.47296703137806395,-0.48031997749082195,-110.0,-110.0,-122.70380649466624,-115.75356256096487
0.17489999999999994,0.47,-0.47,0.17490015029907224,0.4730065396001797,-0.48040487085619854,-110.0,-110.0,-122.73716336311088,-115.69064480878195
0.17499999999999993,0.47,-0.47,0.1750000476837158,0.47320461739413006,-0.48058841439427813,-110.0,-110.0,-122.74163828769576,-115.63768363410915
0.17509999999999992,0.47,-0.47,0.17510018348693845,0.47318552259806396,-0.4808805242171998,-110.0,-110.0,-122.74303938381668,-115.67714542760623
0.17520000000000002,0.47,-0.47,0.175200080871582,0.47321972185344885,-0.48092341622451873,-110.0,-110.0,-122.754515498389,-115.65684181472692
0.1753,0.47,-0.47,0.17529997825622556,0.47315354508933666,-0.4808166323273971,-110.0,-110.0,-122.72886210618546,-115.69543588880953
0.1754,0.47,-0.47,0.17540011405944822,0.4729992922651083,-0.4811158336631415,-110.0,-110.0,-122.75049700302799,-115.67244147107901
0.1755,0.47,-0.47,0.17550001144409177,0.4729513825631692,-0.48127441893819295,-110.0,-110.0,-122.6993030899883,-115.65466697343696
0.17559999999999998,0.47,-0.47,0.17560014724731443,0.47285594426093125,-0.48151046114200996,-110.0,-110.0,-122.73169227798319,-115.58519157890075
0.17569999999999997,0.47,-0.47,0.17570004463195799,0.4730184927158911,-0.4816326852394846,-110.0,-110.0,-122.76711951310332,-115.5123380125893
0.17579999999999996,0.47,-0.47,0.17580018043518064,0.47312036319672385,-0.48150462816914685,-110.0,-110.0,-122.77645765237243,-115.5361089765494
0.17589999999999995,0.47,-0.47,0.1759000778198242,0.47319966346427744,-0.4817325493771766,-110.0,-110.0,-122.777122330802,-115.53574380673908
0.17600000000000005,0.47,-0.47,0.17599997520446775,0.4730904188940673,-0.4819190617208454,-110.0,-110.0,-122.79314026946862,-115.51238449932877
0.17610000000000003,0.47,-0.47,0.1761001110076904,0.47305753980870613,-0.48200360076329624,-110.0,-110.0,-122.76938165634373,-115.52594007229305
0.17620000000000002,0.47,-0.47,0.17620000839233396,0.47295912302052634,-0.4821867296156859,-110.0,-110.0,-122.74285054661617,-115.56454837591794
0.1763,0.47,-0.47,0.17630014419555662,0.4729085715100307,-0.48231091306967366,-110.0,-110.0,-122.72383424187049,-115.51594115308866
0.1764,0.47,-0.47,0.17640004158020017,0.4728365392872303,-0.48224849822441945,-110.0,-110.0,-122.76721278786947,-115.4317816650746
0.1765,0.47,-0.47,0.17650017738342283,0.4729615741972686,-0.4825580809526968,-110.0,-110.0,-122.76415343851669,-115.42337522301335
0.17659999999999998,0.47,-0.47,0.17660007476806638,0.47313507045335257,-0.4825766530943365,-110.0,-110.0,-122.76139191430279,-115.4114595575907
0.17669999999999997,0.47,-0.47,0.17670021057128904,0.4730849919090518,-0.48267503127486766,-110.0,-110.0,-122.74831054582786,-115.43554144906024
0.17679999999999996,0.47,-0.47,0.1768001079559326,0.47300165176308456,-0.48281876796107565,-110.0,-110.0,-122.7902370946776,-115.45756913741442
0.17689999999999995,0.47,-0.47,0.17690000534057615,0.4729380619361784,-0.48296032713188686,-110.0,-110.0,-122.77628614053032,-115.4319752875611
0.17699999999999994,0.47,-0.47,0.1770001411437988,0.47277969630447897,-0.48301364992529744,-110.0,-110.0,-122.78771353616942,-115.42321549227708
0.17709999999999992,0.47,-0.47,0.17710003852844236,0.47268831105996,-0.4832029268003179,-110.0,-110.0,-122.77458761970404,-115.35826742267385
0.1771999999999999,0.47,-0.47,0.17720017433166502,0.4727499116906366,-0.4830863045105867,-110.0,-110.0,-122.80730986962152,-115.33347653666162
0.1773,0.47,-0.47,0.17730007171630857,0.4728906334451545,-0.48314307969914333,-110.0,-110.0,-122.80983919917566,-115.33487414410456
0.1774,0.47,-0.47,0.17740020751953123,0.4729834540617812,-0.4833268763749716,-110.0,-110.0,-122.79314655824778,-115.3458982303228
0.1775,0.47,-0.47,0.17750010490417478,0.47288742999572014,-0.4835168501384013,-110.0,-110.0,-122.78345935573188,-115.37889014168435
0.17759999999999998,0.47,-0.47,0.17760000228881834,0.4728879221850761,-0.48349477572746485,-110.0,-110.0,-122.79993903760241,-115.38552872188295
0.17769999999999997,0.47,-0.47,0.177700138092041,0.472737105610426,-0.48359883011000204,-110.0,-110.0,-122.73302178999418,-115.35806803344953
0.17779999999999996,0.47,-0.47,0.17780003547668455,0.4726630562346395,-0.4834815828937798,-110.0,-110.0,-122.73320318027666,-115.35453698969326
0.17789999999999995,0.47,-0.47,0.1779001712799072,0.4725451585355479,-0.48383253381250363,-110.0,-110.0,-122.78973812196531,-115.28454099218673
0.17800000000000005,0.47,-0.47,0.17800006866455076,0.47261217882269463,-0.4838449269408512,-110.0,-110.0,-122.73090809866959,-115.21528620842236
0.17810000000000004,0.47,-0.47,0.17810020446777342,0.4727213746249843,-0.48389711055616963,-110.0,-110.0,-122.75071902281087,-115.23114269368969
0.17820000000000003,0.47,-0.47,0.17820010185241697,0.472748054433667,-0.48396187263612783,-110.0,-110.0,-122.79256733610426,-115.22222687138195
0.17830000000000001,0.47,-0.47,0.17829999923706052,0.47272034611723707,-0.4839253520715311,-110.0,-110.0,-122.74556998591713,-115.24286654989997
0.1784,0.47,-0.47,0.17840013504028318,0.4726220041694579,-0.4841807937062082,-110.0,-110.0,-122.7408609312023,-115.24438241608476
0.1785,0.47,-0.47,0.17850003242492674,0.4725335939132921,-0.4840793507016563,-110.0,-110.0,-122.74873997408977,-115.25817646489884
0.17859999999999998,0.47,-0.47,0.1786001682281494,0.4723842314580719,-0.4841461455848221,-110.0,-110.0,-122.76631449644456,-115.20420496412287
0.17869999999999997,0.47,-0.47,0.17870006561279295,0.47233661137287974,-0.4844402480714709,-110.0,-110.0,-122.77998252640035,-115.12087249844178
0.17879999999999996,0.47,-0.47,0.1788002014160156,0.4724528682702866,-0.4843943961281859,-110.0,-110.0,-122.80161881892074,-115.08267771071827
0.17889999999999995,0.47,-0.47,0.17890009880065916,0.47258466851205316,-0.4843677098331643,-110.0,-110.0,-122.7543870398238,-115.08305799427738
0.17899999999999994,0.47,-0.47,0.1789999961853027,0.47255363737544614,-0.48416269633782905,-110.0,-110.0,-122.72971970858904,-115.138245994795
0.17909999999999993,0.47,-0.47,0.17910013198852537,0.4725102779725538,-0.484330905072945,-110.0,-110.0,-122.70662962558464,-115.15839614020472
0.17919999999999991,0.47,-0.47,0.17920002937316892,0.4724358136396667,-0.4843064462095086,-110.0,-110.0,-122.66576436869856,-115.14070566805107
0.17930000000000001,0.47,-0.47,0.17930016517639158,0.47226634815620394,-0.4845077345470383,-110.0,-110.0,-122.61939876386437,-115.14982106258489
0.1794,0.47,-0.47,0.17940006256103513,0.47214791099753717,-0.4844280072651748,-110.0,-110.0,-122.62672488839107,-115.11249874938714
0.1795,0.47,-0.47,0.1795001983642578,0.4722185801891547,-0.48460054540413755,-110.0,-110.0,-122.64273749104115,-115.02317212762394
0.17959999999999998,0.47,-0.47,0.17960009574890134,0.47227258402692524,-0.48465288747248114,-110.0,-110.0,-122.62921368705692,-115.03904857920178
0.17969999999999997,0.47,-0.47,0.1796999931335449,0.47240446178760515,-0.48437341258543903,-110.0,-110.0,-122.60457407997593,-115.06473392654073
0.17979999999999996,0.47,-0.47,0.17980012893676756,0.47234741587138673,-0.48446225454235736,-110.0,-110.0,-122.61907725813145,-115.07425221468992
0.17989999999999995,0.47,-0.47,0.1799000263214111,0.47225773037330787,-0.48466783828307197,-110.0,-110.0,-122.6230083001631,-115.09233376871789
0.18000000000000005,0.47,-0.47,0.18000016212463377,0.47212693587882865,-0.4846386934734685,-110.0,-110.0,-122.60183410159176,-115.10534391235629
0.18010000000000004,0.47,-0.47,0.18010005950927732,0.4719782931616067,-0.4848687053314639,-110.0,-110.0,-122.59913304907012,-115.0630303563691
0.18020000000000003,0.47,-0.47,0.18020019531249998,0.47192553629551154,-0.48487870852782744,-110.0,-110.0,-122.61457393003337,-114.98730295273769
0.18030000000000002,0.47,-0.47,0.18030009269714353,0.47202668461774405,-0.484797528250577,-110.0,-110.0,-122.65846813015365,-114.93052108048795
0.1804,0.47,-0.47,0.1803999900817871,0.472151387078761,-0.4846198827846919,-110.0,-110.0,-122.62138303542038,-114.9692222830188
0.1805,0.47,-0.47,0.18050012588500974,0.4721649487202745,-0.48478352179071804,-110.0,-110.0,-122.63271704184548,-114.97177461088074
0.18059999999999998,0.47,-0.47,0.1806000232696533,0.47212432536135823,-0.4846184555486874,-110.0,-110.0,-122.63973997029326,-114.97225706886526
0.18069999999999997,0.47,-0.47,0.18070015907287595,0.47197192147593864,-0.484897246877056,-110.0,-110.0,-122.60384280519979,-114.9871062335367
0.18079999999999996,0.47,-0.47,0.1808000564575195,0.4718306563447598,-0.4849035719213837,-110.0,-110.0,-122.55281320366888,-114.99704160954346
0.18089999999999995,0.47,-0.47,0.18090019226074217,0.4717249637220929,-0.48503317055994216,-110.0,-110.0,-122.59249349474653,-114.93755020636836
0.18099999999999994,0.47,-0.47,0.18100008964538572,0.47175358029963566,-0.4849584808397063,-110.0,-110.0,-122.6000254518417,-114.90897538252106
0.18109999999999993,0.47,-0.47,0.18109998703002927,0.4718074978398775,-0.4848111860794466,-110.0,-110.0,-122.63473538031162,-114.85301749873014
0.18119999999999992,0.47,-0.47,0.18120012283325193,0.47193497810040236,-0.4849052712757814,-110.0,-110.0,-122.60242235573564,-114.85228157775444
0.18130000000000002,0.47,-0.47,0.18130002021789549,0.4719307404004529,-0.48476009775930473,-110.0,-110.0,-122.63521288907918,-114.8804240475762
0.1814,0.47,-0.47,0.18140015602111814,0.47185834897238715,-0.4846941012793428,-110.0,-110.0,-122.60505596000206,-114.91838513889024
0.1815,0.47,-0.47,0.1815000534057617,0.4717419634827782,-0.48491979476405844,-110.0,-110.0,-122.59100856194326,-114.90111829444537
0.18159999999999998,0.47,-0.47,0.18160018920898435,0.4716128144370809,-0.4850966151759238,-110.0,-110.0,-122.59802657091124,-114.88286291455334
0.18169999999999997,0.47,-0.47,0.1817000865936279,0.4715106533599986,-0.4848241245872441,-110.0,-110.0,-122.60583155661001,-114.83431206079004
0.18179999999999996,0.47,-0.47,0.18179998397827146,0.4715107948054863,-0.48483309952737097,-110.0,-110.0,-122.62332925420263,-114.75865031910068
0.18189999999999995,0.47,-0.47,0.18190011978149412,0.4716619566345171,-0.4848642204234432,-110.0,-110.0,-122.62387747515496,-114.75974762580381
0.18200000000000005,0.47,-0.47,0.18200001716613767,0.4717333380541159,-0.4848279514597656,-110.0,-110.0,-122.58172576897219,-114.7788294015981
0.18210000000000004,0.47,-0.47,0.18210015296936033,0.4716957984677125,-0.4848461124442367,-110.0,-110.0,-122.61253923790083,-114.81729258823692
0.18220000000000003,0.47,-0.47,0.18220005035400388,0.4716338195551854,-0.48476816127162886,-110.0,-110.0,-122.58787152812022,-114.81810021233055
0.18230000000000002,0.47,-0.47,0.18230018615722654,0.47158575584997325,-0.48461596589118705,-110.0,-110.0,-122.51818717638865,-114.90137348835071
0.1824,0.47,-0.47,0.1824000835418701,0.4713698957721067,-0.48489713514735855,-110.0,-110.0,-122.55291836213095,-114.82707101581578
0.1825,0.47,-0.47,0.18249998092651365,0.47132449879354477,-0.484686117317797,-110.0,-110.0,-122.56885160205599,-114.78087343525068
0.18259999999999998,0.47,-0.47,0.1826001167297363,0.47140578315820253,-0.48482239489232914,-110.0,-110.0,-122.60038716190418,-114.73042137822647
0.18269999999999997,0.47,-0.47,0.18270001411437986,0.4714508472781015,-0.48471078931598255,-110.0,-110.0,-122.60247306911796,-114.73079057054048
0.18279999999999996,0.47,-0.47,0.18280014991760252,0.47150757774070456,-0.48463996930400255,-110.0,-110.0,-122.59785530203575,-114.7639955616891
0.18289999999999995,0.47,-0.47,0.18290004730224607,0.4714879045378281,-0.4844984782817119,-110.0,-110.0,-122.60883785236199,-114.8124320105298
0.18299999999999994,0.47,-0.47,0.18300018310546873,0.471350106113503,-0.4846405574463862,-110.0,-110.0,-122.58304468752625,-114.81382205210873
0.18309999999999993,0.47,-0.47,0.18310008049011228,0.47123731605229624,-0.48443642972435264,-110.0,-110.0,-122.51439217250467,-114.842974380814
0.18319999999999992,0.47,-0.47,0.18319997787475584,0.471056868097309,-0.48449991009814786,-110.0,-110.0,-122.51760239504524,-114.81899775864021
0.18330000000000002,0.47,-0.47,0.1833001136779785,0.4710142594425749,-0.4846222052601412,-110.0,-110.0,-122.56434035522187,-114.73622934552505
0.1834,0.47,-0.47,0.18340001106262205,0.4710779461267011,-0.484627256000395,-110.0,-110.0,-122.55508762622043,-114.69283562502595
0.1835,0.47,-0.47,0.1835001468658447,0.47121287485286467,-0.48438256812826364,-110.0,-110.0,-122.53566360178344,-114.72289899376833
0.18359999999999999,0.47,-0.47,0.18360004425048826,0.47121735444488616,-0.48422844907243456,-110.0,-110.0,-122.57741198287225,-114.70395494171386
0.18369999999999997,0.47,-0.47,0.18370018005371092,0.4711403872395072,-0.4843230801234215,-110.0,-110.0,-122.57979970190864,-114.70901165071467
0.18379999999999996,0.47,-0.47,0.18380007743835447,0.47097698439286173,-0.48430176611103704,-110.0,-110.0,-122.57264564523572,-114.739374341445
0.18389999999999995,0.47,-0.47,0.18389997482299802,0.47087354623041994,-0.48425530028156694,-110.0,-110.0,-122.53464303076689,-114.74926956586941
0.18399999999999994,0.47,-0.47,0.18400011062622068,0.4707301709613641,-0.48423373499722333,-110.0,-110.0,-122.5506161426817,-114.68974745689853
0.18410000000000004,0.47,-0.47,0.18410000801086424,0.47071901807776517,-0.4842420975722135,-110.0,-110.0,-122.5728644510385,-114.6165533879704
0.18420000000000003,0.47,-0.47,0.1842001438140869,0.47089639349301954,-0.4840296579003843,-110.0,-110.0,-122.56636322070543,-114.61509700511618
0.18430000000000002,0.47,-0.47,0.18430004119873045,0.47088300135787453,-0.4839850993774729,-110.0,-110.0,-122.5780975973573,-114.63923293478766
0.1844,0.47,-0.47,0.1844001770019531,0.4708991511034966,-0.48382154034599895,-110.0,-110.0,-122.57736301078744,-114.66466219983573
0.1845,0.47,-0.47,0.18450007438659666,0.47085809843780096,-0.48380179568196396,-110.0,-110.0,-122.55546129081334,-114.66091558815997
0.1846,0.47,-0.47,0.1846002101898193,0.4706788503284796,-0.48372799591847127,-110.0,-110.0,-122.51845505255913,-114.7012179329342
0.18469999999999998,0.47,-0.47,0.18470010757446287,0.47056268932912876,-0.4837093650588237,-110.0,-110.0,-122.51788779559253,-114.68312827754204
0.18479999999999996,0.47,-0.47,0.18480000495910642,0.47049316752423437,-0.48376699409136226,-110.0,-110.0,-122.56275075423277,-114.61988354090622
0.18489999999999995,0.47,-0.47,0.18490014076232908,0.47055803508736377,-0.4835582458055092,-110.0,-110.0,-122.5757781150747,-114.54194353385914
0.18499999999999994,0.47,-0.47,0.18500003814697263,0.4706632001080837,-0.48338169212090687,-110.0,-110.0,-122.58692656268708,-114.54175226445159
0.18509999999999993,0.47,-0.47,0.1851001739501953,0.4707074476620015,-0.4832544259347663,-110.0,-110.0,-122.59603706545326,-114.61157598399991
0.18519999999999992,0.47,-0.47,0.18520007133483884,0.47062198926159726,-0.48332156548835203,-110.0,-110.0,-122.57018684516271,-114.63395640048488
0.18530000000000002,0.47,-0.47,0.1853002071380615,0.47053240777879457,-0.48320174022602314,-110.0,-110.0,-122.6150405485803,-114.61503028305525
0.1854,0.47,-0.47,0.18540010452270506,0.4704112179841559,-0.4829662207669642,-110.0,-110.0,-122.59495479435526,-114.62436238056345
0.1855,0.47,-0.47,0.1855000019073486,0.4702393777439475,-0.48327659451264315,-110.0,-110.0,-122.58785398475491,-114.61864399376671
0.1856,0.47,-0.47,0.18560013771057127,0.4701840591924641,-0.4829732975638644,-110.0,-110.0,-122.63866393068972,-114.54378507779309
0.18569999999999998,0.47,-0.47,0.18570003509521482,0.4703283790940527,-0.48281295880203345,-110.0,-110.0,-122.62729923617914,-114.52955266240578
0.18579999999999997,0.47,-0.47,0.18580017089843748,0.4704220025662005,-0.48282476365836596,-110.0,-110.0,-122.6446700559258,-114.52327606981112
0.18589999999999995,0.47,-0.47,0.18590006828308103,0.4703972588064616,-0.4827571602968369,-110.0,-110.0,-122.63940864462407,-114.53583050718194
0.18599999999999994,0.47,-0.47,0.1860002040863037,0.4703236259863245,-0.48272708122261115,-110.0,-110.0,-122.65103254583971,-114.56697742003522
0.18610000000000004,0.47,-0.47,0.18610010147094724,0.4702630455887219,-0.4824718612643406,-110.0,-110.0,-122.64244533138941,-114.60522479287839
0.18620000000000003,0.47,-0.47,0.1861999988555908,0.47006971366633343,-0.48254038164896756,-110.0,-110.0,-122.64679326877447,-114.57602581532764
0.18630000000000002,0.47,-0.47,0.18630013465881345,0.46991733588853263,-0.4825241863382503,-110.0,-110.0,-122.65222790203782,-114.53872258300288
0.1864,0.47,-0.47,0.186400032043457,0.4699923124090488,-0.4823894851178379,-110.0,-110.0,-122.68830680300853,-114.47368372366965
0.1865,0.47,-0.47,0.18650016784667967,0.4700293405231098,-0.48235399918860483,-110.0,-110.0,-122.69301442850556,-114.4460192474456
0.1866,0.47,-0.47,0.18660006523132322,0.47018016144858976,-0.4823306038344719,-110.0,-110.0,-122.66914932360775,-114.47439782305558
0.18669999999999998,0.47,-0.47,0.18670020103454588,0.4701464300056055,-0.48202879683922617,-110.0,-110.0,-122.67911788838245,-114.52249535391067
0.18679999999999997,0.47,-0.47,0.18680009841918943,0.4700463714140492,-0.481924722117377,-110.0,-110.0,-122.64218532898086,-114.54385273935496
0.18689999999999996,0.47,-0.47,0.18689999580383299,0.47001960084416367,-0.482059148676549,-110.0,-110.0,-122.57116856912815,-114.5763736015195
0.18699999999999994,0.47,-0.47,0.18700013160705564,0.46978542911985344,-0.4820121742159241,-110.0,-110.0,-122.61266604760532,-114.59519235767014
0.18709999999999993,0.47,-0.47,0.1871000289916992,0.4697901772229598,-0.48172819251849985,-110.0,-110.0,-122.63586508992545,-114.53357811187398
0.18719999999999992,0.47,-0.47,0.18720016479492185,0.46978140563016024,-0.48171644328563257,-110.0,-110.0,-122.61760352465386,-114.46118633737277
0.18730000000000002,0.47,-0.47,0.1873000621795654,0.46990597938114204,-0.48157218279752023,-110.0,-110.0,-122.68383792872402,-114.42708256661426
0.1874,0.47,-0.47,0.18740019798278806,0.46989966874484623,-0.48142835615813745,-110.0,-110.0,-122.71345858298692,-114.46486573865702
0.1875,0.47,-0.47,0.18750009536743162,0.46983869687037844,-0.4812921627373244,-110.0,-110.0,-122.66301088882277,-114.50330638392053
0.1876,0.47,-0.47,0.18759999275207517,0.4697804973850068,-0.48118855606783967,-110.0,-110.0,-122.70062520754942,-114.49797665484034
0.18769999999999998,0.47,-0.47,0.18770012855529783,0.46957385554418946,-0.4811575733870898,-110.0,-110.0,-122.68791986539128,-114.52024361600388
0.18779999999999997,0.47,-0.47,0.18780002593994138,0.46951200924042896,-0.4810646504378522,-110.0,-110.0,-122.64530159859846,-114.52050656544623
0.18789999999999996,0.47,-0.47,0.18790016174316404,0.4694701113643062,-0.48093583929080863,-110.0,-110.0,-122.65757032521977,-114.44971626313969
0.18799999999999994,0.47,-0.47,0.1880000591278076,0.46950991992219737,-0.4809414536418304,-110.0,-110.0,-122.6444249790238,-114.41446964349984
0.18810000000000004,0.47,-0.47,0.18810019493103025,0.4696162697890791,-0.4806989178123623,-110.0,-110.0,-122.66261467411682,-114.42095832581153
0.18820000000000003,0.47,-0.47,0.1882000923156738,0.46962501758821446,-0.4804242560822346,-110.0,-110.0,-122.66733456236084,-114.43788633137592
0.18830000000000002,0.47,-0.47,0.18829998970031736,0.4695322696477391,-0.4805229087425463,-110.0,-110.0,-122.69169543032011,-114.49417118373609
0.1884,0.47,-0.47,0.18840012550354002,0.46953640526153057,-0.4802544293354899,-110.0,-110.0,-122.65994824343431,-114.49313962716509
0.1885,0.47,-0.47,0.18850002288818357,0.4693600493209995,-0.48025854533113393,-110.0,-110.0,-122.64659264873146,-114.49647091785687
0.1886,0.47,-0.47,0.18860015869140623,0.46920697507203935,-0.48019076646781317,-110.0,-110.0,-122.65592567141705,-114.49941426993227
0.18869999999999998,0.47,-0.47,0.18870005607604978,0.4692140575228584,-0.48003612383053595,-110.0,-110.0,-122.64702599818325,-114.43693122800362
0.18879999999999997,0.47,-0.47,0.18880019187927244,0.46931704142720526,-0.479970172251938,-110.0,-110.0,-122.65174136170732,-114.42942384615375
0.18889999999999996,0.47,-0.47,0.188900089263916,0.4694529917267151,-0.4797351916650526,-110.0,-110.0,-122.68287781445416,-114.46565411841578
0.18899999999999995,0.47,-0.47,0.18899998664855955,0.46942374304326906,-0.4797334356517818,-110.0,-110.0,-122.68786699741005,-114.44491142121159
0.18909999999999993,0.47,-0.47,0.1891001224517822,0.46929917415451433,-0.4796593209910845,-110.0,-110.0,-122.68296619586846,-114.48607803379082
0.18919999999999992,0.47,-0.47,0.18920001983642576,0.4693203903496902,-0.47943475220477716,-110.0,-110.0,-122.66031580422327,-114.53320205532467
0.18930000000000002,0.47,-0.47,0.18930015563964842,0.46909666067726286,-0.4794873754713985,-110.0,-110.0,-122.69276801230507,-114.54741392538425
0.1894,0.47,-0.47,0.18940005302429197,0.4689850081319704,-0.4793924588303568,-110.0,-110.0,-122.67135437965852,-114.51565084898304
0.1895,0.47,-0.47,0.18950018882751463,0.4689766001352938,-0.47919290439590817,-110.0,-110.0,-122.70784657878018,-114.46618627963511
0.1896,0.47,-0.47,0.18960008621215818,0.46914996077750437,-0.4789679717347984,-110.0,-110.0,-122.70725626156866,-114.43977182049873
0.18969999999999998,0.47,-0.47,0.18969998359680174,0.46925506458185484,-0.47907382440991503,-110.0,-110.0,-122.72959065843408,-114.47897561339639
0.18979999999999997,0.47,-0.47,0.1898001194000244,0.46924871771848475,-0.47901463290539403,-110.0,-110.0,-122.71387196562074,-114.51546102811591
0.18989999999999996,0.47,-0.47,0.18990001678466795,0.4691893486179412,-0.47879729527707815,-110.0,-110.0,-122.72455860115252,-114.55812567555698
0.18999999999999995,0.47,-0.47,0.1900001525878906,0.46902086655787895,-0.4787990232856473,-110.0,-110.0,-122.73156133877477,-114.57415133130907
0.19010000000000005,0.47,-0.47,0.19010004997253416,0.46895085033359835,-0.47888022450953344,-110.0,-110.0,-122.74296135513919,-114.56642644492277
0.19020000000000004,0.47,-0.47,0.1902001857757568,0.4689613929372224,-0.4785572287567992,-110.0,-110.0,-122.77138896433603,-114.50603737815074
0.19030000000000002,0.47,-0.47,0.19030008316040037,0.4690170772641581,-0.4784226607793405,-110.0,-110.0,-122.77416234781631,-114.48474789670547
0.1904,0.47,-0.47,0.19039998054504392,0.4691225343174447,-0.47822085392205316,-110.0,-110.0,-122.8158242593431,-114.48194438548457
0.1905,0.47,-0.47,0.19050011634826658,0.46921862491563054,-0.4783788061054517,-110.0,-110.0,-122.84574456990958,-114.50981613100063
0.1906,0.47,-0.47,0.19060001373291013,0.4691090492971709,-0.47830381861889426,-110.0,-110.0,-122.8465223400927,-114.52836959386167
0.19069999999999998,0.47,-0.47,0.1907001495361328,0.46901279545477403,-0.47815395811547484,-110.0,-110.0,-122.83090392772402,-114.5813237124009
0.19079999999999997,0.47,-0.47,0.19080004692077634,0.4689439367766279,-0.477790636555221,-110.0,-110.0,-122.81439867027231,-114.63482643196815
0.19089999999999996,0.47,-0.47,0.190900182723999,0.4687756691307216,-0.4779681034243183,-110.0,-110.0,-122.8519725635058,-114.54958827396655
0.19099999999999995,0.47,-0.47,0.19100008010864256,0.46873260494520974,-0.47778506742412735,-110.0,-110.0,-122.90762040661964,-114.49402130109262
0.19109999999999994,0.47,-0.47,0.1910999774932861,0.468854555279777,-0.47782125675194065,-110.0,-110.0,-122.8965432909975,-114.48126423912771
0.19119999999999993,0.47,-0.47,0.19120011329650877,0.4689735582177294,-0.4776794342970373,-110.0,-110.0,-122.92292578568593,-114.51755144999534
0.19129999999999991,0.47,-0.47,0.19130001068115232,0.46898349450797094,-0.4775416065617554,-110.0,-110.0,-122.91889311467462,-114.5394835400075
0.19140000000000001,0.47,-0.47,0.19140014648437498,0.46891035182095353,-0.4776721557394819,-110.0,-110.0,-122.9277365131039,-114.58413636363129
0.1915,0.47,-0.47,0.19150004386901853,0.4688448421436881,-0.47746723454985956,-110.0,-110.0,-122.90865411228057,-114.59656325881518
0.1916,0.47,-0.47,0.1916001796722412,0.46873479892865344,-0.47749376788246195,-110.0,-110.0,-122.88971494454402,-114.60323527071651
0.19169999999999998,0.47,-0.47,0.19170007705688474,0.4686967956384108,-0.4773739677993337,-110.0,-110.0,-122.89733788340607,-114.58405128729576
0.19179999999999997,0.47,-0.47,0.1918002128601074,0.46867587570094765,-0.47725645038293196,-110.0,-110.0,-122.90054540434441,-114.53588190882631
0.19189999999999996,0.47,-0.47,0.19190011024475095,0.4688208922764563,-0.4772449411342778,-110.0,-110.0,-122.91951451829262,-114.49489879462763
0.19199999999999995,0.47,-0.47,0.1920000076293945,0.4688956960309064,-0.4770445583565943,-110.0,-110.0,-122.92766751522963,-114.54373611223129
0.19210000000000005,0.47,-0.47,0.19210014343261717,0.4689497743093872,-0.4768376040722545,-110.0,-110.0,-122.93562510335182,-114.56431174859314
0.19220000000000004,0.47,-0.47,0.19220004081726072,0.4688185817341114,-0.47680367226543097,-110.0,-110.0,-122.93300525270926,-114.59537954624564
0.19230000000000003,0.47,-0.47,0.19230017662048338,0.46870284350721003,-0.47696209398025147,-110.0,-110.0,-122.95742989313615,-114.59405722110799
0.19240000000000002,0.47,-0.47,0.19240007400512693,0.4686211357067775,-0.4768431755197527,-110.0,-110.0,-122.93920847469487,-114.59727864598332
0.1925,0.47,-0.47,0.1925002098083496,0.468502898718861,-0.4766374312300304,-110.0,-110.0,-122.94881626264493,-114.54943730774576
0.1926,0.47,-0.47,0.19260010719299314,0.46856177816534744,-0.47693316445808204,-110.0,-110.0,-122.96355281707078,-114.50816203616986
0.19269999999999998,0.47,-0.47,0.1927000045776367,0.4687655528925693,-0.4767512278532255,-110.0,-110.0,-123.0048636018981,-114.49881104903886
0.19279999999999997,0.47,-0.47,0.19280014038085935,0.4687928258684833,-0.4766691113281553,-110.0,-110.0,-123.00740468251932,-114.47768419681337
0.19289999999999996,0.47,-0.47,0.1929000377655029,0.46874720158309424,-0.4764638642843453,-110.0,-110.0,-123.0046646922127,-114.54019030576015
0.19299999999999995,0.47,-0.47,0.19300017356872556,0.46870062055525064,-0.47638099802070455,-110.0,-110.0,-123.01455300368956,-114.56766355137286
0.19309999999999994,0.47,-0.47,0.19310007095336912,0.4685520431427118,-0.47634924816513086,-110.0,-110.0,-123.0104416516685,-114.59299239844586
0.19319999999999993,0.47,-0.47,0.19320020675659177,0.4683883327482056,-0.47634098895490157,-110.0,-110.0,-123.02533888074532,-114.56109014438704
0.19329999999999992,0.47,-0.47,0.19330010414123533,0.46838638963492,-0.47615904115406515,-110.0,-110.0,-123.02742339883308,-114.4995187182921
0.19340000000000002,0.47,-0.47,0.19340000152587888,0.46847669675376885,-0.47618807606201596,-110.0,-110.0,-123.0548608126322,-114.48000509143418
0.1935,0.47,-0.47,0.19350013732910154,0.4685658162354495,-0.4759958666070587,-110.0,-110.0,-123.07055713885305,-114.47565803375338
0.1936,0.47,-0.47,0.1936000347137451,0.4685880484759403,-0.47587233352911235,-110.0,-110.0,-123.08608712095743,-114.51592269879225
0.19369999999999998,0.47,-0.47,0.19370017051696775,0.46862880797233974,-0.47588695335974524,-110.0,-110.0,-123.04847688939545,-114.54670229465273
0.19379999999999997,0.47,-0.47,0.1938000679016113,0.46844249288887996,-0.4759919735620488,-110.0,-110.0,-123.08050758083137,-114.55556583765552
0.19389999999999996,0.47,-0.47,0.19390020370483396,0.46838654057991924,-0.47585030552598234,-110.0,-110.0,-123.04237506323395,-114.60891711852572
0.19399999999999995,0.47,-0.47,0.19400010108947752,0.46834943931990636,-0.4758322013830583,-110.0,-110.0,-123.0676401565387,-114.54501193970219
0.19410000000000005,0.47,-0.47,0.19409999847412107,0.4682611787124866,-0.47569217315086765,-110.0,-110.0,-123.08640413189151,-114.48080822128878
0.19420000000000004,0.47,-0.47,0.19420013427734373,0.46836387405393204,-0.47572556139138245,-110.0,-110.0,-123.0840845682922,-114.46164393340642
0.19430000000000003,0.47,-0.47,0.19430003166198728,0.46850927336632314,-0.4754242579907844,-110.0,-110.0,-123.09694831670872,-114.53194580809887
0.19440000000000002,0.47,-0.47,0.19440016746520994,0.46848979352378844,-0.4754420064467991,-110.0,-110.0,-123.07490478725684,-114.55506319859442
0.1945,0.47,-0.47,0.1945000648498535,0.4684361947410534,-0.4755035222569774,-110.0,-110.0,-123.0981461402676,-114.56116590905484
0.1946,0.47,-0.47,0.19460020065307615,0.4684337283150779,-0.47528663300158835,-110.0,-110.0,-123.07902736506392,-114.59908598135625
0.19469999999999998,0.47,-0.47,0.1947000980377197,0.468269735333645,-0.47537965352742806,-110.0,-110.0,-123.1096075498964,-114.56972578015608
0.19479999999999997,0.47,-0.47,0.19479999542236326,0.46822352570630177,-0.47523959997137544,-110.0,-110.0,-123.12054141055279,-114.572355395648
0.19489999999999996,0.47,-0.47,0.19490013122558592,0.46826826417857703,-0.4752505541417292,-110.0,-110.0,-123.12434195975094,-114.52035030803422
0.19499999999999995,0.47,-0.47,0.19500002861022947,0.46836750666404176,-0.4751735989483455,-110.0,-110.0,-123.16984773274237,-114.48526613907762
0.19509999999999994,0.47,-0.47,0.19510016441345213,0.4683997787989102,-0.47522866777290523,-110.0,-110.0,-123.20136510342061,-114.5273416370002
0.19519999999999993,0.47,-0.47,0.19520006179809568,0.46841445079201843,-0.4750960596669519,-110.0,-110.0,-123.21815400109143,-114.5557703949497
0.19529999999999992,0.47,-0.47,0.19530019760131834,0.46829876267858445,-0.47508542310085716,-110.0,-110.0,-123.23286158981588,-114.57363705383447
0.19540000000000002,0.47,-0.47,0.1954000949859619,0.4682350316536294,-0.47514021087615227,-110.0,-110.0,-123.19269528307575,-114.61208579859142
0.1955,0.47,-0.47,0.19549999237060545,0.46811424329768364,-0.47496207920216005,-110.0,-110.0,-123.22494057502468,-114.6117904336926
0.1956,0.47,-0.47,0.1956001281738281,0.46805231372651757,-0.4750642659599529,-110.0,-110.0,-123.22728975375338,-114.52840954495788
0.19569999999999999,0.47,-0.47,0.19570002555847166,0.46806099703608217,-0.47518302153338077,-110.0,-110.0,-123.2681276111084,-114.47054925049918
0.19579999999999997,0.47,-0.47,0.1958001613616943,0.4682241019404865,-0.4750668622449605,-110.0,-110.0,-123.27882809655458,-114.50832059809721
0.19589999999999996,0.47,-0.47,0.19590005874633787,0.4683394260893607,-0.4750595048304838,-110.0,-110.0,-123.27268399643596,-114.54803271081332
0.19599999999999995,0.47,-0.47,0.19600019454956052,0.4682558379120944,-0.47501253963457496,-110.0,-110.0,-123.28445504118532,-114.54915125030291
0.19610000000000005,0.47,-0.47,0.19610009193420408,0.4682671006834795,-0.47486611861749584,-110.0,-110.0,-123.26826198175229,-114.59560277087276
0.19620000000000004,0.47,-0.47,0.19619998931884763,0.4681634585490798,-0.47470008236260997,-110.0,-110.0,-123.21048983634716,-114.67289435966136
0.19630000000000003,0.47,-0.47,0.1963001251220703,0.4679971160644262,-0.4748822410097931,-110.0,-110.0,-123.24530873096323,-114.61327050940496
0.19640000000000002,0.47,-0.47,0.19640002250671384,0.4680154550967341,-0.4749360583489458,-110.0,-110.0,-123.26916109222411,-114.53605522166762
0.1965,0.47,-0.47,0.1965001583099365,0.46816770218974113,-0.4749089363931938,-110.0,-110.0,-123.25799637684419,-114.54187192393542
0.1966,0.47,-0.47,0.19660005569458006,0.46824055528428554,-0.47495535195085387,-110.0,-110.0,-123.27758619239728,-114.53043540255015
0.19669999999999999,0.47,-0.47,0.1967001914978027,0.4682311487161755,-0.47485326099696545,-110.0,-110.0,-123.27398168201766,-114.57596556138611
0.19679999999999997,0.47,-0.47,0.19680008888244627,0.4681719502814444,-0.47476949952519437,-110.0,-110.0,-123.28619656038727,-114.607153171298
0.19689999999999996,0.47,-0.47,0.19689998626708982,0.468081125227408,-0.4748825129705292,-110.0,-110.0,-123.26670007633254,-114.61696459662996
0.19699999999999995,0.47,-0.47,0.19700012207031248,0.46789610223168443,-0.4750015158386731,-110.0,-110.0,-123.25914527240991,-114.6350743632693
0.19709999999999994,0.47,-0.47,0.19710001945495603,0.46784402801506486,-0.47484601129998877,-110.0,-110.0,-123.29481099106377,-114.59612833945766
0.19719999999999993,0.47,-0.47,0.1972001552581787,0.4678824973047883,-0.4748401595824116,-110.0,-110.0,-123.29327620762456,-114.55182061906594
0.19729999999999992,0.47,-0.47,0.19730005264282224,0.4679771067183781,-0.4749188805137044,-110.0,-110.0,-123.28755791119852,-114.55773289934808
0.19740000000000002,0.47,-0.47,0.1974001884460449,0.468136819692252,-0.4747829999019981,-110.0,-110.0,-123.29682766603358,-114.57942587153111
0.1975,0.47,-0.47,0.19750008583068845,0.46807116591573533,-0.4748472460177166,-110.0,-110.0,-123.25678899952169,-114.62016491289823
0.1976,0.47,-0.47,0.197599983215332,0.46804997918535624,-0.47491299428526434,-110.0,-110.0,-123.2316273395144,-114.65673460639042
0.1977,0.47,-0.47,0.19770011901855467,0.4679555842497524,-0.47495715901964064,-110.0,-110.0,-123.23673530862382,-114.68135554805345
0.19779999999999998,0.47,-0.47,0.19780001640319822,0.4677707233879198,-0.47484440056851734,-110.0,-110.0,-123.24711606404352,-114.67196922867326
0.19789999999999996,0.47,-0.47,0.19790015220642088,0.4677618765072068,-0.47489303672755195,-110.0,-110.0,-123.25309114394051,-114.60816914211603
0.19799999999999995,0.47,-0.47,0.19800004959106443,0.4679097973958383,-0.4748158908070867,-110.0,-110.0,-123.31310261160765,-114.58095361027986
0.19809999999999994,0.47,-0.47,0.1981001853942871,0.46809417078860655,-0.47446677941022997,-110.0,-110.0,-123.25810854632063,-114.6752135144244
0.19820000000000004,0.47,-0.47,0.19820008277893064,0.4680434708765461,-0.4748844882615152,-110.0,-110.0,-123.30155638290508,-114.6556491377948
0.19830000000000003,0.47,-0.47,0.1982999801635742,0.4680156702876385,-0.4749332767527521,-110.0,-110.0,-123.33427396060662,-114.67657764056462
0.19840000000000002,0.47,-0.47,0.19840011596679685,0.4680183217085962,-0.4749779933890715,-110.0,-110.0,-123.34040330673719,-114.68683149039005
0.1985,0.47,-0.47,0.1985000133514404,0.4678459871996493,-0.47499504806046106,-110.0,-110.0,-123.35221303395818,-114.69760054351929
0.1986,0.47,-0.47,0.19860014915466306,0.4677863072006633,-0.47496518862987536,-110.0,-110.0,-123.32514411044471,-114.69007475070671
0.1987,0.47,-0.47,0.19870004653930662,0.4677495109586376,-0.47518506728774035,-110.0,-110.0,-123.33665351215912,-114.64810087552063
0.19879999999999998,0.47,-0.47,0.19880018234252927,0.46786195754248633,-0.4750904258106069,-110.0,-110.0,-123.37494453233192,-114.5962430980346
0.19889999999999997,0.47,-0.47,0.19890007972717283,0.467964710199633,-0.4752237010858069,-110.0,-110.0,-123.35895793136858,-114.62660080988147
0.19899999999999995,0.47,-0.47,0.19899997711181638,0.46807883894518515,-0.4752205299596377,-110.0,-110.0,-123.3239626504397,-114.70048520109381
0.19909999999999994,0.47,-0.47,0.19910011291503904,0.4680609419172948,-0.4752285564872055,-110.0,-110.0,-123.34487936409738,-114.73347736222611
0.19919999999999993,0.47,-0.47,0.1992000102996826,0.4679880108420215,-0.4751963912207283,-110.0,-110.0,-123.33866349032023,-114.74039041566984
0.19929999999999992,0.47,-0.47,0.19930014610290525,0.4679020247150058,-0.47511182276221264,-110.0,-110.0,-123.32650423251413,-114.74620418574153
0.19940000000000002,0.47,-0.47,0.1994000434875488,0.46779047100605897,-0.47526064609239976,-110.0,-110.0,-123.32178172491719,-114.71262115842157
0.1995,0.47,-0.47,0.19950017929077146,0.4678186471808352,-0.47526684994470625,-110.0,-110.0,-123.33409694963848,-114.65922919856914
0.1996,0.47,-0.47,0.19960007667541502,0.4680200723456511,-0.47539478772544136,-110.0,-110.0,-123.36991134856433,-114.65149587973717
0.1997,0.47,-0.47,0.19970021247863767,0.46809121582370616,-0.47554417778174674,-110.0,-110.0,-123.37599096680488,-114.6892075751506
0.19979999999999998,0.47,-0.47,0.19980010986328123,0.46803136875306095,-0.4756035825655899,-110.0,-110.0,-123.34128440830582,-114.70343087924148
0.19989999999999997,0.47,-0.47,0.19990000724792478,0.4680083098961286,-0.4755169504312219,-110.0,-110.0,-123.35563256312895,-114.76978703983578
0.19999999999999996,0.47,-0.47,0.20000014305114744,0.46793180744337665,-0.4754483920175969,-110.0,-110.0,-123.3715520009708,-114.77679205461878
0.20009999999999994,0.47,-0.47,0.200100040435791,0.4677961288200482,-0.47595286851624247,-110.0,-110.0,-123.35507566603918,-114.76164367489756
0.20020000000000004,0.47,-0.47,0.20020017623901365,0.4677848561491429,-0.4758804209999441,-110.0,-110.0,-123.34721744644229,-114.74696606943897
0.20030000000000003,0.47,-0.47,0.2003000736236572,0.46794017549294026,-0.4759304224256709,-110.0,-110.0,-123.38845623968602,-114.66925097394365
0.20040000000000002,0.47,-0.47,0.20040020942687986,0.46804364022037226,-0.4761166683999754,-110.0,-110.0,-123.3850049636487,-114.7117455875866
0.2005,0.47,-0.47,0.20050010681152342,0.46813763104124895,-0.47606466381531687,-110.0,-110.0,-123.36900966477191,-114.76158613442844
0.2006,0.47,-0.47,0.20060000419616697,0.46814742478498944,-0.47602978598106116,-110.0,-110.0,-123.35724436702597,-114.79913870305916
0.2007,0.47,-0.47,0.20070013999938963,0.4680332600448531,-0.4761977737362159,-110.0,-110.0,-123.37864204675124,-114.81117522785514
0.20079999999999998,0.47,-0.47,0.20080003738403318,0.4678901661029217,-0.47629948943816375,-110.0,-110.0,-123.34915146531898,-114.84622538375208
0.20089999999999997,0.47,-0.47,0.20090017318725584,0.4678834915293303,-0.47608036082220767,-110.0,-110.0,-123.28703041585038,-114.90474172635129
0.20099999999999996,0.47,-0.47,0.2010000705718994,0.4679548211027665,-0.4762002636503439,-110.0,-110.0,-123.32967439383667,-114.91968060003433
0.20109999999999995,0.47,-0.47,0.20110020637512205,0.468067578865439,-0.47648532537764005,-110.0,-110.0,-123.34310072314226,-114.99292419780316
0.20119999999999993,0.47,-0.47,0.2012001037597656,0.46817294689134836,-0.4770071362369242,-110.0,-110.0,-123.45690012370018,-115.07035814505868
0.20129999999999992,0.47,-0.47,0.20130000114440916,0.46834786322168326,-0.47774949282485996,-110.0,-110.0,-123.57115825721803,-115.19695440989958
0.20140000000000002,0.47,-0.47,0.2014001369476318,0.4684984910409452,-0.4786139254967177,-110.0,-110.0,-123.75290248737667,-115.26819174618547
0.2015,0.47,-0.47,0.20150003433227537,0.46886516958067875,-0.48006468642223216,-110.0,-110.0,-124.03056807864841,-115.29473738929404
0.2016,0.47,-0.47,0.20160017013549802,0.46933744698182084,-0.4812037276277445,-110.0,-110.0,-124.35014088344678,-115.35319312418726
0.2017,0.47,-0.47,0.20170006752014158,0.46988862155150346,-0.48255244859008667,-110.0,-110.0,-124.64661375364932,-115.37627208137519
0.20179999999999998,0.47,-0.47,0.20180020332336424,0.47042686849360266,-0.4839887268361072,-110.0,-110.0,-124.965500364411,-115.42719758584961
0.20189999999999997,0.47,-0.47,0.2019001007080078,0.47111116809567133,-0.4855168966335025,-110.0,-110.0,-125.26565279168112,-115.49875574185688
0.20199999999999996,0.47,-0.47,0.20199999809265134,0.4716427267994682,-0.48718991185443633,-110.0,-110.0,-125.63762080110575,-115.56156181807513
0.20209999999999995,0.47,-0.47,0.202100133895874,0.47233672335687965,-0.4891203325646522,-110.0,-110.0,-125.99274999427209,-115.66661335811604
0.20220000000000005,0.47,-0.47,0.20220003128051756,0.47319810027676623,-0.490840738197578,-110.0,-110.0,-126.34872255852187,-115.83288850152243
0.20230000000000004,0.47,-0.47,0.2023001670837402,0.47414970854031674,-0.49242215886181273,-110.0,-110.0,-126.71164095719449,-116.02446193412058
0.20240000000000002,0.47,-0.47,0.20240006446838377,0.4752256019160279,-0.4942664387540518,-110.0,-110.0,-127.10146304664939,-116.19968323918164
0.2025,0.47,-0.47,0.20250020027160642,0.47611722622597025,-0.4958321966694756,-110.0,-110.0,-127.48961305443555,-116.39486575260852
0.2026,0.47,-0.47,0.20260009765624998,0.4770534257434606,-0.49746067545077677,-110.0,-110.0,-127.8683964996961,-116.58654838069388
0.2027,0.47,-0.47,0.20269999504089353,0.4781260649691749,-0.49911356331413204,-110.0,-110.0,-128.05102866079395,-116.8588228612906
0.20279999999999998,0.47,-0.47,0.2028001308441162,0.47992841852576745,-0.5008080372170852,-110.0,-110.0,-126.61940542207837,-117.18114103222638
0.20289999999999997,0.47,-0.47,0.20290002822875974,0.48244702618102653,-0.5030923229974795,-110.0,-110.0,-124.21365988950441,-117.52116675901824
0.20299999999999996,0.47,-0.47,0.2030001640319824,0.48466688692970983,-0.505053899461929,-110.0,-110.0,-123.07923722856512,-117.86022149390824
0.20309999999999995,0.47,-0.47,0.20310006141662595,0.4862521053942208,-0.5068002175363571,-110.0,-110.0,-123.52762884830604,-118.07091166820325
0.20319999999999994,0.47,-0.47,0.2032001972198486,0.48751397943413133,-0.5085059135885992,-110.0,-110.0,-124.42906591373432,-118.31204363222803
0.20329999999999993,0.47,-0.47,0.20330009460449217,0.48883477137317477,-0.5103696249211407,-110.0,-110.0,-124.88220359953374,-118.54698802200973
0.20339999999999991,0.47,-0.47,0.20339999198913572,0.4905477546197617,-0.5120287172090396,-110.0,-110.0,-124.71789607895134,-118.87094482745663
0.20350000000000001,0.47,-0.47,0.20350012779235838,0.49228175347678993,-0.5136787158785521,-110.0,-110.0,-124.66283588513414,-119.19215846845636
0.2036,0.47,-0.47,0.20360002517700193,0.4937517161810813,-0.5155621247481189,-110.0,-110.0,-124.97729941971454,-119.46279801628998
0.2037,0.47,-0.47,0.2037001609802246,0.495329217325771,-0.5174558922938344,-110.0,-110.0,-125.4979342922854,-119.71165871646137
0.20379999999999998,0.47,-0.47,0.20380005836486814,0.4970693154581249,-0.5192259857735083,-110.0,-110.0,-126.04176781951561,-119.98656724298563
0.20389999999999997,0.47,-0.47,0.2039001941680908,0.4988269258490226,-0.5208957309382222,-110.0,-110.0,-126.59785015166555,-120.29765848235161
0.20399999999999996,0.47,-0.47,0.20400009155273435,0.5006173322636335,-0.5228856900452524,-110.0,-110.0,-127.12162258781191,-120.5993978277007
0.20409999999999995,0.47,-0.47,0.2040999889373779,0.5023743255029977,-0.52461967358706,-110.0,-110.0,-127.6235903302508,-120.9186482426094
0.20420000000000005,0.47,-0.47,0.20420012474060056,0.5041242664746635,-0.5267729740291858,-110.0,-110.0,-128.14744276265648,-121.13374990361191
0.20430000000000004,0.47,-0.47,0.20430002212524412,0.5058289685007142,-0.5286897407869733,-110.0,-110.0,-128.6779029885527,-121.37079215605262
0.20440000000000003,0.47,-0.47,0.20440015792846677,0.5074802029148686,-0.5304883484417886,-110.0,-110.0,-129.1517472829312,-121.61022537504556
0.20450000000000002,0.47,-0.47,0.20450005531311033,0.509239578243782,-0.5323712445663311,-110.0,-110.0,-129.61718112518574,-121.83143733460645
0.2046,0.47,-0.47,0.20460019111633299,0.5111667496336854,-0.5344413581029165,-110.0,-110.0,-130.06350183811867,-122.12222668263023
0.2047,0.47,-0.47,0.20470008850097654,0.5133921087517643,-0.5363697292581836,-110.0,-110.0,-129.92564933237068,-122.4201068479971
0.20479999999999998,0.47,-0.47,0.2047999858856201,0.5163087194852137,-0.5384798447487316,-110.0,-110.0,-128.36404154724113,-122.77137369901949
0.20489999999999997,0.47,-0.47,0.20490012168884275,0.5191826935754328,-0.5406958280874511,-110.0,-110.0,-126.87075040713225,-123.17061226490081
0.20499999999999996,0.47,-0.47,0.2050000190734863,0.5214439781630693,-0.5425602912330606,-110.0,-110.0,-126.69174345940002,-123.46862609766461
0.20509999999999995,0.47,-0.47,0.20510015487670896,0.5233222307236759,-0.5443132710754526,-110.0,-110.0,-127.34837182339234,-123.7453605119884
0.20519999999999994,0.47,-0.47,0.20520005226135252,0.5250023574902208,-0.5463118562629403,-110.0,-110.0,-128.06148950183396,-123.9353486628931
0.20529999999999993,0.47,-0.47,0.20530018806457517,0.5269961623821133,-0.5483290904826247,-110.0,-110.0,-128.4710263047273,-124.11063186435929
0.20539999999999992,0.47,-0.47,0.20540008544921873,0.5294186406278172,-0.5503673296336226,-110.0,-110.0,-128.21566687156624,-124.32152642908451
0.20550000000000002,0.47,-0.47,0.20549998283386228,0.5318932119646377,-0.5524716089298642,-110.0,-110.0,-127.69949093100445,-124.52057006172211
0.2056,0.47,-0.47,0.20560011863708494,0.534255644862577,-0.5545245650144273,-110.0,-110.0,-127.2113404266966,-124.65939921217209
0.2057,0.47,-0.47,0.2057000160217285,0.5370655837545317,-0.5565707523656462,-110.0,-110.0,-125.97591674522741,-124.42970745507566
0.20579999999999998,0.47,-0.47,0.20580015182495115,0.540526340864081,-0.5591874795551303,-110.0,-110.0,-123.58527683572561,-123.70444838244795
0.20589999999999997,0.47,-0.47,0.2059000492095947,0.5436804176218646,-0.5616027491335709,-110.0,-110.0,-122.00241273599077,-123.04995310638327
0.20599999999999996,0.47,-0.47,0.20600018501281736,0.5468658299016874,-0.5639454948770237,-110.0,-110.0,-119.85970211684652,-122.84957181808525
0.20609999999999995,0.47,-0.47,0.20610008239746092,0.5502875844960322,-0.5656553014912769,-110.0,-110.0,-116.4640792601577,-122.80601052213116
0.20620000000000005,0.47,-0.47,0.20619997978210447,0.5555822097461951,-0.5679775919723102,-110.0,-110.0,-111.21828351836338,-122.38601804666109
0.20630000000000004,0.47,-0.47,0.20630011558532713,0.5624797402185422,-0.5703779233057452,-110.0,-110.0,-105.38609728093628,-121.88756583653493
0.20640000000000003,0.47,-0.47,0.20640001296997068,0.568933242708569,-0.5723791536745573,-110.0,-110.0,-101.37705194166931,-121.76219569833891
0.20650000000000002,0.47,-0.47,0.20650014877319334,0.5733990092211021,-0.5743696018480882,-110.0,-110.0,-99.29509603462374,-121.77679016088022
0.2066,0.47,-0.47,0.2066000461578369,0.5765534851921232,-0.5761732274853263,-110.0,-110.0,-97.29774192820061,-121.82154330560606
0.2067,0.47,-0.47,0.20670018196105955,0.579938996160456,-0.5778875437937427,-110.0,-110.0,-93.99619228008505,-121.8629655140886
0.20679999999999998,0.47,-0.47,0.2068000793457031,0.5842546800498817,-0.5799135869207296,-110.0,-110.0,-89.7231308458876,-121.78903967098024
0.20689999999999997,0.47,-0.47,0.20689997673034666,0.5899677796136614,-0.5815806964089518,-110.0,-110.0,-84.54398172027278,-121.86313383214863
0.20699999999999996,0.47,-0.47,0.2070001125335693,0.5961914998331415,-0.5835033307866031,-110.0,-110.0,-77.89845699494269,-121.89381196238043
0.20709999999999995,0.47,-0.47,0.20710000991821287,0.6045172301618255,-0.5852634697024757,-110.0,-110.0,-68.96736116339291,-122.00961089781359
0.20719999999999994,0.47,-0.47,0.20720014572143552,0.615245575255613,-0.5869810511502734,-110.0,-110.0,-57.04580764298288,-122.08886217634283
0.20729999999999993,0.47,-0.47,0.20730004310607908,0.6272866870273603,-0.5889435656738505,-110.0,-110.0,-40.84080770500539,-121.92418995174168
0.20739999999999992,0.47,-0.47,0.20740017890930174,0.6261660768702246,-0.5913352201645744,-110.0,-110.0,-19.846436095799852,-121.55454257318765
0.20750000000000002,0.47,-0.47,0.2075000762939453,-0.5909604208478667,,-110.0,-110.0,-124.95326762560202,0.0
0.2076,0.47,-0.47,0.20760021209716795,-0.5963666377919149,,-110.0,-110.0,-118.85583144634167,0.0
0.2077,0.47,-0.47,0.2077001094818115,-0.5979056993148375,,-110.0,-110.0,-118.7813540507167,0.0
0.20779999999999998,0.47,-0.47,0.20780000686645506,-0.59825030980717,,-110.0,-110.0,-119.77908893468266,0.0
0.20789999999999997,0.47,-0.47,0.2079001426696777,-0.5994586016572908,,-110.0,-110.0,-119.80964389644265,0.0
0.20799999999999996,0.47,-0.47,0.20800004005432127,-0.6013664567044223,,-110.0,-110.0,-118.87768292230216,0.0
0.20809999999999995,0.47,-0.47,0.20810017585754392,-0.60370540309733,,-110.0,-110.0,-117.34932755797712,0.0
0.20820000000000005,0.47,-0.47,0.20820007324218748,-0.6062934927660333,,-110.0,-110.0,-115.2962655772821,0.0
0.20830000000000004,0.47,-0.47,0.20830020904541013,-0.6095151151754317,,-110.0,-110.0,-113.13916528997738,0.0
0.20840000000000003,0.47,-0.47,0.2084001064300537,-0.6119226653874893,,-110.0,-110.0,-111.63309071532066,0.0
0.20850000000000002,0.47,-0.47,0.20850000381469724,-0.6104863166389622,,-110.0,-110.0,-110.79407823395103,0.0
0.2086,0.47,-0.47,,,,-110.0,-110.0,,


{
  "eqrc_0.020000": {
    "r_coordinates": [
      0.6140000224113464,
      0.6337407231330872,
      0.6534814834594727,
      0.6732222437858582,
      0.6929629445075989,
      0.7127037048339844,
      0.7324444651603699,
      0.7521851658821106,
      0.7719259262084961,
      0.7916666865348816,
      0.8114073872566223,
      0.8311481475830078,
      0.8508889079093933,
      0.870629608631134,
      0.8903703689575195,
      0.910111129283905,
      0.9298518300056458,
      0.9495925903320312,
      0.9693333506584167,
      0.9890740513801575,
      1.008814811706543,
      1.0285555124282837,
      1.048296332359314,
      1.0680370330810547,
      1.0877777338027954,
      1.1075185537338257,
      1.1272592544555664,
      1.1469999551773071
    ],
    "z_coordinates": [
      -0.7599999904632568,
      -0.7362499833106995,
      -0.7124999761581421,
      -0.6887500286102295,
      -0.6650000214576721,
      -0.6412500143051147,
      -0.6175000071525574,
      -0.59375,
      -0.5699999928474426,
      -0.5462499856948853,
      -0.5224999785423279,
      -0.4987500011920929,
      -0.4749999940395355,
      -0.45124998688697815,
      -0.42750000953674316,
      -0.4037500023841858,
      -0.3799999952316284,
      -0.35624998807907104,
      -0.33250001072883606,
      -0.3087500035762787,
      -0.2849999964237213,
      -0.26124998927116394,
      -0.23749999701976776,
      -0.21375000476837158,
      -0.1899999976158142,
      -0.16625000536441803,
      -0.14249999821186066,
      -0.11874999850988388,
      -0.0949999988079071,
      -0.07124999910593033,
      -0.04749999940395355,
      -0.023749999701976776,
      0.0,
      0.023749999701976776,
      0.04749999940395355,
      0.07124999910593033,
      0.0949999988079071,
      0.11874999850988388,
      0.14249999821186066,
      0.16625000536441803,
      0.1899999976158142,
      0.21375000476837158,
      0.23749999701976776,
      0.26124998927116394,
      0.2849999964237213,
      0.3087500035762787,
      0.33250001072883606,
      0.35624998807907104,
      0.3799999952316284,
      0.4037500023841858,
      0.42750000953674316,
      0.45124998688697815,
      0.4749999940395355,
      0.4987500011920929,
      0.5224999785423279,
      0.5462499856948853,
      0.5699999928474426,
      0.59375,
      0.6175000071525574,
      0.6412500143051147,
      0.6650000214576721,
      0.6887500286102295,
      0.7124999761581421,
      0.7362499833106995,
      0.7599999904632568
    ],
    "time_after_breakdown": 0.42000000000000004,
    "current_cross_section": [
      [
        0.0,
        0.0,
        0.0,
        0.0,
        0.0,
        0.0,
        0.0,
        0.0,
        0.0,
        0.0,
        0.0,
        0.0,
        0.0,
        0.0,
        0.0,
        0.0,
        0.0,
        0.0,
        0.0,
        0.0,
        0.0,
        0.0,
        0.0,
        0.0,
        0.0,
        0.0
      ],
      [
        0.0,
        0.0,
        0.0,
        0.0,
        0.0,
        0.0,
        -30.340183286795106,
        -67.55917751717199,
        -94.92498221886852,
        -111.12982487616176,
        -115.6584417477397,
        -108.7160436213862,
        -91.19535807244651,
        -64.6391603608654,
        -31.15949503858127,
        0.0,
        0.0,
        0.0,
        0.0,
        0.0,
        0.0,
        0.0,
        0.0,
        0.0,
        0.0,
        0.0
      ],
      [
        0.0,
        0.0,
        0.0,
        0.0,
        -61.70876374972085,
        -120.72909769656026,
        -172.37340694538767,
        -213.72563920956475,
        -242.53154544556108,
        -257.3869171108488,
        -257.77590474547446,
        -244.05188565076716,
        -217.3893969544438,
        -179.7051314338369,
        -133.54055758618364,
        -81.90878001882061,
        -28.075760365258567,
        0.0,
        0.0,
        0.0,
        0.0,
        0.0,
        0.0,
        0.0,
        0.0,
        0.0
      ],
      [
        0.0,
        0.0,
        -36.688043149149316,
        -111.00265714361069,
        -183.9225245233405,
        -251.08846136985105,
        -308.6757192817613,
        -353.52239931776296,
        -383.2668080693083,
        -396.4689576748137,
        -392.6656307825242,
        -372.36562970290464,
        -336.99495140340247,
        -288.79592464894745,
        -230.68238282056925,
        -166.05492580892565,
        -98.58041781573539,
        -31.958713425703873,
        0.0,
        0.0,
        0.0,
        0.0,
        0.0,
        0.0,
        0.0,
        0.0
      ],
      [
        0.0,
        -42.15569993945689,
        -125.23031115550269,
        -210.0268620247341,
        -291.76177597458707,
        -365.8984827922713,
        -428.4137775193041,
        -475.9996553677301,
        -506.22462144895036,
        -517.6505209783437,
        -509.890866342978,
        -483.60816641191514,
        -440.4531972827056,
        -382.95063150573276,
        -314.33669090066616,
        -238.35660471887823,
        -159.03215401026242,
        -80.41373384545952,
        -6.327622017533397,
        0.0,
        0.0,
        0.0,
        0.0,
        0.0,
        0.0,
        0.0
      ],
      [
        -13.299449728471927,
        -101.11799940358989,
        -194.192378848143,
        -287.5988964224574,
        -376.4167558391249,
        -455.99373645025673,
        -522.2046530491288,
        -571.6729810810386,
        -601.946546066476,
        -611.6194850061441,
        -600.3930674235826,
        -569.072594296109,
        -519.5018914880669,
        -454.440082727411,
        -377.3880403872565,
        -292.37462879812006,
        -203.71563473272784,
        -115.7612526575254,
        -32.65084925608192,
        0.0,
        0.0,
        0.0,
        0.0,
        0.0,
        0.0,
        0.0
      ],
      [
        -41.31059737164974,
        -137.6974352335394,
        -238.11983963721804,
        -337.64317867824786,
        -431.3182373285442,
        -514.461469326212,
        -582.9230492173427,
        -633.3202669041715,
        -663.2224509717483,
        -671.2779565158216,
        -657.2769509419693,
        -622.1475811866507,
        -567.8870256279163,
        -497.4325188454833,
        -414.48067695345884,
        -323.2663980808482,
        -228.31519588845657,
        -134.18476175429205,
        -45.21207424502751,
        0.0,
        0.0,
        0.0,
        0.0,
        0.0,
        0.0,
        0.0
      ],
      [
        -48.18260437942519,
        -149.6298379587777,
        -254.07397468284273,
        -356.69551421410125,
        -452.6078292883527,
        -537.1696415915932,
        -606.2688636592902,
        -656.5654233403278,
        -685.6819208405311,
        -692.3335080922345,
        -676.3914786068844,
        -638.8785762220574,
        -581.8977718881792,
        -508.49992173944696,
        -422.4990874032265,
        -328.247285874291,
        -230.3829797605955,
        -133.5694659083695,
        -42.24044629055372,
        0.0,
        0.0,
        0.0,
        0.0,
        0.0,
        0.0,
        0.0
      ],
      [
        -34.90724961473091,
        -137.1128124007852,
        -241.7326575082112,
        -344.0775092944545,
        -439.36299317381156,
        -523.0370960878155,
        -591.0703717323048,
        -640.2013049589254,
        -668.1275495158732,
        -673.6352892631943,
        -656.6618482025322,
        -618.2897963150435,
        -560.6744114332095,
        -486.9100524676634,
        -400.84428436772714,
        -306.85141579099854,
        -209.5797323015541,
        -113.68832561526587,
        -23.589686984416144,
        0.0,
        0.0,
        0.0,
        0.0,
        0.0,
        0.0,
        0.0
      ],
      [
        -4.025597602832392,
        -102.40363056850033,
        -203.1914833730598,
        -301.80175422481824,
        -393.5609451529775,
        -474.03542080928776,
        -539.3113341742576,
        -586.2328690104633,
        -612.5877034544023,
        -617.2316292462126,
        -600.1481781908335,
        -562.4411540127257,
        -506.26167007973936,
        -434.6753584540308,
        -351.4783748701747,
        -260.97281882364615,
        -167.71579270784827,
        -76.25805942546823,
        0.0,
        0.0,
        0.0,
        0.0,
        0.0,
        0.0,
        0.0,
        0.0
      ],
      [
        0.0,
        -49.40686607745702,
        -142.62422977452064,
        -234.28133033921696,
        -319.8147852755673,
        -394.9410260979516,
        -455.8933248588385,
        -499.64654599791464,
        -524.0915120482063,
        -528.1500616989351,
        -511.8304529290481,
        -476.2184521055289,
        -423.40469325005716,
        -356.3550401701926,
        -278.732841093164,
        -194.67922356305522,
        -108.56681828792601,
        -24.742460221312808,
        0.0,
        0.0,
        0.0,
        0.0,
        0.0,
        0.0,
        0.0,
        0.0
      ],
      [
        0.0,
        0.0,
        -65.87039528857525,
        -147.9056740994781,
        -224.92506031762912,
        -292.8722796973704,
        -348.1637367773059,
        -387.93311972997344,
        -410.1916548385092,
        -413.9241566554349,
        -399.1429477600469,
        -366.8791853095903,
        -319.10966215933126,
        -258.6318664018783,
        -188.9026312780649,
        -113.82413492430003,
        -37.50528946623267,
        0.0,
        0.0,
        0.0,
        0.0,
        0.0,
        0.0,
        0.0,
        0.0,
        0.0
      ],
      [
        0.0,
        0.0,
        0.0,
        -50.54636452283813,
        -117.28074606970351,
        -176.65367710543592,
        -225.25420847000373,
        -260.40781395518906,
        -280.27982233021584,
        -283.91235540428414,
        -271.3020882386295,
        -243.39709857565137,
        -202.0135250899738,
        -149.70692114311342,
        -89.66798417132864,
        -25.496315418761736,
        0.0,
        0.0,
        0.0,
        0.0,
        0.0,
        0.0,
        0.0,
        0.0,
        0.0,
        0.0
      ],
      [
        0.0,
        0.0,
        0.0,
        0.0,
        -6.077205141413198,
        -56.05914590716103,
        -97.28928627636249,
        -127.37987200617539,
        -144.7555042968302,
        -148.47229207890135,
        -138.48717543576998,
        -115.66181260273191,
        -81.6288198662846,
        -38.57238554652894,
        0.0,
        0.0,
        0.0,
        0.0,
        0.0,
        0.0,
        0.0,
        0.0,
        0.0,
        0.0,
        0.0,
        0.0
      ],
      [
        0.0,
        0.0,
        0.0,
        0.0,
        0.0,
        0.0,
        0.0,
        0.0,
        -14.125972740981897,
        -18.075656819643154,
        -10.941420354173824,
        0.0,
        0.0,
        0.0,
        0.0,
        0.0,
        0.0,
        0.0,
        0.0,
        0.0,
        0.0,
        0.0,
        0.0,
        0.0,
        0.0,
        0.0
      ],
      [
        0.0,
        0.0,
        0.0,
        0.0,
        0.0,
        0.0,
        0.0,
        0.0,
        0.0,
        0.0,
        0.0,
        0.0,
        0.0,
        0.0,
        0.0,
        0.0,
        0.0,
        0.0,
        0.0,
        0.0,
        0.0,
        0.0,
        0.0,
        0.0,
        0.0,
        0.0
      ],
      [
        0.0,
        0.0,
        0.0,
        0.0,
        0.0,
        0.0,
        0.0,
        0.0,
        0.0,
        0.0,
        0.0,
        0.0,
        0.0,
        0.0,
        0.0,
        0.0,
        0.0,
        0.0,
        0.0,
        0.0,
        0.0,
        0.0,
        0.0,
        0.0,
        0.0,
        0.0
      ],
      [
        0.0,
        0.0,
        0.0,
        0.0,
        0.0,
        0.0,
        0.0,
        0.0,
        0.0,
        0.0,
        0.0,
        0.0,
        0.0,
        0.0,
        0.0,
        0.0,
        0.0,
        0.0,
        0.0,
        0.0,
        0.0,
        0.0,
        0.0,
        0.0,
        0.0,
        0.0
      ],
      [
        0.0,
        0.0,
        0.0,
        0.0,
        0.0,
        0.0,
        0.0,
        0.0,
        0.0,
        0.0,
        0.0,
        0.0,
        0.0,
        0.0,
        0.0,
        0.0,
        0.0,
        0.0,
        0.0,
        0.0,
        0.0,
        0.0,
        0.0,
        0.0,
        0.0,
        0.0
      ],
      [
        0.0,
        0.0,
        0.0,
        0.0,
        0.0,
        0.0,
        0.0,
        0.0,
        0.0,
        0.0,
        0.0,
        0.0,
        0.0,
        0.0,
        0.0,
        0.0,
        0.0,
        0.0,
        0.0,
        0.0,
        0.0,
        0.0,
        0.0,
        0.0,
        0.0,
        0.0
      ],
      [
        0.0,
        0.0,
        0.0,
        0.0,
        0.0,
        0.0,
        0.0,
        0.0,
        0.0,
        0.0,
        0.0,
        0.0,
        0.0,
        0.0,
        0.0,
        0.0,
        0.0,
        0.0,
        0.0,
        0.0,
        0.0,
        0.0,
        0.0,
        0.0,
        0.0,
        0.0
      ],
      [
        0.0,
        0.0,
        0.0,
        0.0,
        0.0,
        0.0,
        0.0,
        0.0,
        0.0,
        0.0,
        0.0,
        0.0,
        0.0,
        0.0,
        0.0,
        0.0,
        0.0,
        0.0,
        0.0,
        0.0,
        0.0,
        0.0,
        0.0,
        0.0,
        0.0,
        0.0
      ],
      [
        0.0,
        0.0,
        0.0,
        0.0,
        0.0,
        0.0,
        0.0,
        0.0,
        0.0,
        0.0,
        0.0,
        0.0,
        0.0,
        0.0,
        0.0,
        0.0,
        0.0,
        0.0,
        0.0,
        0.0,
        0.0,
        0.0,
        0.0,
        0.0,
        0.0,
        0.0
      ],
      [
        0.0,
        0.0,
        0.0,
        0.0,
        0.0,
        0.0,
        0.0,
        0.0,
        0.0,
        0.0,
        0.0,
        0.0,
        0.0,
        0.0,
        0.0,
        0.0,
        0.0,
        0.0,
        0.0,
        0.0,
        0.0,
        0.0,
        0.0,
        0.0,
        0.0,
        0.0
      ],
      [
        0.0,
        0.0,
        0.0,
        0.0,
        0.0,
        0.0,
        0.0,
        0.0,
        0.0,
        0.0,
        0.0,
        0.0,
        0.0,
        0.0,
        0.0,
        0.0,
        0.0,
        0.0,
        0.0,
        0.0,
        0.0,
        0.0,
        0.0,
        0.0,
        0.0,
        0.0
      ],
      [
        0.0,
        0.0,
        0.0,
        0.0,
        0.0,
        0.0,
        0.0,
        0.0,
        0.0,
        0.0,
        0.0,
        0.0,
        0.0,
        0.0,
        0.0,
        0.0,
        0.0,
        0.0,
        0.0,
        0.0,
        0.0,
        0.0,
        0.0,
        0.0,
        0.0,
        0.0
      ],
      [
        0.0,
        0.0,
        0.0,
        0.0,
        0.0,
        0.0,
        0.0,
        0.0,
        0.0,
        0.0,
        0.0,
        0.0,
        0.0,
        0.0,
        0.0,
        0.0,
        0.0,
        0.0,
        0.0,
        0.0,
        0.0,
        0.0,
        0.0,
        0.0,
        0.0,
        0.0
      ],
      [
        0.0,
        0.0,
        0.0,
        0.0,
        0.0,
        0.0,
        0.0,
        0.0,
        0.0,
        0.0,
        0.0,
        0.0,
        0.0,
        0.0,
        0.0,
        0.0,
        0.0,
        0.0,
        0.0,
        0.0,
        0.0,
        0.0,
        0.0,
        0.0,
        0.0,
        0.0
      ],
      [
        0.0,
        0.0,
        0.0,
        0.0,
        0.0,
        0.0,
        0.0,
        0.0,
        0.0,
        0.0,
        0.0,
        0.0,
        0.0,
        0.0,
        0.0,
        0.0,
        0.0,
        0.0,
        0.0,
        0.0,
        0.0,
        0.0,
        0.0,
        0.0,
        0.0,
        0.0
      ],
      [
        0.0,
        0.0,
        0.0,
        0.0,
        0.0,
        0.0,
        0.0,
        0.0,
        0.0,
        0.0,
        0.0,
        0.0,
        0.0,
        0.0,
        0.0,
        0.0,
        0.0,
        0.0,
        0.0,
        0.0,
        0.0,
        0.0,
        0.0,
        0.0,
        0.0,
        0.0
      ],
      [
        0.0,
        0.0,
        0.0,
        0.0,
        0.0,
        0.0,
        0.0,
        0.0,
        0.0,
        0.0,
        0.0,
        0.0,
        0.0,
        0.0,
        0.0,
        0.0,
        0.0,
        0.0,
        0.0,
        0.0,
        0.0,
        0.0,
        0.0,
        0.0,
        0.0,
        0.0
      ],
      [
        0.0,
        0.0,
        0.0,
        0.0,
        0.0,
        0.0,
        0.0,
        0.0,
        0.0,
        0.0,
        0.0,
        0.0,
        0.0,
        0.0,
        0.0,
        0.0,
        0.0,
        0.0,
        0.0,
        0.0,
        0.0,
        0.0,
        0.0,
        0.0,
        0.0,
        0.0
      ],
      [
        0.0,
        0.0,
        0.0,
        0.0,
        0.0,
        0.0,
        0.0,
        0.0,
        0.0,
        0.0,
        0.0,
        0.0,
        0.0,
        0.0,
        0.0,
        0.0,
        0.0,
        0.0,
        0.0,
        0.0,
        0.0,
        0.0,
        0.0,
        0.0,
        0.0,
        0.0
      ],
      [
        0.0,
        0.0,
        0.0,
        0.0,
        0.0,
        0.0,
        0.0,
        0.0,
        0.0,
        0.0,
        0.0,
        0.0,
        0.0,
        0.0,
        0.0,
        0.0,
        0.0,
        0.0,
        0.0,
        0.0,
        0.0,
        0.0,
        0.0,
        0.0,
        0.0,
        0.0
      ],
      [
        0.0,
        0.0,
        0.0,
        0.0,
        0.0,
        0.0,
        0.0,
        0.0,
        0.0,
        0.0,
        0.0,
        0.0,
        0.0,
        0.0,
        0.0,
        0.0,
        0.0,
        0.0,
        0.0,
        0.0,
        0.0,
        0.0,
        0.0,
        0.0,
        0.0,
        0.0
      ],
      [
        0.0,
        0.0,
        0.0,
        0.0,
        0.0,
        0.0,
        0.0,
        0.0,
        0.0,
        0.0,
        0.0,
        0.0,
        0.0,
        0.0,
        0.0,
        0.0,
        0.0,
        0.0,
        0.0,
        0.0,
        0.0,
        0.0,
        0.0,
        0.0,
        0.0,
        0.0
      ],
      [
        0.0,
        0.0,
        0.0,
        0.0,
        0.0,
        0.0,
        0.0,
        0.0,
        0.0,
        0.0,
        0.0,
        0.0,
        0.0,
        0.0,
        0.0,
        0.0,
        0.0,
        0.0,
        0.0,
        0.0,
        0.0,
        0.0,
        0.0,
        0.0,
        0.0,
        0.0
      ],
      [
        0.0,
        0.0,
        0.0,
        0.0,
        0.0,
        0.0,
        0.0,
        0.0,
        0.0,
        0.0,
        0.0,
        0.0,
        0.0,
        0.0,
        0.0,
        0.0,
        0.0,
        0.0,
        0.0,
        0.0,
        0.0,
        0.0,
        0.0,
        0.0,
        0.0,
        0.0
      ],
      [
        0.0,
        0.0,
        0.0,
        0.0,
        0.0,
        0.0,
        0.0,
        0.0,
        0.0,
        0.0,
        0.0,
        0.0,
        0.0,
        0.0,
        0.0,
        0.0,
        0.0,
        0.0,
        0.0,
        0.0,
        0.0,
        0.0,
        0.0,
        0.0,
        0.0,
        0.0
      ],
      [
        0.0,
        0.0,
        0.0,
        0.0,
        0.0,
        0.0,
        0.0,
        0.0,
        0.0,
        0.0,
        0.0,
        0.0,
        0.0,
        0.0,
        0.0,
        0.0,
        0.0,
        0.0,
        0.0,
        0.0,
        0.0,
        0.0,
        0.0,
        0.0,
        0.0,
        0.0
      ],
      [
        0.0,
        0.0,
        0.0,
        0.0,
        0.0,
        0.0,
        0.0,
        0.0,
        0.0,
        0.0,
        0.0,
        0.0,
        0.0,
        0.0,
        0.0,
        0.0,
        0.0,
        0.0,
        0.0,
        0.0,
        0.0,
        0.0,
        0.0,
        0.0,
        0.0,
        0.0
      ],
      [
        0.0,
        0.0,
        0.0,
        0.0,
        0.0,
        0.0,
        0.0,
        0.0,
        0.0,
        0.0,
        0.0,
        0.0,
        0.0,
        0.0,
        0.0,
        0.0,
        0.0,
        0.0,
        0.0,
        0.0,
        0.0,
        0.0,
        0.0,
        0.0,
        0.0,
        0.0
      ],
      [
        0.0,
        0.0,
        0.0,
        0.0,
        0.0,
        0.0,
        0.0,
        0.0,
        0.0,
        0.0,
        0.0,
        0.0,
        0.0,
        0.0,
        0.0,
        0.0,
        0.0,
        0.0,
        0.0,
        0.0,
        0.0,
        0.0,
        0.0,
        0.0,
        0.0,
        0.0
      ],
      [
        0.0,
        0.0,
        0.0,
        0.0,
        0.0,
        0.0,
        0.0,
        0.0,
        0.0,
        0.0,
        0.0,
        0.0,
        0.0,
        0.0,
        0.0,
        0.0,
        0.0,
        0.0,
        0.0,
        0.0,
        0.0,
        0.0,
        0.0,
        0.0,
        0.0,
        0.0
      ],
      [
        0.0,
        0.0,
        0.0,
        0.0,
        0.0,
        0.0,
        0.0,
        0.0,
        0.0,
        0.0,
        0.0,
        0.0,
        0.0,
        0.0,
        0.0,
        0.0,
        0.0,
        0.0,
        0.0,
        0.0,
        0.0,
        0.0,
        0.0,
        0.0,
        0.0,
        0.0
      ],
      [
        0.0,
        0.0,
        0.0,
        0.0,
        0.0,
        0.0,
        0.0,
        0.0,
        0.0,
        0.0,
        0.0,
        0.0,
        0.0,
        0.0,
        0.0,
        0.0,
        0.0,
        0.0,
        0.0,
        0.0,
        0.0,
        0.0,
        0.0,
        0.0,
        0.0,
        0.0
      ],
      [
        0.0,
        0.0,
        0.0,
        0.0,
        0.0,
        0.0,
        0.0,
        0.0,
        0.0,
        0.0,
        0.0,
        0.0,
        0.0,
        0.0,
        0.0,
        0.0,
        0.0,
        0.0,
        0.0,
        0.0,
        0.0,
        0.0,
        0.0,
        0.0,
        0.0,
        0.0
      ],
      [
        0.0,
        0.0,
        0.0,
        0.0,
        0.0,
        0.0,
        0.0,
        0.0,
        -7.232517669932346,
        -23.39463644717975,
        -31.196958740648988,
        -30.334474018026054,
        -21.02713896295674,
        -4.003593022630936,
        0.0,
        0.0,
        0.0,
        0.0,
        0.0,
        0.0,
        0.0,
        0.0,
        0.0,
        0.0,
        0.0,
        0.0
      ],
      [
        0.0,
        0.0,
        0.0,
        0.0,
        0.0,
        -2.370041300623301,
        -44.40800437640927,
        -80.12367943109321,
        -107.85489006770246,
        -126.38094478889711,
        -134.88499182055716,
        -133.0782859066515,
        -121.21574175425512,
        -100.07488892646869,
        -70.89727876771181,
        -35.21827792565026,
        0.0,
        0.0,
        0.0,
        0.0,
        0.0,
        0.0,
        0.0,
        0.0,
        0.0,
        0.0
      ],
      [
        0.0,
        0.0,
        0.0,
        0.0,
        -36.53937997325966,
        -90.4721489596405,
        -139.09324103145607,
        -180.14445530897854,
        -211.79162030056693,
        -232.67692215991238,
        -241.95335906961782,
        -239.3326573509781,
        -225.0981085929295,
        -200.0828430206727,
        -165.61487558340968,
        -123.43238344466248,
        -75.62615737185135,
        -24.53979804993454,
        0.0,
        0.0,
        0.0,
        0.0,
        0.0,
        0.0,
        0.0,
        0.0
      ],
      [
        0.0,
        0.0,
        0.0,
        -50.62460617916356,
        -115.4565293112582,
        -176.54988508874956,
        -231.262689313828,
        -277.2346639394706,
        -312.51714952306787,
        -335.65945092452836,
        -345.7669558591787,
        -342.5392672207799,
        -326.27951595761806,
        -297.8726650843386,
        -258.7344187285131,
        -210.73621844871758,
        -156.1178647235305,
        -97.37804853013867,
        -37.14554584085888,
        0.0,
        0.0,
        0.0,
        0.0,
        0.0,
        0.0,
        0.0
      ],
      [
        0.0,
        0.0,
        -42.56304661649205,
        -115.77017662171377,
        -187.4831891145188,
        -254.73120938586302,
        -314.7323430001901,
        -365.0149689862652,
        -403.5335302070596,
        -428.76092149146393,
        -439.75428550880645,
        -436.19368408066134,
        -418.391077086641,
        -387.26882638690677,
        -344.3092846895232,
        -291.4792339269645,
        -231.1341835928969,
        -165.90462304412537,
        -98.56983024194346,
        -31.9298609893328,
        0.0,
        0.0,
        0.0,
        0.0,
        0.0,
        0.0
      ],
      [
        0.0,
        -13.382349116028337,
        -91.2584914499886,
        -170.3082644616099,
        -247.42849027532654,
        -319.55295165636454,
        -383.7997530323166,
        -437.60545602672755,
        -478.8438074053177,
        -505.92212079739613,
        -517.8509708782814,
        -514.2847520917642,
        -495.53149801037756,
        -462.5317881067017,
        -416.80826707173577,
        -360.388875255527,
        -295.7079427241479,
        -225.4895826671187,
        -152.61907695796054,
        -80.00867162439968,
        -10.461031855926517,
        0.0,
        0.0,
        0.0,
        0.0,
        0.0
      ],
      [
        0.0,
        -45.30867638253846,
        -127.20483839195391,
        -210.11864005839954,
        -290.88663014303717,
        -366.3765720868902,
        -433.63596344679837,
        -490.0319585822665,
        -533.3741672145538,
        -562.0143116890907,
        -574.9185448293164,
        -571.7097509813162,
        -552.678450561147,
        -518.7623380487464,
        -471.4959693073294,
        -412.93351270621497,
        -345.5486387931694,
        -272.1165518485382,
        -195.58424358768056,
        -118.93635095042939,
        -45.066624571983326,
        0.0,
        0.0,
        0.0,
        0.0,
        0.0
      ],
      [
        0.0,
        -63.966863552798216,
        -147.49269576027018,
        -232.07177403329004,
        -314.5357457837786,
        -391.71947519100786,
        -460.6266161163807,
        -518.57692258308,
        -563.3326408338219,
        -593.2002837934826,
        -607.1044499910055,
        -604.6312845720719,
        -586.0403488681632,
        -552.244991210524,
        -504.7627044709133,
        -445.63829156237733,
        -377.3438305661749,
        -302.66037986190736,
        -224.54705585896008,
        -146.00327499962958,
        -69.92870521990183,
        0.0,
        0.0,
        0.0,
        0.0,
        0.0
      ],
      [
        0.0,
        -67.80676243607674,
        -150.33827573282286,
        -234.2554739667388,
        -316.3736290295816,
        -393.5065059373111,
        -462.6337283371259,
        -521.0482862015674,
        -566.4825147312854,
        -597.2094575551772,
        -612.1165660632234,
        -610.749444116844,
        -593.3243993678677,
        -560.7098285160703,
        -514.3778316991123,
        -456.3287775000325,
        -388.99271370488157,
        -315.11246760412735,
        -237.6139413388727,
        -159.46939888199395,
        -83.55949435577128,
        -12.540274477057643,
        0.0,
        0.0,
        0.0,
        0.0
      ],
      [
        0.0,
        -56.09058310061892,
        -135.08524441810854,
        -216.08088912651075,
        -295.8607504264266,
        -371.2284026518881,
        -439.1608670039568,
        -496.94774144086006,
        -542.3119245920053,
        -573.507650908655,
        -589.3922881014239,
        -589.4694624100966,
        -573.9020375370698,
        -543.4947364039227,
        -499.64763565776576,
        -444.28313753739616,
        -379.75021651937885,
        -308.7107068038407,
        -234.0131037236255,
        -158.55971295483556,
        -85.17287821439261,
        -16.465495189700565,
        0.0,
        0.0,
        0.0,
        0.0
      ],
      [
        0.0,
        -28.976421061072692,
        -102.2747641923865,
        -178.35350794694256,
        -253.98908066955542,
        -326.0063861128959,
        -391.41324304865446,
        -447.5270326116645,
        -492.08737369834256,
        -523.3488407758564,
        -540.1493903660601,
        -541.952316458671,
        -528.8596855641365,
        -501.5965365465442,
        -461.4668803264733,
        -410.28401974472143,
        -350.27889362787863,
        -283.99112045814815,
        -214.14824217765505,
        -143.53925004300288,
        -74.88826986088877,
        -10.733615514616044,
        0.0,
        0.0,
        0.0,
        0.0
      ],
      [
        0.0,
        0.0,
        -53.757162882622005,
        -123.30781432553361,
        -193.27416148631204,
        -260.55816592968426,
        -322.24699569448364,
        -375.726393690173,
        -418.78546644104136,
        -449.70356374599106,
        -467.3136935364661,
        -471.04362012899674,
        -460.9304363699465,
        -437.6068117246995,
        -402.2600206570599,
        -356.5663966356053,
        -302.6048166246363,
        -242.75362580617042,
        -179.57643381476606,
        -115.70376514790836,
        -53.716806903531804,
        0.0,
        0.0,
        0.0,
        0.0,
        0.0
      ],
      [
        0.0,
        0.0,
        0.0,
        -54.555292528352325,
        -117.64853894850764,
        -179.05553723044045,
        -236.0039617649942,
        -285.9946444169912,
        -326.9039179892764,
        -357.06630874679206,
        -375.32680197497575,
        -381.08448626639336,
        -374.31038044507807,
        -355.5359166981339,
        -325.81507371461936,
        -286.66353632115596,
        -239.9783119274109,
        -187.94126872923445,
        -132.91072942161887,
        -77.31174957885094,
        -23.519774998806252,
        0.0,
        0.0,
        0.0,
        0.0,
        0.0
      ],
      [
        0.0,
        0.0,
        0.0,
        0.0,
        -32.24006573324117,
        -86.8677358646652,
        -138.23460309281373,
        -183.99828763985937,
        -222.15990480222277,
        -251.15228332669253,
        -269.845863051085,
        -277.6166109707488,
        -274.3714840933702,
        -260.5364463613297,
        -237.02045062338163,
        -205.15971176077747,
        -166.64529755012384,
        -123.4353684986062,
        -77.64605344252172,
        -31.466947811819125,
        0.0,
        0.0,
        0.0,
        0.0,
        0.0,
        0.0
      ],
      [
        0.0,
        0.0,
        0.0,
        0.0,
        0.0,
        0.0,
        -35.32326095473922,
        -76.23980150454584,
        -111.08781792129925,
        -138.50213333475776,
        -157.35681560567397,
        -167.002338945817,
        -167.29058596186655,
        -158.5448061539661,
        -141.52259368834166,
        -117.36576664007544,
        -87.54016991296538,
        -53.77281494173666,
        -17.884244534505836,
        0.0,
        0.0,
        0.0,
        0.0,
        0.0,
        0.0,
        0.0
      ],
      [
        0.0,
        0.0,
        0.0,
        0.0,
        0.0,
        0.0,
        0.0,
        0.0,
        -0.5303535517675958,
        -26.024963630659794,
        -44.7355165196467,
        -55.98801184309951,
        -59.61978395466872,
        -55.86523141365154,
        -45.32972511611828,
        -28.944933724296444,
        -7.9150041912700395,
        0.0,
        0.0,
        0.0,
        0.0,
        0.0,
        0.0,
        0.0,
        0.0,
        0.0
      ]
    ],
    "flux": [
      [
        -0.5682299874397562,
        -0.5698065597527565,
        -0.5715377883633903,
        -0.5734672055774094,
        -0.5755349295836237,
        -0.5776404820557418,
        -0.5796836455099968,
        -0.5815796909854978,
        -0.5832648725751042,
        -0.5846588818235645,
        -0.5856931875111508,
        -0.5863223591547729,
        -0.586499974647914,
        -0.5861987834659376,
        -0.5854549880822306,
        -0.5843340959542512,
        -0.5829133185299935,
        -0.5812427865129057,
        -0.5793796419754391,
        -0.5774094313699933,
        -0.5754400276913126,
        -0.5736056919023785,
        -0.5712871284813876,
        -0.5685205378369468,
        -0.5657384296178523,
        -0.5629769998045202,
        -0.5602480245404742,
        -0.5575859555872864
      ],
      [
        -0.5745292632772931,
        -0.5761407527523795,
        -0.5781188513049362,
        -0.5803848442705082,
        -0.5828476291568945,
        -0.5853978151260831,
        -0.5879132538091666,
        -0.5902741599195138,
        -0.5923507463740352,
        -0.5940159515774053,
        -0.5951663636906791,
        -0.5957295502174309,
        -0.595664096887305,
        -0.5949672375563295,
        -0.5936843525624252,
        -0.5919015194972118,
        -0.5897338721121552,
        -0.5873041431750481,
        -0.5847168597901187,
        -0.582079768487494,
        -0.5795042868790812,
        -0.5771223978942429,
        -0.5751455769058585,
        -0.5722927163576208,
        -0.568608030115466,
        -0.5653048882912791,
        -0.5619527807048074,
        -0.5586760082208649
      ],
      [
        -0.5801861691293686,
        -0.5820264469098424,
        -0.5843770638205444,
        -0.5871211518321853,
        -0.5901433256184945,
        -0.5933163045051706,
        -0.5964740536066764,
        -0.5994736289966132,
        -0.6021056442431323,
        -0.6041695153536001,
        -0.605517649682768,
        -0.6060522987378184,
        -0.6057270775178433,
        -0.6045507712534463,
        -0.602590431363362,
        -0.599970535915489,
        -0.5968743431543153,
        -0.5935262852501266,
        -0.5900542747612407,
        -0.5865876355371736,
        -0.5832170062481409,
        -0.5799986678974209,
        -0.5769252118266119,
        -0.5737971023133853,
        -0.5708151514738655,
        -0.5675908594052754,
        -0.5634615372476075,
        -0.5594560620661202
      ],
      [
        -0.5849391910790879,
        -0.5872677773365298,
        -0.590177029325517,
        -0.5935772553398639,
        -0.5973484474078061,
        -0.6013724107175431,
        -0.6053611241972284,
        -0.6090610599702233,
        -0.6122310139726074,
        -0.6146561359477707,
        -0.6161674981743493,
        -0.6166524829558407,
        -0.6160611905126274,
        -0.6144103828342731,
        -0.6117844446661354,
        -0.6083323704540947,
        -0.6042605196568603,
        -0.5998181507197994,
        -0.5952816367070092,
        -0.5908577488355968,
        -0.5866159511644093,
        -0.5825778083971445,
        -0.5787302256103997,
        -0.575039872344101,
        -0.5715750743086081,
        -0.5684846239584314,
        -0.5646642096674291,
        -0.5600043790179188
      ],
      [
        -0.5888470496378431,
        -0.5917865333741095,
        -0.595404150106049,
        -0.5996421406394827,
        -0.604328516082837,
        -0.6091889885734695,
        -0.6139296173357516,
        -0.6182616468287571,
        -0.6219151362171285,
        -0.6246545890727149,
        -0.6262948884928266,
        -0.6267135684477347,
        -0.6258591029498274,
        -0.6237552324026341,
        -0.6205010286803072,
        -0.6162662973852634,
        -0.6112821103286019,
        -0.6058263266862743,
        -0.6002056593941263,
        -0.594739086639464,
        -0.5896028185463106,
        -0.5847715556551698,
        -0.5802048987090791,
        -0.5758604167589397,
        -0.5717230879578382,
        -0.5678271308772255,
        -0.5644220772507151,
        -0.5603395134584235
      ],
      [
        -0.5918417524519318,
        -0.5954713508810053,
        -0.5998977895367398,
        -0.6049914365493951,
        -0.6104865052814756,
        -0.6160861980166424,
        -0.6214760555283865,
        -0.6263441245666839,
        -0.6303994867760642,
        -0.6333900538773583,
        -0.6351188386304698,
        -0.6354571040114232,
        -0.6343534746324432,
        -0.6318384836262315,
        -0.6280241879539645,
        -0.6230986496308956,
        -0.6173153372746313,
        -0.6109778256321526,
        -0.604420677515492,
        -0.5979872648755933,
        -0.5920069940943313,
        -0.5864517162437,
        -0.5812365017088175,
        -0.5762676259522617,
        -0.5714161848121116,
        -0.5664170473760388,
        -0.5626378623883094,
        -0.5585033960619615
      ],
      [
        -0.5938683357511668,
        -0.5981819938521515,
        -0.6033555526455602,
        -0.6091577913870742,
        -0.6153104546432611,
        -0.621500582099207,
        -0.627397997313226,
        -0.6326751330584583,
        -0.6370270522577711,
        -0.6401905611452239,
        -0.6419612776159318,
        -0.6422074356269418,
        -0.6408794550493537,
        -0.6380146027816317,
        -0.6337363455919794,
        -0.628248283154161,
        -0.6218228812675175,
        -0.614785605496394,
        -0.60749549682312,
        -0.6003237093681487,
        -0.5936325779170426,
        -0.5874899931633446,
        -0.5817727058686482,
        -0.5763734669046825,
        -0.5711936935758029,
        -0.5661563938980637,
        -0.5613050459754833,
        -0.5570571729004493
      ],
      [
        -0.5948699959704283,
        -0.5997750462887166,
        -0.6055007034436766,
        -0.6118116762674002,
        -0.6184225437527342,
        -0.6250119845939118,
        -0.6312410689105084,
        -0.6367737053297626,
        -0.6412975364341719,
        -0.6445438714063618,
        -0.6463053656400386,
        -0.6464502614670079,
        -0.6449322093197596,
        -0.6417949606585296,
        -0.6371715317369564,
        -0.6312777739784334,
        -0.6244006506590029,
        -0.6168818995210192,
        -0.6090981259011661,
        -0.6014386412372241,
        -0.5942823299674476,
        -0.5877478707703533,
        -0.5816969978621839,
        -0.5760200935959827,
        -0.5706307623085936,
        -0.5654706140022934,
        -0.5605246420257118,
        -0.5557933156678838
      ],
      [
        -0.5948994098528535,
        -0.6001658716717849,
        -0.6062004628207344,
        -0.6127755480008374,
        -0.6196073457572489,
        -0.6263736295676149,
        -0.6327336722246206,
        -0.6383495787678175,
        -0.6429077950435025,
        -0.6461394911004429,
        -0.647838545541056,
        -0.647875966023047,
        -0.6462097717941079,
        -0.6428896281825074,
        -0.6380558405250839,
        -0.631932666785513,
        -0.6248162817605707,
        -0.6170581092894757,
        -0.6090446023835182,
        -0.6011748801221741,
        -0.5938379962843705,
        -0.587130894078931,
        -0.5809200980375904,
        -0.5751023983683238,
        -0.5695975080080518,
        -0.564344424942529,
        -0.5592964266052372,
        -0.554401602359222
      ],
      [
        -0.5940840931254585,
        -0.5994108745355176,
        -0.605466419040218,
        -0.6120299452624882,
        -0.618822673584452,
        -0.625526513072525,
        -0.6318047430263892,
        -0.6373236604052012,
        -0.6417742056619842,
        -0.6448923512184028,
        -0.6464770170534516,
        -0.6464043825003172,
        -0.6446376326268825,
        -0.6412314350350359,
        -0.636330764523561,
        -0.6301640400937871,
        -0.6230308994310534,
        -0.615285324683071,
        -0.6073151764977605,
        -0.5995194423801412,
        -0.5922830955180529,
        -0.5856160303329365,
        -0.5794102189846775,
        -0.5735804205808065,
        -0.5680584420888206,
        -0.562788472149194,
        -0.5577204600148981,
        -0.5527974676301672
      ],
      [
        -0.5925810476939847,
        -0.5976545705236507,
        -0.603430946720316,
        -0.6097014737899753,
        -0.6161936835976539,
        -0.6225970943880048,
        -0.6285838733736921,
        -0.6338298567227537,
        -0.6380356574247718,
        -0.6409465558501386,
        -0.642369931206376,
        -0.6421891699548323,
        -0.6403730847325254,
        -0.6369801367998247,
        -0.6321571025177619,
        -0.6261321463353648,
        -0.6192025514363383,
        -0.6117178168782775,
        -0.6040591826108357,
        -0.5966169524785794,
        -0.5897071970702952,
        -0.5832546457447718,
        -0.5771919931620889,
        -0.5714609922450224,
        -0.5660128269576578,
        -0.5608068059647491,
        -0.5558079353769024,
        -0.5509834946313529
      ],
      [
        -0.5904838494918445,
        -0.5951062173054406,
        -0.6003230242205254,
        -0.6060422930478913,
        -0.6119948107920183,
        -0.617880419304868,
        -0.6233850156983951,
        -0.6281990304578373,
        -0.6320375746644264,
        -0.6346593965056003,
        -0.6358833726178272,
        -0.6356017728978884,
        -0.6337892032502561,
        -0.6305064743706021,
        -0.6258991442224949,
        -0.620190753447563,
        -0.6136706701397298,
        -0.6066773350235711,
        -0.5995779300533608,
        -0.5927426247892867,
        -0.586280205843757,
        -0.5801550005864106,
        -0.5743329343387862,
        -0.5687825888390532,
        -0.563476751210447,
        -0.5583936267945486,
        -0.5535184055841519,
        -0.5488473965434173
      ],
      [
        -0.5878418533250954,
        -0.5919197804058394,
        -0.5964367909033363,
        -0.6014051973180157,
        -0.606623393179646,
        -0.6118114388711912,
        -0.6166760587922927,
        -0.6209271403821053,
        -0.6242988654447298,
        -0.6265674488158901,
        -0.6275659053146004,
        -0.6271966952342111,
        -0.6254401634032156,
        -0.6223578446454978,
        -0.6180908569309782,
        -0.6128539927971952,
        -0.6069237023396254,
        -0.6006217043029005,
        -0.5942907639644247,
        -0.5881364137177767,
        -0.5821867893583677,
        -0.5764505752704836,
        -0.5709255380119471,
        -0.5656050130175516,
        -0.5604818261945088,
        -0.5555510255641082,
        -0.5508122711779012,
        -0.546272601526747
      ],
      [
        -0.5847891693752402,
        -0.5882914499620806,
        -0.5921128273226446,
        -0.5962251633469413,
        -0.6005689383372204,
        -0.60492669726975,
        -0.6090370348601609,
        -0.6126305842081938,
        -0.6154648220131287,
        -0.617337939853503,
        -0.6180989730497324,
        -0.6176613669717094,
        -0.6160111916097477,
        -0.6132090572752901,
        -0.6093875245176286,
        -0.6047491374757568,
        -0.5995531711326181,
        -0.5940969305042555,
        -0.5885703979514455,
        -0.5830589904997088,
        -0.5776189349805207,
        -0.5722840215355914,
        -0.5670742738581043,
        -0.5620020638592652,
        -0.5570763519374529,
        -0.5523056817255286,
        -0.547700348786421,
        -0.5432739407504664
      ],
      [
        -0.581428342976998,
        -0.584366275424348,
        -0.5875411132347135,
        -0.5909010492110143,
        -0.5943653707167371,
        -0.5978143137703928,
        -0.6011103820751293,
        -0.6039927822420571,
        -0.6062495952026201,
        -0.6077096951912574,
        -0.6082367767482294,
        -0.6077550365819435,
        -0.6062574496676933,
        -0.603803332216535,
        -0.6005076411850961,
        -0.5965579068587931,
        -0.5921888851822557,
        -0.5875181244434531,
        -0.5826654346749427,
        -0.5777200743089688,
        -0.5727462702881726,
        -0.5677898011038127,
        -0.5628837739332351,
        -0.5580532993002829,
        -0.5533190839105157,
        -0.5487000450313524,
        -0.5442149474596741,
        -0.5398828064653244
      ],
      [
        -0.5778040941962928,
        -0.5802359484337354,
        -0.5828443189302297,
        -0.5855706627294431,
        -0.5883357397865405,
        -0.5910356071152236,
        -0.5935431374113983,
        -0.5957033072800763,
        -0.5973704809810685,
        -0.5984291977264082,
        -0.5987418224311098,
        -0.5982417194175833,
        -0.5969340826015259,
        -0.5948844914627458,
        -0.5921584283900106,
        -0.5888643739421934,
        -0.5851288713408961,
        -0.5810593808868882,
        -0.5767501943960605,
        -0.5722790402212257,
        -0.567707866784591,
        -0.563085558278259,
        -0.5584512003711923,
        -0.553837238915782,
        -0.5492722363090965,
        -0.5447830701570164,
        -0.5403963764506996,
        -0.5361387638682975
      ],
      [
        -0.5739632269918681,
        -0.5759637149326727,
        -0.5780933834317113,
        -0.5803007611999547,
        -0.5825132083386719,
        -0.584640969308052,
        -0.5865805410255436,
        -0.5882192667944569,
        -0.5894482093079615,
        -0.5901711352414247,
        -0.5903056052731792,
        -0.5898028831274552,
        -0.5886540493282894,
        -0.5868851343714038,
        -0.5845439459174769,
        -0.5816995239871315,
        -0.5784324054218534,
        -0.5748215482714919,
        -0.5709399921823866,
        -0.5668521667232621,
        -0.5626132753925303,
        -0.5582701697620888,
        -0.5538630491617382,
        -0.549427513179439,
        -0.5449966846573846,
        -0.5406032549512838,
        -0.5362813885781534,
        -0.5320684907171981
      ],
      [
        -0.5699980626486042,
        -0.571597585968509,
        -0.5733247832626318,
        -0.5751173358149292,
        -0.5769027797606037,
        -0.578600325167517,
        -0.5801232895478893,
        -0.5813829419001786,
        -0.5822946168010613,
        -0.5827834879624054,
        -0.5827893055835154,
        -0.5822735354054775,
        -0.5812226700847245,
        -0.5796467608591296,
        -0.5775747351785221,
        -0.5750506246675373,
        -0.5721278474283507,
        -0.5688628416839082,
        -0.5653109124603662,
        -0.5615236857861028,
        -0.5575479930801164,
        -0.5534258946672739,
        -0.5491955078352293,
        -0.5448923606658872,
        -0.5405510895654619,
        -0.5362074134449417,
        -0.5319004862947087,
        -0.5276760923270547
      ],
      [
        -0.5658456219909729,
        -0.5671216260741775,
        -0.5685385319379973,
        -0.5700201485761498,
        -0.5714914279090272,
        -0.5728769952770083,
        -0.5741015219862229,
        -0.5750916286700585,
        -0.5757790326945008,
        -0.5761040689468937,
        -0.5760191041790127,
        -0.5754918818119853,
        -0.5745072519090784,
        -0.5730667090580344,
        -0.5711862122861802,
        -0.5688933248827461,
        -0.566223617066284,
        -0.5632169114731878,
        -0.5599142656816053,
        -0.5563558819024704,
        -0.552579953150582,
        -0.5486223472175344,
        -0.5445169819924927,
        -0.5402967516723348,
        -0.5359948992714472,
        -0.5316467759167274,
        -0.527291979716965,
        -0.5229769870951975
      ],
      [
        -0.5614256738305863,
        -0.5625023923484631,
        -0.5637219778177839,
        -0.5650006054329436,
        -0.5662630754552275,
        -0.5674391383542994,
        -0.5684623304535519,
        -0.5692704022856296,
        -0.5698067810583518,
        -0.5700225269990573,
        -0.5698783580463721,
        -0.5693464001832353,
        -0.5684111038834818,
        -0.567069041584904,
        -0.565327699480914,
        -0.5632036029249347,
        -0.5607200001719725,
        -0.5579044477021782,
        -0.5547866890714983,
        -0.5513970409379931,
        -0.547765372886152,
        -0.5439206861337949,
        -0.5398912552807257,
        -0.535705289099178,
        -0.5313920716406557,
        -0.5269835228891014,
        -0.5225159670475963,
        -0.5180313219157728
      ],
      [
        -0.5566974806400464,
        -0.5577280965619694,
        -0.5588745739953364,
        -0.5600583918679368,
        -0.5612101027109261,
        -0.562266689549079,
        -0.563170295435893,
        -0.5638680433694448,
        -0.564312624517147,
        -0.5644633130084507,
        -0.5642870894057179,
        -0.563759584440876,
        -0.5628655613882966,
        -0.5615987775700494,
        -0.5599612367713214,
        -0.5579619663133504,
        -0.5556154862191737,
        -0.5529401791465189,
        -0.549956775895496,
        -0.5466871139775497,
        -0.5431532640965677,
        -0.5393770730621268,
        -0.5353801501712041,
        -0.5311843304304666,
        -0.5268126814297295,
        -0.5222911768061724,
        -0.5176512240528885,
        -0.5129332621232936
      ],
      [
        -0.5517118380055239,
        -0.5528351488587867,
        -0.5540240676009788,
        -0.5552122352784696,
        -0.5563403816908034,
        -0.5573550152001278,
        -0.5582075225112351,
        -0.5588538919499839,
        -0.559254948413906,
        -0.5593768971911962,
        -0.5591919619003695,
        -0.5586789179444602,
        -0.5578233544930911,
        -0.5566175656630569,
        -0.5550600572757667,
        -0.5531547269347062,
        -0.5509098168414199,
        -0.5483367640279948,
        -0.5454490758731045,
        -0.542261337528709,
        -0.5387884288743208,
        -0.5350450059838991,
        -0.5310452966160569,
        -0.5268032818618937,
        -0.52233340463855,
        -0.5176521005291576,
        -0.5127807929801691,
        -0.5077518353813629
      ],
      [
        -0.5465733586703025,
        -0.5478993531577573,
        -0.5492266295714419,
        -0.5505021406700339,
        -0.5516791835661129,
        -0.5527154893751183,
        -0.5535724176801436,
        -0.5542147752819072,
        -0.5546110112148304,
        -0.5547336097139014,
        -0.5545595307335462,
        -0.5540705690733705,
        -0.5532535303043533,
        -0.552100161315863,
        -0.5506068198398528,
        -0.5487739091382161,
        -0.5466051335271466,
        -0.5441066472131477,
        -0.5412861719133678,
        -0.5381521491233676,
        -0.5347129771900709,
        -0.5309763692909073,
        -0.5269488638127207,
        -0.5226355326867748,
        -0.518039980098548,
        -0.5131648280596501,
        -0.5080130837999042,
        -0.5025910955732171
      ],
      [
        -0.541400998478871,
        -0.5430215301378482,
        -0.5445610523245232,
        -0.5459866614574539,
        -0.5472673769003074,
        -0.5483736102496003,
        -0.5492771971549549,
        -0.5499516963144735,
        -0.5503728165591608,
        -0.5505188825346967,
        -0.5503712645263308,
        -0.5499147067123588,
        -0.549137500912542,
        -0.5480314725678639,
        -0.5465917695889967,
        -0.5448164675315583,
        -0.5427060218073705,
        -0.5402626071299016,
        -0.5374893850876995,
        -0.5343897331328388,
        -0.5309664546965979,
        -0.5272209736174001,
        -0.5231524994145309,
        -0.5187571356668411,
        -0.5140268946693819,
        -0.5089485827189707,
        -0.5035025457899273,
        -0.49766136703852093
      ],
      [
        -0.5363693350548716,
        -0.5383322479803652,
        -0.5401252350445764,
        -0.5417383967171532,
        -0.5431573952877176,
        -0.5443654021872423,
        -0.5453444146168245,
        -0.5460762445992007,
        -0.5465433106042897,
        -0.5467292832467987,
        -0.5466195966633657,
        -0.5462018180056306,
        -0.5454658618265996,
        -0.5444040397347107,
        -0.5430109445450396,
        -0.5412831782333442,
        -0.5392189408946602,
        -0.5368175012917433,
        -0.5340785670194577,
        -0.531001563170546,
        -0.5275848125247787,
        -0.5238245872288646,
        -0.5197139697210744,
        -0.5152414141315712,
        -0.5103888272416721,
        -0.5051288665967988,
        -0.4994209316050162,
        -0.49320488137500773
      ],
      [
        -0.5316758894087552,
        -0.533973674753824,
        -0.5360242475863325,
        -0.537835592474794,
        -0.5394070450923925,
        -0.540732562469429,
        -0.5418028557709168,
        -0.5426068641038507,
        -0.5431328252141887,
        -0.5433690762567855,
        -0.5433046507958752,
        -0.542929702424529,
        -0.5422357679556746,
        -0.5412158767126759,
        -0.539864512182018,
        -0.5381774344951583,
        -0.5361513739938424,
        -0.5337836053196953,
        -0.5310714064164762,
        -0.5280113962183531,
        -0.5245987271954432,
        -0.5208260820543944,
        -0.5166823833591521,
        -0.5121510620469835,
        -0.5072076291419614,
        -0.5018161229124107,
        -0.49592370500622784,
        -0.4894521733908532
      ],
      [
        -0.527485300986885,
        -0.5300710647049862,
        -0.5323540577136396,
        -0.5343518958058031,
        -0.5360724822493754,
        -0.5375172503542758,
        -0.5386833643323974,
        -0.5395652748300677,
        -0.5401558554959285,
        -0.5404472493157703,
        -0.5404314972218764,
        -0.540100989242077,
        -0.5394487606202418,
        -0.5384686463376892,
        -0.537155303618057,
        -0.5355041105668912,
        -0.5335109479038193,
        -0.5311718680219543,
        -0.5284826498673002,
        -0.5254382279715333,
        -0.5220319677761744,
        -0.5182547348192816,
        -0.5140936685855725,
        -0.5095305161879276,
        -0.5045392942786462,
        -0.49908290431017005,
        -0.49310806338038266,
        -0.48653733799259535
      ],
      [
        -0.5239079946486572,
        -0.526716588951518,
        -0.5291903177111323,
        -0.5313485178065206,
        -0.5332025039001103,
        -0.5347576980500849,
        -0.5360152701573647,
        -0.5369734133407169,
        -0.5376283376734864,
        -0.5379750417626555,
        -0.5380079035567277,
        -0.5377211180973347,
        -0.5371090004556297,
        -0.5361661662268916,
        -0.5348875987041087,
        -0.5332686100279684,
        -0.5313047020087657,
        -0.5289913297995169,
        -0.5263235671191548,
        -0.5232956642593842,
        -0.5199004785589714,
        -0.5161287401125254,
        -0.5119680918009656,
        -0.5074018115087328,
        -0.5024070883300625,
        -0.4969526994829002,
        -0.49099598126560695,
        -0.484479318727531
      ],
      [
        -0.5209984842905555,
        -0.5239660396099565,
        -0.5265846794137921,
        -0.5288707286374775,
        -0.5308353976520669,
        -0.5324854134548371,
        -0.5338238866605212,
        -0.5348511617572876,
        -0.5355655640926115,
        -0.5359640234639713,
        -0.5360425768504494,
        -0.5357967584470482,
        -0.5352218852091322,
        -0.5343132450317554,
        -0.5330661938839963,
        -0.53147616782446,
        -0.5295386154806117,
        -0.5272488557707758,
        -0.5246018638639335,
        -0.5215919851276432,
        -0.5182125716788973,
        -0.5144555287975576,
        -0.5103107488794972,
        -0.5057653998094012,
        -0.5008030265580381,
        -0.4954024311622386,
        -0.4895363484391853,
        -0.48317011246463415
      ],
      [
        -0.5187716220231451,
        -0.5218466101155639,
        -0.5245678091388672,
        -0.5269484437763856,
        -0.5289983641223008,
        -0.5307240727853098,
        -0.5321291791341953,
        -0.5332149391347121,
        -0.5339807737883338,
        -0.5344247314510064,
        -0.5345438826540234,
        -0.5343346439464935,
        -0.5337930303172059,
        -0.5329148374515165,
        -0.531695756580008,
        -0.5301314262690199,
        -0.5282174271736213,
        -0.5259492274317962,
        -0.5233220879714419,
        -0.5203309385724677,
        -0.5169702372482183,
        -0.5132338276960654,
        -0.5091148126030386,
        -0.5046054645771156,
        -0.49969719969346416,
        -0.4943806317340952,
        -0.48864566973560775,
        -0.48248137295139965
      ],
      [
        -0.5172304936453492,
        -0.5203700914664235,
        -0.5231555621868744,
        -0.5255989938681521,
        -0.5277085602744522,
        -0.5294896455451619,
        -0.5309453847495436,
        -0.5320770435140237,
        -0.5328843515903469,
        -0.5333658139371228,
        -0.5335189969102914,
        -0.5333407815494509,
        -0.5328275767659915,
        -0.5319754880438977,
        -0.5307804406617869,
        -0.5292382600588026,
        -0.5273447157886321,
        -0.5250955397071415,
        -0.522486433949181,
        -0.519513090391042,
        -0.5161712514338799,
        -0.5124568531293399,
        -0.508366307203609,
        -0.5038969997823781,
        -0.49904811253795184,
        -0.493821906683806,
        -0.48822565333603674,
        -0.4822744680156167
      ],
      [
        -0.5163847032926958,
        -0.5195398792104705,
        -0.5223528521953572,
        -0.5248295397321645,
        -0.5269745390316887,
        -0.5287911248052766,
        -0.5302812403109113,
        -0.5314455412172922,
        -0.5322835049087535,
        -0.5327935897157052,
        -0.5329734203948499,
        -0.5328199778569608,
        -0.5323297763395619,
        -0.5314990171897657,
        -0.530323714264603,
        -0.5287997915998478,
        -0.5269231597216103,
        -0.5246897832497497,
        -0.5220957599320795,
        -0.519137440882911,
        -0.5158116348899152,
        -0.5121159580318474,
        -0.5080494160119509,
        -0.5036133438429948,
        -0.49881288008549396,
        -0.4936592269512421,
        -0.488173056680779,
        -0.4823896135166139
      ],
      [
        -0.5161998628051053,
        -0.5193396810675946,
        -0.522152677918296,
        -0.5246383875497879,
        -0.5267976652382275,
        -0.5286315391014371,
        -0.5301405638369102,
        -0.5313245105813603,
        -0.5321822743884748,
        -0.5327119151531327,
        -0.5329107728042333,
        -0.5327756159050049,
        -0.5323027964006654,
        -0.5314883936414586,
        -0.5303283391551594,
        -0.528818520880744,
        -0.5269548725012806,
        -0.5247334609063341,
        -0.5221505935657706,
        -0.519202978881697,
        -0.5158879880647262,
        -0.5122040891738223,
        -0.5081515561835365,
        -0.5037336032436934,
        -0.4989581628740791,
        -0.4938406214492405,
        -0.4884079367363622,
        -0.48270462047957113
      ],
      [
        -0.5166365654781139,
        -0.5197468820519727,
        -0.5225422098040029,
        -0.5250184220937937,
        -0.5271742325858516,
        -0.5290092672268124,
        -0.5305230411140138,
        -0.5317144776130374,
        -0.5325817420103283,
        -0.5331222524360095,
        -0.5333327844071206,
        -0.533209617005998,
        -0.532748688233072,
        -0.5319457399904173,
        -0.5307964425274977,
        -0.5292964957860348,
        -0.5274417120513346,
        -0.5252280915312885,
        -0.5226519108266884,
        -0.5197098548510701,
        -0.5163992372360221,
        -0.5127183751473561,
        -0.5086672158260963,
        -0.5042483609315946,
        -0.4994687129152487,
        -0.49434209646348,
        -0.4888934223225017,
        -0.4831652942387678
      ],
      [
        -0.5176663407572476,
        -0.5207432873945662,
        -0.5235090229663195,
        -0.5259606380310639,
        -0.5280974934415049,
        -0.529919232722955,
        -0.5314249433352195,
        -0.5326128540127673,
        -0.5334803028761075,
        -0.5340238435898,
        -0.5342394156543778,
        -0.5341225346786032,
        -0.5336684753451496,
        -0.5328724304769775,
        -0.5317296372767346,
        -0.5302354680487478,
        -0.5283854884109849,
        -0.5261754917488211,
        -0.5236015249908234,
        -0.5206599283875822,
        -0.5173474218967561,
        -0.5136612847265827,
        -0.5095996954887565,
        -0.5051623337496399,
        -0.5003514015601026,
        -0.4951733376146462,
        -0.48964176715699254,
        -0.48378301116671923
      ],
      [
        -0.5192824767317994,
        -0.5223220079611579,
        -0.5250447008715075,
        -0.5274559425016665,
        -0.5295585889974448,
        -0.531353432776444,
        -0.5328394755247462,
        -0.5340142049631557,
        -0.5348738966651686,
        -0.535413924754587,
        -0.5356290617488497,
        -0.5355137510966332,
        -0.5350623398935573,
        -0.5342692629090735,
        -0.5331291725536453,
        -0.5316370129240117,
        -0.5297880396038326,
        -0.5275777903809352,
        -0.5250020153671345,
        -0.5220565781263926,
        -0.5187373423791255,
        -0.515040061746398,
        -0.5109602926720076,
        -0.5064933515941504,
        -0.5016343297206632,
        -0.4963781356434717,
        -0.490719358737755,
        -0.4846510729451511
      ],
      [
        -0.5215201558738131,
        -0.5244893765871255,
        -0.5271435549899199,
        -0.5294938277301364,
        -0.5315456713428823,
        -0.5333004702284857,
        -0.5347566061222985,
        -0.5359102803215839,
        -0.5367561700473488,
        -0.5372879694115802,
        -0.5374988395663288,
        -0.5373817785018498,
        -0.536929913300218,
        -0.5361367140306298,
        -0.5349961275384313,
        -0.5335026301198043,
        -0.5316511995679354,
        -0.5294372084368788,
        -0.526856240744066,
        -0.523903832892324,
        -0.5205751354549683,
        -0.5168644845291266,
        -0.5127648579829138,
        -0.5082671703189692,
        -0.5033593248149214,
        -0.49802488218351537,
        -0.4922410961940905,
        -0.48597584699197816
      ],
      [
        -0.5243879068577301,
        -0.5272396626606184,
        -0.5297918295224935,
        -0.5320572034014206,
        -0.5340412923967496,
        -0.5357442655531751,
        -0.5371625263961801,
        -0.5382899174396238,
        -0.5391186469497655,
        -0.5396400165436975,
        -0.5398450002276631,
        -0.5397247022517173,
        -0.5392707056880112,
        -0.5384753148894784,
        -0.5373316911910011,
        -0.5358338805717994,
        -0.5339767327466006,
        -0.5317557116099433,
        -0.5291665955472654,
        -0.5262050613495207,
        -0.5228661357566807,
        -0.5191434821583727,
        -0.5150284644323142,
        -0.5105088931139562,
        -0.5055673120576792,
        -0.500178643460672,
        -0.49430705609119235,
        -0.4879023708371888
      ],
      [
        -0.5278613916678877,
        -0.5305455439586686,
        -0.5329606619797886,
        -0.5351180086963585,
        -0.5370199254986733,
        -0.5386628236383879,
        -0.5400392030604299,
        -0.5411390838470616,
        -0.5419510731491279,
        -0.5424631944813082,
        -0.5426635474256327,
        -0.5425408296153202,
        -0.5420847315637364,
        -0.5412862038968361,
        -0.5401375927048382,
        -0.5386326393543843,
        -0.5367663435761847,
        -0.5345346904541042,
        -0.5319342408507234,
        -0.5289615788638912,
        -0.5256125971747061,
        -0.5218815792064411,
        -0.5177600022707617,
        -0.513234932287599,
        -0.5082867971531223,
        -0.5028861894488701,
        -0.4969891020223221,
        -0.4905294603403837
      ],
      [
        -0.5318921163470757,
        -0.5343559141005825,
        -0.5366026764453065,
        -0.5386347748865349,
        -0.5404466465366377,
        -0.5420277611050212,
        -0.5433644771737556,
        -0.5444413472407542,
        -0.5452421216608542,
        -0.5457505680956894,
        -0.5459511563743322,
        -0.5458296220115386,
        -0.5453734018138368,
        -0.5445719267296794,
        -0.5434167573758337,
        -0.5419015534879024,
        -0.540021876401719,
        -0.5377748300276041,
        -0.5351585477242455,
        -0.5321715280475933,
        -0.5288118099086232,
        -0.5250759552627712,
        -0.5209577719416678,
        -0.5164466543783184,
        -0.5115253323394897,
        -0.5061666673664998,
        -0.5003288537978998,
        -0.4939478004338988
      ],
      [
        -0.5363800014268518,
        -0.5385867245845389,
        -0.5406490429318689,
        -0.5425519667993071,
        -0.5442774094035917,
        -0.5458050201508451,
        -0.5471130179604847,
        -0.5481789807361853,
        -0.548980601404003,
        -0.5494964146014146,
        -0.549706479518845,
        -0.5495929877202806,
        -0.5491407548517395,
        -0.548337554390711,
        -0.5471742606081336,
        -0.5456447840943291,
        -0.5437458015605532,
        -0.5414762966236132,
        -0.5388369359436013,
        -0.5358293043420134,
        -0.5324550130105923,
        -0.528714676333611,
        -0.5246067252799648,
        -0.5201259880980253,
        -0.5152619196869277,
        -0.5099962952397128,
        -0.5043001001454183,
        -0.49812927328157464
      ],
      [
        -0.5411662606141516,
        -0.5431228656930389,
        -0.545012885972563,
        -0.5468031231555553,
        -0.5484616615858537,
        -0.549957069761758,
        -0.5512582673785251,
        -0.5523347777369826,
        -0.5531572248148797,
        -0.5536979836160418,
        -0.5539319014156232,
        -0.5538370040903905,
        -0.5533950985711277,
        -0.5525921886582889,
        -0.5514186432149609,
        -0.5498690895711676,
        -0.5479420417528297,
        -0.5456393022980088,
        -0.5429651910915416,
        -0.5399256578913423,
        -0.5365273288516218,
        -0.5327765222784853,
        -0.5286782500636513,
        -0.5242352050746564,
        -0.5194467296690957,
        -0.5143077811328042,
        -0.5088079870676327,
        -0.5029310867826541
      ],
      [
        -0.5460878429414369,
        -0.5478421452663811,
        -0.5496016700928019,
        -0.5513181502903545,
        -0.5529471207279882,
        -0.5544463524826633,
        -0.5557751841187688,
        -0.5568944537096808,
        -0.5577668759190895,
        -0.5583577378096585,
        -0.5586357819175797,
        -0.5585741361848567,
        -0.55815114089275,
        -0.5573509272243476,
        -0.5561636420056075,
        -0.5545852778294488,
        -0.5526171380239703,
        -0.550265018662962,
        -0.5475382066186337,
        -0.5444483969555338,
        -0.5410086282225592,
        -0.5372323153465502,
        -0.5331324407167641,
        -0.5287209569935853,
        -0.5240084735780062,
        -0.519004362092833,
        -0.5137175562386975,
        -0.5081585807975163
      ],
      [
        -0.5510019715419734,
        -0.5526330970871739,
        -0.5543287845545857,
        -0.556030880376964,
        -0.557684913862618,
        -0.559239028244295,
        -0.5606432446844385,
        -0.5618493239476785,
        -0.5628112220201337,
        -0.5634860303258591,
        -0.5638352264722478,
        -0.5638260419369698,
        -0.5634327165650412,
        -0.5626373820480397,
        -0.5614303908305129,
        -0.5598100301772932,
        -0.5577816977703813,
        -0.5553567170996783,
        -0.5525509551105524,
        -0.5493834046371011,
        -0.5458748981207704,
        -0.5420470763402475,
        -0.5379216988919904,
        -0.5335203663998028,
        -0.5288647389663355,
        -0.5239773972856736,
        -0.518883635830605,
        -0.5136147909517834
      ],
      [
        -0.5558056678160965,
        -0.557405593106495,
        -0.5591209223032756,
        -0.560884430044345,
        -0.562633518761057,
        -0.5643080275160834,
        -0.5658490735395412,
        -0.5671988775236432,
        -0.5683014781832662,
        -0.5691041825403818,
        -0.5695594697741163,
        -0.5696271269624967,
        -0.5692762937272068,
        -0.5684868998873193,
        -0.5672501675838565,
        -0.5655680831683234,
        -0.5634520157030027,
        -0.5609209272218199,
        -0.5579993765712197,
        -0.5547155322677381,
        -0.5510994953100135,
        -0.5471820897543506,
        -0.5429942036937409,
        -0.5385667216238319,
        -0.5339310776280397,
        -0.5291204719340312,
        -0.5241718128927705,
        -0.5191284345735325
      ],
      [
        -0.5604037102395657,
        -0.5620857641365309,
        -0.5639193821608381,
        -0.5658334133376755,
        -0.5677606939125825,
        -0.5696347140273907,
        -0.5713881619482725,
        -0.5729528927976743,
        -0.5742611561479474,
        -0.5752479840182505,
        -0.5758540762200256,
        -0.576029168766869,
        -0.5757355988433006,
        -0.5749507439688879,
        -0.5736678031332781,
        -0.571894744556188,
        -0.5696517096210802,
        -0.5669683241637035,
        -0.5638807813165546,
        -0.5604288607383502,
        -0.5566536488040372,
        -0.5525960495414419,
        -0.5482961145609307,
        -0.5437931597214646,
        -0.5391266073225012,
        -0.5343374838040746,
        -0.5294704531743885,
        -0.5245760296092103
      ],
      [
        -0.564736749969064,
        -0.5666257769592831,
        -0.5686833740921774,
        -0.5708447505975954,
        -0.5730433630227785,
        -0.5752086846665253,
        -0.5772651913229302,
        -0.5791327713300863,
        -0.5807286529911817,
        -0.5819717140429614,
        -0.5827863775987163,
        -0.5831076300341961,
        -0.5828879953125773,
        -0.5821016937977064,
        -0.5807458994998336,
        -0.5788386969958623,
        -0.5764131553272978,
        -0.5735139438451541,
        -0.5701932619738241,
        -0.566505777195856,
        -0.562505641688258,
        -0.5582447100678217,
        -0.5537719291566969,
        -0.5491337478106183,
        -0.5443753657961907,
        -0.5395426981506677,
        -0.5346850210026327,
        -0.5298583407756119
      ],
      [
        -0.5688124525731699,
        -0.5710107279701633,
        -0.573389375887275,
        -0.5758947247757016,
        -0.5784642174449501,
        -0.5810248350744454,
        -0.5834922858086238,
        -0.5857717797279927,
        -0.5877594714388508,
        -0.589352760324418,
        -0.5904529709174273,
        -0.590970850168089,
        -0.5908438257551681,
        -0.5900419003198201,
        -0.5885698599696246,
        -0.586464979650506,
        -0.5837784650201048,
        -0.5805760930177378,
        -0.5769334203854527,
        -0.5729242262260357,
        -0.5686181534809369,
        -0.5640787143648651,
        -0.5593629918566391,
        -0.5545226286383211,
        -0.5496056788369323,
        -0.5446591017132661,
        -0.5397319713010846,
        -0.5348800006581338
      ],
      [
        -0.572656785352971,
        -0.5752377424213949,
        -0.5780187447570467,
        -0.5809595534779681,
        -0.5840037090973818,
        -0.587076676118946,
        -0.5900840946212241,
        -0.5929142904312746,
        -0.5954275449196293,
        -0.5974957095657263,
        -0.5989893735985669,
        -0.5997720681900571,
        -0.5997587698699302,
        -0.5989132381386855,
        -0.5972522200201893,
        -0.5948580185306135,
        -0.591800040883079,
        -0.5881726237507013,
        -0.5840913609091918,
        -0.5796523093331347,
        -0.5749431998307853,
        -0.5700393345439626,
        -0.5650042332646136,
        -0.5598918420242743,
        -0.554749321935954,
        -0.5496199761680295,
        -0.5445461752517282,
        -0.5395725137693742
      ],
      [
        -0.5762918294358714,
        -0.5792960400812573,
        -0.5825418726051599,
        -0.5860017986531658,
        -0.5896276313485637,
        -0.5933453228560944,
        -0.597046171755632,
        -0.6006141445452512,
        -0.6038192464873902,
        -0.6064710283545456,
        -0.6084046143281473,
        -0.6094820864427966,
        -0.6096088892563956,
        -0.6087412286704442,
        -0.6068900067812579,
        -0.6041206255850747,
        -0.6005403152812396,
        -0.5963101489187198,
        -0.5916416408839056,
        -0.5866391693596078,
        -0.5814140191016381,
        -0.5760518622024259,
        -0.5706190492224351,
        -0.5651674806918364,
        -0.5597389736774949,
        -0.5543688174532333,
        -0.5490880720837352,
        -0.5439236546983157
      ],
      [
        -0.5796963775956845,
        -0.5831454521294891,
        -0.5869016806454208,
        -0.5909542548707355,
        -0.5952699981196483,
        -0.5997847389098929,
        -0.6043168338796274,
        -0.6086386821841259,
        -0.6125184365403862,
        -0.615741981378986,
        -0.6181224324696948,
        -0.6195086610570356,
        -0.6197955683840397,
        -0.6189315586008248,
        -0.616922715582599,
        -0.6138332825639924,
        -0.6097822896156211,
        -0.6049419578582059,
        -0.5995307207458156,
        -0.5938006270443732,
        -0.5879332151504858,
        -0.5820167124177114,
        -0.57611266357513,
        -0.5702641849073459,
        -0.5645023189947828,
        -0.558850826276739,
        -0.55332918725442,
        -0.5479532729923781
      ],
      [
        -0.5828188086313792,
        -0.5867126419607503,
        -0.5910032074895917,
        -0.5957033340799102,
        -0.600803199462412,
        -0.6061218800836872,
        -0.611420433923061,
        -0.6164500077193912,
        -0.6209627439330109,
        -0.6247265015547845,
        -0.6275373276618068,
        -0.6292304379079121,
        -0.6296900565289014,
        -0.6288569381935678,
        -0.6267329033560192,
        -0.6233820698116437,
        -0.618928897152515,
        -0.6135539062732562,
        -0.6074858202156445,
        -0.6009900891989681,
        -0.5943565750928653,
        -0.5877993306834322,
        -0.5813656521652893,
        -0.5750801908452824,
        -0.5689559783897322,
        -0.5630007222233305,
        -0.5572212334558054,
        -0.5516265605471365
      ],
      [
        -0.5855765697569576,
        -0.589889996705301,
        -0.5947083883596394,
        -0.6000791079652199,
        -0.605889568812808,
        -0.6119057067332686,
        -0.617872379381288,
        -0.6235240289857714,
        -0.6285973333451579,
        -0.6328449846731716,
        -0.6360488742137728,
        -0.6380320195303623,
        -0.6386687694088521,
        -0.6378926121666575,
        -0.6357010465645239,
        -0.6321572008014367,
        -0.6273881438040575,
        -0.6215800333072788,
        -0.6149700158544944,
        -0.6078352220907163,
        -0.6004798711854946,
        -0.5932226161829585,
        -0.5862307274402488,
        -0.5794967647571274,
        -0.5730064000500825,
        -0.5667447974328118,
        -0.5607015834002079,
        -0.5548758063677965
      ],
      [
        -0.5878633459876791,
        -0.5925421817220432,
        -0.5978359061433072,
        -0.6037727921620373,
        -0.6101477379643496,
        -0.6167193858809357,
        -0.6232218199209127,
        -0.6293774656037898,
        -0.6349108060938146,
        -0.6395625140835962,
        -0.6431031251928245,
        -0.645345498414002,
        -0.6461554134099504,
        -0.6454596937042015,
        -0.6432513597901091,
        -0.6395914872579351,
        -0.6346076370223246,
        -0.6284888926283331,
        -0.6214776444367525,
        -0.6138584795055554,
        -0.6059447196817562,
        -0.5980628974636318,
        -0.5905353571349728,
        -0.5833838028290602,
        -0.5765581783092268,
        -0.5700140010215257,
        -0.5637167444413557,
        -0.5576487425219588
      ],
      [
        -0.5895709814311518,
        -0.5945290079809114,
        -0.6001865954343283,
        -0.6064994220159557,
        -0.6132560118329748,
        -0.6202091263214152,
        -0.6270859581648032,
        -0.6336010654001005,
        -0.6394705398645396,
        -0.644426515510855,
        -0.6482311998738057,
        -0.65068967525143,
        -0.6516607872561426,
        -0.6510655180488905,
        -0.648892358432841,
        -0.6451993458886081,
        -0.6401126091338876,
        -0.6338214357888511,
        -0.6265700536498986,
        -0.6186465251159222,
        -0.6103694104554637,
        -0.6020732911228472,
        -0.5940956489590854,
        -0.5866120530694944,
        -0.5795269330851127,
        -0.5727601083831568,
        -0.5662433197956994,
        -0.5599205247946435
      ],
      [
        -0.5906768062249674,
        -0.5957423880596394,
        -0.6015603707641641,
        -0.6080383121196372,
        -0.6149700462183747,
        -0.6221081785009217,
        -0.6291773915096709,
        -0.6358885129040226,
        -0.6419532047381072,
        -0.6470987527554354,
        -0.6510822918245392,
        -0.6537037716453705,
        -0.6548169971562191,
        -0.654338149980547,
        -0.6522513083494845,
        -0.6486106274066674,
        -0.6435390081776905,
        -0.6372232589133054,
        -0.6299059271563845,
        -0.6218741459315122,
        -0.6134459557616991,
        -0.6049545228186434,
        -0.5967300422544727,
        -0.5890685869239668,
        -0.5818529917232756,
        -0.5749729053187151,
        -0.5683263396440471,
        -0.5618195035640289
      ],
      [
        -0.591171071959779,
        -0.5961118627641867,
        -0.6018430969640235,
        -0.6082541572322825,
        -0.615140542912724,
        -0.6222557627166125,
        -0.6293248669459209,
        -0.6360586148980588,
        -0.6421681486996851,
        -0.6473797153455695,
        -0.6514488195377943,
        -0.6541731386214861,
        -0.6554035492884952,
        -0.6550526781539069,
        -0.6531004932818878,
        -0.6495965944889812,
        -0.6446590240308987,
        -0.638469593274747,
        -0.6312658938763885,
        -0.6233303219124517,
        -0.6149765744662171,
        -0.6065341758755676,
        -0.5983317502187291,
        -0.5906806878945718,
        -0.5835082351718818,
        -0.5766731633480973,
        -0.57004037625402,
        -0.5634932472972761
      ],
      [
        -0.5909770769122781,
        -0.5955775844699788,
        -0.600980451628541,
        -0.6070971726126048,
        -0.6137215262296323,
        -0.6206085541101239,
        -0.627486357447616,
        -0.6340692988661802,
        -0.6400720319937909,
        -0.6452237459856308,
        -0.6492819468835914,
        -0.6520450902128587,
        -0.6533634229149431,
        -0.653147443597686,
        -0.6513734905878146,
        -0.6480861112610315,
        -0.6433970320317632,
        -0.6374807223511867,
        -0.6305667194232326,
        -0.6229290439449784,
        -0.6148731755737438,
        -0.6067211486706757,
        -0.5987953690747505,
        -0.5914016652386052,
        -0.5844911113934171,
        -0.5779068567649033,
        -0.5714633647276179,
        -0.5649753793717871
      ],
      [
        -0.5900097279119351,
        -0.5941072236004536,
        -0.5989840751017542,
        -0.6046084069238606,
        -0.6107758862728575,
        -0.6172462091108727,
        -0.6237543922136709,
        -0.6300227059744917,
        -0.6357737236185006,
        -0.6407438142909783,
        -0.6446963152621275,
        -0.6474336666799263,
        -0.6488079216937794,
        -0.6487290187830365,
        -0.6471703005288167,
        -0.6441709297932162,
        -0.6398350282889061,
        -0.634327534018928,
        -0.6278669460632663,
        -0.6207153003338938,
        -0.6131658838776174,
        -0.6055292798167934,
        -0.5981183606483821,
        -0.5912318929753935,
        -0.5848243962893354,
        -0.5787687200287039,
        -0.572772412159041,
        -0.5662208182167381
      ],
      [
        -0.5881900680137633,
        -0.591710881271387,
        -0.5959525378478324,
        -0.6009282126502868,
        -0.6064780847952554,
        -0.6123707287184954,
        -0.6183532513305188,
        -0.6241608929311837,
        -0.6295289469866219,
        -0.6342054275506819,
        -0.6379634978323376,
        -0.6406128608004155,
        -0.6420098565690102,
        -0.6420655061747145,
        -0.6407509083791605,
        -0.6380996617490441,
        -0.634207165362025,
        -0.6292268012180541,
        -0.6233631534861481,
        -0.616862612022431,
        -0.6100019805746367,
        -0.6030757486347916,
        -0.5963836348544524,
        -0.5901909359770546,
        -0.5844846969230685,
        -0.5793607843798037,
        -0.5731849170861171,
        -0.5670455376118742
      ],
      [
        -0.5854820239180591,
        -0.588445944691207,
        -0.5920616136641459,
        -0.5962966332621872,
        -0.6011100955788589,
        -0.6062979010707868,
        -0.611627213881073,
        -0.6168518287485676,
        -0.6217246329942148,
        -0.6260097731597781,
        -0.6294943909152225,
        -0.6319986131428629,
        -0.6333854129926885,
        -0.6335685208313481,
        -0.6325176293532606,
        -0.6302607429801461,
        -0.626883615039489,
        -0.6225262820513904,
        -0.6173767692738954,
        -0.6116621778428105,
        -0.6056381756930328,
        -0.5995762569118354,
        -0.5937513407615501,
        -0.5882866160609727,
        -0.5831597918991355,
        -0.5783012088778149,
        -0.573385550998755,
        -0.5678709088616865
      ],
      [
        -0.5819020790718267,
        -0.5843857763548326,
        -0.5874456874457589,
        -0.5910229530879714,
        -0.5950494191647375,
        -0.5994394988509444,
        -0.6040193782288467,
        -0.6085659129468064,
        -0.6128536191020536,
        -0.6166668120749634,
        -0.6198114916830224,
        -0.6221206955872493,
        -0.6234658771530917,
        -0.6237650252267132,
        -0.622987367177584,
        -0.6211554473999004,
        -0.6183446602962637,
        -0.6146802547062621,
        -0.6103316954377938,
        -0.6055034727803932,
        -0.6004272544433452,
        -0.5953452956952349,
        -0.5904437699657782,
        -0.5857514721653897,
        -0.5813154339417403,
        -0.5772090784989202,
        -0.572446279278151,
        -0.5670058071240254
      ],
      [
        -0.5775145466511779,
        -0.5796163738980137,
        -0.5822258895329636,
        -0.5852603396700052,
        -0.588639302483577,
        -0.5922704473368814,
        -0.5960405788692825,
        -0.5998442160104333,
        -0.6034814507451643,
        -0.6067593991951036,
        -0.6095127607402824,
        -0.6115864934090052,
        -0.6128612113803867,
        -0.6132609357030688,
        -0.6127556567537534,
        -0.6113627799567366,
        -0.609146705130865,
        -0.6062166588776793,
        -0.6027234327569405,
        -0.5988436064455173,
        -0.5947878852231095,
        -0.5907165979167784,
        -0.5867025659997307,
        -0.582723259306927,
        -0.5788762842536238,
        -0.5750723208971426,
        -0.5704891426709409,
        -0.5659299167146662
      ],
      [
        -0.5723143151508702,
        -0.5742181810237482,
        -0.5765143038211954,
        -0.5791350890492862,
        -0.5820086496334881,
        -0.585050667632012,
        -0.5881667376445462,
        -0.5912577966678965,
        -0.5942077427563878,
        -0.5968978896365984,
        -0.5992298440458408,
        -0.6010399063314994,
        -0.6022181920542666,
        -0.6026989796203205,
        -0.6024549333508454,
        -0.6014988437118374,
        -0.5998830724768317,
        -0.5976974232657543,
        -0.5950834603033793,
        -0.5921640262692347,
        -0.5890587532733396,
        -0.5858927023693767,
        -0.5827923962126486,
        -0.5793885194325865,
        -0.575703178394445,
        -0.5721165765404453,
        -0.5683991362877654,
        -0.5646776524338403
      ],
      [
        -0.566466241771533,
        -0.568348639055133,
        -0.5704421607044322,
        -0.572761703191193,
        -0.5752561844265034,
        -0.577846098389278,
        -0.5804481876837846,
        -0.5829900897823997,
        -0.5854159961343577,
        -0.5876417969017675,
        -0.5895764266294674,
        -0.5911091681825748,
        -0.5921646090911097,
        -0.5927023055622845,
        -0.5926988034335599,
        -0.5921631506392541,
        -0.591135064644138,
        -0.5896581864461117,
        -0.5878050805620872,
        -0.5856655819015856,
        -0.5833276575437337,
        -0.5808836154493026,
        -0.578189660113551,
        -0.5752699780012167,
        -0.5722967410020046,
        -0.5692733766977919,
        -0.5662211044396706,
        -0.5631700048801773
      ]
    ],
    "boundary_flux_strength": [
      -0.596850583137214,
      -0.5974256263849986,
      NaN
    ],
    "axis_flux_strength": [
      -0.6555587735216772,
      -0.6480707584847821
    ],
    "x_points": [
      [
        0.8130326234517492,
        -0.008852147284617909
      ],
      [
        NaN,
        NaN
      ],
      [
        NaN,
        NaN
      ],
      [
        NaN,
        NaN
      ],
      [
        NaN,
        NaN
      ],
      [
        NaN,
        NaN
      ],
      [
        NaN,
        NaN
      ],
      [
        NaN,
        NaN
      ],
      [
        NaN,
        NaN
      ],
      [
        NaN,
        NaN
      ],
      [
        NaN,
        NaN
      ],
      [
        NaN,
        NaN
      ],
      [
        NaN,
        NaN
      ],
      [
        NaN,
        NaN
      ],
      [
        NaN,
        NaN
      ],
      [
        NaN,
        NaN
      ],
      [
        NaN,
        NaN
      ],
      [
        NaN,
        NaN
      ],
      [
        NaN,
        NaN
      ],
      [
        NaN,
        NaN
      ]
    ],
    "targets": [],
    "x_point_targets": []
  },
  "eqrc_0.060000": {
    "r_coordinates": [
      0.6140000224113464,
      0.6337407231330872,
      0.6534814834594727,
      0.6732222437858582,
      0.6929629445075989,
      0.7127037048339844,
      0.7324444651603699,
      0.7521851658821106,
      0.7719259262084961,
      0.7916666865348816,
      0.8114073872566223,
      0.8311481475830078,
      0.8508889079093933,
      0.870629608631134,
      0.8903703689575195,
      0.910111129283905,
      0.9298518300056458,
      0.9495925903320312,
      0.9693333506584167,
      0.9890740513801575,
      1.008814811706543,
      1.0285555124282837,
      1.048296332359314,
      1.0680370330810547,
      1.0877777338027954,
      1.1075185537338257,
      1.1272592544555664,
      1.1469999551773071
    ],
    "z_coordinates": [
      -0.7599999904632568,
      -0.7362499833106995,
      -0.7124999761581421,
      -0.6887500286102295,
      -0.6650000214576721,
      -0.6412500143051147,
      -0.6175000071525574,
      -0.59375,
      -0.5699999928474426,
      -0.5462499856948853,
      -0.5224999785423279,
      -0.4987500011920929,
      -0.4749999940395355,
      -0.45124998688697815,
      -0.42750000953674316,
      -0.4037500023841858,
      -0.3799999952316284,
      -0.35624998807907104,
      -0.33250001072883606,
      -0.3087500035762787,
      -0.2849999964237213,
      -0.26124998927116394,
      -0.23749999701976776,
      -0.21375000476837158,
      -0.1899999976158142,
      -0.16625000536441803,
      -0.14249999821186066,
      -0.11874999850988388,
      -0.0949999988079071,
      -0.07124999910593033,
      -0.04749999940395355,
      -0.023749999701976776,
      0.0,
      0.023749999701976776,
      0.04749999940395355,
      0.07124999910593033,
      0.0949999988079071,
      0.11874999850988388,
      0.14249999821186066,
      0.16625000536441803,
      0.1899999976158142,
      0.21375000476837158,
      0.23749999701976776,
      0.26124998927116394,
      0.2849999964237213,
      0.3087500035762787,
      0.33250001072883606,
      0.35624998807907104,
      0.3799999952316284,
      0.4037500023841858,
      0.42750000953674316,
      0.45124998688697815,
      0.4749999940395355,
      0.4987500011920929,
      0.5224999785423279,
      0.5462499856948853,
      0.5699999928474426,
      0.59375,
      0.6175000071525574,
      0.6412500143051147,
      0.6650000214576721,
      0.6887500286102295,
      0.7124999761581421,
      0.7362499833106995,
      0.7599999904632568
    ],
    "time_after_breakdown": 0.46,
    "current_cross_section": [
      [
        0.0,
        0.0,
        0.0,
        0.0,
        0.0,
        0.0,
        0.0,
        0.0,
        0.0,
        -8.88301644093363,
        -18.451742630956158,
        -23.01782562263232,
        -22.630757780145668,
        -17.568134327169552,
        -8.320231552310249,
        0.0,
        0.0,
        0.0,
        0.0,
        0.0,
        0.0,
        0.0,
        0.0,
        0.0,
        0.0,
        0.0
      ],
      [
        0.0,
        0.0,
        0.0,
        0.0,
        0.0,
        0.0,
        -14.745772613364768,
        -40.43049262645661,
        -61.19718596033449,
        -76.44604134080926,
        -85.7978773371505,
        -89.10518436723177,
        -86.47488417465895,
        -78.25969166609684,
        -65.0388177774954,
        -47.58875251494586,
        -26.830000273641545,
        -3.784184325706112,
        0.0,
        0.0,
        0.0,
        0.0,
        0.0,
        0.0,
        0.0,
        0.0
      ],
      [
        0.0,
        0.0,
        0.0,
        0.0,
        -9.349768638060201,
        -46.583807688463764,
        -79.9780791242442,
        -108.38284071432571,
        -130.87317313719572,
        -146.79269742287394,
        -155.75493378181181,
        -157.64725596052259,
        -152.63241004419677,
        -141.13715409421843,
        -123.82945877967704,
        -101.58517821191026,
        -75.44472750300199,
        -46.569203683026245,
        -16.201051271903033,
        0.0,
        0.0,
        0.0,
        0.0,
        0.0,
        0.0,
        0.0
      ],
      [
        0.0,
        0.0,
        0.0,
        -22.76630137246961,
        -67.47526104122242,
        -108.95905712653118,
        -145.74478076039884,
        -176.60025568908864,
        -200.55611657950496,
        -216.9301104166874,
        -225.33872718776772,
        -225.70095715559913,
        -218.2337872473359,
        -203.437036065739,
        -182.06740946381925,
        -155.10259356841658,
        -123.69696362229035,
        -89.13196264981333,
        -52.762030831285685,
        -15.951738890833417,
        0.0,
        0.0,
        0.0,
        0.0,
        0.0,
        0.0
      ],
      [
        0.0,
        0.0,
        -22.73795339651618,
        -74.46506161402904,
        -123.88486854085814,
        -169.2686944870229,
        -209.0903957943358,
        -242.0714792594279,
        -267.214479323827,
        -283.8279572842668,
        -291.5409036402708,
        -290.3067416849221,
        -280.3967452383713,
        -262.3824134940906,
        -237.10703559837515,
        -205.64734780644363,
        -169.26674025846492,
        -129.3618132580215,
        -87.4034337398188,
        -44.87231653606854,
        -3.1893038667302145,
        0.0,
        0.0,
        0.0,
        0.0,
        0.0
      ],
      [
        0.0,
        -7.840389312429979,
        -65.67476022977822,
        -122.36443103526068,
        -175.99133301692655,
        -224.78946619195884,
        -267.20065973817896,
        -301.9223558136672,
        -327.9455343539596,
        -344.58224001814165,
        -351.4817654199086,
        -348.6351156677399,
        -336.36762981012913,
        -315.31987614665456,
        -286.41739878480575,
        -250.83040104981058,
        -209.9249081360285,
        -165.20729084900105,
        -118.26421507482942,
        -70.70056086459567,
        -24.079732490297015,
        0.0,
        0.0,
        0.0,
        0.0,
        0.0
      ],
      [
        0.0,
        -40.63270251579611,
        -103.40692319128695,
        -164.3387408598752,
        -221.49081210278084,
        -273.08133141124256,
        -317.5393336855755,
        -353.5551188609736,
        -380.12136423771744,
        -396.56305976293106,
        -402.5552392775243,
        -398.1280414486421,
        -383.6590584702008,
        -359.8533320997805,
        -327.71180311648885,
        -288.4894792408851,
        -243.64501557259595,
        -194.78377691137433,
        -143.59679303921553,
        -91.79844845863083,
        -41.06635658168005,
        0.0,
        0.0,
        0.0,
        0.0,
        0.0
      ],
      [
        -0.32302767421594786,
        -67.62339394865354,
        -134.37798199885071,
        -198.6255295485403,
        -258.45375695248356,
        -312.0882501748401,
        -357.961454934193,
        -394.7691672694343,
        -421.51520914277387,
        -437.54365613267936,
        -442.5579545306311,
        -436.6265876098319,
        -420.1753613368364,
        -393.9668171719193,
        -359.06773041720623,
        -316.80609511635544,
        -268.71940630511995,
        -216.49640959494187,
        -161.91478837516422,
        -106.77748041055838,
        -52.85030085668558,
        -1.8026448283552914,
        0.0,
        0.0,
        0.0,
        0.0
      ],
      [
        -17.530995733722264,
        -88.02230615911508,
        -157.4629713789137,
        -223.88712882612376,
        -285.3929658312949,
        -340.2170525632827,
        -386.8026818268775,
        -423.85829942239303,
        -450.4042063674672,
        -465.8063436652222,
        -469.7963993538925,
        -462.47791504726393,
        -444.3185262939768,
        -416.1289353437865,
        -379.0296727731177,
        -334.40713852716834,
        -283.86080445069325,
        -229.14379384652216,
        -172.09932378689217,
        -114.5957264249683,
        -58.463088593807356,
        -5.435566967832865,
        0.0,
        0.0,
        0.0,
        0.0
      ],
      [
        -29.05767059312793,
        -101.17318591512355,
        -171.87281777823472,
        -239.20961367110084,
        -301.29799166979217,
        -356.38956271843006,
        -402.94255265055926,
        -439.68152293764206,
        -465.6452645441634,
        -480.2214775088909,
        -483.1674105260672,
        -474.61614274658683,
        -455.06868244120875,
        -425.3725384354718,
        -386.6878816141615,
        -340.4428399894487,
        -288.27984275703346,
        -231.9952242320126,
        -173.47448825155496,
        -114.6256660948678,
        -57.312958309257354,
        -3.292020696603021,
        0.0,
        0.0,
        0.0,
        0.0
      ],
      [
        -34.69797617563551,
        -106.74794889301998,
        -177.19647779016913,
        -244.12214552833854,
        -305.65844417329305,
        -360.0737454813298,
        -405.84259098742154,
        -441.70642582533424,
        -466.72207917360817,
        -480.29673501057204,
        -482.2086240462346,
        -472.6131607431258,
        -452.03474032246874,
        -421.34489161082615,
        -381.72794012671125,
        -334.6357557176747,
        -281.73352139153604,
        -224.8387431298788,
        -165.8558951268011,
        -106.70910329114201,
        -49.27494106791214,
        0.0,
        0.0,
        0.0,
        0.0,
        0.0
      ],
      [
        -34.45596024582625,
        -104.71226517117114,
        -173.39442221312848,
        -238.59714196490287,
        -298.468925100529,
        -351.293003405905,
        -395.5591848332116,
[truncated: 360,446 more chars]
