# Supplementary material for: Magnetic control of tokamak plasmas through deep reinforcement learning
Source: Nature. 2022 Feb 16;602(7897):414–9. doi: 10.1038/s41586-021-04301-9 (PMC8850200; doi:10.1038/s41586-021-04301-9)
Supplement: Supplementary file 6 — Source Data Extended Data Fig. 2 [file 41586_2021_4301_MOESM6_ESM.txt]

# Line data CSV and plot json.

Subfigure A
reconstruction_time,reconstruction_safety_factor,reconstruction_normalized_pressure,growth_rate_time,growth_rate,reference_time,reference_plasma_current,reconstruction_plasma_current,reference_elongation,reconstruction_elongation
0.4500000476837158,1.621414853731547,0.2656015058567702,0.46000003814697266,0.07808114861904558,0.45,-120.0,-119.57033296238663,1.4,1.4356364248639735
0.4501001834869385,1.6192560777317473,0.267977081122135,0.4700000286102295,0.09736671876097637,0.4501,-120.0,-119.56341200473695,1.4,1.4368871164577948
0.45020008087158203,1.6087890602004706,0.24998184659955638,0.48000001907348633,0.11185968866834173,0.4502,-120.0,-119.41455924080167,1.4,1.434314055322729
0.4502999782562256,1.5675855602776088,0.21821116535368998,0.49000000953674316,0.2486420660185944,0.45030000000000003,-120.0,-119.11626287374095,1.4,1.4248381990063277
0.45040011405944824,1.553311058772606,0.20421890015374378,0.5,0.37154668355500414,0.4504,-120.0,-118.98842091997683,1.4,1.4185419071348582
0.4505000114440918,1.5661955441243454,0.21731042498300437,0.5099999904632568,0.46915794160436236,0.4505,-120.0,-119.1840948742568,1.4,1.4195310367790444
0.45060014724731445,1.5953857526126378,0.23701065643487074,0.5199999809265137,0.6733552086689105,0.4506,-120.0,-119.5346652621484,1.4,1.4238543867193538
0.450700044631958,1.6419568441284975,0.25172028147114894,0.5300002098083496,1.0369109599999484,0.4507,-120.0,-119.83607810017685,1.4,1.4313309498434792
0.45080018043518066,1.654068235944124,0.25490831582359685,0.5400002002716064,1.2701763622003177,0.45080000000000003,-120.0,-119.865503793187,1.4,1.4342536428974997
0.4509000778198242,1.649357454856358,0.26506321419474194,0.5500001907348633,1.3789049063532821,0.4509,-120.0,-119.86810729263206,1.4,1.434297649948311
0.4510002136230469,1.6319306793906139,0.27044058874946425,0.5600001811981201,1.4167137926100677,0.451,-120.0,-119.85380827077307,1.4,1.433460710795541
0.45110011100769043,1.5997862641151164,0.2617026061989954,0.570000171661377,1.375371917827625,0.4511,-120.0,-119.65088570552767,1.4,1.431908482660443
0.451200008392334,1.5932880914310783,0.2549120453681129,0.5800001621246338,1.3066731164620105,0.4512,-120.0,-119.59821738633433,1.4,1.43167610811172
0.45130014419555664,1.5913833157327024,0.2505790654121929,0.5900001525878906,1.3667493977745342,0.45130000000000003,-120.0,-119.48390123929357,1.4,1.4319090390574158
0.4514000415802002,1.592013232546317,0.24909568627334583,0.6000001430511475,1.3007995367858962,0.4514,-120.0,-119.47519124336765,1.4,1.4340275130610887
0.45150017738342285,1.57900131830953,0.246815200873485,0.6100001335144043,1.359141014229399,0.4515,-120.0,-119.44882219548668,1.4,1.4345680778234449
0.4516000747680664,1.5613916545048538,0.2422207888732271,0.6200001239776611,1.34052418281873,0.4516,-120.0,-119.44552753886069,1.4,1.4324765581924364
0.45170021057128906,1.5350122451103023,0.22302143753374484,0.630000114440918,1.3403278915555714,0.4517,-120.0,-119.30633275391062,1.4,1.4282760340083385
0.4518001079559326,1.5355745831050707,0.196056319408999,0.6400001049041748,1.2724967735529518,0.45180000000000003,-120.0,-119.14982627051434,1.4,1.4274232382046042
0.45190000534057617,1.5420490432507592,0.19363822642478695,0.6500000953674316,1.1561191215322524,0.4519,-120.0,-119.15535598302411,1.4,1.429457014216715
0.45200014114379883,1.5776453719659602,0.2322413437975046,0.6600000858306885,1.339146673391795,0.452,-120.0,-119.50904198659937,1.4,1.4389696341169775
0.4521000385284424,1.6056552845809502,0.2646825995237453,0.6700000762939453,1.1916690942103256,0.4521,-120.0,-119.73243712588399,1.4,1.448050527968657
0.45220017433166504,1.6198533370813646,0.28145744198615363,0.6800000667572021,1.3324551084632938,0.4522,-120.0,-119.77685053057296,1.4,1.4547590178217376
0.4523000717163086,1.6222668274207659,0.2908027262156237,0.690000057220459,1.3000791653162118,0.45230000000000004,-120.0,-119.79300696060308,1.4,1.4588612611495904
0.45240020751953125,1.6049832746970658,0.2784340911025619,0.7000000476837158,1.2575639959219371,0.4524,-120.0,-119.69973396488528,1.4,1.4582327542688918
0.4525001049041748,1.5656561165934808,0.24940884317576464,0.7100000381469727,1.2705937940606253,0.4525,-120.0,-119.46628904776729,1.4,1.4524109419109172
0.45260000228881836,1.5396291063591014,0.21829090903340415,0.7200000286102295,1.2589990027048905,0.4526,-120.0,-119.29617014374483,1.4,1.445667230329369
0.452700138092041,1.5332172117228826,0.20454974045034258,0.7300000190734863,1.258714617988866,0.4527,-120.0,-119.1923548257865,1.4,1.4428724564620803
0.45280003547668457,1.5578957825576187,0.22208600830285252,0.7400000095367432,1.2751867289366692,0.45280000000000004,-120.0,-119.34607410009959,1.4,1.4482992564402937
0.4529001712799072,1.6008378386596327,0.2543210846390412,0.75,1.2694585741686717,0.4529,-120.0,-119.65449330823304,1.4,1.4581621881843667
0.4530000686645508,1.6302758116375278,0.28141421490062496,0.7599999904632568,1.2273426390483995,0.453,-120.0,-119.85925103121478,1.4,1.4659394556507652
0.45310020446777344,1.6584992955757987,0.29244734949983275,0.7699999809265137,1.17719109278657,0.4531,-120.0,-120.03093996901006,1.4,1.4723029692882352
0.453200101852417,1.6482399284733256,0.2948366077107232,0.7799999713897705,1.201689408531946,0.4532,-120.0,-120.02004249551901,1.4,1.4719158769604763
0.45329999923706055,1.6221088344629002,0.26939599002524117,0.7900002002716064,1.1583411310536833,0.45330000000000004,-120.0,-119.79284319205325,1.4,1.4685834254085885
0.4534001350402832,1.589817054579784,0.22322357641405574,0.8000001907348633,1.256419173617156,0.4534,-120.0,-119.47964474319441,1.4,1.457855373868346
0.45350003242492676,1.5674571840900544,0.2027293828698084,0.8100001811981201,1.2706057106635045,0.4535,-120.0,-119.32937990661013,1.4,1.449842094542774
0.4536001682281494,1.5774363280525694,0.2235141662513319,0.820000171661377,1.2268133001078845,0.4536,-120.0,-119.44159569410263,1.4,1.4526831958016468
0.45370006561279297,1.6113734520025207,0.2564961610204752,0.8300001621246338,1.239523816145241,0.4537,-120.0,-119.70424332321811,1.4,1.4604586570684286
0.4538002014160156,1.633448595694881,0.2760854160646318,0.8400001525878906,1.2350667665054451,0.45380000000000004,-120.0,-119.80637479336755,1.4,1.466151108452792
0.4539000988006592,1.6460213734285167,0.28207378530813254,0.8500001430511475,1.2167101176018331,0.4539,-120.0,-119.82959504509103,1.4,1.469988614066206
0.45399999618530273,1.6554486136266777,0.2852695267476739,0.8600001335144043,1.1674442735120538,0.454,-120.0,-119.83517224653575,1.4,1.4718410508047286
0.4541001319885254,1.6406544742732787,0.2702494245362204,0.8700001239776611,1.1692429468143966,0.4541,-120.0,-119.60098380843597,1.4,1.4687411517641975
0.45420002937316895,1.5967300241768143,0.2288975500956475,0.880000114440918,1.1998632591658025,0.4542,-120.0,-119.27369362786438,1.4,1.4576057576548118
0.4543001651763916,1.5772849754146945,0.21514350758009196,0.8900001049041748,1.2091075853797193,0.45430000000000004,-120.0,-119.13549477548013,1.4,1.450384606864987
0.45440006256103516,1.5863334284471176,0.2311660656610258,0.9000000953674316,1.2636591543422575,0.4544,-120.0,-119.2141281029248,1.4,1.449856800066476
0.4545001983642578,1.6004882844284893,0.24685046188955612,0.9100000858306885,1.2442646868586398,0.4545,-120.0,-119.30267138324126,1.4,1.452960684958292
0.45460009574890137,1.6132933682962394,0.25298772383186935,0.9200000762939453,1.236298740713968,0.4546,-120.0,-119.32807074250158,1.4,1.454865062859922
0.4546999931335449,1.6279062318591344,0.2550023151270047,0.9300000667572021,1.2631869616639595,0.4547,-120.0,-119.33141176237946,1.4,1.457309273092541
0.4548001289367676,1.6396387579328255,0.25816362968294904,0.940000057220459,1.1763097550397674,0.45480000000000004,-120.0,-119.29996219467085,1.4,1.4579938124953873
0.45490002632141113,1.6448648902083383,0.24828242546414422,0.9500000476837158,1.1735537913241734,0.4549,-120.0,-119.18261484819185,1.4,1.45614552007933
0.4550001621246338,1.6367755936133546,0.24024797570718717,0.9600000381469727,1.2076077291378406,0.455,-120.0,-119.1498843689423,1.4,1.4485352689257693
0.45510005950927734,1.6242507667653212,0.23975181196069506,0.9700000286102295,1.2157067815510043,0.4551,-120.0,-119.1130057790285,1.4,1.4428774698957496
0.4552001953125,1.6248311598805216,0.24195969452253888,0.9800000190734863,1.2671605836174245,0.4552,-120.0,-119.08199815637758,1.4,1.441390707406288
0.45530009269714355,1.6208194606613147,0.2441870051610177,0.9900000095367432,1.2069644950303293,0.45530000000000004,-120.0,-118.97709674261644,1.4,1.4416232861849032
0.4553999900817871,1.619105375646415,0.24311297955772407,1.0,1.1492957596673041,0.4554,-120.0,-118.90776230715325,1.4,1.4419710372638987
0.45550012588500977,1.6117741066093347,0.2370151217311674,,,0.4555,-120.0,-118.66822668694662,1.4,1.4420184817342188
0.4556000232696533,1.6061936046975822,0.2292950292238715,,,0.4556,-120.0,-118.49345080623976,1.4,1.4405241145791283
0.455700159072876,1.5796441600662936,0.21843934182656247,,,0.4557,-120.0,-118.27373744110571,1.4,1.431619695092598
0.45580005645751953,1.565833736243012,0.21410710260062016,,,0.45580000000000004,-120.0,-118.23774721327028,1.4,1.4253259172676847
0.4559001922607422,1.5574217525453757,0.21183484419365137,,,0.4559,-120.0,-118.15348226630306,1.4,1.4231160235077662
0.45600008964538574,1.5564209703834782,0.21209361141172361,,,0.456,-120.0,-118.1164417761685,1.4,1.4230729904093857
0.4560999870300293,1.5548997493446786,0.21651242842954269,,,0.4561,-120.0,-118.08822446331145,1.4,1.4248244039167997
0.45620012283325195,1.5529072228690148,0.21973036515573238,,,0.4562,-120.0,-117.95564954912865,1.4,1.4261629377451828
0.4563000202178955,1.5800558096946855,0.22247246722437863,,,0.45630000000000004,-120.0,-117.87332483782363,1.4,1.430970078860925
0.45640015602111816,1.5710132093565383,0.2130253722691615,,,0.45640000000000003,-120.0,-117.72999297877206,1.4,1.426518569353414
0.4565000534057617,1.5553364863381467,0.20641386287831162,,,0.4565,-120.0,-117.63101656699108,1.4,1.4193747690913259
0.4566001892089844,1.5411540111505948,0.20650720700567207,,,0.4566,-120.0,-117.54844314128943,1.4,1.4167812554544046
0.45670008659362793,1.5334465997814624,0.20901565014609608,,,0.4567,-120.0,-117.42689391580949,1.4,1.4167854671189488
0.4567999839782715,1.5339886593575316,0.21374692009343457,,,0.4568,-120.0,-117.44464287364218,1.4,1.4191139985868846
0.45690011978149414,1.5463789597753752,0.2193297954352072,,,0.45690000000000003,-120.0,-117.43421607029727,1.4,1.4224377036267064
0.4570000171661377,1.550707351563178,0.22460199127501274,,,0.457,-120.0,-117.36867059779671,1.4,1.4244740962205003
0.45710015296936035,1.56786181624213,0.2284543215995413,,,0.4571,-120.0,-117.31767281695068,1.4,1.4274236383537064
0.4572000503540039,1.549053318200319,0.20820624058574114,,,0.4572,-120.0,-117.1213902728851,1.4,1.4208687568619396
0.45730018615722656,1.529357949074987,0.19905661278982625,,,0.4573,-120.0,-117.03558426157548,1.4,1.4152857352484545
0.4574000835418701,1.5300178876254622,0.20656027365842874,,,0.45740000000000003,-120.0,-116.95689023960664,1.4,1.4147195044955534
0.45749998092651367,1.5346847338957237,0.21740023068730788,,,0.4575,-120.0,-116.99609088173739,1.4,1.416765683321084
0.45760011672973633,1.5343390421569738,0.22546142145194645,,,0.4576,-120.0,-116.96811840068264,1.4,1.4195593860724882
0.4577000141143799,1.5430098258049243,0.23173467618714125,,,0.4577,-120.0,-117.01887368062822,1.4,1.4225358812715827
0.45780014991760254,1.5578266789163266,0.23621259440650302,,,0.4578,-120.0,-116.96146272816728,1.4,1.425729063054862
0.4579000473022461,1.5636585067567743,0.2293330317215655,,,0.45790000000000003,-120.0,-116.88156448767299,1.4,1.4254007258957706
0.45800018310546875,1.5315063876656148,0.19684533480809605,,,0.458,-120.0,-116.63201236962348,1.4,1.4160764828401324
0.4581000804901123,1.512872382764977,0.19185861818682215,,,0.4581,-120.0,-116.50313081186493,1.4,1.4114457034806493
0.45819997787475586,1.517268389660878,0.20601526399815812,,,0.4582,-120.0,-116.52386065596447,1.4,1.4127353622417873
0.4583001136779785,1.5291365654813398,0.22038594787989121,,,0.4583,-120.0,-116.6155643143751,1.4,1.4169059608868215
0.45840001106262207,1.5468414330898113,0.23220627114032383,,,0.45840000000000003,-120.0,-116.69306566663558,1.4,1.421614651558609
0.4585001468658447,1.5550627386697375,0.23742875472773425,,,0.4585,-120.0,-116.66469121498147,1.4,1.4242979009095416
0.4586000442504883,1.5623683948894416,0.24401087736008878,,,0.4586,-120.0,-116.64568284759676,1.4,1.4273371038779918
0.45870018005371094,1.5412365402675456,0.222231183928057,,,0.4587,-120.0,-116.46292344098568,1.4,1.422870605068576
0.4588000774383545,1.5070968494036272,0.1862662948765654,,,0.4588,-120.0,-116.1870681186817,1.4,1.4133085066471565
0.45890021324157715,1.495598375316012,0.1834567254802195,,,0.45890000000000003,-120.0,-116.08859622096423,1.4,1.4102329781674794
0.4590001106262207,1.5170206058016635,0.20588935676909884,,,0.459,-120.0,-116.20927423832897,1.4,1.4139981341855317
0.45910000801086426,1.534719587771142,0.2263587294854864,,,0.4591,-120.0,-116.35606130410336,1.4,1.4187706622234029
0.4592001438140869,1.554164205668556,0.23900348242046068,,,0.4592,-120.0,-116.43953719314325,1.4,1.4235172337641082
0.45930004119873047,1.572488998763168,0.2456865683333027,,,0.4593,-120.0,-116.47939418491264,1.4,1.4274538199319198
0.4594001770019531,1.5624826773919132,0.2442156580865921,,,0.45940000000000003,-120.0,-116.38573886110223,1.4,1.4272878535843
0.4595000743865967,1.5358468062816215,0.20514542970864,,,0.4595,-120.0,-116.13772415908798,1.4,1.4196443113043846
0.45960021018981934,1.5019939379639136,0.18041180872847995,,,0.4596,-120.0,-115.93428702032759,1.4,1.4115639922839998
0.4597001075744629,1.510830405231351,0.19564288170546631,,,0.4597,-120.0,-115.97843900191968,1.4,1.4127819344597377
0.45980000495910645,1.5306131233839018,0.22052883058089398,,,0.4598,-120.0,-116.16895493104937,1.4,1.4174266299376146
0.4599001407623291,1.539809616137067,0.23863664912600197,,,0.45990000000000003,-120.0,-116.3000017693675,1.4,1.421642599645215
0.46000003814697266,1.5571454621659375,0.24445345134265983,,,0.46,-120.0,-116.31502178994238,1.4,1.426361087116376
0.4601001739501953,1.5658751513774722,0.252985509455306,,,0.4601,-120.0,-116.33885573177244,1.4,1.4291514907280807
0.46020007133483887,1.5463157291441105,0.23421784362669945,,,0.4602,-120.0,-116.18842582070408,1.4,1.4260867694305297
0.4603002071380615,1.508941778963412,0.19253469380366353,,,0.4603,-120.0,-115.88268245329465,1.4,1.4175860686483757
0.4604001045227051,1.5016945459615578,0.18317402900586055,,,0.46040000000000003,-120.0,-115.81322986869971,1.4,1.4136023662938308
0.46050000190734863,1.5119678138450925,0.20465313826949788,,,0.4605,-120.0,-115.96772993770382,1.4,1.4158469032555534
0.4606001377105713,1.5336011886453178,0.2297139242769646,,,0.4606,-120.0,-116.14442375203048,1.4,1.421087668955678
0.46070003509521484,1.5555954087510624,0.24671991385073563,,,0.4607,-120.0,-116.25971921412216,1.4,1.4262006921757058
0.4608001708984375,1.572309413636816,0.25419182492544734,,,0.4608,-120.0,-116.33839157182625,1.4,1.4302676195566366
0.46090006828308105,1.5883228184981961,0.2598963940025851,,,0.46090000000000003,-120.0,-116.36754523309162,1.4,1.4339102445940004
0.4610002040863037,1.5721632540203947,0.23884142007292833,,,0.461,-120.0,-116.18972950770578,1.4,1.4303560430437896
0.46110010147094727,1.5369959588429771,0.20404957120049683,,,0.4611,-120.0,-115.99157393362138,1.4,1.4219114483305257
0.4611999988555908,1.5318327976712824,0.20020735083338448,,,0.4612,-120.0,-115.98130044176764,1.4,1.4191465049651164
0.4613001346588135,1.540577097670739,0.2178487149333582,,,0.4613,-120.0,-116.12155899245236,1.4,1.420746610793195
0.46140003204345703,1.5612861619232306,0.2356282931679802,,,0.46140000000000003,-120.0,-116.26928137254738,1.4,1.425137905271424
0.4615001678466797,1.5819827142699394,0.24628335065255244,,,0.4615,-120.0,-116.40451893887207,1.4,1.4300368742354028
0.46160006523132324,1.5922335599414397,0.25095707956804003,,,0.4616,-120.0,-116.40019490428097,1.4,1.432988359340334
0.4617002010345459,1.596052203273735,0.2538868419222992,,,0.4617,-120.0,-116.36871085775931,1.4,1.4348859630963702
0.46180009841918945,1.567683919596204,0.22839394486803027,,,0.4618,-120.0,-116.13666472969571,1.4,1.4297896720497738
0.461899995803833,1.5426017447703952,0.20567303131573092,,,0.46190000000000003,-120.0,-116.00750999349886,1.4,1.4232619908730586
0.46200013160705566,1.549151733554424,0.21310344600661307,,,0.462,-120.0,-116.05148098879549,1.4,1.4228413463889695
0.4621000289916992,1.555334082192966,0.22901917422990337,,,0.4621,-120.0,-116.17856303651696,1.4,1.4249916430171972
0.4622001647949219,1.57749306459048,0.24163996489191555,,,0.4622,-120.0,-116.28274331567276,1.4,1.429150217452785
0.46230006217956543,1.576693028036006,0.24627301588960135,,,0.4623,-120.0,-116.30556528329518,1.4,1.4313083669280233
0.4624001979827881,1.5863666561735978,0.2523454073879253,,,0.46240000000000003,-120.0,-116.35837176454746,1.4,1.433957576615658
0.46250009536743164,1.5880733089998262,0.24294713889398337,,,0.4625,-120.0,-116.27056393114678,1.4,1.4342681002251314
0.4625999927520752,1.5607177913814336,0.2049479227821178,,,0.4626,-120.0,-116.00798461955564,1.4,1.4268899459696973
0.46270012855529785,1.5346083039213896,0.19032278488018178,,,0.4627,-120.0,-115.88900321553142,1.4,1.4205747418424115
0.4628000259399414,1.5461681027639673,0.20947352452556825,,,0.4628,-120.0,-116.0225746759788,1.4,1.4220856659392611
0.46290016174316406,1.5728651418021349,0.2333662228807372,,,0.46290000000000003,-120.0,-116.22699650997846,1.4,1.4273027496128585
0.4630000591278076,1.587349998592432,0.25010037705964705,,,0.463,-120.0,-116.34424955144078,1.4,1.4317536698174294
0.4631001949310303,1.5970978730056864,0.25730691074689194,,,0.4631,-120.0,-116.36523737395406,1.4,1.4354271226167932
0.46320009231567383,1.6207893024201243,0.2609690035935155,,,0.4632,-120.0,-116.43080300716203,1.4,1.4396637297134105
0.4632999897003174,1.5984114357386459,0.23774536169426377,,,0.4633,-120.0,-116.219170513404,1.4,1.435351926338384
0.46340012550354004,1.5566126912144465,0.20097621235068822,,,0.46340000000000003,-120.0,-115.9584901027636,1.4,1.4262516224422008
0.4635000228881836,1.5494026109239412,0.19762361474744222,,,0.4635,-120.0,-115.9264428419069,1.4,1.4231453028716696
0.46360015869140625,1.5634866244888026,0.21678698492586201,,,0.4636,-120.0,-116.06312225638565,1.4,1.425512226365049
0.4637000560760498,1.5805473839236013,0.23780402346183652,,,0.4637,-120.0,-116.23680064816493,1.4,1.4300408548762473
0.46380019187927246,1.6023029545418994,0.24843904761082142,,,0.4638,-120.0,-116.3444532304035,1.4,1.4342496561242024
0.463900089263916,1.6014289348461452,0.2516130661492995,,,0.46390000000000003,-120.0,-116.3641812321348,1.4,1.4366159171803023
0.46399998664855957,1.5947075316708688,0.24604214223336887,,,0.464,-120.0,-116.30499728312223,1.4,1.436277309381507
0.4641001224517822,1.561655918053315,0.20776878105564522,,,0.4641,-120.0,-115.99251796188554,1.4,1.4293137004102234
0.4642000198364258,1.5401005057988573,0.177651247426935,,,0.4642,-120.0,-115.8039012127491,1.4,1.421589919569178
0.46430015563964844,1.5360047740184386,0.18668387417889734,,,0.4643,-120.0,-115.85963972711183,1.4,1.4202532569392932
0.464400053024292,1.570717535913062,0.21739622637550116,,,0.46440000000000003,-120.0,-116.09128531300871,1.4,1.426435900742982
0.46450018882751465,1.5934533602674306,0.24549761409084944,,,0.4645,-120.0,-116.28227336285117,1.4,1.4327939384112538
0.4646000862121582,1.610424322004132,0.26118106513901324,,,0.4646,-120.0,-116.39193839566904,1.4,1.4381420754179972
0.46469998359680176,1.6106424990962878,0.2654962800750033,,,0.4647,-120.0,-116.36313189321356,1.4,1.4404563719653949
0.4648001194000244,1.6022827723173394,0.24659711314635163,,,0.4648,-120.0,-116.25000684872789,1.4,1.4385253452698858
0.46490001678466797,1.5599519836109135,0.20660721191652084,,,0.46490000000000004,-120.0,-115.98901100950549,1.4,1.4291277599839018
0.4650001525878906,1.5421818853549103,0.18395480691242735,,,0.465,-120.0,-115.79581431305668,1.4,1.423777901464971
0.4651000499725342,1.5570060359548301,0.20052196954715143,,,0.4651,-120.0,-115.91775975256817,1.4,1.4258473731910846
0.46520018577575684,1.5857071370915172,0.23293321079859053,,,0.4652,-120.0,-116.20950183955803,1.4,1.4314378038083158
0.4653000831604004,1.6124786303353498,0.2563024666341637,,,0.4653,-120.0,-116.39019048135268,1.4,1.4382173044368676
0.46539998054504395,1.6306093882605874,0.2679739386817498,,,0.46540000000000004,-120.0,-116.4643826190127,1.4,1.4432382318283747
0.4655001163482666,1.6266137864747854,0.2728020802053912,,,0.4655,-120.0,-116.46356777616182,1.4,1.4443563844493463
0.46560001373291016,1.6084349719987017,0.2463060601764147,,,0.4656,-120.0,-116.30628613617377,1.4,1.4408698590026077
0.4657001495361328,1.5779949714199217,0.20585375557513924,,,0.4657,-120.0,-116.09136374037796,1.4,1.4318321438262593
0.46580004692077637,1.5593329138548842,0.1948233577935922,,,0.4658,-120.0,-115.95490435338758,1.4,1.4269288418224315
0.465900182723999,1.5721402894927505,0.21773548940340107,,,0.46590000000000004,-120.0,-116.13297314246336,1.4,1.4294745707160261
0.4660000801086426,1.600615813374803,0.2448683248275788,,,0.466,-120.0,-116.3670365411673,1.4,1.435731444189034
0.46610021591186523,1.6251557793224953,0.26105718982071274,,,0.4661,-120.0,-116.47632214842366,1.4,1.4416090938080914
0.4662001132965088,1.6393511565949366,0.26554492413550923,,,0.4662,-120.0,-116.54542144874351,1.4,1.4449506144191258
0.46630001068115234,1.6404704318981833,0.2675410767573168,,,0.4663,-120.0,-116.55507813262855,1.4,1.446251530737202
0.466400146484375,1.6024415489206472,0.23846738780075583,,,0.46640000000000004,-120.0,-116.31255415673193,1.4,1.4402426651936995
0.46650004386901855,1.5683280414764063,0.20475910558770852,,,0.4665,-120.0,-116.10845978727905,1.4,1.4321915340151883
0.4666001796722412,1.573863055112008,0.2091873743948184,,,0.4666,-120.0,-116.15332890639354,1.4,1.4310741179701818
0.46670007705688477,1.5870091202806227,0.23180472715545983,,,0.4667,-120.0,-116.33335079438845,1.4,1.4347249040712038
0.4668002128601074,1.621985043195368,0.2538737768188793,,,0.4668,-120.0,-116.56197456507024,1.4,1.4417309267250613
0.466900110244751,1.6356812897641977,0.26404076457126757,,,0.46690000000000004,-120.0,-116.67039932652754,1.4,1.445735814772391
0.46700000762939453,1.646382022335413,0.26656132058688603,,,0.467,-120.0,-116.72152875522929,1.4,1.4483586498002088
0.4671001434326172,1.6395513639617374,0.26154577635718035,,,0.4671,-120.0,-116.64258730325314,1.4,1.448284764714287
0.46720004081726074,1.6145637860077517,0.23502130752138425,,,0.4672,-120.0,-116.4829040461092,1.4,1.442534910030385
0.4673001766204834,1.5883408609730207,0.20552859664905246,,,0.4673,-120.0,-116.26749948499086,1.4,1.4348431678261928
0.46740007400512695,1.5887827305819535,0.2164910894261671,,,0.46740000000000004,-120.0,-116.31620561700981,1.4,1.4339307340284155
0.4675002098083496,1.6122180435773776,0.2430406486471491,,,0.4675,-120.0,-116.52591764874329,1.4,1.4391495844079836
0.46760010719299316,1.6456424898588125,0.26213789676714266,,,0.4676,-120.0,-116.72356043730893,1.4,1.4458500075712193
0.4677000045776367,1.65556562390706,0.2698955278819239,,,0.4677,-120.0,-116.78447631857503,1.4,1.4493630906143598
0.4678001403808594,1.6602829737794886,0.27213715069716227,,,0.4678,-120.0,-116.7774378694383,1.4,1.451200748076634
0.46790003776550293,1.6610576098091059,0.2615906877478235,,,0.4679,-120.0,-116.71725827702853,1.4,1.4509602863634552
0.4680001735687256,1.6216642113120583,0.22899264619224638,,,0.468,-120.0,-116.47511620658592,1.4,1.442461237028631
0.46810007095336914,1.5976387771808191,0.21343870906838175,,,0.4681,-120.0,-116.3193399812517,1.4,1.4360272415230169
0.4682002067565918,1.6171666443791717,0.22917178187282983,,,0.4682,-120.0,-116.48431738452547,1.4,1.4377854491823505
0.46830010414123535,1.6477103941260378,0.2528085360728846,,,0.4683,-120.0,-116.69978319141875,1.4,1.4439312018170023
0.4684000015258789,1.6624618619441234,0.2660829008019197,,,0.46840000000000004,-120.0,-116.79315550749604,1.4,1.448138176082328
0.46850013732910156,1.6628788411134523,0.26754592003955036,,,0.4685,-120.0,-116.80439032121637,1.4,1.4499570310350487
0.4686000347137451,1.6620153024673658,0.2681539556085626,,,0.4686,-120.0,-116.75880391744262,1.4,1.4507129057529686
0.4687001705169678,1.638309413557294,0.24763100977516406,,,0.4687,-120.0,-116.60898155541366,1.4,1.4464620023445338
0.46880006790161133,1.597106951817994,0.21216795870662028,,,0.4688,-120.0,-116.36765917409899,1.4,1.4357871231327144
0.468900203704834,1.5972222081178635,0.2097506683544131,,,0.4689,-120.0,-116.31336380459943,1.4,1.4331986291824257
0.46900010108947754,1.6146300885582787,0.23188913910420353,,,0.46900000000000003,-120.0,-116.49991293276305,1.4,1.4374702675557645
0.4690999984741211,1.63675391037515,0.25422996025370764,,,0.4691,-120.0,-116.63832455333188,1.4,1.443120404595795
0.46920013427734375,1.6523279770326695,0.2660461849399812,,,0.4692,-120.0,-116.74333097749629,1.4,1.4474304687955164
0.4693000316619873,1.6630189453717192,0.2676193612506801,,,0.4693,-120.0,-116.79103451206475,1.4,1.4502682955966422
0.46940016746520996,1.6499666340230432,0.2590066129865548,,,0.46940000000000004,-120.0,-116.68572416527887,1.4,1.449200103693654
0.4695000648498535,1.6131933806664087,0.23118044237616384,,,0.46950000000000003,-120.0,-116.47118537731303,1.4,1.442047409671116
0.46960020065307617,1.5912529879724548,0.20487443663995722,,,0.4696,-120.0,-116.32865380615605,1.4,1.4351665938926208
0.4697000980377197,1.597246441691941,0.21470939022043442,,,0.4697,-120.0,-116.39525909013473,1.4,1.4349840939200822
0.4697999954223633,1.6271256557236045,0.2437705860040223,,,0.4698,-120.0,-116.59016840417092,1.4,1.4413074914096449
0.46990013122558594,1.662949850820781,0.2652650642803367,,,0.4699,-120.0,-116.81153574150603,1.4,1.4484718853781942
0.4700000286102295,1.6737148720163584,0.27384883616697425,,,0.47000000000000003,-120.0,-116.89591441452414,1.4,1.4522285740334508
0.47010016441345215,1.6818230404338625,0.27555210427635296,,,0.4701,-120.0,-116.92072661458111,1.4,1.4545391966902075
0.4702000617980957,1.670216195772154,0.26364314722485604,,,0.4702,-120.0,-116.80364734765872,1.4,1.4529568042092333
0.47030019760131836,1.6274931084531186,0.2312225368914005,,,0.4703,-120.0,-116.5926794975164,1.4,1.44430007145963
0.4704000949859619,1.598366841495402,0.20276232422631452,,,0.47040000000000004,-120.0,-116.40321229156152,1.4,1.435689210662292
0.47049999237060547,1.6013885379634052,0.21180076474417717,,,0.47050000000000003,-120.0,-116.45983808676817,1.4,1.4354102937816937
0.4706001281738281,1.6293488061374817,0.23700108465351485,,,0.4706,-120.0,-116.66089636581641,1.4,1.4420769735711254
0.4707000255584717,1.6513488364274382,0.2558216611703246,,,0.4707,-120.0,-116.80576737987508,1.4,1.4473087676831093
0.47080016136169434,1.665249697777384,0.2650069476229862,,,0.4708,-120.0,-116.91328361465118,1.4,1.4507449909855616
0.4709000587463379,1.6655035964545886,0.2650731517004253,,,0.4709,-120.0,-116.89135547992188,1.4,1.4517100396830054
0.47100019454956055,1.6482165239849673,0.24787277207326563,,,0.47100000000000003,-120.0,-116.76048491872106,1.4,1.448924958965219
0.4711000919342041,1.6110770117651,0.21341301611994534,,,0.4711,-120.0,-116.50818299797433,1.4,1.4398686629005044
0.47119998931884766,1.5956120792029664,0.2026037794091357,,,0.4712,-120.0,-116.40968263998813,1.4,1.435062928193941
0.4713001251220703,1.6238585398728353,0.22316815869922074,,,0.4713,-120.0,-116.57133769138072,1.4,1.4389729942935983
0.47140002250671387,1.646907643469311,0.24932174809368152,,,0.47140000000000004,-120.0,-116.78910092803748,1.4,1.4443770890229797
0.4715001583099365,1.6598771740544966,0.26418128387394046,,,0.47150000000000003,-120.0,-116.8907399829071,1.4,1.4487277168379076
0.4716000556945801,1.6808079638343782,0.26901483190410014,,,0.4716,-120.0,-116.97260874259443,1.4,1.4529182061617552
0.47170019149780273,1.6830529625927586,0.2660283478361997,,,0.4717,-120.0,-116.9385374031644,1.4,1.4536561966145476
0.4718000888824463,1.6401788216218618,0.23983667956771654,,,0.4718,-120.0,-116.68581360937996,1.4,1.4468580351603229
0.47189998626708984,1.6170361324311344,0.20811033557819172,,,0.4719,-120.0,-116.50133342262127,1.4,1.4384095722297012
0.4720001220703125,1.6143195743069139,0.2093718843725156,,,0.47200000000000003,-120.0,-116.54078626473309,1.4,1.4353886647731307
0.47210001945495605,1.6314659612207363,0.23283582998759064,,,0.4721,-120.0,-116.70442824001839,1.4,1.4393593498953037
0.4722001552581787,1.6605227063690826,0.25175092401426963,,,0.4722,-120.0,-116.8803530175474,1.4,1.4451244254527176
0.47230005264282227,1.6815601058345346,0.2635888569164014,,,0.4723,-120.0,-117.02092969513006,1.4,1.4501991136767685
0.4724001884460449,1.682400664405811,0.26702571462402536,,,0.4724,-120.0,-116.98469694103837,1.4,1.4525580734940813
0.4725000858306885,1.6799800046125222,0.2610014984391495,,,0.47250000000000003,-120.0,-116.90142784143782,1.4,1.4522203905506093
0.47259998321533203,1.638813959573773,0.2292938796160716,,,0.4726,-120.0,-116.65967054985674,1.4,1.4436552754007574
0.4727001190185547,1.6230294504038532,0.20977728169376492,,,0.4727,-120.0,-116.52205063564202,1.4,1.4366725181619764
0.47280001640319824,1.6312296116399274,0.2205891235332199,,,0.4728,-120.0,-116.63863401284756,1.4,1.4370325884482467
0.4729001522064209,1.6453723357890524,0.24050913437937438,,,0.4729,-120.0,-116.79446577051037,1.4,1.4404344011584935
0.47300004959106445,1.6670535075480484,0.25415428348629077,,,0.47300000000000003,-120.0,-116.90067474886578,1.4,1.4454231369087531
0.4731001853942871,1.6819185856757024,0.2618356878285608,,,0.4731,-120.0,-116.98434299633803,1.4,1.4494656217870518
0.47320008277893066,1.681472385877885,0.261017053640472,,,0.4732,-120.0,-116.90773043703587,1.4,1.4513540992948246
0.4732999801635742,1.6638091603260727,0.2463083524759975,,,0.4733,-120.0,-116.78390686019597,1.4,1.4476999268709243
0.4734001159667969,1.6172735904885898,0.20709981532362828,,,0.4734,-120.0,-116.49715400229363,1.4,1.43622762703178
0.47350001335144043,1.605150683339328,0.19417059340701318,,,0.47350000000000003,-120.0,-116.37381480410453,1.4,1.4315997603668968
0.4736001491546631,1.6328339768317948,0.2177456919011548,,,0.4736,-120.0,-116.54645689015325,1.4,1.4352658264998341
0.47370004653930664,1.6471483465567374,0.24220875492985325,,,0.4737,-120.0,-116.74595156102144,1.4,1.4406258674150234
0.4738001823425293,1.6703179380608328,0.2575923622465345,,,0.4738,-120.0,-116.88486722929561,1.4,1.4463418615417
0.47390007972717285,1.6812201332848213,0.26342265603599363,,,0.4739,-120.0,-116.89556465872816,1.4,1.4497522107262366
0.4740002155303955,1.6783995724382648,0.25934675671032514,,,0.47400000000000003,-120.0,-116.853483829421,1.4,1.4506538609181643
0.47410011291503906,1.6374324542217227,0.23041317150005994,,,0.4741,-120.0,-116.63069156788542,1.4,1.442600212870596
0.4742000102996826,1.6135480317866147,0.19570117598568615,,,0.4742,-120.0,-116.41442452772273,1.4,1.4341247539986741
0.4743001461029053,1.6159444522395618,0.195849357209916,,,0.4743,-120.0,-116.4022935030915,1.4,1.4322058727957232
0.47440004348754883,1.6378343139917508,0.2219931078085844,,,0.4744,-120.0,-116.62126899744665,1.4,1.4368828342328919
0.4745001792907715,1.6642952900749768,0.24570241925404707,,,0.47450000000000003,-120.0,-116.82260653661133,1.4,1.443052405083414
0.47460007667541504,1.67974819887879,0.2593048538459734,,,0.4746,-120.0,-116.92031795054997,1.4,1.4476727876657671
0.4747002124786377,1.6832318804700395,0.26667952430949676,,,0.4747,-120.0,-116.94795644432394,1.4,1.450691656528826
0.47480010986328125,1.6829395401454368,0.25619702495400426,,,0.4748,-120.0,-116.90930126312831,1.4,1.4509998587349553
0.4749000072479248,1.6312052242348447,0.21971614757272848,,,0.4749,-120.09308510638297,-116.58430947453455,1.4006648936170214,1.4407497974827606
0.47500014305114746,1.6133186595087339,0.1929806697378711,,,0.47500000000000003,-120.18617021276596,-116.44068967028373,1.4013297872340424,1.4327694833430142
0.475100040435791,1.620481413770336,0.2048162336903992,,,0.4751,-120.27925531914893,-116.50886026374388,1.4019946808510637,1.433038127467799
0.47520017623901367,1.6351802557447235,0.23095375685769448,,,0.4752,-120.37234042553192,-116.6658650682825,1.402659574468085,1.437856430675852
0.4753000736236572,1.6514857791542576,0.24849153517459552,,,0.4753,-120.46542553191489,-116.80996129161663,1.4033244680851062,1.442612325468521
0.4754002094268799,1.665730682083009,0.25902840097585067,,,0.4754,-120.55851063829788,-116.93860535018266,1.4039893617021275,1.446421374074742
0.47550010681152344,1.6814796000845567,0.2592493003518264,,,0.47550000000000003,-120.65159574468086,-116.98463962767381,1.404654255319149,1.4497317291461993
0.475600004196167,1.6618572623600565,0.23765210229070216,,,0.4756,-120.74468085106383,-116.8109637619415,1.40531914893617,1.446542165128621
0.47570013999938965,1.6202025321044253,0.20068114851528648,,,0.4757,-120.83776595744679,-116.55825174058921,1.4059840425531913,1.4362245071595883
0.4758000373840332,1.6149763054641637,0.18872799017813555,,,0.4758,-120.93085106382978,-116.4426849403652,1.4066489361702128,1.4316851040130714
0.47590017318725586,1.6214115723006746,0.2096815085506039,,,0.4759,-121.02393617021276,-116.61794959207278,1.4073138297872338,1.4339527567431734
0.4760000705718994,1.6515665310178556,0.23528297836054307,,,0.47600000000000003,-121.11702127659575,-116.81699332060712,1.4079787234042553,1.440283686653701
0.47610020637512207,1.6746001420096,0.253830328785995,,,0.4761,-121.21010638297874,-116.97396254161187,1.4086436170212764,1.4460300044579948
0.4762001037597656,1.6858224700902067,0.2638864921206567,,,0.4762,-121.30319148936171,-117.07606945852338,1.4093085106382979,1.4498159090033793
0.4763000011444092,1.6867534856834205,0.2611983023475418,,,0.4763,-121.39627659574468,-117.0228447506368,1.409973404255319,1.4516186668812538
0.47640013694763184,1.664525653677453,0.23401310202652265,,,0.4764,-121.48936170212765,-116.8748139412689,1.4106382978723404,1.446762317086257
0.4765000343322754,1.6269686236983354,0.19965747030021563,,,0.47650000000000003,-121.58244680851064,-116.59161548351359,1.4113031914893617,1.436474246474556
0.47660017013549805,1.6175117784506077,0.19655694788104974,,,0.4766,-121.67553191489361,-116.61220272759876,1.411968085106383,1.4334060305111516
0.4767000675201416,1.6451716490162376,0.21985156886517107,,,0.4767,-121.76861702127658,-116.85097428814129,1.4126329787234042,1.4379036822001052
0.47680020332336426,1.6763758265718098,0.24514910104838572,,,0.4768,-121.8617021276596,-117.07980040369495,1.4132978723404255,1.4442563798014043
0.4769001007080078,1.6892791700010243,0.25785810314448293,,,0.4769,-121.95478723404256,-117.19308393670799,1.4139627659574467,1.4493587917455664
0.47699999809265137,1.7093654789064225,0.26487774526849295,,,0.47700000000000004,-122.04787234042553,-117.25596001057195,1.4146276595744678,1.4543372340361942
0.477100133895874,1.7020436972720865,0.25552823493325183,,,0.4771,-122.1409574468085,-117.16615526360425,1.4152925531914893,1.4538715912755162
0.4772000312805176,1.6546680590348648,0.22698867115197432,,,0.4772,-122.2340425531915,-116.93823234375559,1.4159574468085105,1.4454953058926958
0.47730016708374023,1.6284776486661896,0.2010014800667053,,,0.4773,-122.32712765957447,-116.73238920108395,1.4166223404255318,1.4385253320692972
0.4774000644683838,1.6447811054377897,0.21102173992753706,,,0.4774,-122.42021276595744,-116.93339228159184,1.4172872340425533,1.439314007292304
0.47750020027160645,1.6762701297744635,0.23583090293950748,,,0.47750000000000004,-122.5132978723404,-117.23039973216318,1.4179521276595743,1.4453115615749539
0.47760009765625,1.7003446920047018,0.25316206999686175,,,0.4776,-122.60638297872342,-117.44281263138656,1.4186170212765956,1.450726408106888
0.47769999504089355,1.7032339681838773,0.26126531951256277,,,0.4777,-122.69946808510639,-117.54554278373165,1.4192819148936169,1.4543307780489263
0.4778001308441162,1.6976525864388763,0.25049550981285057,,,0.4778,-122.79255319148936,-117.47055219260658,1.4199468085106384,1.454847586689945
0.47790002822875977,1.6598288637317056,0.2192212572734621,,,0.4779,-122.88563829787235,-117.27386015346448,1.4206117021276594,1.447472467967092
0.4780001640319824,1.6161906533314734,0.1902295843269569,,,0.47800000000000004,-122.97872340425532,-117.0295428878883,1.421276595744681,1.4391339380846564
0.478100061416626,1.6270650343031074,0.18555728465932472,,,0.4781,-123.07180851063829,-117.1060466191268,1.4219414893617022,1.438699998199113
0.47820019721984863,1.6537959367095143,0.210498700096148,,,0.4782,-123.16489361702126,-117.36345888429415,1.4226063829787232,1.4435349180052133
0.4783000946044922,1.6840933589272087,0.23697076246205082,,,0.4783,-123.25797872340425,-117.67156899585314,1.4232712765957447,1.4510352211661608
0.47839999198913574,1.7110948685618597,0.2563643580111761,,,0.4784,-123.35106382978724,-117.89791269001361,1.4239361702127658,1.457708584884285
0.4785001277923584,1.718491907299881,0.2629077276531322,,,0.47850000000000004,-123.44414893617022,-118.07471092482504,1.4246010638297872,1.4613154523188074
0.47860002517700195,1.706443967580594,0.23788796984632296,,,0.4786,-123.53723404255321,-117.97548662202023,1.4252659574468085,1.4594477595004274
0.4787001609802246,1.6571392266701572,0.2082185152667093,,,0.4787,-123.63031914893617,-117.74650162008201,1.4259308510638298,1.4520863341070491
0.47880005836486816,1.6478289637858896,0.19470388492245827,,,0.4788,-123.72340425531914,-117.74060377111927,1.4265957446808508,1.4499769975708816
0.4789001941680908,1.6687025839984662,0.19735491818515646,,,0.4789,-123.81648936170212,-117.9483021423425,1.4272606382978723,1.4514515775106598
0.4790000915527344,1.6964533502532595,0.22314642613277016,,,0.47900000000000004,-123.90957446808511,-118.29352567277581,1.4279255319148936,1.4571798666628237
0.47909998893737793,1.7165123084810776,0.2487592789045367,,,0.4791,-124.00265957446808,-118.59188484304472,1.4285904255319148,1.4639591014243256
0.4792001247406006,1.7542649858817108,0.2633935705468704,,,0.4792,-124.09574468085106,-118.91414534065964,1.429255319148936,1.4713407573966255
0.47930002212524414,1.7450882166171544,0.25908062183994607,,,0.4793,-124.18882978723404,-118.99730353453042,1.4299202127659572,1.4717733816834178
0.4794001579284668,1.7208971819772854,0.22632060440531573,,,0.4794,-124.28191489361703,-118.85181347280516,1.4305851063829786,1.4680899739140034
0.47950005531311035,1.6925562524825075,0.20028568697345886,,,0.47950000000000004,-124.375,-118.70051347522025,1.43125,1.463910753733197
0.479600191116333,1.682865702721105,0.18560763291754384,,,0.4796,-124.46808510638297,-118.68418130314629,1.4319148936170212,1.459651051774535
0.47970008850097656,1.6937443705301318,0.19111791365350403,,,0.4797,-124.56117021276596,-118.87060227186849,1.4325797872340424,1.4604679603134374
0.4797999858856201,1.7304771038793136,0.21975183310952928,,,0.4798,-124.65425531914894,-119.31447439511658,1.4332446808510637,1.4681574977965166
0.4799001216888428,1.754919332775999,0.24739687448792738,,,0.4799,-124.74734042553192,-119.64121910414394,1.433909574468085,1.4752182561328802
0.48000001907348633,1.7661996993479354,0.26067105590693546,,,0.48000000000000004,-124.84042553191489,-119.88298898149193,1.4345744680851062,1.4798606185149352
0.480100154876709,1.7565736272116543,0.246999368372958,,,0.4801,-124.93351063829788,-119.91475276617159,1.4352393617021277,1.4787918803440208
0.48020005226135254,1.7348696081202748,0.21585792243851698,,,0.4802,-125.02659574468086,-119.72645904732252,1.4359042553191488,1.475148047726392
0.4803001880645752,1.711794548862063,0.19685572334119675,,,0.4803,-125.11968085106383,-119.65485066166315,1.4365691489361703,1.471227463703756
0.48040008544921875,1.719608356866414,0.18855986350302492,,,0.4804,-125.21276595744679,-119.76610311631251,1.4372340425531913,1.4700261174401974
0.4804999828338623,1.7311304403562866,0.20686973172027548,,,0.48050000000000004,-125.30585106382978,-120.05717875535574,1.4378989361702126,1.4732533508832566
0.48060011863708496,1.7551685114070612,0.2369329364814747,,,0.4806,-125.39893617021276,-120.51433643851551,1.4385638297872338,1.4799853030562877
0.4807000160217285,1.7787141475459936,0.2571352148978696,,,0.4807,-125.49202127659575,-120.75592232255153,1.4392287234042551,1.48702065815864
0.48080015182495117,1.7828269862842965,0.2583157124150416,,,0.4808,-125.58510638297874,-120.91381580458241,1.4398936170212766,1.489185892280021
0.4809000492095947,1.768959632313669,0.23443136484961047,,,0.4809,-125.67819148936171,-120.88443065218188,1.4405585106382979,1.4863102503723078
0.4810001850128174,1.7457961850759032,0.20736849783992753,,,0.481,-125.77127659574468,-120.73549551790916,1.4412234042553191,1.4827626762893127
0.48110008239746094,1.7307925282065808,0.19053199425924036,,,0.4811,-125.86436170212765,-120.67531872638905,1.4418882978723402,1.4785424227739588
0.4811999797821045,1.7336940445127975,0.18709576120111404,,,0.4812,-125.95744680851064,-120.88516321509707,1.4425531914893617,1.4776361642331977
0.48130011558532715,1.7572573102854168,0.21139535280732896,,,0.4813,-126.05053191489361,-121.27120279646343,1.4432180851063827,1.4835475760409462
0.4814000129699707,1.781965691280116,0.24166957863885968,,,0.4814,-126.14361702127658,-121.63853556778335,1.4438829787234042,1.4915011785434207
0.48150014877319336,1.8047993079444342,0.2623648843624541,,,0.48150000000000004,-126.2367021276596,-122.00555093458874,1.4445478723404257,1.4985136794432894
0.4816000461578369,1.802026456244769,0.25979608574454605,,,0.48160000000000003,-126.32978723404256,-122.11350078951797,1.4452127659574465,1.5003243201219338
0.48170018196105957,1.7862139984581187,0.2319837326899429,,,0.4817,-126.42287234042553,-122.03192243207509,1.445877659574468,1.496866758495621
0.4818000793457031,1.760529143509596,0.2079357982420046,,,0.4818,-126.5159574468085,-121.87652647901447,1.4465425531914893,1.4933888380000255
0.4819002151489258,1.7560688888734897,0.19854063788269513,,,0.4819,-126.6090425531915,-121.8926210153593,1.4472074468085105,1.4901433046127375
0.48200011253356934,1.768721684263958,0.20638679594358225,,,0.482,-126.70212765957447,-122.18463686958106,1.4478723404255318,1.491666673323057
0.4821000099182129,1.7932190921063602,0.23542104501626618,,,0.48210000000000003,-126.79521276595744,-122.59048078046261,1.448537234042553,1.4985342509761885
0.48220014572143555,1.8178621541762805,0.2624182826722198,,,0.4822,-126.8882978723404,-122.96501498272886,1.4492021276595741,1.5076058129188097
0.4823000431060791,1.8357638841961634,0.2775940682462532,,,0.4823,-126.98138297872342,-123.2883920784996,1.4498670212765956,1.5139245981359262
0.48240017890930176,1.8201773167426456,0.2613339032333304,,,0.4824,-127.07446808510639,-123.24522474980445,1.450531914893617,1.511558963699459
0.4825000762939453,1.8040124765788308,0.2325531191573313,,,0.48250000000000004,-127.16755319148936,-123.10267211038006,1.4511968085106381,1.5069372091042383
0.48260021209716797,1.779529179389671,0.21201676265485653,,,0.48260000000000003,-127.26063829787235,-123.02768301326982,1.4518617021276596,1.5013874442304456
0.4827001094818115,1.7752490852405622,0.200415617467418,,,0.4827,-127.35372340425532,-123.06346373160002,1.4525265957446807,1.4979677393994468
0.4828000068664551,1.7840165193883222,0.21340692739217826,,,0.4828,-127.44680851063829,-123.3372906198508,1.453191489361702,1.5006591434667194
0.48290014266967773,1.811065891545405,0.24291372347261003,,,0.4829,-127.53989361702126,-123.77671819380096,1.4538563829787232,1.509008651052065
0.4830000400543213,1.8327059582941794,0.26452682999292415,,,0.483,-127.63297872340425,-124.07358369330791,1.4545212765957445,1.5177932840555335
0.48310017585754395,1.8330513912148214,0.2690299379876103,,,0.48310000000000003,-127.72606382978725,-124.2314800564641,1.455186170212766,1.520619803999121
0.4832000732421875,1.822086200516105,0.24969494283200624,,,0.4832,-127.81914893617021,-124.25686763820931,1.4558510638297872,1.517659666723172
0.48330020904541016,1.8050820542622146,0.22380360636022645,,,0.4833,-127.91223404255321,-124.1492111435787,1.4565159574468085,1.5121157138494181
0.4834001064300537,1.7768452147369052,0.2055068767325572,,,0.4834,-128.00531914893617,-124.02180210531095,1.4571808510638296,1.5063861523793203
0.48350000381469727,1.7846744237136465,0.1996891233902399,,,0.48350000000000004,-128.09840425531914,-124.15497284030486,1.457845744680851,1.505414825824745
0.4836001396179199,1.8085607832521395,0.2192075102507774,,,0.48360000000000003,-128.19148936170214,-124.52271662409055,1.458510638297872,1.5105580445205573
0.4837000370025635,1.8237227429567875,0.2462210374354968,,,0.4837,-128.2845744680851,-124.87763941212363,1.4591755319148936,1.5183575700362102
0.48380017280578613,1.83713086757087,0.26308803049890095,,,0.4838,-128.37765957446808,-125.16979843566357,1.4598404255319148,1.5247439958711804
0.4839000701904297,1.8438750789567289,0.26089465184854355,,,0.4839,-128.47074468085106,-125.28664282901113,1.4605053191489359,1.528494566108439
0.48400020599365234,1.8414221741645493,0.25135634295184583,,,0.484,-128.56382978723406,-125.34351369596415,1.4611702127659574,1.526979900051067
0.4841001033782959,1.8159154543341682,0.22394893020604956,,,0.48410000000000003,-128.65691489361703,-125.22638027434752,1.4618351063829786,1.5204459237953283
0.48420000076293945,1.7945932142812402,0.19853657461525667,,,0.4842,-128.75,-125.07100012517012,1.4625,1.512885179103288
0.4843001365661621,1.8028720361652115,0.19590438495521978,,,0.4843,-128.84308510638297,-125.19853620504415,1.4631648936170212,1.5125785879066285
0.48440003395080566,1.8171863746597998,0.22120153555501282,,,0.4844,-128.93617021276594,-125.5906679499823,1.4638297872340424,1.5188782416113427
0.4845001697540283,1.8399339451636418,0.24576439206029133,,,0.48450000000000004,-129.02925531914894,-125.96946496609293,1.4644946808510637,1.5277218146258444
0.4846000671386719,1.8469222356094193,0.25759655843601476,,,0.48460000000000003,-129.12234042553192,-126.21837569614884,1.465159574468085,1.5326959826597335
0.48470020294189453,1.8506029106518156,0.25400952899374224,,,0.4847,-129.2154255319149,-126.30293331821228,1.4658244680851062,1.5346206384425505
0.4848001003265381,1.8365600030759806,0.23970569432081762,,,0.4848,-129.30851063829786,-126.23651347732132,1.4664893617021275,1.5318334103654971
0.48489999771118164,1.8102085518804294,0.21438040876159759,,,0.4849,-129.40159574468086,-126.1104893641785,1.467154255319149,1.5257900345382507
0.4850001335144043,1.8054363708922665,0.19375709460768978,,,0.485,-129.49468085106383,-126.04028171842926,1.46781914893617,1.5211489506485758
0.48510003089904785,1.811034595565389,0.20261566658143595,,,0.48510000000000003,-129.5877659574468,-126.2466154717532,1.4684840425531913,1.5225389576341475
0.4852001667022705,1.8381154996846434,0.22922817729504735,,,0.4852,-129.68085106382978,-126.69403824361551,1.4691489361702126,1.5306435271631975
0.48530006408691406,1.8551547003590871,0.24874424724409944,,,0.4853,-129.77393617021275,-126.99098790129794,1.4698138297872338,1.537697722787326
0.4854001998901367,1.8612494606047072,0.25846091011169764,,,0.4854,-129.86702127659575,-127.19676237305903,1.4704787234042551,1.5423328728134709
0.4855000972747803,1.8624571024201129,0.2541174609124925,,,0.48550000000000004,-129.96010638297872,-127.27705021329844,1.4711436170212766,1.5431576417983253
0.48559999465942383,1.8511072125309915,0.23592384487793466,,,0.48560000000000003,-130.05319148936172,-127.21029607174944,1.4718085106382979,1.5399210569924415
0.4857001304626465,1.82505830590055,0.2074240920997107,,,0.4857,-130.1462765957447,-127.03527003751401,1.4724734042553191,1.5324519542158161
0.48580002784729004,1.8241354311111393,0.18625473984102364,,,0.4858,-130.23936170212767,-126.95999165211,1.4731382978723404,1.5271193657363997
0.4859001636505127,1.8345444228764842,0.19699433756406687,,,0.4859,-130.33244680851064,-127.19662298966318,1.4738031914893615,1.529566114267366
0.48600006103515625,1.8480146801920405,0.2233320041144787,,,0.486,-130.4255319148936,-127.59811810106764,1.474468085106383,1.5366275832820013
0.4861001968383789,1.859012947975686,0.24188791953276667,,,0.48610000000000003,-130.51861702127658,-127.8785744540389,1.4751329787234044,1.542891844688903
0.48620009422302246,1.860553234249604,0.2461730826195933,,,0.4862,-130.61170212765958,-127.99417209662931,1.4757978723404253,1.545451651908604
0.486299991607666,1.8620752087034058,0.23823466473271865,,,0.4863,-130.70478723404256,-128.03908181170436,1.4764627659574465,1.5457589543608732
0.48640012741088867,1.8486571766991897,0.21641038900984141,,,0.4864,-130.79787234042553,-127.94177745983706,1.477127659574468,1.5412448742731562
0.4865000247955322,1.8217971481804074,0.19163726837570308,,,0.48650000000000004,-130.89095744680853,-127.69098667723154,1.4777925531914893,1.534325628423108
0.4866001605987549,1.8315917016879752,0.17873734082120596,,,0.48660000000000003,-130.98404255319147,-127.7323935189549,1.4784574468085105,1.5320482156280977
0.48670005798339844,1.8457796634054795,0.1942679444847611,,,0.4867,-131.07712765957447,-128.00942423659086,1.4791223404255318,1.536276055531853
0.4868001937866211,1.8511620582325463,0.2186940214334549,,,0.4868,-131.17021276595747,-128.336708704561,1.4797872340425533,1.5414615217649221
0.48690009117126465,1.8615651546484424,0.2366830387912448,,,0.4869,-131.26329787234042,-128.60166205081566,1.4804521276595746,1.5467213197072691
0.4869999885559082,1.8542154702645968,0.23933580776942334,,,0.487,-131.35638297872342,-128.6969070985406,1.4811170212765958,1.5474839534614537
0.48710012435913086,1.848586961551744,0.21881823145953241,,,0.48710000000000003,-131.44946808510642,-128.58762419401288,1.4817819148936169,1.5451957910618852
0.4872000217437744,1.824833703248834,0.1922166874938422,,,0.4872,-131.54255319148936,-128.34186172618524,1.4824468085106384,1.5389129040242067
0.48730015754699707,1.8182470542214801,0.16861445037163625,,,0.4873,-131.63563829787236,-128.18896517571903,1.4831117021276594,1.5328765732166802
0.4874000549316406,1.8322927258958372,0.1650260684062333,,,0.4874,-131.7287234042553,-128.29516600587914,1.4837765957446807,1.53304723859636
0.4875001907348633,1.8334076738608458,0.1897219830640853,,,0.4875,-131.82180851063828,-128.63247635489716,1.484441489361702,1.537940494703906
0.48760008811950684,1.8501699576809028,0.21793476010925275,,,0.48760000000000003,-131.91489361702128,-129.01605766850798,1.4851063829787232,1.545738320211581
0.4876999855041504,1.855793512398425,0.23697322456447834,,,0.4877,-132.00797872340425,-129.2677471130658,1.4857712765957447,1.5508940016683157
0.48780012130737305,1.851794867732845,0.2299725213481661,,,0.4878,-132.10106382978725,-129.3276804929763,1.486436170212766,1.5509621299083174
0.4879000186920166,1.8421107692102858,0.20304637145818616,,,0.4879,-132.19414893617022,-129.15391008729515,1.4871010638297872,1.5452864520306775
0.48800015449523926,1.832120551497984,0.18104187196666305,,,0.488,-132.2872340425532,-128.98764296617938,1.4877659574468085,1.541289319650401
0.4881000518798828,1.840372736880781,0.16906280545555574,,,0.48810000000000003,-132.38031914893617,-128.99891483394217,1.4884308510638298,1.5398537889504784
0.48820018768310547,1.843301989515666,0.1783032367567277,,,0.4882,-132.47340425531917,-129.195373655627,1.4890957446808508,1.5420505156633413
0.488300085067749,1.8578296167176422,0.20832662720887987,,,0.4883,-132.5664893617021,-129.64027106377938,1.4897606382978723,1.5487222636668843
0.4883999824523926,1.858593752339307,0.23136496107024807,,,0.4884,-132.6595744680851,-129.90294278288087,1.4904255319148936,1.5549486859389388
0.48850011825561523,1.8644078187064843,0.2430065030100954,,,0.4885,-132.75265957446808,-130.07662246923223,1.4910904255319148,1.5593196953468869
0.4886000156402588,1.8585460857963019,0.23537946142007204,,,0.48860000000000003,-132.84574468085106,-130.12350476813515,1.491755319148936,1.5589960563671865
0.48870015144348145,1.8468843343934362,0.21059347657813782,,,0.4887,-132.93882978723406,-129.94803568733954,1.4924202127659574,1.5529275172052404
0.488800048828125,1.8366461423978393,0.18215615086150846,,,0.4888,-133.031914893617,-129.77769493319454,1.4930851063829786,1.5464827551464186
0.48890018463134766,1.844046455017402,0.16379458217683807,,,0.4889,-133.125,-129.7291619145849,1.49375,1.543691177062694
0.4890000820159912,1.8496533405512157,0.17597868052785093,,,0.489,-133.218085106383,-129.94629440614773,1.4944148936170212,1.5467946053488395
0.48909997940063477,1.8468008437296966,0.20446845164863953,,,0.48910000000000003,-133.31117021276594,-130.26529540422158,1.4950797872340424,1.5528293762935956
0.4892001152038574,1.8545131394879129,0.22722761194648833,,,0.4892,-133.40425531914894,-130.59559128132685,1.495744680851064,1.5592505351907324
0.489300012588501,1.8696295427867253,0.23536812595232598,,,0.4893,-133.49734042553192,-130.81856479349267,1.496409574468085,1.56368045562555
0.48940014839172363,1.8677190195890436,0.22143087342299297,,,0.4894,-133.5904255319149,-130.78786906804754,1.4970744680851062,1.5617810797977623
0.4895000457763672,1.8462259204820355,0.19620495219597245,,,0.4895,-133.6835106382979,-130.53225858459385,1.4977393617021275,1.5544233142971158
0.48960018157958984,1.8390445046025818,0.1740859470407478,,,0.48960000000000004,-133.77659574468083,-130.41898198716228,1.4984042553191488,1.5498890687828868
0.4897000789642334,1.8394407254309488,0.169771517459632,,,0.4897,-133.86968085106383,-130.44030320048708,1.49906914893617,1.5485428359857192
0.48980021476745605,1.8460020650826108,0.19366686896831334,,,0.4898,-133.9627659574468,-130.7444762004532,1.4997340425531913,1.552756721121401
0.4899001121520996,1.8561442006305695,0.22199814566620446,,,0.4899,-134.05585106382978,-131.13150660321529,1.5003989361702126,1.5610809251310251
0.49000000953674316,1.8622959949846962,0.2390497126403876,,,0.49,-134.14893617021275,-131.36498307654307,1.5010638297872338,1.5662094413260776
0.4901001453399658,1.8671633453535643,0.23786895990376178,,,0.49010000000000004,-134.24202127659575,-131.41851419309577,1.5017287234042553,1.5680178712664172
0.4902000427246094,1.8713107528361155,0.21725469570450903,,,0.4902,-134.33510638297872,-131.36227709189134,1.5023936170212764,1.5656329479062638
0.49030017852783203,1.8506717050449153,0.192508458735231,,,0.4903,-134.42819148936172,-131.1451635433779,1.5030585106382979,1.556770722896665
0.4904000759124756,1.8495815948168957,0.16888144244453274,,,0.4904,-134.5212765957447,-130.98377730272045,1.503723404255319,1.5507857092281083
0.49050021171569824,1.848771806525838,0.17049050946258706,,,0.4905,-134.61436170212767,-131.0684217530616,1.5043882978723402,1.5508403580200558
0.4906001091003418,1.854571921813947,0.19616579145987614,,,0.49060000000000004,-134.70744680851064,-131.45343378169113,1.5050531914893617,1.557258527024082
0.49070000648498535,1.8632515316044498,0.21990575259448833,,,0.4907,-134.80053191489358,-131.78120347932355,1.505718085106383,1.5644862027720638
0.490800142288208,1.8709352773464465,0.23085308116431102,,,0.4908,-134.89361702127658,-131.94102357784348,1.5063829787234042,1.569588289283
0.49090003967285156,1.8719858857056353,0.22507887455999187,,,0.4909,-134.98670212765958,-131.94861994684413,1.5070478723404253,1.5709186001429474
0.4910001754760742,1.8635894417998622,0.2063777760369812,,,0.491,-135.07978723404253,-131.83060242801812,1.5077127659574467,1.5646117341798427
0.4911000728607178,1.8517245116827752,0.18136730813742755,,,0.49110000000000004,-135.17287234042553,-131.63907593139513,1.5083776595744678,1.5579132481027418
0.49120020866394043,1.8532145079544717,0.16311374129372322,,,0.4912,-135.26595744680853,-131.5278982984219,1.5090425531914893,1.5544626492491416
0.491300106048584,1.8608819255016602,0.17637550961462736,,,0.4913,-135.35904255319147,-131.73784794253035,1.5097074468085103,1.5564828856704989
0.49140000343322754,1.8623889671050151,0.2019881481935448,,,0.4914,-135.45212765957447,-132.06794397239494,1.5103723404255318,1.5630645985608274
0.4915001392364502,1.866590336923743,0.2214684208521223,,,0.4915,-135.54521276595747,-132.35736016393705,1.5110372340425533,1.5689459750046244
0.49160003662109375,1.8683182112232595,0.2272808888311509,,,0.49160000000000004,-135.63829787234042,-132.4682567712212,1.5117021276595743,1.5720831984003873
0.4917001724243164,1.873757265131156,0.21539595805002348,,,0.4917,-135.73138297872342,-132.46404523704754,1.5123670212765956,1.5716440948099992
0.49180006980895996,1.8682309604005773,0.1915626052861036,,,0.4918,-135.82446808510642,-132.27955303846645,1.513031914893617,1.5654021460420577
0.4919002056121826,1.8564876228229956,0.16292578089835436,,,0.4919,-135.91755319148936,-132.0058842214629,1.5136968085106381,1.5569135142424397
0.49200010299682617,1.878618703848386,0.14919137029837862,,,0.492,-136.01063829787233,-132.03117248478608,1.5143617021276596,1.5562129333943784
0.4921000003814697,1.8796204180304925,0.17109396750489736,,,0.49210000000000004,-136.1037234042553,-132.3249811435471,1.5150265957446807,1.5607022285002257
0.4922001361846924,1.8679157166324376,0.20310144898836113,,,0.4922,-136.19680851063828,-132.66691828047465,1.5156914893617017,1.5670320262258541
0.49230003356933594,1.872274870564451,0.2245228095392667,,,0.4923,-136.28989361702128,-132.9584298345255,1.5163563829787232,1.5736986664285422
0.4924001693725586,1.8725928371365854,0.22823236035418382,,,0.4924,-136.38297872340425,-133.0327791441004,1.5170212765957447,1.5765256823885296
0.49250006675720215,1.8642698071168267,0.20951598490586917,,,0.4925,-136.47606382978725,-132.91238887723756,1.517686170212766,1.5724887665241238
0.4926002025604248,1.852210613556053,0.18200550968997406,,,0.49260000000000004,-136.56914893617022,-132.68421849171648,1.5183510638297872,1.5650337186839391
0.49270009994506836,1.8446264200620996,0.1621414105649829,,,0.4927,-136.6622340425532,-132.50961759547658,1.5190159574468085,1.559502004308858
0.4927999973297119,1.8605555074472495,0.15562812452481148,,,0.4928,-136.75531914893617,-132.59825866255755,1.5196808510638296,1.5607251582910628
0.49290013313293457,1.864728380379721,0.17697301041313093,,,0.4929,-136.84840425531917,-132.9141592336265,1.520345744680851,1.5655613091151974
0.4930000305175781,1.8641137662338,0.20594795077664396,,,0.493,-136.9414893617021,-133.24718559425008,1.5210106382978723,1.5714898844763316
0.4931001663208008,1.8718559764816782,0.22176862939095912,,,0.4931,-137.0345744680851,-133.4814852548691,1.5216755319148936,1.577213960852128
0.49320006370544434,1.8662587923787104,0.21766720354283628,,,0.4932,-137.12765957446808,-133.5172976537493,1.5223404255319148,1.5767769815241222
0.493300199508667,1.8619168870746867,0.1962658138215862,,,0.4933,-137.22074468085106,-133.35903910939592,1.523005319148936,1.5730424687725302
0.49340009689331055,1.8509455925961928,0.16957652149914593,,,0.4934,-137.31382978723406,-133.10985697364018,1.5236702127659574,1.5659664360163996
0.4934999942779541,1.8628530554619405,0.15128436692741884,,,0.4935,-137.406914893617,-133.05850664197322,1.5243351063829786,1.562671278020126
0.49360013008117676,1.8608087739213597,0.1527548826220143,,,0.49360000000000004,-137.5,-133.12590167570596,1.525,1.5635821386393776
0.4937000274658203,1.8674829673906155,0.18320202446396266,,,0.4937,-137.59308510638297,-133.61003894669983,1.5256648936170212,1.5713844196857705
0.49380016326904297,1.8665221348495837,0.21710098476113032,,,0.4938,-137.68617021276594,-133.96347879175494,1.5263297872340427,1.5787814076391908
0.4939000606536865,1.8718422008373532,0.2311741540467371,,,0.4939,-137.77925531914894,-134.18162614723758,1.5269946808510637,1.5846168044382773
0.4940001964569092,1.8758090383164985,0.22657109984514445,,,0.494,-137.87234042553192,-134.28709256046895,1.527659574468085,1.5854548365355525
0.49410009384155273,1.8646493952897438,0.20555469455989342,,,0.4941,-137.9654255319149,-134.08826020843622,1.5283244680851062,1.5798538887939473
0.4941999912261963,1.8535997808362787,0.1808829234129314,,,0.49420000000000003,-138.0585106382979,-133.8817738840963,1.5289893617021275,1.5731329119060788
0.49430012702941895,1.8671288117940936,0.16706366942345224,,,0.4943,-138.15159574468083,-133.93390522341147,1.5296542553191488,1.5719873957054824
0.4944000244140625,1.8705519119538376,0.18027651849505189,,,0.4944,-138.2446808510638,-134.18165495931845,1.53031914893617,1.5748452853443924
0.49450016021728516,1.8709427131060616,0.20647219184380627,,,0.4945,-138.3377659574468,-134.52939893911295,1.5309840425531913,1.5811548783051603
0.4946000576019287,1.8756204003166574,0.22764723408234266,,,0.49460000000000004,-138.43085106382978,-134.8081521797125,1.5316489361702126,1.5875752056980863
0.49470019340515137,1.8818786120460118,0.23093960125959623,,,0.49470000000000003,-138.52393617021275,-134.98378372249277,1.532313829787234,1.5914161196185297
0.4948000907897949,1.883511768006177,0.22326808158298483,,,0.4948,-138.61702127659575,-134.99890101603248,1.5329787234042551,1.5908731609821498
0.4948999881744385,1.8720585485527295,0.2011948540609684,,,0.4949,-138.71010638297872,-134.8254076174191,1.5336436170212764,1.5846337240569293
0.49500012397766113,1.8655018066616553,0.1732282611548474,,,0.495,-138.80319148936172,-134.62938293703482,1.534308510638298,1.575799866571018
0.4951000213623047,1.8768529333123534,0.16510009399091968,,,0.4951,-138.8962765957447,-134.69429471974806,1.5349734042553191,1.5755173788192556
0.49520015716552734,1.8790127617700072,0.18663369685763684,,,0.49520000000000003,-138.98936170212767,-135.0130553814394,1.5356382978723406,1.580676690558237
0.4953000545501709,1.8784545335431768,0.21393876612963497,,,0.4953,-139.08244680851064,-135.34494909190974,1.5363031914893617,1.586851558627941
0.49540019035339355,1.8870965978018033,0.2280944793434404,,,0.4954,-139.17553191489358,-135.6239233755395,1.5369680851063827,1.5931539852745362
0.4955000877380371,1.8862440371075284,0.2258411067467192,,,0.4955,-139.26861702127658,-135.64793983418468,1.5376329787234042,1.5954618500878033
0.49559998512268066,1.8862286324494815,0.22028615191053125,,,0.49560000000000004,-139.36170212765958,-135.63649386728625,1.5382978723404255,1.5946670208764981
0.4957001209259033,1.868104763906678,0.19986705465323987,,,0.49570000000000003,-139.45478723404253,-135.47617465948292,1.5389627659574465,1.586384073322127
0.4958000183105469,1.8751374812329231,0.17443906767220785,,,0.4958,-139.54787234042553,-135.38258445130035,1.5396276595744678,1.5809801957297664
0.49590015411376953,1.8816609824823893,0.17556375788363013,,,0.4959,-139.64095744680853,-135.46839680199454,1.5402925531914895,1.5821890346164158
0.4960000514984131,1.8782767032979941,0.19915961861287507,,,0.496,-139.73404255319147,-135.76586765801025,1.5409574468085105,1.5863410455525484
0.49610018730163574,1.881267111168155,0.22035203433658473,,,0.4961,-139.82712765957447,-136.10204388993813,1.541622340425532,1.592568825652948
0.4962000846862793,1.887585891256613,0.22339221472573334,,,0.49620000000000003,-139.92021276595747,-136.26180816049114,1.542287234042553,1.5973618154673386
0.49629998207092285,1.894813236285553,0.21651806811358973,,,0.4963,-140.01329787234042,-136.28775515104863,1.5429521276595746,1.5987732665512284
0.4964001178741455,1.8842341868465866,0.2078122739344094,,,0.4964,-140.10638297872342,-136.19393388020143,1.5436170212765958,1.5942496549131677
0.49650001525878906,1.8794972859380377,0.17946190599161907,,,0.4965,-140.19946808510642,-136.04308138188495,1.544281914893617,1.5847138783443344
0.4966001510620117,1.8906407085524122,0.16184282937679176,,,0.49660000000000004,-140.29255319148936,-135.99894465786446,1.5449468085106381,1.58158101609603
0.4967000484466553,1.8866941638983836,0.17908702586806166,,,0.49670000000000003,-140.38563829787233,-136.2518984300498,1.5456117021276594,1.5855800757833205
0.49680018424987793,1.8835591486066163,0.20557725621866416,,,0.4968,-140.4787234042553,-136.6207035240426,1.5462765957446807,1.5925703422097492
0.4969000816345215,1.8820158799515958,0.22386089455630415,,,0.4969,-140.57180851063828,-136.84476273250266,1.546941489361702,1.5986875330256831
0.49699997901916504,1.8843915724888338,0.22330937150647526,,,0.497,-140.66489361702128,-136.9235861253455,1.5476063829787234,1.6027101558937704
0.4971001148223877,1.8941105653116435,0.2169910413484786,,,0.4971,-140.75797872340425,-136.9812403098967,1.5482712765957447,1.6036756501949125
0.49720001220703125,1.8777499632606842,0.19812580651512227,,,0.49720000000000003,-140.85106382978725,-136.80113016244064,1.548936170212766,1.5961322802419873
0.4973001480102539,1.8833650082710127,0.1712501932021231,,,0.4973,-140.94414893617022,-136.65791928599714,1.5496010638297872,1.5901108511719046
0.49740004539489746,1.8943222597627778,0.1698206655655615,,,0.4974,-141.0372340425532,-136.76737304687038,1.5502659574468085,1.5913594284173522
0.4975001811981201,1.8878482783246948,0.19250710622408262,,,0.4975,-141.1303191489362,-137.08298720394853,1.5509308510638298,1.5965095416876611
0.49760007858276367,1.8844467050904283,0.21466191435520263,,,0.49760000000000004,-141.22340425531917,-137.39443825162752,1.551595744680851,1.6034644993283607
0.49770021438598633,1.8912269981516143,0.2251990354129217,,,0.49770000000000003,-141.3164893617021,-137.60897919616178,1.5522606382978723,1.6095908386517073
0.4978001117706299,1.884014575368208,0.22224749299021515,,,0.4978,-141.4095744680851,-137.6587506797941,1.5529255319148936,1.6103887334116338
0.49790000915527344,1.8773661505221007,0.208748016799629,,,0.4979,-141.50265957446808,-137.54503068669607,1.5535904255319148,1.608394109717272
0.4980001449584961,1.8707446276642543,0.18379122022043587,,,0.498,-141.59574468085106,-137.3273981064162,1.554255319148936,1.6023628122347429
0.49810004234313965,1.8848788959081944,0.16294504732186715,,,0.4981,-141.68882978723406,-137.25066609192197,1.5549202127659574,1.5970867735654652
0.4982001781463623,1.8813353994869326,0.16778840815974252,,,0.49820000000000003,-141.78191489361703,-137.34170081400032,1.5555851063829786,1.5973726799631158
0.49830007553100586,1.8779761372858679,0.19055605488886757,,,0.4983,-141.875,-137.70058602023195,1.55625,1.6041150850315593
0.4984002113342285,1.8769678295517793,0.21422059530031834,,,0.4984,-141.96808510638297,-138.03938734434945,1.5569148936170212,1.6110760176676642
0.49850010871887207,1.872204261782179,0.22067186858098423,,,0.4985,-142.06117021276594,-138.09657961048708,1.5575797872340424,1.613653450705287
0.4986000061035156,1.867599491419844,0.21311565969920146,,,0.49860000000000004,-142.15425531914894,-138.1280563599871,1.5582446808510637,1.6131337846688845
0.4987001419067383,1.865778265500323,0.19179906153195597,,,0.49870000000000003,-142.24734042553192,-137.9365522256886,1.558909574468085,1.609842184068088
0.49880003929138184,1.8556524674863009,0.16984126442582947,,,0.4988,-142.3404255319149,-137.69927874794365,1.5595744680851062,1.6050986611645714
0.4989001750946045,1.860982415165275,0.1633517888120299,,,0.4989,-142.4335106382979,-137.72094067195383,1.5602393617021275,1.6031613054217295
0.49900007247924805,1.8630628910387292,0.17488278334963123,,,0.499,-142.52659574468083,-137.98533682985226,1.5609042553191488,1.6054035855243431
0.4991002082824707,1.8700336456856541,0.19705139606113356,,,0.4991,-142.6196808510638,-138.4124445336463,1.56156914893617,1.6115541301272036
0.49920010566711426,1.87572092753907,0.21540067894248813,,,0.49920000000000003,-142.7127659574468,-138.70422617305155,1.5622340425531913,1.6184644206834493
0.4993000030517578,1.8782006755643847,0.21993826001926775,,,0.4993,-142.80585106382978,-138.88668456797365,1.5628989361702126,1.6217352089715031
0.49940013885498047,1.8802038395897265,0.21022715041645124,,,0.4994,-142.89893617021275,-138.83954058217782,1.5635638297872338,1.6213009823658056
0.499500036239624,1.8737925188868252,0.1911555984158086,,,0.4995,-142.99202127659575,-138.6527758527202,1.5642287234042551,1.618042891069911
0.4996001720428467,1.8686191362496363,0.17120600612600875,,,0.49960000000000004,-143.08510638297872,-138.47275374997534,1.5648936170212764,1.6130831439951359
0.49970006942749023,1.8610184747035765,0.1713570552517623,,,0.49970000000000003,-143.17819148936172,-138.4937294272151,1.5655585106382979,1.6105337942093207
0.4998002052307129,1.8572426191168139,0.1879155579940236,,,0.4998,-143.2712765957447,-138.7815895921898,1.566223404255319,1.613454612269156
0.49990010261535645,1.8561956762763903,0.20901505907584028,,,0.4999,-143.36436170212767,-139.13815539185092,1.5668882978723404,1.6201646927385944
0.5,1.8663980397458118,0.22266920543795998,,,0.5,-143.45744680851064,-139.40974296029384,1.5675531914893615,1.6279995802128682
0.5001001358032227,1.8658854006610344,0.223254187653441,,,0.5001,-143.55053191489358,-139.57056210600382,1.568218085106383,1.6289476239848149
0.5002000331878662,1.872232830137743,0.20880851113906077,,,0.5002,-143.64361702127658,-139.5707336857803,1.5688829787234042,1.628079854636967
0.5003001689910889,1.8688845064667101,0.18916866326715223,,,0.5003,-143.73670212765958,-139.34489105859578,1.5695478723404253,1.6244590742055551
0.5004000663757324,1.8597337021692766,0.1786979640644746,,,0.5004,-143.82978723404253,-139.2750948781538,1.5702127659574465,1.620921838669286
0.5005002021789551,1.8693299161298707,0.18042836470916865,,,0.5005000000000001,-143.92287234042553,-139.4820516726673,1.5708776595744678,1.620255233955823
0.5006000995635986,1.8722486677791295,0.19736110864547435,,,0.5006,-144.01595744680853,-139.78495097409095,1.5715425531914893,1.6248972955134662
0.5006999969482422,1.8726072795260813,0.21477054431261955,,,0.5007,-144.10904255319147,-140.05572177963504,1.5722074468085105,1.6312172286657534
0.5008001327514648,1.8735612050249162,0.22150482264114454,,,0.5008,-144.20212765957447,-140.24075188094818,1.572872340425532,1.636536636961891
0.5009000301361084,1.8717103903261831,0.21872468504783824,,,0.5009,-144.29521276595747,-140.31994795446266,1.5735372340425533,1.6364798213878542
0.501000165939331,1.8654333947592179,0.20685853164898932,,,0.501,-144.38829787234042,-140.18980502120542,1.5742021276595746,1.6371671771785128
0.5011000633239746,1.8546686162721773,0.18840842297127813,,,0.5011,-144.48138297872342,-140.0095445748755,1.5748670212765958,1.6309861631032714
0.5012001991271973,1.8622240289435275,0.17806066745925211,,,0.5012,-144.57446808510642,-140.03802860551212,1.5755319148936169,1.6254430926791759
0.5013000965118408,1.8692704092770145,0.18392554045863094,,,0.5013,-144.66755319148936,-140.2998243500998,1.5761968085106381,1.6264466020250767
0.5013999938964844,1.8715981845684568,0.1991902332092523,,,0.5014000000000001,-144.76063829787233,-140.55568903984363,1.5768617021276594,1.6310079287949542
0.501500129699707,1.8781149343223682,0.2151216048646637,,,0.5015000000000001,-144.8537234042553,-140.85293128390413,1.5775265957446807,1.6376317627206636
0.5016000270843506,1.8741063095529997,0.22239031607347484,,,0.5016,-144.9468085106383,-140.97392238518918,1.578191489361702,1.641517893778816
0.5017001628875732,1.870762697131996,0.21555689364781533,,,0.5017,-145.03989361702128,-141.02193637325777,1.5788563829787234,1.6434961783204416
0.5018000602722168,1.8698613251874363,0.20855915983212522,,,0.5018,-145.13297872340422,-140.9658024301312,1.5795212765957447,1.6419020077098643
0.5019001960754395,1.869195784465245,0.1928855355626786,,,0.5019,-145.22606382978725,-140.87764543585132,1.580186170212766,1.636407111320505
0.502000093460083,1.882218878201047,0.18130927553082365,,,0.502,-145.31914893617022,-140.99965415087695,1.5808510638297872,1.6311850413930138
0.5020999908447266,1.8906578242600252,0.1821881162925649,,,0.5021,-145.4122340425532,-141.18801889974304,1.5815159574468085,1.6310628664416718
0.5022001266479492,1.8896344083819354,0.19473594624230836,,,0.5022,-145.5053191489362,-141.43714093597026,1.5821808510638298,1.6363424634658679
0.5023000240325928,1.8842524431199104,0.20924242385061273,,,0.5023,-145.59840425531917,-141.60748487836776,1.582845744680851,1.6433082470616698
0.5024001598358154,1.875645434738343,0.21721734330574172,,,0.5024,-145.6914893617021,-141.75705281364117,1.5835106382978723,1.6480704117559
0.502500057220459,1.8727947951199042,0.21720863289962514,,,0.5025000000000001,-145.7845744680851,-141.77619590067303,1.5841755319148936,1.650873236037434
0.5026001930236816,1.865946422793271,0.20659412348027822,,,0.5026,-145.87765957446808,-141.67267948638627,1.5848404255319148,1.6449677692913478
0.5027000904083252,1.8656058875136763,0.17916539679574917,,,0.5027,-145.97074468085106,-141.46065369461067,1.585505319148936,1.6356282295695146
0.5027999877929688,1.8825262452604896,0.15899377556163813,,,0.5028,-146.06382978723403,-141.44681465014165,1.5861702127659574,1.6295053530222476
0.5029001235961914,1.8889273745088553,0.15992976488957616,,,0.5029,-146.15691489361703,-141.6005427338606,1.5868351063829786,1.6307767130397803
0.503000020980835,1.8786526644125867,0.1805380567570581,,,0.503,-146.25,-141.9002550261091,1.5875,1.636981486859019
0.5031001567840576,1.8801713037841679,0.20195209495615474,,,0.5031,-146.34308510638297,-142.21160449780916,1.5881648936170212,1.6442118200183689
0.5032000541687012,1.8791294819097473,0.1973848237486323,,,0.5032,-146.43617021276597,-142.28871193058788,1.5888297872340424,1.645250747446258
0.5033001899719238,1.8842680967923027,0.18067976700472382,,,0.5033,-146.52925531914894,-142.19384444606544,1.5894946808510637,1.6440113681643547
0.5034000873565674,1.8826923613625615,0.1675153553779658,,,0.5034000000000001,-146.62234042553192,-142.1323154789766,1.590159574468085,1.6387350834240708
0.5034999847412109,1.8950229667678196,0.15749115717559248,,,0.5035000000000001,-146.7154255319149,-142.21787872129474,1.5908244680851062,1.6346952454801627
0.5036001205444336,1.9026862879296016,0.15967997544677828,,,0.5036,-146.8085106382979,-142.44595284713446,1.5914893617021275,1.633687457119118
0.5037000179290771,1.9026281152392888,0.17768189822152547,,,0.5037,-146.90159574468083,-142.781044211951,1.5921542553191488,1.6386155415006818
0.5038001537322998,1.8965243595420525,0.2028914157552101,,,0.5038,-146.9946808510638,-143.11795090299847,1.59281914893617,1.6463810084935089
0.5039000511169434,1.8931577584768038,0.22280958437325604,,,0.5039,-147.0877659574468,-143.41876135994494,1.5934840425531913,1.6525086731591092
0.504000186920166,1.8963843151895752,0.2187263498904036,,,0.504,-147.18085106382978,-143.48906860002967,1.5941489361702126,1.6543597065419011
0.5041000843048096,1.8861278541704327,0.2011329068805391,,,0.5041,-147.27393617021275,-143.3354527271045,1.5948138297872338,1.6498878091708438
0.5041999816894531,1.8863145265288903,0.18018751985288586,,,0.5042,-147.36702127659578,-143.2135870396378,1.5954787234042551,1.6424419658848688
0.5043001174926758,1.903430707303883,0.16830272369024984,,,0.5043,-147.46010638297872,-143.30852493128756,1.5961436170212764,1.637794696532466
0.5044000148773193,1.915477750304155,0.1695429184179544,,,0.5044,-147.5531914893617,-143.55068122094212,1.5968085106382979,1.6384622297721068
0.504500150680542,1.9151157709276625,0.18522277768034212,,,0.5045000000000001,-147.6462765957447,-143.93653108466486,1.5974734042553191,1.6426295677758609
0.5046000480651855,1.9203711522818196,0.20782286857177865,,,0.5046,-147.73936170212767,-144.34372834408575,1.5981382978723404,1.6506894443556392
0.5047001838684082,1.9267314821257895,0.22097480277928996,,,0.5047,-147.83244680851064,-144.63935344219732,1.5988031914893617,1.6580560159291424
0.5048000812530518,1.919845583245256,0.22966700845580382,,,0.5048,-147.92553191489358,-144.70512729448407,1.599468085106383,1.6596919964613028
0.5048999786376953,1.9077059627787503,0.22296707199981006,,,0.5049,-148.01861702127658,-144.70003202408395,1.600132978723404,1.6553819002528793
0.505000114440918,1.9047149854734056,0.19685519441412888,,,0.505,-148.11170212765958,-144.57153834629014,1.6007978723404253,1.6489135926536305
0.5051000118255615,1.9195511073797071,0.1794999596303224,,,0.5051,-148.20478723404253,-144.57444246228613,1.6014627659574465,1.6444522289785217
0.5052001476287842,1.9301794159111474,0.18005716082664558,,,0.5052,-148.29787234042553,-144.83260160564393,1.6021276595744678,1.6457763563782626
0.5053000450134277,1.9297500501614748,0.1948477200255465,,,0.5053,-148.39095744680853,-145.1539417810819,1.6027925531914893,1.6506176295415054
0.5054001808166504,1.928107297592652,0.2110480348394645,,,0.5054000000000001,-148.48404255319147,-145.3850037289341,1.6034574468085105,1.6570784581185314
0.505500078201294,1.9266115813617526,0.2217055095292806,,,0.5055000000000001,-148.57712765957447,-145.50814805254547,1.604122340425532,1.6623429232938356
0.5056002140045166,1.9176707280307703,0.23272509430815763,,,0.5056,-148.67021276595747,-145.63786248966187,1.6047872340425533,1.660681438433484
0.5057001113891602,1.8965869208710862,0.21434194727241782,,,0.5057,-148.76329787234042,-145.46373385326416,1.6054521276595746,1.654640860174583
0.5058000087738037,1.904956917761147,0.18644718468809354,,,0.5058,-148.85638297872342,-145.28234907667175,1.6061170212765956,1.6491587434478139
0.5059001445770264,1.9243976609655495,0.17229080736591437,,,0.5059,-148.94946808510642,-145.40661170076373,1.6067819148936169,1.647255195141813
0.5060000419616699,1.9268634670736422,0.17889717430170146,,,0.506,-149.04255319148936,-145.6038178292018,1.6074468085106384,1.6488102342575794
0.5061001777648926,1.9185117502061648,0.19470219802333766,,,0.5061,-149.13563829787233,-145.8773854792566,1.6081117021276594,1.6546345079064184
0.5062000751495361,1.9177635390581609,0.20829487111284964,,,0.5062,-149.2287234042553,-146.12467021718763,1.608776595744681,1.6604997407103215
0.5063002109527588,1.9117114762442362,0.21757560809123896,,,0.5063,-149.3218085106383,-146.22979545505407,1.609441489361702,1.6634563180036335
0.5064001083374023,1.9082276038621386,0.21292510789519398,,,0.5064,-149.41489361702128,-146.25329039375413,1.6101063829787234,1.66118323387762
0.5065000057220459,1.903287418607567,0.18899941418282637,,,0.5065000000000001,-149.50797872340422,-146.07408597882983,1.6107712765957447,1.655735566423064
0.5066001415252686,1.9204374532564574,0.16667634797694023,,,0.5066,-149.60106382978725,-146.0378496411144,1.611436170212766,1.6527360915794365
0.5067000389099121,1.9337317779017804,0.16127280503980604,,,0.5067,-149.69414893617022,-146.1827514061246,1.6121010638297872,1.652423811110421
0.5068001747131348,1.927347764538543,0.1724204595971899,,,0.5068,-149.7872340425532,-146.35653658742598,1.6127659574468085,1.6548089215750101
0.5069000720977783,1.9270647655866415,0.19050523916512613,,,0.5069,-149.8803191489362,-146.69583441350784,1.6134308510638298,1.6624422252312543
0.507000207901001,1.9188535131089788,0.20584808265383658,,,0.507,-149.97340425531917,-146.9041561556353,1.614095744680851,1.6676232130484199
0.5071001052856445,1.9106550697586993,0.21551406371597287,,,0.5071,-150.0664893617021,-147.0258643051337,1.6147606382978723,1.6701540374911565
0.5072000026702881,1.9147701175534484,0.2006775165944674,,,0.5072,-150.1595744680851,-146.95707822156157,1.6154255319148936,1.6675535165279405
0.5073001384735107,1.9212830822354767,0.1734218663863312,,,0.5073,-150.25265957446808,-146.74953222789503,1.6160904255319148,1.661095148483504
0.5074000358581543,1.9398876904058764,0.1540758416635408,,,0.5074,-150.34574468085106,-146.73366233659496,1.616755319148936,1.6571369162485403
0.507500171661377,1.9511117987479911,0.15279783243866765,,,0.5075000000000001,-150.43882978723403,-146.8495712071766,1.6174202127659574,1.6582892269332634
0.5076000690460205,1.9427982989920558,0.16780222300488942,,,0.5076,-150.53191489361703,-147.14208748642235,1.6180851063829786,1.6621902145658822
0.5077002048492432,1.9326645983923048,0.18539602224112514,,,0.5077,-150.625,-147.3422533785756,1.61875,1.6666308630369502
0.5078001022338867,1.9193987679872524,0.19566676585415524,,,0.5078,-150.71808510638297,-147.47274682324274,1.6194148936170212,1.6683022553944824
0.5078999996185303,1.8954734592677376,0.18790158570438373,,,0.5079,-150.81117021276597,-147.32620735266048,1.6200797872340424,1.665793645503942
0.5080001354217529,1.8925863514468797,0.1727781828619358,,,0.508,-150.90425531914894,-147.17617713985243,1.6207446808510637,1.6633335337124975
0.5081000328063965,1.8977939704163227,0.1569552418544251,,,0.5081,-150.99734042553192,-147.0577673814995,1.621409574468085,1.6621229406747475
0.5082001686096191,1.9069170238424542,0.1480121281378312,,,0.5082,-151.0904255319149,-147.08521848438295,1.6220744680851062,1.6591938220691211
0.5083000659942627,1.921929019312116,0.15479123205321632,,,0.5083,-151.1835106382979,-147.3834876662748,1.6227393617021275,1.6613748670318451
0.5084002017974854,1.9195632945576806,0.16975969789144355,,,0.5084,-151.27659574468083,-147.65219961972653,1.6234042553191488,1.6662348826407969
0.5085000991821289,1.9143539745078735,0.18840972871216335,,,0.5085000000000001,-151.3696808510638,-147.95121278411114,1.62406914893617,1.6716245691731877
0.5085999965667725,1.9094940522036217,0.19652399852184366,,,0.5086,-151.4627659574468,-148.13210580062167,1.6247340425531913,1.6742817426401542
0.5087001323699951,1.906540616236667,0.18254614296248858,,,0.5087,-151.55585106382978,-148.02186055284395,1.6253989361702126,1.6719178935182017
0.5088000297546387,1.906093842644265,0.16217811056654896,,,0.5088,-151.64893617021275,-147.7885736734314,1.6260638297872338,1.6687143246603549
0.5089001655578613,1.9138253941640773,0.14806536173843612,,,0.5089,-151.74202127659578,-147.7161505601544,1.6267287234042551,1.6651579484877452
0.5090000629425049,1.9238896705087014,0.14871812892971106,,,0.509,-151.83510638297872,-147.9201656371513,1.6273936170212764,1.6644437151239284
0.5091001987457275,1.9126496948965304,0.1617113647672221,,,0.5091,-151.9281914893617,-148.15671619798277,1.6280585106382979,1.6668944894632887
0.5092000961303711,1.9016513361252698,0.18211104590910737,,,0.5092,-152.0212765957447,-148.4546757771436,1.6287234042553191,1.6732181383477407
0.5092999935150146,1.8965815845068001,0.20124614019748865,,,0.5093,-152.11436170212767,-148.75092080064545,1.6293882978723404,1.6793925899983018
0.5094001293182373,1.8900473814867007,0.20820445115831193,,,0.5094,-152.20744680851064,-148.88371129170986,1.6300531914893617,1.6811552933794134
0.5095000267028809,1.8909262112982503,0.19025697178906498,,,0.5095000000000001,-152.3005319148936,-148.7424929698763,1.6307180851063827,1.6778120905425387
0.5096001625061035,1.8985173225664953,0.1649424593560418,,,0.5096,-152.39361702127658,-148.5608275195323,1.631382978723404,1.6735660246326927
0.5097000598907471,1.9130542249172622,0.1518788506575367,,,0.5097,-152.48670212765958,-148.59949926860767,1.6320478723404253,1.670930297882428
0.5098001956939697,1.923089561232245,0.15100907368941427,,,0.5098,-152.57978723404253,-148.83453292267342,1.6327127659574465,1.6716794783914932
0.5099000930786133,1.9172029788353993,0.1669999898388409,,,0.5099,-152.67287234042553,-149.1332309094119,1.6333776595744678,1.675806204778525
0.5099999904632568,1.9035844217061761,0.18748451213028727,,,0.51,-152.76595744680853,-149.3652236925435,1.6340425531914893,1.681563309824079
0.5101001262664795,1.9001851453662495,0.2041975003672755,,,0.5101,-152.85904255319147,-149.61535205436743,1.6347074468085105,1.6889429248057282
0.510200023651123,1.8930852095267652,0.21180175747603555,,,0.5102,-152.95212765957447,-149.74173638048595,1.635372340425532,1.6916860242640221
0.5103001594543457,1.8812758438166244,0.19884326644031494,,,0.5103,-153.04521276595747,-149.58575899933288,1.6360372340425533,1.6853131761083155
0.5104000568389893,1.8933504453740975,0.17265854467781075,,,0.5104,-153.13829787234042,-149.4567668349868,1.6367021276595746,1.6786594027185733
0.5105001926422119,1.9119312709889957,0.15467938053025207,,,0.5105000000000001,-153.23138297872342,-149.47401734693102,1.6373670212765956,1.6742802253986404
0.5106000900268555,1.9207959753447574,0.15533383060826828,,,0.5106,-153.3244680851064,-149.69907187127052,1.638031914893617,1.6752353280910544
0.510699987411499,1.9181122021374335,0.17007580377028722,,,0.5107,-153.41755319148936,-149.99315184112015,1.6386968085106384,1.6802864614156368
0.5108001232147217,1.9128392253003221,0.1904026555644579,,,0.5108,-153.51063829787233,-150.3215533589017,1.6393617021276594,1.6868678437863824
0.5109000205993652,1.9150440462103038,0.20967454277419917,,,0.5109,-153.6037234042553,-150.59695814516783,1.6400265957446807,1.696344366872802
0.5110001564025879,1.8989547319440059,0.2188180230250232,,,0.511,-153.6968085106383,-150.6908375063398,1.640691489361702,1.6974405694254597
0.5111000537872314,1.8867393817064393,0.20504918461779278,,,0.5111,-153.78989361702128,-150.51234348508794,1.6413563829787234,1.6897221277913745
0.5112001895904541,1.896910805726544,0.17692725283165706,,,0.5112,-153.88297872340425,-150.37229236555447,1.6420212765957447,1.6839135074086282
0.5113000869750977,1.9168038350074335,0.16042013009015724,,,0.5113,-153.97606382978722,-150.4223683831288,1.642686170212766,1.681306489432598
0.5113999843597412,1.9226233217297704,0.1601383972418964,,,0.5114,-154.06914893617022,-150.57782071699987,1.6433510638297872,1.6819345765524107
0.5115001201629639,1.9204323556474652,0.17353151617539037,,,0.5115000000000001,-154.1622340425532,-150.86401292387126,1.6440159574468085,1.686592695532959
0.5116000175476074,1.9124728670301843,0.18829834059827344,,,0.5116,-154.2553191489362,-151.07875559583923,1.6446808510638298,1.6927591163317626
0.5117001533508301,1.9020605500721661,0.2044478745130853,,,0.5117,-154.34840425531917,-151.30093882680413,1.645345744680851,1.699858877853064
0.5118000507354736,1.8971813778793583,0.20431252796721766,,,0.5118,-154.4414893617021,-151.3128899378601,1.6460106382978723,1.6991696753105152
0.5119001865386963,1.8969313480543941,0.18264878235985454,,,0.5119,-154.5345744680851,-151.14241629354967,1.6466755319148936,1.6908401834880409
0.5120000839233398,1.9180562686010676,0.1612655617612198,,,0.512,-154.62765957446805,-151.13542831261552,1.6473404255319148,1.6846242690890818
0.5120999813079834,1.9315710290271333,0.15534605766987464,,,0.5121,-154.72074468085106,-151.2439251229149,1.648005319148936,1.6831188353507802
0.512200117111206,1.927564649644493,0.1637789517436406,,,0.5122,-154.81382978723403,-151.43915375224978,1.6486702127659574,1.6859274106670943
0.5123000144958496,1.9238082049116885,0.1791984133418038,,,0.5123,-154.90691489361703,-151.67611399585064,1.6493351063829786,1.692823103919792
0.5124001502990723,1.907140490150479,0.19745400477123798,,,0.5124,-155.0,-151.9102100021048,1.65,1.697075976725538
0.5125000476837158,1.8925160122685596,0.2001667200893223,,,0.5125,-155.09308510638297,-151.9078029578913,1.6506648936170212,1.6963608259346499
0.5126001834869385,1.8844864414286355,0.182769233148199,,,0.5126000000000001,-155.18617021276594,-151.65915712166816,1.6513297872340424,1.6933801625185323
0.512700080871582,1.8937079147865492,0.16056491078825844,,,0.5127,-155.27925531914894,-151.4749139712445,1.6519946808510637,1.6874486171912926
0.5127999782562256,1.9140280745936906,0.14754566421554247,,,0.5128,-155.37234042553192,-151.58815316366614,1.652659574468085,1.6829689440780884
0.5129001140594482,1.9189469702178525,0.1481015368737238,,,0.5129,-155.4654255319149,-151.7722398216164,1.6533244680851062,1.6839415338394341
0.5130000114440918,1.9191469180397935,0.16352592545201988,,,0.513,-155.5585106382979,-152.12646090506914,1.6539893617021275,1.6910073298356065
0.5131001472473145,1.9066837522833442,0.183280526847769,,,0.5131,-155.65159574468083,-152.44552002489533,1.6546542553191488,1.6977375215482704
0.513200044631958,1.9001885359526944,0.20166996913302493,,,0.5132,-155.7446808510638,-152.7339382662269,1.65531914893617,1.702510034002128
0.5133001804351807,1.8932340921598112,0.19620237447266808,,,0.5133,-155.83776595744683,-152.7275192437511,1.6559840425531913,1.7021209138177418
0.5134000778198242,1.8963116587219668,0.1777753130877708,,,0.5134,-155.93085106382978,-152.57194240649252,1.6566489361702126,1.6995590591562988
0.5135002136230469,1.908298810537122,0.16187617851489028,,,0.5135000000000001,-156.02393617021278,-152.51728504213457,1.6573138297872338,1.6944927040871036
0.5136001110076904,1.9226364692804108,0.1569750749685542,,,0.5136000000000001,-156.11702127659575,-152.6699025036023,1.6579787234042551,1.6912805048104649
0.513700008392334,1.9215102608684185,0.16681028464968506,,,0.5137,-156.21010638297872,-152.954693143769,1.6586436170212764,1.6950604785416032
0.5138001441955566,1.9058655450716397,0.18598739970438113,,,0.5138,-156.3031914893617,-153.26436074043323,1.6593085106382977,1.7022163742418326
0.5139000415802002,1.8965477473679537,0.2042185628962738,,,0.5139,-156.3962765957447,-153.52070396567782,1.6599734042553191,1.7085760556733878
0.5140001773834229,1.885216462407219,0.21759689970713111,,,0.514,-156.48936170212767,-153.69216749462635,1.6606382978723402,1.7141804200031472
0.5141000747680664,1.8766112096501437,0.21343812048906896,,,0.5141,-156.58244680851064,-153.630235379832,1.6613031914893615,1.7132478763036154
0.5142002105712891,1.8781983351640401,0.19289524536218558,,,0.5142,-156.6755319148936,-153.50980850731804,1.6619680851063827,1.7061932195130989
0.5143001079559326,1.8934801635533214,0.1710929342114802,,,0.5143,-156.76861702127658,-153.47511284055474,1.6626329787234042,1.7000381230350476
0.5144000053405762,1.9062840129709817,0.16627473909595444,,,0.5144,-156.86170212765958,-153.6690569263659,1.6632978723404255,1.6976209555010973
0.5145001411437988,1.9009640398023766,0.17525454347107688,,,0.5145,-156.95478723404256,-153.88934560098016,1.6639627659574467,1.7009533494064089
0.5146000385284424,1.8928701904021716,0.19117788351262976,,,0.5146000000000001,-157.04787234042556,-154.1965624188176,1.6646276595744682,1.7081030613254864
0.514700174331665,1.894649087988941,0.20731964631672578,,,0.5147,-157.14095744680853,-154.5137279572089,1.6652925531914893,1.7184647367635464
0.5148000717163086,1.8885223789885712,0.22382195758929213,,,0.5148,-157.23404255319147,-154.7501069493312,1.6659574468085103,1.7252055373620248
0.5149002075195312,1.8808140731749137,0.2238335249214991,,,0.5149,-157.32712765957444,-154.78042441258603,1.6666223404255318,1.722202928469961
0.5150001049041748,1.886541388896103,0.19792001142780524,,,0.515,-157.42021276595744,-154.63681162862986,1.667287234042553,1.7112294539178114
0.5151000022888184,1.9027914267503663,0.175500103077413,,,0.5151,-157.51329787234042,-154.59907616860383,1.6679521276595746,1.7021396451961388
0.515200138092041,1.9155169547538413,0.17109060996936398,,,0.5152,-157.60638297872342,-154.77221231091733,1.6686170212765958,1.7029187191275756
0.5153000354766846,1.9085769707900895,0.1838996092007057,,,0.5153,-157.6994680851064,-155.0555665722337,1.6692819148936169,1.7088680809881287
0.5154001712799072,1.8991898335072728,0.20061395581170632,,,0.5154,-157.79255319148936,-155.30955704542575,1.6699468085106384,1.7176339197235393
0.5155000686645508,1.8907594204720488,0.21615045164318525,,,0.5155000000000001,-157.88563829787233,-155.51163000798,1.6706117021276594,1.7268006965706864
0.5156002044677734,1.882805561470314,0.22888719820341044,,,0.5156000000000001,-157.9787234042553,-155.6815262563154,1.671276595744681,1.7288005594383271
0.515700101852417,1.87487197662445,0.2204768169016654,,,0.5157,-158.0718085106383,-155.65004603102452,1.6719414893617022,1.7234189739430632
0.5157999992370605,1.88955188997252,0.19224840004650431,,,0.5158,-158.16489361702128,-155.54593200954162,1.6726063829787232,1.7126549882670874
0.5159001350402832,1.9090991240721757,0.17206211523676757,,,0.5159,-158.25797872340425,-155.53616758687517,1.6732712765957447,1.7074386712672465
0.5160000324249268,1.920335092774671,0.17181621578620512,,,0.516,-158.35106382978722,-155.77519357032105,1.673936170212766,1.7106953835298597
0.5161001682281494,1.9112319383728162,0.18444096036693863,,,0.5161,-158.44414893617022,-156.01561651333014,1.674601063829787,1.7163040226277195
0.516200065612793,1.896587166848708,0.2017872809714552,,,0.5162,-158.53723404255317,-156.25527384994726,1.6752659574468085,1.724115921179459
0.5163002014160156,1.889193047697184,0.2196750593537789,,,0.5163,-158.6303191489362,-156.41866424722065,1.6759308510638298,1.7339415972112617
0.5164000988006592,1.8752438951410961,0.23112992486583703,,,0.5164,-158.72340425531917,-156.54874755134068,1.676595744680851,1.7366194685244027
0.5164999961853027,1.87544496148026,0.21478008602612433,,,0.5165,-158.8164893617021,-156.44153187885112,1.6772606382978723,1.7281344328024317
0.5166001319885254,1.8950944416521809,0.18417329843314761,,,0.5166000000000001,-158.9095744680851,-156.3224644370424,1.6779255319148936,1.7160339694975761
0.516700029373169,1.91138011797012,0.1684824879859925,,,0.5167,-159.00265957446808,-156.33191290648202,1.6785904255319148,1.7121597525946866
0.5168001651763916,1.9093098484386282,0.17142842114304796,,,0.5168,-159.09574468085106,-156.50266586266383,1.679255319148936,1.7144978792582939
0.5169000625610352,1.9016545933856315,0.18301300227025485,,,0.5169,-159.18882978723406,-156.7003831796614,1.6799202127659574,1.7214043981880203
0.5170001983642578,1.8919266839809403,0.19975186768846473,,,0.517,-159.28191489361703,-156.92195976818329,1.6805851063829786,1.729391735205361
0.5171000957489014,1.8812169881922811,0.21610938578409825,,,0.5171,-159.375,-157.148112219114,1.68125,1.7352322110686935
0.5171999931335449,1.8732473091794408,0.21410604757043175,,,0.5172,-159.46808510638297,-157.1148988829495,1.6819148936170212,1.73411223281515
0.5173001289367676,1.8794426940858824,0.18959282280166193,,,0.5173,-159.56117021276594,-156.89241199417944,1.6825797872340424,1.7241329062019655
0.5174000263214111,1.9033519188627566,0.16598792508687205,,,0.5174,-159.65425531914894,-156.87553701309622,1.6832446808510637,1.7159424652883026
0.5175001621246338,1.9139462352817573,0.1589440759133148,,,0.5175000000000001,-159.74734042553192,-156.9827517932024,1.683909574468085,1.7145109901301163
0.5176000595092773,1.9073980059724374,0.1675018961134142,,,0.5176000000000001,-159.8404255319149,-157.18531991509988,1.6845744680851062,1.718735288604929
0.5177001953125,1.895897427911185,0.1830801990593046,,,0.5177,-159.9335106382979,-157.42392446204676,1.6852393617021275,1.7256784829479714
0.5178000926971436,1.8858374010505543,0.20251683990496822,,,0.5178,-160.02659574468083,-157.6681040919213,1.6859042553191488,1.734040536059055
0.5178999900817871,1.8790131410453847,0.2108946703560286,,,0.5179,-160.1196808510638,-157.8356571548495,1.68656914893617,1.7383253199716822
0.5180001258850098,1.874556595910071,0.19640743830630417,,,0.518,-160.21276595744683,-157.63040475834103,1.6872340425531913,1.731692638276687
0.5181000232696533,1.895438033092699,0.17200406982064148,,,0.5181,-160.30585106382978,-157.5181296322391,1.6878989361702126,1.7228284225543573
0.518200159072876,1.9109154149121044,0.15838116120176832,,,0.5182,-160.39893617021278,-157.55466638309747,1.688563829787234,1.7187303115273587
0.5183000564575195,1.9076987184098697,0.16098898380234633,,,0.5183,-160.49202127659575,-157.70416312887775,1.6892287234042551,1.7202114854861676
0.5184001922607422,1.8997530103302278,0.1774630588770873,,,0.5184,-160.58510638297872,-158.01865746882032,1.6898936170212764,1.7269684287530782
0.5185000896453857,1.8868677756302075,0.19382624064053133,,,0.5185,-160.6781914893617,-158.22836310437089,1.6905585106382977,1.7336577363498642
0.5185999870300293,1.8792150619189898,0.20671145893318754,,,0.5186000000000001,-160.7712765957447,-158.4294484991737,1.691223404255319,1.7382242716765908
0.518700122833252,1.863860701540409,0.20434313304289262,,,0.5187,-160.86436170212767,-158.3260975736236,1.6918882978723404,1.735344074286674
0.5188000202178955,1.8717220582714142,0.1843703610016851,,,0.5188,-160.95744680851064,-158.15512849102447,1.6925531914893615,1.7300218426802412
0.5189001560211182,1.8889037613532476,0.16270546475646824,,,0.5189,-161.0505319148936,-158.06153461199034,1.6932180851063827,1.7230663767913976
0.5190000534057617,1.8987231511989588,0.15421159753899769,,,0.519,-161.14361702127658,-158.16223421043702,1.6938829787234042,1.7216119275600477
0.5191001892089844,1.8958475899723515,0.1604903955151987,,,0.5191,-161.23670212765958,-158.40158394482847,1.6945478723404253,1.724939395950854
0.5192000865936279,1.88480171691459,0.1786151558606158,,,0.5192,-161.32978723404256,-158.69325982995954,1.695212765957447,1.7320780766932475
0.5192999839782715,1.8728860801014464,0.19689169996865788,,,0.5193,-161.42287234042556,-158.96068121596977,1.695877659574468,1.7401360395415182
0.5194001197814941,1.8625467694912623,0.20795599851239868,,,0.5194,-161.51595744680853,-159.13174051262288,1.696542553191489,1.7437523999898739
0.5195000171661377,1.8624341861189575,0.20169140186559278,,,0.5195000000000001,-161.60904255319147,-159.06874164957878,1.6972074468085105,1.7425601711844005
0.5196001529693604,1.8702324075684815,0.18094953078317338,,,0.5196000000000001,-161.70212765957444,-158.96359767751585,1.6978723404255318,1.736150431780752
0.5197000503540039,1.879580924671722,0.16434350088959618,,,0.5197,-161.79521276595744,-158.9368409636944,1.6985372340425533,1.7303117101665595
0.5198001861572266,1.8842932780712256,0.16218788733076875,,,0.5198,-161.88829787234042,-159.0694245752418,1.6992021276595746,1.7306829068174283
0.5199000835418701,1.8758975175054742,0.1728900189543001,,,0.5199,-161.98138297872342,-159.31721306263967,1.6998670212765956,1.7349516359837545
0.5199999809265137,1.8659033915636096,0.18884767769022398,,,0.52,-162.0744680851064,-159.55701385903146,1.700531914893617,1.742486434567072
0.5201001167297363,1.8620744648447607,0.20249362626276907,,,0.5201,-162.16755319148936,-159.82052606163018,1.7011968085106381,1.7499266469081445
0.5202000141143799,1.8550709133732175,0.21194622298631405,,,0.5202,-162.26063829787233,-159.9999050829426,1.7018617021276596,1.753190030885864
0.5203001499176025,1.846539427484958,0.20376741937973647,,,0.5203,-162.3537234042553,-159.8971496396335,1.702526595744681,1.749468812971333
0.5204000473022461,1.8548490815337908,0.17860980862962447,,,0.5204,-162.4468085106383,-159.75129084727394,1.703191489361702,1.7419732599178464
0.5205001831054688,1.873608584044403,0.16038785517597823,,,0.5205,-162.53989361702128,-159.76562412834923,1.7038563829787234,1.7369408500145886
0.5206000804901123,1.879976515403797,0.15943227482414227,,,0.5206000000000001,-162.63297872340425,-159.94262053872234,1.7045212765957447,1.738223165682457
0.5206999778747559,1.8798589562477297,0.17273858897515587,,,0.5207,-162.72606382978722,-160.29608149812518,1.7051861702127658,1.7454549262988666
0.5208001136779785,1.8808040275946096,0.18950827787345004,,,0.5208,-162.81914893617022,-160.65906207756294,1.7058510638297872,1.753044475034525
0.5209000110626221,1.8811186793366261,0.20496827104739987,,,0.5209,-162.91223404255317,-160.88906422074893,1.7065159574468083,1.764384638615429
0.5210001468658447,1.8646049614272704,0.22229190028483586,,,0.521,-163.0053191489362,-161.05803908981554,1.7071808510638298,1.7676641867270113
0.5211000442504883,1.8566399309200194,0.21740993285393714,,,0.5211,-163.09840425531917,-161.01929139847198,1.707845744680851,1.7615789811583076
0.5212001800537109,1.8654306170590589,0.18688239546749244,,,0.5212,-163.1914893617021,-160.8128581730002,1.7085106382978723,1.7487336517472223
0.5213000774383545,1.8841800342287873,0.16331449032306902,,,0.5213,-163.2845744680851,-160.70002918123177,1.7091755319148936,1.74320155818112
0.5214002132415771,1.8808870264980415,0.1595772052866211,,,0.5214,-163.37765957446808,-160.75715481301432,1.7098404255319148,1.743837265953448
0.5215001106262207,1.8752472537704932,0.17059652226715744,,,0.5215000000000001,-163.47074468085106,-160.97276051824537,1.710505319148936,1.7485406549769
0.5216000080108643,1.8767208300858924,0.18404048988058289,,,0.5216000000000001,-163.56382978723406,-161.29349124698123,1.7111702127659574,1.755117626133611
0.5217001438140869,1.867644025267277,0.1973001611532413,,,0.5217,-163.65691489361703,-161.50320130239757,1.7118351063829786,1.759335381819918
0.5218000411987305,1.8581737727747774,0.19187737710193914,,,0.5218,-163.75,-161.39690208287638,1.7125,1.7576391923557424
0.5219001770019531,1.8633227844233338,0.1724812517001234,,,0.5219,-163.84308510638297,-161.20615733571606,1.7131648936170212,1.7516496697319728
0.5220000743865967,1.8780169282861212,0.15235581091894057,,,0.522,-163.93617021276594,-161.11211583085125,1.7138297872340424,1.745088617175473
0.5221002101898193,1.8868607572271672,0.1477979010661937,,,0.5221,-164.02925531914894,-161.19511597066327,1.7144946808510637,1.7436642295003406
0.5222001075744629,1.8800145572311033,0.15725561876431984,,,0.5222,-164.12234042553192,-161.38270701115164,1.715159574468085,1.7465385906363227
0.5223000049591064,1.8741616375323378,0.169677171452257,,,0.5223,-164.2154255319149,-161.67512985271367,1.7158244680851062,1.7519628142685093
0.5224001407623291,1.873544670226275,0.18250879322512856,,,0.5224,-164.3085106382979,-161.96020633558655,1.7164893617021275,1.75699625871913
0.5225000381469727,1.864588283334518,0.18787106799578718,,,0.5225,-164.40159574468083,-162.02449857302227,1.7171542553191488,1.7579267771306561
0.5226001739501953,1.8628320440187076,0.17583771987444607,,,0.5226,-164.4946808510638,-161.87409503323553,1.71781914893617,1.7568285634949012
0.5227000713348389,1.8684682507774228,0.1568388759388958,,,0.5227,-164.58776595744683,-161.65026134059812,1.7184840425531913,1.75027395824227
0.5228002071380615,1.8770114829928213,0.14216079955877814,,,0.5228,-164.68085106382978,-161.62137230730264,1.7191489361702128,1.7456837760140713
0.5229001045227051,1.8816534251226538,0.14337541900553627,,,0.5229,-164.77393617021278,-161.77349496817067,1.7198138297872338,1.7457347275974233
0.5230000019073486,1.8770837813165715,0.15517528608866563,,,0.523,-164.86702127659575,-162.0873457659726,1.7204787234042551,1.7501823150112796
0.5231001377105713,1.8682655836529194,0.17073017922663145,,,0.5231,-164.96010638297872,-162.35723742051277,1.7211436170212764,1.7557600723538758
0.5232000350952148,1.867492775693233,0.18444685267902539,,,0.5232,-165.0531914893617,-162.63136120923318,1.7218085106382977,1.761383581175433
0.5233001708984375,1.8609260530457388,0.1887667149910251,,,0.5233,-165.1462765957447,-162.7853469582472,1.7224734042553191,1.7623582451263802
0.523400068283081,1.8580901219200079,0.1754380051438568,,,0.5234,-165.23936170212767,-162.5963579786559,1.7231382978723404,1.7594439540515725
0.5235002040863037,1.8677357297046684,0.15500633319946097,,,0.5235000000000001,-165.33244680851064,-162.39485749107513,1.7238031914893615,1.7530727136942097
0.5236001014709473,1.8817512228886968,0.1435408556598916,,,0.5236000000000001,-165.4255319148936,-162.4329634234233,1.724468085106383,1.750941085570135
0.5236999988555908,1.8799566600553987,0.14744343864026735,,,0.5237,-165.51861702127658,-162.6695175365626,1.725132978723404,1.7515273182631519
0.5238001346588135,1.8685811239790302,0.16091478447341193,,,0.5238,-165.61170212765958,-162.92060487891396,1.7257978723404255,1.75626320949657
0.523900032043457,1.8602452577581727,0.1752833840687146,,,0.5239,-165.70478723404256,-163.1296367490055,1.7264627659574467,1.7626051982549145
0.5240001678466797,1.8548103941837402,0.18715318865976513,,,0.524,-165.79787234042556,-163.38396699102853,1.727127659574468,1.7668238187921208
0.5241000652313232,1.8468669201980057,0.18588863598664204,,,0.5241,-165.89095744680853,-163.36173375007573,1.7277925531914893,1.7675724304902614
0.5242002010345459,1.8537427079069067,0.16809050415333984,,,0.5242,-165.98404255319147,-163.1811046699453,1.7284574468085105,1.7614438479738252
0.5243000984191895,1.8673769010997923,0.15023331759986083,,,0.5243,-166.07712765957444,-163.15138422390947,1.729122340425532,1.754429745385369
0.524399995803833,1.8724216507376814,0.1456483850563518,,,0.5244,-166.17021276595744,-163.2698173595211,1.729787234042553,1.7538734478516056
0.5245001316070557,1.8694727529357267,0.15489650101842456,,,0.5245,-166.26329787234042,-163.58362986564612,1.7304521276595743,1.7597176576995794
0.5246000289916992,1.8580976317420943,0.17207485796650138,,,0.5246,-166.35638297872342,-163.83381800627708,1.7311170212765958,1.7658551025850249
0.5247001647949219,1.8532596324854353,0.18682088079190676,,,0.5247,-166.4494680851064,-164.17078997921598,1.7317819148936169,1.7727280315668519
0.5248000621795654,1.8473932944098266,0.19252420460488354,,,0.5248,-166.54255319148936,-164.3206525171696,1.7324468085106381,1.7752510933969643
0.5249001979827881,1.837866191431694,0.18559476907981273,,,0.5249,-166.63563829787233,-164.20276864075518,1.7331117021276594,1.7725459971385675
0.5250000953674316,1.8466625518614816,0.1669311628949223,,,0.525,-166.7287234042553,-164.11467176989174,1.7337765957446807,1.767109612604148
0.5250999927520752,1.8596280870229407,0.15114082021234684,,,0.5251,-166.8218085106383,-164.12116879786336,1.7344414893617022,1.763347403314197
0.5252001285552979,1.8657475786229367,0.1510409578637086,,,0.5252,-166.91489361702128,-164.3371582463157,1.7351063829787234,1.7649239178928793
0.5253000259399414,1.8606220387084975,0.16351689572228106,,,0.5253,-167.00797872340425,-164.63017954199645,1.7357712765957445,1.7704068842394052
0.5254001617431641,1.8569723822745918,0.17757968563603097,,,0.5254,-167.10106382978722,-164.94221247398133,1.736436170212766,1.7772922761885297
0.5255000591278076,1.852230338619063,0.18943469062739066,,,0.5255,-167.19414893617022,-165.1684074796467,1.737101063829787,1.7838885161113684
0.5256001949310303,1.842250041791873,0.19727988237029076,,,0.5256000000000001,-167.28723404255317,-165.3472574724369,1.7377659574468085,1.7886848164234046
0.5257000923156738,1.8387980689657266,0.19111554271157138,,,0.5257000000000001,-167.3803191489362,-165.26700651120703,1.7384308510638298,1.7845509833017996
0.5257999897003174,1.848029442890983,0.16810947949503194,,,0.5258,-167.47340425531917,-165.11715256280422,1.7390957446808508,1.774676791610008
0.52590012550354,1.8637191908530482,0.15172220058393027,,,0.5259,-167.5664893617021,-165.14607412902896,1.7397606382978723,1.77029772119856
0.5260000228881836,1.8700771318277123,0.1542599620074965,,,0.526,-167.6595744680851,-165.42530516683811,1.7404255319148936,1.7726537118900079
0.5261001586914062,1.869170603785036,0.16589855370561674,,,0.5261,-167.75265957446808,-165.73754872151488,1.7410904255319148,1.7795065273738597
0.5262000560760498,1.862914808798471,0.1796769111069891,,,0.5262,-167.84574468085106,-166.03473254891216,1.741755319148936,1.7866535374950072
0.5263001918792725,1.8505881485269249,0.18913949062852417,,,0.5263,-167.93882978723406,-166.08916281960893,1.7424202127659574,1.7914867339155347
0.526400089263916,1.8489871748179376,0.1992893999620731,,,0.5264,-168.03191489361703,-166.31919416575826,1.7430851063829786,1.7966622603870588
0.5264999866485596,1.8421845155549732,0.18839185176518583,,,0.5265,-168.125,-166.19369343840816,1.74375,1.7899167608090827
0.5266001224517822,1.8530331735034729,0.1643492363549542,,,0.5266,-168.21808510638297,-166.0548037594268,1.7444148936170212,1.7805250336421619
0.5267000198364258,1.872311192820839,0.1527079026908506,,,0.5267000000000001,-168.31117021276594,-166.13180745359395,1.7450797872340424,1.7785142663358693
0.5268001556396484,1.869661140949587,0.1562179155167516,,,0.5268,-168.40425531914894,-166.30897399060987,1.7457446808510637,1.7800878999255172
0.526900053024292,1.8652943675277402,0.16803349632477044,,,0.5269,-168.49734042553195,-166.56723017200622,1.746409574468085,1.7856090637070872
0.5270001888275146,1.860821449630716,0.17967714388858164,,,0.527,-168.5904255319149,-166.82869190352557,1.7470744680851062,1.7916649952162431
0.5271000862121582,1.8484310974021787,0.18849248586755743,,,0.5271,-168.6835106382979,-166.9758183932374,1.7477393617021275,1.7923389057614347
0.5271999835968018,1.8400238881584299,0.1822226711398117,,,0.5272,-168.77659574468083,-166.77418091540292,1.7484042553191488,1.7927519694047853
0.5273001194000244,1.838550781208581,0.16431893013484417,,,0.5273,-168.86968085106383,-166.49626070774437,1.74906914893617,1.785575105314845
0.527400016784668,1.8481122941300587,0.1500779291113709,,,0.5274,-168.96276595744683,-166.4960101528183,1.7497340425531915,1.7787950940157082
0.5275001525878906,1.8547003744281023,0.14768629085302884,,,0.5275,-169.05585106382978,-166.64869212033997,1.7503989361702126,1.777083587233894
0.5276000499725342,1.8599539909251437,0.15595299376693178,,,0.5276000000000001,-169.14893617021278,-166.983947830962,1.7510638297872338,1.7826655373056615
0.5277001857757568,1.8589548407836682,0.1682736150083317,,,0.5277000000000001,-169.24202127659575,-167.33330737698722,1.7517287234042553,1.7891704262415553
0.5278000831604004,1.8615911259393871,0.17857515107241453,,,0.5278,-169.33510638297872,-167.60276539353276,1.7523936170212764,1.7943652951709113
0.527899980545044,1.851150404886594,0.18054151259048026,,,0.5279,-169.4281914893617,-167.64580149752268,1.7530585106382979,1.792356563482943
0.5280001163482666,1.8440565875748374,0.17074871356467178,,,0.528,-169.52127659574472,-167.42764206626137,1.7537234042553191,1.7907858999604025
0.5281000137329102,1.8455169882879277,0.1540945730666462,,,0.5281,-169.61436170212767,-167.2587996067316,1.7543882978723402,1.784976435164163
0.5282001495361328,1.8509331811161909,0.14577198345220105,,,0.5282,-169.70744680851064,-167.31243655675863,1.7550531914893617,1.7831856237683459
0.5283000469207764,1.8574864518853271,0.14871145833034186,,,0.5283,-169.8005319148936,-167.53608051727826,1.7557180851063827,1.7834385931668555
0.528400182723999,1.8581323920890438,0.15981668250530212,,,0.5284,-169.8936170212766,-167.93673336171346,1.7563829787234042,1.788997774401575
0.5285000801086426,1.8524811531198073,0.17339970783444597,,,0.5285,-169.98670212765958,-168.2527389983496,1.7570478723404255,1.7961956218465647
0.5285999774932861,1.8504199536315,0.18364765899438856,,,0.5286,-170.07978723404253,-168.49479012943158,1.7577127659574467,1.800231749188051
0.5287001132965088,1.8487508922824847,0.18227077557195234,,,0.5287000000000001,-170.17287234042556,-168.5559393782428,1.758377659574468,1.800409373001868
0.5288000106811523,1.8473489190465064,0.17008817386445454,,,0.5288,-170.26595744680853,-168.4112496003468,1.7590425531914893,1.7965399222742693
0.528900146484375,1.8484555879157398,0.1547489252666471,,,0.5289,-170.35904255319147,-168.2754643776142,1.7597074468085108,1.7909541188292049
0.5290000438690186,1.8539743575725312,0.1514246003099974,,,0.529,-170.45212765957444,-168.41458139317402,1.7603723404255318,1.7894566989130793
0.5291001796722412,1.8477154718264583,0.157209121986292,,,0.5291,-170.54521276595747,-168.6559595189709,1.761037234042553,1.7926716946587347
0.5292000770568848,1.8444843023610864,0.1704025595562601,,,0.5292,-170.63829787234042,-168.97145988552575,1.7617021276595746,1.7988365510273339
0.5293002128601074,1.8403473386907532,0.1836734002500455,,,0.5293,-170.7313829787234,-169.30639916601282,1.7623670212765956,1.8055863245548014
0.529400110244751,1.838231763961498,0.19134496114777325,,,0.5294,-170.8244680851064,-169.55112538492637,1.7630319148936169,1.810199124732406
0.5295000076293945,1.8310247296600135,0.192745586554865,,,0.5295,-170.91755319148933,-169.59453803685327,1.7636968085106384,1.810602537847043
0.5296001434326172,1.8292351960717803,0.17855135312582618,,,0.5296000000000001,-171.01063829787233,-169.44341344942777,1.7643617021276594,1.805268975920348
0.5297000408172607,1.840540753336286,0.16250394011501756,,,0.5297000000000001,-171.10372340425528,-169.42102236641892,1.765026595744681,1.8017016682710099
0.5298001766204834,1.8467321643387367,0.15641495400175134,,,0.5298,-171.1968085106383,-169.60164409837958,1.7656914893617022,1.8005947470340427
0.529900074005127,1.844833811678387,0.162055982707791,,,0.5299,-171.28989361702128,-169.7992335281909,1.7663563829787232,1.8033113325111993
0.5300002098083496,1.8337129603803022,0.17411896967307228,,,0.53,-171.38297872340425,-170.08548473840068,1.7670212765957447,1.8092889707896926
0.5301001071929932,1.830814749588075,0.18768414183050686,,,0.5301,-171.47606382978722,-170.36888522346845,1.7676861702127658,1.81728267144809
0.5302000045776367,1.8217844644866443,0.2008304586361251,,,0.5302,-171.56914893617022,-170.58210872175428,1.7683510638297872,1.82433776867004
0.5303001403808594,1.8139455684654344,0.20500106696847914,,,0.5303,-171.66223404255317,-170.65421210396133,1.7690159574468085,1.8242028120092764
0.5304000377655029,1.8242050545888528,0.18684896672093645,,,0.5304,-171.75531914893617,-170.57574877306925,1.7696808510638298,1.81473285038844
0.5305001735687256,1.8452018525937521,0.16561177758421108,,,0.5305,-171.84840425531917,-170.51765702823567,1.770345744680851,1.8081836193649514
0.5306000709533691,1.851311088522625,0.15841654782835862,,,0.5306,-171.9414893617021,-170.5912629113407,1.7710106382978723,1.807658092885683
0.5307002067565918,1.8429723270438239,0.16472508154009846,,,0.5307000000000001,-172.0345744680851,-170.78927924965927,1.7716755319148936,1.811663136411849
0.5308001041412354,1.835849813858326,0.17539335147796067,,,0.5308,-172.12765957446805,-170.99671999336238,1.7723404255319148,1.8171649797835538
0.5309000015258789,1.831801751874235,0.1868949340620525,,,0.5309,-172.22074468085106,-171.24727281071958,1.773005319148936,1.8232263954320787
0.5310001373291016,1.8239378654089193,0.19281050672198938,,,0.531,-172.31382978723406,-171.35068809992435,1.7736702127659574,1.8261929959494847
0.5311000347137451,1.8233160816960694,0.1847405272602987,,,0.5311,-172.40691489361703,-171.28011462876069,1.7743351063829786,1.8212768044815488
0.5312001705169678,1.8330123746118678,0.16411737616148303,,,0.5312,-172.5,-171.10588391310262,1.775,1.8136900540630168
0.5313000679016113,1.8450839425456473,0.15238737665085902,,,0.5313,-172.59308510638297,-171.09951222907029,1.7756648936170212,1.810175195980277
0.531400203704834,1.8439248088427698,0.15665461213299928,,,0.5314,-172.68617021276594,-171.3068125433628,1.7763297872340424,1.812215035981699
0.5315001010894775,1.83630859262781,0.16772328001624676,,,0.5315,-172.77925531914894,-171.50166969578305,1.7769946808510637,1.8168368856675416
0.5315999984741211,1.830868793476384,0.17918208130775545,,,0.5316000000000001,-172.87234042553195,-171.71070001169159,1.777659574468085,1.8228569873381715
0.5317001342773438,1.8201601215549637,0.1890890697303082,,,0.5317000000000001,-172.9654255319149,-171.875240400573,1.7783244680851062,1.8247488805234335
0.5318000316619873,1.814086853181093,0.1829296011780702,,,0.5318,-173.0585106382979,-171.8032830713001,1.7789893617021275,1.823534344241773
0.53190016746521,1.815803842027856,0.16658599080276631,,,0.5319,-173.15159574468083,-171.61001427818533,1.7796542553191488,1.820513541851526
0.5320000648498535,1.8263328240207788,0.15055525585768018,,,0.532,-173.24468085106383,-171.51158962486946,1.78031914893617,1.8137693124103096
0.5321002006530762,1.8394162826456781,0.14760064017640542,,,0.5321,-173.33776595744683,-171.70485619530635,1.7809840425531913,1.8115631564121308
0.5322000980377197,1.8396404050872905,0.15597659059525618,,,0.5322,-173.43085106382978,-172.04120941344615,1.7816489361702126,1.815989608701052
0.5322999954223633,1.830849079934054,0.16944654981767257,,,0.5323,-173.52393617021278,-172.29554890696934,1.782313829787234,1.8223613209347906
0.5324001312255859,1.8291879224736136,0.18424654202286317,,,0.5324,-173.61702127659575,-172.62792330287738,1.7829787234042551,1.8293568833263125
0.5325000286102295,1.823433214674934,0.1953661343383453,,,0.5325,-173.71010638297872,-172.83953641687222,1.7836436170212766,1.8343675440751168
0.5326001644134521,1.817556106838561,0.19455124473114094,,,0.5326,-173.8031914893617,-172.82037084754887,1.7843085106382977,1.8340042256573121
0.5327000617980957,1.825496784003764,0.17579530708145794,,,0.5327000000000001,-173.89627659574472,-172.62834866464615,1.784973404255319,1.82747125588105
0.5328001976013184,1.831888873960931,0.16060168455006935,,,0.5328,-173.98936170212767,-172.56769344665824,1.7856382978723404,1.821924107261613
0.5329000949859619,1.8363640980799028,0.15603906175527288,,,0.5329,-174.08244680851067,-172.6367951670864,1.7863031914893615,1.8194941376105198
0.5329999923706055,1.830433759178611,0.16252115299635558,,,0.533,-174.1755319148936,-172.7965516259759,1.786968085106383,1.822629044056581
0.5331001281738281,1.8155653968767107,0.17509955850496708,,,0.5331,-174.2686170212766,-172.95963357287087,1.7876329787234042,1.827382205642429
0.5332000255584717,1.8083353458720868,0.18928558709740853,,,0.5332,-174.36170212765958,-173.19341971770757,1.7882978723404253,1.8325239491090146
0.5333001613616943,1.7958398994033244,0.1923264723543949,,,0.5333,-174.45478723404253,-173.21743753511555,1.7889627659574467,1.8334616256767902
0.5334000587463379,1.7948609913010682,0.18070354438189143,,,0.5334,-174.54787234042553,-173.0577854729734,1.789627659574468,1.8298508163078573
0.5335001945495605,1.8107300749318789,0.1631276516751069,,,0.5335,-174.64095744680853,-173.01879520157715,1.790292553191489,1.82528657144782
0.5336000919342041,1.823130148585915,0.15165883516170695,,,0.5336000000000001,-174.73404255319147,-173.0450919284592,1.7909574468085105,1.8208527420610585
0.5336999893188477,1.830528663336656,0.15277018871266887,,,0.5337000000000001,-174.82712765957447,-173.30733587311104,1.7916223404255318,1.8214142884512892
0.5338001251220703,1.8298834114318165,0.16264989136738037,,,0.5338,-174.92021276595747,-173.59578773806248,1.792287234042553,1.827209487289807
0.5339000225067139,1.8214451388389914,0.17694401477324617,,,0.5339,-175.01329787234042,-173.8552295757615,1.7929521276595743,1.8343370222745832
0.5340001583099365,1.8145795647280072,0.19238679116414292,,,0.534,-175.1063829787234,-174.20831762307162,1.7936170212765956,1.8400407216231787
0.5341000556945801,1.8085787750394113,0.19425162304132637,,,0.5341,-175.1994680851064,-174.18015602183408,1.794281914893617,1.8410377495819206
0.5342001914978027,1.8051730263415329,0.1801411228268593,,,0.5342,-175.29255319148933,-173.97946508051595,1.7949468085106381,1.8338661689677485
0.5343000888824463,1.8136467085693535,0.16022248209550624,,,0.5343,-175.38563829787233,-173.78052690614854,1.7956117021276596,1.826853916922183
0.5343999862670898,1.818534543201964,0.15007851927961777,,,0.5344,-175.47872340425528,-173.8168164768589,1.7962765957446807,1.82333532278104
0.5345001220703125,1.8190544991570319,0.15169972924044178,,,0.5345,-175.5718085106383,-173.973533560752,1.796941489361702,1.825292055358153
0.534600019454956,1.8101243856282776,0.16417885789939243,,,0.5346,-175.66489361702128,-174.2340533709526,1.7976063829787234,1.830641969490182
0.5347001552581787,1.809297436094666,0.17957289049707167,,,0.5347,-175.75797872340425,-174.54670164396285,1.7982712765957445,1.8390476446968596
0.5348000526428223,1.8011156782360196,0.1946872972189912,,,0.5348,-175.85106382978722,-174.82213777564297,1.798936170212766,1.845354927894228
0.5349001884460449,1.8012040718511264,0.1927730609325715,,,0.5349,-175.94414893617022,-174.8542948480441,1.7996010638297872,1.8461933370254298
0.5350000858306885,1.8054769158655084,0.17381640729211897,,,0.535,-176.03723404255317,-174.63085739322955,1.8002659574468083,1.8379732062699254
0.535099983215332,1.8194672888083157,0.15703972297482333,,,0.5351,-176.13031914893617,-174.5685353766417,1.8009308510638298,1.8317689259984868
0.5352001190185547,1.8263065864298194,0.15121153360921982,,,0.5352,-176.22340425531917,-174.69225955358965,1.801595744680851,1.8298550136685263
0.5353000164031982,1.8166733132267592,0.15791163989697807,,,0.5353,-176.3164893617021,-174.87983755299737,1.8022606382978723,1.8331367500192601
0.5354001522064209,1.8089492603436164,0.17028785649306544,,,0.5354,-176.4095744680851,-175.0738476309462,1.8029255319148936,1.8391451125713367
0.5355000495910645,1.8000049870744343,0.18460105492941958,,,0.5355,-176.50265957446805,-175.2910875591401,1.8035904255319148,1.8452182209120076
0.5356001853942871,1.7917505414698507,0.19878890608494554,,,0.5356000000000001,-176.59574468085106,-175.5202689484185,1.804255319148936,1.851331720186585
0.5357000827789307,1.7830692169505369,0.19355728912769374,,,0.5357000000000001,-176.68882978723406,-175.41742023004886,1.8049202127659574,1.8477841597500546
0.5357999801635742,1.7914834491665725,0.17324879123463016,,,0.5358,-176.78191489361703,-175.21973950782396,1.8055851063829786,1.8400593035132917
0.5359001159667969,1.8047178249904288,0.1552888653464122,,,0.5359,-176.875,-175.17165768544277,1.80625,1.8331510629389187
0.5360000133514404,1.8168261343830399,0.1513756450323244,,,0.536,-176.96808510638297,-175.3923933706493,1.8069148936170212,1.8333369366155852
0.5361001491546631,1.8151404804230342,0.16019609541468852,,,0.5361,-177.06117021276594,-175.64552266938549,1.8075797872340424,1.838687741561548
0.5362000465393066,1.81007352525059,0.1758210005606064,,,0.5362,-177.15425531914894,-175.93589751486834,1.8082446808510637,1.8448700922308738
0.5363001823425293,1.8002712655349693,0.1915727996324528,,,0.5363,-177.24734042553195,-176.11894104458986,1.808909574468085,1.8541447377320472
0.5364000797271729,1.7882591705685795,0.2059834910999027,,,0.5364,-177.3404255319149,-176.26214159879845,1.8095744680851062,1.8631163343971608
0.5364999771118164,1.7766369402865763,0.20707319639606717,,,0.5365,-177.4335106382979,-176.20897610323212,1.8102393617021275,1.8548606821071538
0.5366001129150391,1.786155882546189,0.1851932029023717,,,0.5366,-177.52659574468083,-176.01707502385986,1.810904255319149,1.8423597792561204
0.5367000102996826,1.8055597837241013,0.16217978713388037,,,0.5367,-177.61968085106383,-175.9764272098608,1.81156914893617,1.836328628827938
0.5368001461029053,1.8158073812736821,0.1559080743646551,,,0.5368,-177.71276595744683,-176.09848511319916,1.8122340425531913,1.837173888599889
0.5369000434875488,1.8108047062297559,0.16368256305658932,,,0.5369,-177.80585106382978,-176.28143221995225,1.8128989361702128,1.84094521879888
0.5370001792907715,1.804827476343728,0.1753103106164024,,,0.537,-177.89893617021278,-176.42635775909147,1.8135638297872338,1.846625124993223
0.537100076675415,1.7907673756592772,0.190860489544681,,,0.5371,-177.99202127659575,-176.5493104814681,1.8142287234042553,1.8541133973374837
0.5372002124786377,1.7828444627280526,0.2016965049064405,,,0.5372,-178.08510638297872,-176.691988312643,1.8148936170212764,1.8593697325017444
0.5373001098632812,1.7800087854959235,0.18865710455791718,,,0.5373,-178.1781914893617,-176.52670384864635,1.8155585106382977,1.8499470926053394
0.5374000072479248,1.7978462110693063,0.16630749844821854,,,0.5374,-178.27127659574472,-176.281563901129,1.8162234042553191,1.841506002776792
0.5375001430511475,1.810147821232163,0.15141196894528403,,,0.5375,-178.36436170212767,-176.33577478142374,1.8168882978723404,1.8368253271369932
0.537600040435791,1.811290860635142,0.15165532580383392,,,0.5376,-178.45744680851067,-176.40118450452286,1.8175531914893617,1.8381407889672803
0.5377001762390137,1.8062239664202453,0.1600075412386952,,,0.5377000000000001,-178.5505319148936,-176.5539098358787,1.818218085106383,1.8426345903425125
0.5378000736236572,1.7994805549519481,0.171652495419464,,,0.5378000000000001,-178.6436170212766,-176.78083929619075,1.818882978723404,1.8477575237380726
0.5379002094268799,1.7894334930565703,0.18623071631576144,,,0.5379,-178.73670212765958,-176.92828290218077,1.8195478723404255,1.854253250788686
0.5380001068115234,1.7853951852860284,0.18391394788276674,,,0.538,-178.82978723404253,-176.89841974758116,1.8202127659574467,1.8540131453456912
0.538100004196167,1.7903678447501277,0.16660971368494257,,,0.5381,-178.92287234042553,-176.67862639231492,1.8208776595744678,1.8476084302719067
0.5382001399993896,1.809101725614858,0.15233864789717208,,,0.5382,-179.01595744680853,-176.62101967573176,1.8215425531914893,1.8413289018927463
0.5383000373840332,1.815283038754438,0.14894550532827175,,,0.5383,-179.10904255319147,-176.68141564510535,1.8222074468085105,1.8397901702861053
0.5384001731872559,1.8079925897491027,0.1550995213523854,,,0.5384,-179.20212765957447,-176.78961076939194,1.8228723404255318,1.842466485020466
0.5385000705718994,1.7974211543302905,0.16571623170609104,,,0.5385,-179.29521276595747,-176.8950143993969,1.823537234042553,1.8469575712821795
0.5386002063751221,1.7866138370666493,0.175563431902903,,,0.5386,-179.38829787234042,-177.00519410968388,1.8242021276595743,1.8482410661007977
0.5387001037597656,1.7760960704076691,0.17061676670148598,,,0.5387,-179.4813829787234,-176.80477247988657,1.8248670212765958,1.8453302099946267
0.5388000011444092,1.7719034719510196,0.15750284295813935,,,0.5388000000000001,-179.5744680851064,-176.61093592709196,1.8255319148936169,1.8427283141984496
0.5389001369476318,1.7797963704859485,0.14462202762553605,,,0.5389,-179.66755319148933,-176.51583943661453,1.8261968085106384,1.841250574111546
0.5390000343322754,1.7906379484506778,0.1367412257470466,,,0.539,-179.76063829787233,-176.5298829557393,1.8268617021276594,1.8379061224467947
0.539100170135498,1.8002521436289205,0.13930175370519812,,,0.5391,-179.85372340425528,-176.83324183650763,1.8275265957446807,1.8390613322853848
0.5392000675201416,1.8029949563894565,0.14845358703740472,,,0.5392,-179.9468085106383,-177.18211724136918,1.8281914893617022,1.8444417193617142
0.5393002033233643,1.801321313225476,0.16177659595723534,,,0.5393,-180.03989361702128,-177.50916375062326,1.8288563829787232,1.853105777465752
0.5394001007080078,1.7960440180320123,0.17562863940399379,,,0.5394,-180.13297872340425,-177.71390186751262,1.8295212765957447,1.8599172160071176
0.5394999980926514,1.7854780794859528,0.17886139331106998,,,0.5395,-180.22606382978722,-177.7254200602075,1.830186170212766,1.8618355800850903
0.539600133895874,1.7904506183082816,0.16440730126455028,,,0.5396,-180.31914893617022,-177.53763918569038,1.830851063829787,1.8559467881373366
0.5397000312805176,1.798270769244332,0.1468529178822844,,,0.5397000000000001,-180.41223404255317,-177.34474595545754,1.8315159574468085,1.8466832172687129
0.5398001670837402,1.7963198744029227,0.13857610222164068,,,0.5398000000000001,-180.50531914893617,-177.26278467058097,1.8321808510638298,1.8429707533783766
0.5399000644683838,1.7925822258948103,0.13956975730202123,,,0.5399,-180.59840425531917,-177.3235571707715,1.832845744680851,1.8443204004975877
0.5400002002716064,1.781263222176868,0.14695439807705563,,,0.54,-180.6914893617021,-177.47237106642035,1.8335106382978723,1.847982280848656
0.54010009765625,1.7772954405191503,0.15754673620114956,,,0.5401,-180.7845744680851,-177.72389201814494,1.8341755319148936,1.8528140912784838
0.5401999950408936,1.7810678941896174,0.16156625646634212,,,0.5402,-180.87765957446805,-177.9496560900089,1.8348404255319148,1.8562192715121726
0.5403001308441162,1.7790290967206304,0.1564816571557794,,,0.5403,-180.97074468085106,-177.91743990711103,1.835505319148936,1.8565094555619515
0.5404000282287598,1.7908297846903745,0.14537265960481113,,,0.5404,-181.06382978723406,-177.89967041005076,1.8361702127659574,1.8565985588939689
0.5405001640319824,1.8014093714418136,0.139864559950204,,,0.5405,-181.15691489361703,-178.02041829861278,1.8368351063829786,1.8542282881474987
0.540600061416626,1.8060959081287606,0.14141944068775952,,,0.5406,-181.25,-178.27686328384885,1.8375,1.8541357797787699
0.5407001972198486,1.796795367985981,0.1484113071512486,,,0.5407,-181.34308510638297,-178.46220816276943,1.8381648936170212,1.8578104907322384
0.5408000946044922,1.7869581420345317,0.16180009944563836,,,0.5408000000000001,-181.43617021276594,-178.69630062417062,1.8388297872340424,1.8637190959704393
0.5408999919891357,1.7775503828433472,0.17511498655248653,,,0.5409,-181.52925531914894,-178.9344149436665,1.8394946808510637,1.8712013852756217
0.5410001277923584,1.7725021774514658,0.18681834462425764,,,0.541,-181.62234042553195,-179.13464276066705,1.840159574468085,1.882676350182919
0.541100025177002,1.762102115385935,0.18786449335270713,,,0.5411,-181.7154255319149,-179.15383710806634,1.8408244680851062,1.881468946703172
0.5412001609802246,1.7756808182020427,0.16721016455213134,,,0.5412,-181.8085106382979,-179.01894381797163,1.8414893617021277,1.868231407516864
0.5413000583648682,1.7975983523659322,0.14541177449111609,,,0.5413,-181.90159574468083,-178.9586372441904,1.8421542553191488,1.8584346999333574
0.5414001941680908,1.8095056614050806,0.1398476724678455,,,0.5414,-181.99468085106383,-179.1097932142906,1.84281914893617,1.8575396097601895
0.5415000915527344,1.803954227009943,0.14859330265521595,,,0.5415,-182.08776595744683,-179.28753881478184,1.8434840425531915,1.8630409778920234
0.5415999889373779,1.7915908212946972,0.16479565062734972,,,0.5416,-182.18085106382978,-179.5587288240216,1.8441489361702126,1.8702148030167298
0.5417001247406006,1.783332995589688,0.178928592779902,,,0.5417000000000001,-182.27393617021278,-179.73588262635494,1.844813829787234,1.8810077472684334
0.5418000221252441,1.7696535102875373,0.19161573605493484,,,0.5418000000000001,-182.36702127659575,-179.83991107006554,1.8454787234042551,1.8888434203785442
0.5419001579284668,1.7629719398568615,0.19137099580453465,,,0.5419,-182.46010638297872,-179.83720920864502,1.8461436170212764,1.883786497640604
0.5420000553131104,1.7754176051348423,0.16685301248389994,,,0.542,-182.5531914893617,-179.62929082861857,1.8468085106382979,1.8685350156295986
0.542100191116333,1.7905678151501343,0.14456749311347064,,,0.5421,-182.64627659574472,-179.47924025339216,1.8474734042553191,1.8585605398790883
0.5422000885009766,1.7994563188942356,0.13962633903223384,,,0.5422,-182.73936170212767,-179.57903010498507,1.8481382978723402,1.858589235428551
0.5422999858856201,1.791074254931083,0.14819078535829885,,,0.5423,-182.83244680851067,-179.79077494471352,1.8488031914893617,1.863223835817048
0.5424001216888428,1.784893056868733,0.161398685079465,,,0.5424,-182.9255319148936,-180.05331391641298,1.8494680851063827,1.872441158272237
0.5425000190734863,1.7778219678562694,0.17685694348747355,,,0.5425,-183.0186170212766,-180.23780187696337,1.8501329787234042,1.8815523547206197
0.542600154876709,1.7710735028350575,0.18278642003248233,,,0.5426,-183.11170212765958,-180.37796322565245,1.8507978723404255,1.8855937665292588
0.5427000522613525,1.7722741476487887,0.1696195514340122,,,0.5427,-183.20478723404253,-180.17221223190745,1.8514627659574465,1.876537457842504
0.5428001880645752,1.7910697410899634,0.14810365512174972,,,0.5428000000000001,-183.29787234042553,-180.0601059230252,1.852127659574468,1.8641957857127855
0.5429000854492188,1.8039563005551962,0.13866033681952644,,,0.5429,-183.39095744680853,-180.0749746870292,1.8527925531914893,1.8605014203447603
0.5429999828338623,1.8065152945845806,0.14446454488463054,,,0.543,-183.48404255319147,-180.2495287065751,1.8534574468085105,1.863471543794304
0.543100118637085,1.795627798099584,0.1586269870165236,,,0.5431,-183.57712765957447,-180.47125632865925,1.8541223404255318,1.8694800381058465
0.5432000160217285,1.7907533177873838,0.17060094472466536,,,0.5432,-183.67021276595747,-180.68004668868386,1.854787234042553,1.877512383792409
0.5433001518249512,1.7874468217292558,0.18039667876050142,,,0.5433,-183.76329787234042,-180.89586627668416,1.8554521276595743,1.8824310529578703
0.5434000492095947,1.7834821028638574,0.17439356061532368,,,0.5434,-183.8563829787234,-180.73172739827422,1.8561170212765956,1.878495724112863
0.5435001850128174,1.7863628230237545,0.1560754229304935,,,0.5435,-183.9494680851064,-180.43777219525444,1.856781914893617,1.8705029816166183
0.5436000823974609,1.790165448360673,0.14069316766557838,,,0.5436,-184.04255319148933,-180.24893755506636,1.8574468085106381,1.8634846146415338
0.5436999797821045,1.7910405377705694,0.1367236584829219,,,0.5437000000000001,-184.13563829787233,-180.29289802920883,1.8581117021276594,1.8612916638540067
0.5438001155853271,1.7835627651723502,0.14437001739773989,,,0.5438000000000001,-184.22872340425528,-180.43101044734098,1.8587765957446807,1.8643040697183846
0.5439000129699707,1.7792044336635613,0.15572195752828225,,,0.5439,-184.3218085106383,-180.68540095163291,1.859441489361702,1.8701859909258853
0.5440001487731934,1.7829255647641338,0.16694020472781773,,,0.544,-184.41489361702128,-180.99751119797762,1.8601063829787234,1.8770154903613792
0.5441000461578369,1.783773365106716,0.16801826313886842,,,0.5441,-184.50797872340425,-181.0939925851039,1.8607712765957447,1.8756732888757692
0.5442001819610596,1.7817947644299703,0.1563405687562103,,,0.5442,-184.60106382978722,-180.91979378652482,1.8614361702127658,1.8748604083689688
0.5443000793457031,1.783722508439939,0.14445239339642568,,,0.5443,-184.69414893617022,-180.73447346263734,1.8621010638297872,1.8714863687136374
0.5443999767303467,1.7866908163178807,0.14038506731148825,,,0.5444,-184.78723404255317,-180.72139339435063,1.8627659574468083,1.8662000539633208
0.5445001125335693,1.786430208521196,0.14187330944149126,,,0.5445,-184.88031914893617,-180.85692090634473,1.8634308510638296,1.8664867025939487
0.5446000099182129,1.7819409836510784,0.14691411878957725,,,0.5446,-184.97340425531917,-180.96762934061812,1.864095744680851,1.8688690538056267
0.5447001457214355,1.7822342973737206,0.15495844938864617,,,0.5447,-185.0664893617021,-181.2144533550326,1.8647606382978723,1.8737121322212094
0.5448000431060791,1.7845800919771606,0.16400431867326334,,,0.5448000000000001,-185.1595744680851,-181.47752018673643,1.8654255319148936,1.8780611998684722
0.5449001789093018,1.7793776576102198,0.1651953823755491,,,0.5449,-185.25265957446805,-181.54548472108254,1.8660904255319148,1.8777031804490099
0.5450000762939453,1.780095115187269,0.15536359607376107,,,0.545,-185.34574468085106,-181.3702553699769,1.8667553191489359,1.8768436257770422
0.545100212097168,1.7892205579666116,0.14384858261220296,,,0.5451,-185.43882978723406,-181.3463972496955,1.8674202127659574,1.8737777400765676
0.5452001094818115,1.7948805665717509,0.14005090190841746,,,0.5452,-185.53191489361703,-181.434553228971,1.8680851063829786,1.8714407173493017
0.5453000068664551,1.7947244368174957,0.1450670910017843,,,0.5453,-185.625,-181.69769019148305,1.86875,1.8733105422912266
0.5454001426696777,1.7885637105789987,0.1531798759036939,,,0.5454,-185.71808510638297,-181.84549545957492,1.8694148936170212,1.8783763002253544
0.5455000400543213,1.7761642092227965,0.16261742769821078,,,0.5455,-185.81117021276594,-181.9764017818988,1.8700797872340424,1.8819503334011605
0.545600175857544,1.7703355879544496,0.1735833176173542,,,0.5456,-185.90425531914894,-182.13325145289085,1.8707446808510637,1.887562272298605
0.5457000732421875,1.761942499965424,0.17651360159386123,,,0.5457000000000001,-185.99734042553195,-182.19617900120616,1.871409574468085,1.892039737672477
0.5458002090454102,1.7582092842303811,0.1669233207125312,,,0.5458000000000001,-186.0904255319149,-182.017970251093,1.8720744680851065,1.88741286423209
0.5459001064300537,1.7722274004191327,0.15198147790580746,,,0.5459,-186.1835106382979,-181.92448734661974,1.8727393617021275,1.8784715885617007
0.5460000038146973,1.779278272576868,0.14640601805047396,,,0.546,-186.27659574468083,-182.0543095292467,1.8734042553191488,1.8745200615831024
0.5461001396179199,1.7797212097507218,0.15019117474350716,,,0.5461,-186.36968085106383,-182.26404124978012,1.87406914893617,1.8778034749460255
0.5462000370025635,1.771636250545529,0.1610843384883809,,,0.5462,-186.46276595744683,-182.45092043477095,1.8747340425531913,1.884615610934968
0.5463001728057861,1.7666513188135988,0.17105798056650282,,,0.5463,-186.55585106382978,-182.65622082176955,1.8753989361702128,1.8912657349860407
0.5464000701904297,1.7617989258228435,0.17882675430210496,,,0.5464,-186.64893617021278,-182.78602650173087,1.876063829787234,1.8960095594161217
0.5465002059936523,1.7535268836698548,0.17906603166443175,,,0.5465,-186.74202127659575,-182.77871325993505,1.8767287234042551,1.8965879791192224
0.5466001033782959,1.7578901829523244,0.16358222846934253,,,0.5466,-186.83510638297872,-182.60592671087105,1.8773936170212766,1.8869583619368144
0.5467000007629395,1.7707212078779133,0.14744017922301442,,,0.5467,-186.9281914893617,-182.54037075300923,1.8780585106382977,1.8776287494895185
0.5468001365661621,1.7824810890924931,0.14380815114302917,,,0.5468000000000001,-187.0212765957447,-182.73695953679967,1.878723404255319,1.878493424267337
0.5469000339508057,1.7827577910163885,0.15084016650510818,,,0.5469,-187.11436170212767,-182.99772987052395,1.8793882978723404,1.8832877743548087
0.5470001697540283,1.7784197932811672,0.16234685578492655,,,0.547,-187.20744680851067,-183.24963214305762,1.8800531914893615,1.889734269705646
0.5471000671386719,1.7737294332866542,0.17078928448624459,,,0.5471,-187.3005319148936,-183.37404431083127,1.880718085106383,1.8975294461291305
0.5472002029418945,1.761259027512993,0.1789350975369096,,,0.5472,-187.3936170212766,-183.39668286908116,1.8813829787234042,1.9026583445996563
0.5473001003265381,1.7467097233102626,0.1879363841872217,,,0.5473,-187.48670212765958,-183.36691407139003,1.8820478723404253,1.9032583536945145
0.5473999977111816,1.745729418791933,0.17851651052161746,,,0.5474,-187.57978723404253,-183.27609199911083,1.8827127659574467,1.8942875493569524
0.5475001335144043,1.7653165754808084,0.15720641506425104,,,0.5475,-187.67287234042553,-183.16886071976222,1.883377659574468,1.8827077769614644
0.5476000308990479,1.779688570390208,0.14647999523865105,,,0.5476,-187.7659574468085,-183.1748992731746,1.8840425531914893,1.8793468148795662
0.5477001667022705,1.7828642014818434,0.15021683558383092,,,0.5477000000000001,-187.8590425531915,-183.37643659100007,1.8847074468085105,1.88457276848063
0.5478000640869141,1.7746091071312984,0.16003017084243823,,,0.5478000000000001,-187.95212765957447,-183.4827088450679,1.8853723404255318,1.8893793023573393
0.5479001998901367,1.7671327096040013,0.16886350732169686,,,0.5479,-188.04521276595747,-183.57643239134387,1.886037234042553,1.89428501818897
0.5480000972747803,1.759702133013036,0.17622048098871604,,,0.548,-188.13829787234042,-183.65144096372927,1.8867021276595743,1.8990035601674844
0.5480999946594238,1.7563509238482802,0.17226724368317545,,,0.5481,-188.2313829787234,-183.54462497782288,1.8873670212765958,1.896622623112867
0.5482001304626465,1.767182025278263,0.1553282171641324,,,0.5482,-188.3244680851064,-183.34989914766481,1.8880319148936169,1.8864783722324323
0.54830002784729,1.776998936030348,0.1439038199680078,,,0.5483,-188.41755319148933,-183.27649141020856,1.8886968085106381,1.879710531752277
0.5484001636505127,1.7774141011547033,0.14467356932108147,,,0.5484,-188.51063829787233,-183.35532957003707,1.8893617021276594,1.88114681025291
0.5485000610351562,1.772107752036435,0.15358686679352812,,,0.5485,-188.6037234042553,-183.48382659617377,1.8900265957446807,1.8864907783599865
0.5486001968383789,1.7619891602020215,0.16353028150048396,,,0.5486,-188.6968085106383,-183.56340760611337,1.8906914893617022,1.8897903453846598
0.5487000942230225,1.7559775799492259,0.16673872971851703,,,0.5487,-188.78989361702128,-183.51927578610136,1.8913563829787234,1.8889583555144085
0.548799991607666,1.7468644975131875,0.15374788612804186,,,0.5488,-188.88297872340425,-183.2181707201337,1.8920212765957445,1.88323969551177
0.5489001274108887,1.7403748326053472,0.1404188964134073,,,0.5489,-188.97606382978722,-182.86423291648546,1.892686170212766,1.8801519212321145
0.5490000247955322,1.7506531524660187,0.13157920469237996,,,0.549,-189.06914893617022,-182.82766396422014,1.893351063829787,1.8762930076329523
0.5491001605987549,1.7609041074856444,0.13040661188210642,,,0.5491,-189.16223404255317,-183.0368805380658,1.8940159574468085,1.8747248437482622
0.5492000579833984,1.7678202485898171,0.13541528744241582,,,0.5492,-189.25531914893617,-183.26711497253405,1.8946808510638298,1.8797332097845136
0.5493001937866211,1.764599634703924,0.14883791744405858,,,0.5493,-189.34840425531917,-183.56148322756374,1.895345744680851,1.8861474314932982
0.5494000911712646,1.765684697265034,0.16444139543209194,,,0.5494,-189.4414893617021,-183.9087662883025,1.8960106382978723,1.8943012712588059
0.5494999885559082,1.7608905354154814,0.16960161151095865,,,0.5495,-189.5345744680851,-183.98660105482926,1.8966755319148936,1.8958937527545312
0.5496001243591309,1.7558749205844981,0.16012215211988187,,,0.5496,-189.62765957446805,-183.7405712173128,1.8973404255319146,1.8941266091492066
0.5497000217437744,1.7497027646513135,0.14639705972709113,,,0.5497000000000001,-189.72074468085106,-183.38891137540236,1.898005319148936,1.8868376539162748
0.5498001575469971,1.7383700359836045,0.13574291686706816,,,0.5498000000000001,-189.81382978723406,-183.06169723147167,1.8986702127659574,1.8788218204286182
0.5499000549316406,1.7343431822155138,0.1308596665487944,,,0.5499,-189.90691489361703,-182.99159467172626,1.8993351063829786,1.8754109797010337
0.5500001907348633,1.7271401867383835,0.1360242497064322,,,0.55,-190.0,-183.13057924258553,1.9,1.8783563541551334
0.5501000881195068,1.7305751548058859,0.1487367857132918,,,0.5501,-190.0,-183.50285572249527,1.9,1.8853762749949885
0.5501999855041504,1.7405269689060943,0.15489647789355473,,,0.5502,-190.0,-183.8517300258488,1.9,1.8892091943854823
0.550300121307373,1.7563869423907386,0.14323144745128946,,,0.5503,-190.0,-183.87221030680487,1.9,1.8893759194989117
0.5504000186920166,1.7662311501569297,0.13482721904820552,,,0.5504,-190.0,-183.85480189026183,1.9,1.8894739034544972
0.5505001544952393,1.7711493125015325,0.13070256315888432,,,0.5505,-190.0,-183.88017166582017,1.9,1.8882428799425628
0.5506000518798828,1.7761178377687932,0.13213740082128345,,,0.5506,-190.0,-184.00534290775983,1.9,1.8872893144006302
0.5507001876831055,1.7701579480039842,0.1410152502582272,,,0.5507,-190.0,-184.23503144459025,1.9,1.8887920144056851
0.550800085067749,1.758165778169068,0.1530244200460871,,,0.5508,-190.0,-184.42026506664567,1.9,1.8939236084713111
0.5508999824523926,1.7430831703857808,0.16700013310718226,,,0.5509000000000001,-190.0,-184.5464766685534,1.9,1.901530893815985
0.5510001182556152,1.729295090792792,0.178649265453027,,,0.551,-190.0,-184.63131530675446,1.9,1.9075528155815928
0.5511000156402588,1.7204218160265752,0.18000934615006056,,,0.5511,-190.0,-184.62246037894926,1.9,1.9064529539444761
0.5512001514434814,1.722427347150664,0.1639224778795149,,,0.5512,-190.0,-184.39557700150814,1.9,1.895846953610265
0.551300048828125,1.738453114285378,0.13850420125612936,,,0.5513,-190.0,-184.16391884127705,1.9,1.8846647076138443
0.5514001846313477,1.7552900209223865,0.12720240950664619,,,0.5514,-190.0,-184.229683337741,1.9,1.8823397657199321
0.5515000820159912,1.7568848272254969,0.13300495880541272,,,0.5515,-190.0,-184.47066498772475,1.9,1.886397393647155
0.5515999794006348,1.7497906704660682,0.14735093184743583,,,0.5516,-190.0,-184.80885947543925,1.9,1.8943733461655659
0.5517001152038574,1.7494532915188896,0.16336005443413062,,,0.5517,-190.0,-185.12379756828017,1.9,1.905903159866933
0.551800012588501,1.7474754474218297,0.17607864527519804,,,0.5518000000000001,-190.0,-185.43988385857065,1.9,1.9156650938718558
0.5519001483917236,1.740095716924055,0.18247890219149523,,,0.5519000000000001,-190.0,-185.50082170729104,1.9,1.918151291238363
0.5520000457763672,1.7426001284933899,0.17115151865910264,,,0.552,-190.0,-185.30214883150927,1.9,1.9059671892999
0.5521001815795898,1.7522165130321734,0.15029427342953644,,,0.5521,-190.0,-185.10608790302877,1.9,1.8945630324628595
0.5522000789642334,1.7536915632426862,0.14214706833328095,,,0.5522,-190.0,-185.01823957680895,1.9,1.8923462452307356
0.552299976348877,1.7415374246124677,0.14867902818781467,,,0.5523,-190.0,-185.04248962014717,1.9,1.8959367686052677
0.5524001121520996,1.7272570596697805,0.16307314866191358,,,0.5524,-190.0,-185.20919165071007,1.9,1.9029240203307731
0.5525000095367432,1.7202462836209094,0.1751669709828664,,,0.5525,-190.0,-185.37783184424225,1.9,1.9086494781808065
0.5526001453399658,1.7168126604317604,0.17424076525693957,,,0.5526,-190.0,-185.34731982257813,1.9,1.9072690093048785
0.5527000427246094,1.7234425854676458,0.15950262356559533,,,0.5527,-190.0,-185.16593508991397,1.9,1.9028196735838745
0.552800178527832,1.738587146511178,0.1434369044763287,,,0.5528,-190.0,-185.14512151667114,1.9,1.8956340659923294
0.5529000759124756,1.7489529952273077,0.13552393893718803,,,0.5529000000000001,-190.0,-185.2236244619933,1.9,1.8904576071144994
0.5530002117156982,1.7499989920345365,0.13778923721015907,,,0.553,-190.0,-185.3755002007803,1.9,1.8917833522607095
0.5531001091003418,1.7430626634856936,0.14972365697943613,,,0.5531,-190.0,-185.64842712167157,1.9,1.8995951154506545
0.5532000064849854,1.7347398269247278,0.16423987783625282,,,0.5532,-190.0,-185.83489282999557,1.9,1.9078723696700264
0.553300142288208,1.727720611918299,0.1788943594819548,,,0.5533,-190.0,-186.01451742410174,1.9,1.917186118757139
0.5534000396728516,1.7206021606970474,0.18792341979351518,,,0.5534,-190.0,-186.11407971478923,1.9,1.9242776109607893
0.5535001754760742,1.7148071880614675,0.18023955255382695,,,0.5535,-190.0,-185.91445085498543,1.9,1.9152454032622181
0.5536000728607178,1.7293983213660062,0.15669484512371626,,,0.5536,-190.0,-185.70708975665173,1.9,1.8994917661234327
0.5537002086639404,1.747008304706905,0.13884059608104113,,,0.5537,-190.0,-185.63286613122767,1.9,1.8909002664921373
0.553800106048584,1.7497581040926038,0.13717434359578787,,,0.5538000000000001,-190.0,-185.6859717729678,1.9,1.8905658572826822
0.5539000034332275,1.7427453536044326,0.14645923207461176,,,0.5539000000000001,-190.0,-185.799850151037,1.9,1.8961583203938162
0.5540001392364502,1.7364048327261674,0.1593584409295031,,,0.554,-190.0,-186.02344594984595,1.9,1.9050776365848197
0.5541000366210938,1.7314513870739692,0.17437208262430878,,,0.5541,-190.0,-186.24235607578055,1.9,1.9125849520596696
0.5542001724243164,1.7255068503242295,0.17835633843138643,,,0.5542,-190.0,-186.22064844600632,1.9,1.91459126428821
0.55430006980896,1.7263851760101734,0.16346330822878252,,,0.5543,-190.0,-185.9276530049633,1.9,1.9048494324586174
0.5544002056121826,1.7351725217218201,0.14220183428711045,,,0.5544,-190.0,-185.60715648515665,1.9,1.8912916988796642
0.5545001029968262,1.7393712380309758,0.13205327929112032,,,0.5545,-190.0,-185.48993382207146,1.9,1.8847733233235906
0.5546000003814697,1.735979801169078,0.13386543814612287,,,0.5546,-190.0,-185.52472697414223,1.9,1.8849058350358547
0.5547001361846924,1.7306881577743927,0.14415744973292682,,,0.5547,-190.0,-185.67455847837056,1.9,1.890525074428986
0.5548000335693359,1.730148519487034,0.1604053269755631,,,0.5548,-190.0,-185.9844527471646,1.9,1.8977765720716833
0.5549001693725586,1.7286828968892152,0.16726836886904847,,,0.5549000000000001,-190.0,-186.0907348157936,1.9,1.9001193795790272
0.5550000667572021,1.7245098459605117,0.15757023074815527,,,0.555,-190.0,-185.8313524322848,1.9,1.8997603381248456
0.5551002025604248,1.7261956448389617,0.14360249472547065,,,0.5551,-190.0,-185.567302174487,1.9,1.8921963530279817
0.5552000999450684,1.7303645267707843,0.1332159057658401,,,0.5552,-190.0,-185.41128641238814,1.9,1.8828751747539882
0.5552999973297119,1.7341992498140864,0.12872821690403846,,,0.5553,-190.0,-185.47800448057157,1.9,1.8798583384418714
0.5554001331329346,1.7335189730322593,0.13330074689563423,,,0.5554,-190.0,-185.629343183385,1.9,1.8824596488870418
0.5555000305175781,1.7285437265340824,0.14768909950722348,,,0.5555,-190.0,-185.90852618672972,1.9,1.8902267503448111
0.5556001663208008,1.7231145732890238,0.1658189988462534,,,0.5556,-190.0,-186.2259052034203,1.9,1.8985763637083923
0.5557000637054443,1.7208904661726179,0.17447727092058724,,,0.5557,-190.0,-186.37209731538874,1.9,1.9040433567342923
0.555800199508667,1.717054180286802,0.16409175650318017,,,0.5558000000000001,-190.0,-186.1429232641566,1.9,1.8970328390805065
0.5559000968933105,1.7287958600771356,0.145231810548888,,,0.5559000000000001,-190.0,-185.9274579183438,1.9,1.887091824310772
0.5559999942779541,1.7374555132950653,0.13529546732226314,,,0.556,-190.0,-185.86295212566463,1.9,1.8828407615606144
0.5561001300811768,1.73148324551544,0.1356441160441556,,,0.5561,-190.0,-185.8755995419532,1.9,1.8818729899025377
0.5562000274658203,1.7280821670918225,0.14285245982738962,,,0.5562,-190.0,-186.0546749855024,1.9,1.8858477722271578
0.556300163269043,1.7218192994781456,0.15569258700758626,,,0.5563,-190.0,-186.23848552749394,1.9,1.8918994137798875
0.5564000606536865,1.714492758163009,0.1661543874076806,,,0.5564,-190.0,-186.40412609902694,1.9,1.895731251145115
0.5565001964569092,1.7107587657250973,0.16713059012558684,,,0.5565,-190.0,-186.38547399091672,1.9,1.8982920986633895
0.5566000938415527,1.7068265019447424,0.15648185741513754,,,0.5566,-190.0,-186.10365748549864,1.9,1.8908208905025075
0.5566999912261963,1.7138488971954497,0.14154559900272806,,,0.5567,-190.0,-185.9347312269076,1.9,1.882361980789858
0.556800127029419,1.7179307822214938,0.13561437421097225,,,0.5568,-190.0,-185.95507513954138,1.9,1.879939772744335
0.5569000244140625,1.717481416078553,0.13857381700399843,,,0.5569000000000001,-190.0,-186.1409440694406,1.9,1.882217879064096
0.5570001602172852,1.711701782141404,0.14959510230475187,,,0.557,-190.0,-186.35856087779524,1.9,1.8867038173548076
0.5571000576019287,1.7079403602068897,0.1629441008736099,,,0.5571,-190.0,-186.58342642381598,1.9,1.8944181873641106
0.5572001934051514,1.6992322430860483,0.1722349449473119,,,0.5572,-190.0,-186.70736583699326,1.9,1.8997754333861174
0.5573000907897949,1.6981848935310577,0.17000371843898274,,,0.5573,-190.0,-186.65504851065342,1.9,1.8985463115139023
0.5573999881744385,1.70461708853627,0.15260292950954354,,,0.5574,-190.0,-186.3898468013719,1.9,1.8886071557552357
0.5575001239776611,1.7159539083396262,0.1364008292064212,,,0.5575,-190.0,-186.33780006242534,1.9,1.881560702925579
0.5576000213623047,1.7211804185305097,0.13097702298098113,,,0.5576,-190.0,-186.31661045231178,1.9,1.8796877679937016
0.5577001571655273,1.7173846878777215,0.137686872324256,,,0.5577,-190.0,-186.49435915267694,1.9,1.884101999076057
0.5578000545501709,1.7065592269313938,0.15180588486614036,,,0.5578000000000001,-190.0,-186.69045473171636,1.9,1.8909514140229853
0.5579001903533936,1.7011761214703784,0.16541328965354676,,,0.5579000000000001,-190.0,-186.93508848438051,1.9,1.8998866703825599
0.5580000877380371,1.6909022101113704,0.17343611896830233,,,0.558,-190.0,-187.02601871359477,1.9,1.9074117291636827
0.5580999851226807,1.6924565602872605,0.17248181113409594,,,0.5581,-190.0,-187.00300351251738,1.9,1.9029517850163822
0.5582001209259033,1.7016919682077176,0.15305635413279872,,,0.5582,-190.0,-186.76862398990653,1.9,1.889259200527893
0.5583000183105469,1.711922531881336,0.13616165109104206,,,0.5583,-190.0,-186.6626407505537,1.9,1.881329190882539
0.5584001541137695,1.7143873899701567,0.132741149831874,,,0.5584,-190.0,-186.71010601773128,1.9,1.8816982045919304
0.5585000514984131,1.7059012408640288,0.14193981268908976,,,0.5585,-190.0,-186.89295428152107,1.9,1.8874385020974853
0.5586001873016357,1.6992790149214465,0.15483557883434057,,,0.5586,-190.0,-187.13318295630006,1.9,1.8964222669647912
0.5587000846862793,1.6954070465668212,0.16900819825847474,,,0.5587,-190.0,-187.3769730214014,1.9,1.9059228699626716
0.5587999820709229,1.685607790254381,0.18057175333713685,,,0.5588,-190.0,-187.4279100790444,1.9,1.912682621522675
0.5589001178741455,1.6851151221916045,0.17510458011673463,,,0.5589000000000001,-190.0,-187.38214052161004,1.9,1.9061505593107042
0.5590000152587891,1.6965837773649621,0.15230524704170115,,,0.559,-190.0,-187.11902874096796,1.9,1.892716484280645
0.5591001510620117,1.7059863175310586,0.13535314771990137,,,0.5591,-190.0,-186.9138844408838,1.9,1.8842975511750242
0.5592000484466553,1.7085059846070636,0.1340205049916873,,,0.5592,-190.0,-186.91418427290884,1.9,1.8842134642811201
0.5593001842498779,1.699640586434775,0.1456831178854412,,,0.5593,-190.0,-187.1198320841193,1.9,1.8915866411736586
0.5594000816345215,1.691805165905595,0.15974805155411118,,,0.5594,-190.0,-187.3168446755061,1.9,1.9007026024166072
0.559499979019165,1.6833155355188134,0.17315120852901988,,,0.5595,-190.0,-187.4711455053388,1.9,1.9083164125732635
0.5596001148223877,1.6792951520185677,0.1771037674274078,,,0.5596,-190.0,-187.45949496237404,1.9,1.9123562193663044
0.5597000122070312,1.683943630663139,0.16247963971060791,,,0.5597,-190.0,-187.26157223845925,1.9,1.9005246381737777
0.5598001480102539,1.6987567066395723,0.13957143817233922,,,0.5598000000000001,-190.0,-187.0323890673986,1.9,1.8849234737424483
0.5599000453948975,1.7115595513625141,0.1274780954397657,,,0.5599000000000001,-190.0,-186.95467886447912,1.9,1.879687961868882
0.5600001811981201,1.7103762958523787,0.13069461376342864,,,0.56,-190.0,-187.0462656338286,1.9,1.8821194327012827
0.5601000785827637,1.7037111750905298,0.1441921528226319,,,0.5601,-190.0,-187.24182469351268,1.9,1.8905452743695308
0.5601999759674072,1.6944029028278123,0.16145298587993454,,,0.5602,-190.0,-187.40258987691703,1.9,1.8988516868487737
0.5603001117706299,1.68957690956226,0.1755832595639629,,,0.5603,-190.0,-187.58614980149454,1.9,1.9069814684695843
0.5604000091552734,1.6860440405067159,0.17071689960746617,,,0.5604,-190.0,-187.4089030646965,1.9,1.9039626850019031
0.5605001449584961,1.6859926830935232,0.14941852337579356,,,0.5605,-190.0,-186.9553947766081,1.9,1.889962050783556
0.5606000423431396,1.6899047862513885,0.13167515852948988,,,0.5606,-190.0,-186.61633451133062,1.9,1.8783250208101063
0.5607001781463623,1.6863917750971547,0.12512602075108892,,,0.5607,-190.0,-186.44823696337176,1.9,1.873343612194183
0.5608000755310059,1.6778840135369741,0.12921778203420375,,,0.5608,-190.0,-186.44635047911152,1.9,1.875173096440154
0.5609002113342285,1.6741462732726233,0.14119891392451303,,,0.5609,-190.0,-186.66991212444387,1.9,1.880897050104548
0.5610001087188721,1.6801401413451227,0.14733353898586654,,,0.561,-190.0,-186.88660516299524,1.9,1.8829921545250148
0.5611000061035156,1.6871515972910651,0.13801034555424405,,,0.5611,-190.0,-186.84983265202214,1.9,1.8825636582601148
0.5612001419067383,1.6938065005827536,0.1265396861074934,,,0.5612,-190.0,-186.67534522330746,1.9,1.8814161957728757
0.5613000392913818,1.705272692741495,0.11937336559500641,,,0.5613,-190.0,-186.67483927472944,1.9,1.8786177869363139
0.5614001750946045,1.7113956751860218,0.11879985775729143,,,0.5614,-190.0,-186.76460172007046,1.9,1.8751603079214292
0.561500072479248,1.7026785568700793,0.1249393218256073,,,0.5615,-190.0,-186.8648304865146,1.9,1.876518480828054
0.5616002082824707,1.691448398056312,0.13861405318522058,,,0.5616,-190.0,-187.08805255121888,1.9,1.8825894497067883
0.5617001056671143,1.678649540965224,0.1562867825000225,,,0.5617,-190.0,-187.26054128237516,1.9,1.8908273824206323
0.5618000030517578,1.6686639167299888,0.16986806626087939,,,0.5618000000000001,-190.0,-187.41057015128604,1.9,1.8984438978081057
0.5619001388549805,1.6628258422025661,0.17344036355091008,,,0.5619000000000001,-190.0,-187.40975749733008,1.9,1.900078458277512
0.562000036239624,1.6675932866735426,0.15756786653378357,,,0.562,-190.0,-187.1691429391317,1.9,1.888933858536839
0.5621001720428467,1.6819362611409145,0.134150970566185,,,0.5621,-190.0,-186.95912877304502,1.9,1.8790419992317016
0.5622000694274902,1.6912111358239952,0.12177789812655435,,,0.5622,-190.0,-186.8868916605349,1.9,1.8763232636130023
0.5623002052307129,1.6884530589364204,0.12427258004983176,,,0.5623,-190.0,-187.01195019104043,1.9,1.8786463696736986
0.5624001026153564,1.679769075410642,0.13849309533917317,,,0.5624,-190.0,-187.24725010352964,1.9,1.88573507787192
0.5625,1.6677422067729804,0.15499304745409603,,,0.5625,-190.0,-187.46381506251493,1.9,1.8943578499141098
0.5626001358032227,1.6626257192790144,0.16687768902944924,,,0.5626,-190.0,-187.6419907419067,1.9,1.9030440854800676
0.5627000331878662,1.6572344296550663,0.1662433486909951,,,0.5627,-190.0,-187.52917231254494,1.9,1.9010772747148417
0.5628001689910889,1.6680413526726592,0.14691943390962603,,,0.5628,-190.0,-187.2789426365291,1.9,1.8890685096582733
0.5629000663757324,1.6791418546314416,0.12871685317120082,,,0.5629,-190.0,-187.0764777258781,1.9,1.8800192598812393
0.5630002021789551,1.6834086270726627,0.12390603016685335,,,0.5630000000000001,-190.0,-187.05033009564917,1.9,1.8777460263298174
0.5631000995635986,1.6760383606226024,0.13131822908080276,,,0.5631,-190.0,-187.15976290252058,1.9,1.881134238364725
0.5631999969482422,1.6681739932920703,0.1431653900543749,,,0.5632,-190.0,-187.2850322319144,1.9,1.8877505404666648
0.5633001327514648,1.6636153672016234,0.15299913066988532,,,0.5633,-190.0,-187.44970765243932,1.9,1.8924234113270453
0.5634000301361084,1.6579420415219508,0.15694801314770115,,,0.5634,-190.0,-187.4625400523277,1.9,1.8944822118058315
0.563500165939331,1.6565342423462868,0.14741620338808673,,,0.5635,-190.0,-187.24964835451397,1.9,1.8889231401752375
0.5636000633239746,1.6646153440940763,0.12992648948479874,,,0.5636,-190.0,-187.01864197042357,1.9,1.8805069940031116
0.5637001991271973,1.6725864756839117,0.12118430230685649,,,0.5637,-190.0,-186.9549054682746,1.9,1.876479499860037
0.5638000965118408,1.6745652888614802,0.12328538977662426,,,0.5638000000000001,-190.0,-187.1511846733234,1.9,1.8789535529329857
0.5638999938964844,1.6657956933234188,0.13445586388688954,,,0.5639000000000001,-190.0,-187.33160732067654,1.9,1.883735919441631
0.564000129699707,1.6586337214382345,0.14784440827751824,,,0.5640000000000001,-190.0,-187.52399690413753,1.9,1.8909312684754715
0.5641000270843506,1.6540323885421533,0.15771605760568624,,,0.5641,-190.0,-187.67020882217483,1.9,1.8971805300724889
0.5642001628875732,1.651498050039482,0.16224312600411048,,,0.5642,-190.0,-187.73246578235793,1.9,1.901532289214501
0.5643000602722168,1.6519176040509294,0.15111991743202924,,,0.5643,-190.0,-187.50024259585342,1.9,1.8948286040221247
0.5644001960754395,1.6647515908940453,0.13255579738598353,,,0.5644,-190.0,-187.3258034045335,1.9,1.8825482768671202
0.564500093460083,1.6729170008340906,0.12370646724470521,,,0.5645,-190.0,-187.2858270651212,1.9,1.8778745952145763
0.5645999908447266,1.669972134665826,0.1280816275281342,,,0.5646,-190.0,-187.37005871192943,1.9,1.8793319790024334
0.5647001266479492,1.6613776897137422,0.1412247447325595,,,0.5647,-190.0,-187.58826599142205,1.9,1.886412745175406
0.5648000240325928,1.6543085150830041,0.15469217441553862,,,0.5648,-190.0,-187.81541083886736,1.9,1.8945478096892665
0.5649001598358154,1.6553153458482057,0.1641134887026816,,,0.5649,-190.0,-188.01684570624212,1.9,1.9032085311917912
0.565000057220459,1.6488246675500908,0.17080756716477397,,,0.5650000000000001,-190.0,-188.07427524575073,1.9,1.9057995061388207
0.5651001930236816,1.650121076178582,0.16081859981146374,,,0.5651,-190.0,-187.90908654710057,1.9,1.8955765205697819
0.5652000904083252,1.6602473188424514,0.13921939142757433,,,0.5652,-190.0,-187.66745410640715,1.9,1.882340417554859
0.5652999877929688,1.6668014974855905,0.1282488710488548,,,0.5653,-190.0,-187.58086274433293,1.9,1.877776595203902
0.5654001235961914,1.664465746794166,0.13108981085909116,,,0.5654,-190.0,-187.61027501918383,1.9,1.879778688035001
0.565500020980835,1.6564394790709345,0.1429560475452202,,,0.5655,-190.0,-187.81266359427826,1.9,1.8866783496396047
0.5656001567840576,1.6539930802244314,0.1567454144474238,,,0.5656,-190.0,-188.05381386859878,1.9,1.894884301690276
0.5657000541687012,1.6515413778785912,0.16627443229960434,,,0.5657,-190.0,-188.13764250879154,1.9,1.9034800970184427
0.5658001899719238,1.6421031680306029,0.17304005220604476,,,0.5658,-190.0,-188.189920277424,1.9,1.9045621598562057
0.5659000873565674,1.641188691140931,0.16115538764456439,,,0.5659000000000001,-190.0,-187.91205508922286,1.9,1.8926244480591088
0.5659999847412109,1.651014364139703,0.13944190439602322,,,0.5660000000000001,-190.0,-187.59705688368874,1.9,1.8778555741382144
0.5661001205444336,1.657077807093106,0.12897828132909633,,,0.5661,-190.0,-187.46112097774702,1.9,1.8725291574546588
0.5662000179290771,1.6538642146449667,0.1324263094323043,,,0.5662,-190.0,-187.53200469237234,1.9,1.8766023235389913
0.5663001537322998,1.654103343632219,0.1434959390162615,,,0.5663,-190.0,-187.7496986226698,1.9,1.8841147255038224
0.5664000511169434,1.652397196182751,0.15422937653396485,,,0.5664,-190.0,-187.9487524348185,1.9,1.8890676177439247
0.566500186920166,1.6470643261767408,0.1630904575674302,,,0.5665,-190.0,-188.0105397908687,1.9,1.8946810903052589
0.5666000843048096,1.639860594013544,0.16205735842010605,,,0.5666,-190.0,-187.87754302292095,1.9,1.89222356050707
0.5666999816894531,1.6467384761027444,0.1452827817085429,,,0.5667,-190.0,-187.6156940420699,1.9,1.8798556698260604
0.5668001174926758,1.6583858447815698,0.12998981347096195,,,0.5668,-190.0,-187.42656176049888,1.9,1.8731023623949763
0.5669000148773193,1.6603338241006218,0.12788684622491037,,,0.5669,-190.0,-187.45281925179506,1.9,1.8726993749080023
0.567000150680542,1.6564042416371054,0.13644559513764748,,,0.5670000000000001,-190.0,-187.53883047590148,1.9,1.8784637054272797
0.5671000480651855,1.6448399355590744,0.1501209709785739,,,0.5671,-190.0,-187.65790632116943,1.9,1.8848153920940909
0.5672001838684082,1.6382265172355934,0.1624163856199606,,,0.5672,-190.0,-187.7255282900791,1.9,1.8911581232614791
0.5673000812530518,1.6278505988115755,0.1622229826312748,,,0.5673,-190.0,-187.55068874087095,1.9,1.889794827593462
0.5673999786376953,1.629389401961022,0.14505997559879996,,,0.5674,-190.0,-187.21781285551162,1.9,1.8809208102288049
0.567500114440918,1.6405529425489074,0.12496021799104054,,,0.5675,-190.0,-186.96039376362128,1.9,1.8704958199243598
0.5676000118255615,1.649005364076587,0.11596102596020533,,,0.5676,-190.0,-186.7966057944153,1.9,1.8666418398979077
0.5677001476287842,1.6495377968133869,0.12045802669332044,,,0.5677,-190.0,-186.97936040515708,1.9,1.8694670771534718
0.5678000450134277,1.6488134732399264,0.13575435734675195,,,0.5678,-190.0,-187.24430049899803,1.9,1.8776794581782694
0.5679001808166504,1.640957837474659,0.15266858001758596,,,0.5679000000000001,-190.0,-187.42231063609483,1.9,1.8837309201302028
0.568000078201294,1.6310269390467593,0.15941690455769109,,,0.5680000000000001,-190.0,-187.38478028790138,1.9,1.884325474663316
0.5680999755859375,1.618791479840816,0.14876367815915112,,,0.5681,-190.0,-186.97925998947306,1.9,1.878564992234147
0.5682001113891602,1.6173639154306423,0.12883204013757085,,,0.5682,-190.0,-186.50350767133716,1.9,1.8708627608371933
0.5683000087738037,1.6203981392952986,0.11271997354483189,,,0.5683,-190.0,-186.22687689645653,1.9,1.862714475213986
0.5684001445770264,1.6295922922805361,0.10816602261043841,,,0.5684,-190.0,-186.29673182362905,1.9,1.8611358083103562
0.5685000419616699,1.639554972179123,0.11450845052753934,,,0.5685,-190.0,-186.6362491940782,1.9,1.8667616794621447
0.5686001777648926,1.641105165334119,0.1309769816145732,,,0.5686,-190.0,-186.9938809090479,1.9,1.8751621257524014
0.5687000751495361,1.6425874684441848,0.1460014750200897,,,0.5687,-190.0,-187.31776724212594,1.9,1.8826191663380538
0.5688002109527588,1.6426070968057398,0.14487970450721227,,,0.5688,-190.0,-187.26255102354813,1.9,1.8839588440120822
0.5689001083374023,1.6421930944306469,0.13165540208719462,,,0.5689,-190.0,-186.99591757788235,1.9,1.880395329922074
0.5690000057220459,1.6373296497039531,0.11837634187475435,,,0.5690000000000001,-190.0,-186.59322410531001,1.9,1.8693222777041931
0.5691001415252686,1.631506726807605,0.11279139222712635,,,0.5691,-190.0,-186.4187699777626,1.9,1.8616614093978539
0.5692000389099121,1.625746183510848,0.1163506290303073,,,0.5692,-190.0,-186.51686283913185,1.9,1.8615222291699254
0.5693001747131348,1.6211722326980327,0.1261751107491532,,,0.5693,-190.0,-186.74245676652373,1.9,1.8671223657195612
0.5694000720977783,1.6217880406173804,0.14192011754409983,,,0.5694,-190.0,-187.10131899584047,1.9,1.8751477327284538
0.569500207901001,1.6223546753737306,0.1569754600028256,,,0.5695,-190.0,-187.43102010477264,1.9,1.8827291252607794
0.5696001052856445,1.624899951607529,0.1635499802940702,,,0.5696,-190.0,-187.69395369591686,1.9,1.8871221135445149
0.5697000026702881,1.6334538260005238,0.1560789673393617,,,0.5697,-190.0,-187.64124451273003,1.9,1.8822969363310091
0.5698001384735107,1.6464020780312463,0.1374994744131425,,,0.5698,-190.0,-187.44323487306588,1.9,1.8751487234399593
0.5699000358581543,1.6497214075356967,0.12599242324124893,,,0.5699000000000001,-190.0,-187.3236649306246,1.9,1.8715146906729556
0.570000171661377,1.639018034538564,0.1254294499894079,,,0.5700000000000001,-190.0,-187.2872088481265,1.9,1.8722297787039006
0.5701000690460205,1.628064561905895,0.13636835013276816,,,0.5701,-190.0,-187.41937114931974,1.9,1.877399648235499
0.5702002048492432,1.6159451748444869,0.15137167219335776,,,0.5702,-190.0,-187.5995408750889,1.9,1.8835808387982829
0.5703001022338867,1.6054144414779827,0.16544810569523244,,,0.5703,-190.0,-187.7460350383647,1.9,1.8921160955147203
0.5703999996185303,1.597623523945898,0.16873304735537875,,,0.5704,-190.0,-187.7119840707603,1.9,1.8942262064889344
0.5705001354217529,1.602408702001777,0.15514258311513965,,,0.5705,-190.0,-187.52089823413058,1.9,1.8832301132358684
0.5706000328063965,1.613706997530523,0.13321431096585687,,,0.5706,-190.0,-187.28942711855035,1.9,1.873171752187692
0.5707001686096191,1.618829645133681,0.12439114547256713,,,0.5707,-190.0,-187.27658405674887,1.9,1.8697656444429716
0.5708000659942627,1.6167503194222184,0.1297757048117673,,,0.5708,-190.0,-187.37103410383017,1.9,1.8724896619404308
0.5709002017974854,1.6107710957009378,0.1446217353259806,,,0.5709,-190.0,-187.63734602990036,1.9,1.8803683006866478
0.5710000991821289,1.6077876142018765,0.1579814583144587,,,0.5710000000000001,-190.0,-187.8452430816086,1.9,1.8888291967116075
0.5710999965667725,1.6095399452760704,0.1658510565618382,,,0.5711,-190.0,-188.04272941893328,1.9,1.8944960223437441
0.5712001323699951,1.6080220243985284,0.16468540077442526,,,0.5712,-190.0,-188.02768712870338,1.9,1.892659908322051
0.5713000297546387,1.6146745640191587,0.15002345441240061,,,0.5713,-190.0,-187.90053270072528,1.9,1.881514556065244
0.5714001655578613,1.6289809719197423,0.13306794415411494,,,0.5714,-190.0,-187.7638306655589,1.9,1.8760460230283733
0.5715000629425049,1.6285189744249808,0.13036143796869976,,,0.5715,-190.0,-187.74863899315142,1.9,1.8763808456447284
0.5716001987457275,1.6185011544660843,0.1398594224851854,,,0.5716,-190.0,-187.85106899592537,1.9,1.8815766346804148
0.5717000961303711,1.608201723273478,0.15345419490254972,,,0.5717,-190.0,-187.9279477271228,1.9,1.8877783653662403
0.5717999935150146,1.6008118917206688,0.16327887138020056,,,0.5718,-190.0,-188.04668556121612,1.9,1.8943096041929972
0.5719001293182373,1.5915332540238818,0.17135542512801805,,,0.5719000000000001,-190.0,-188.07368099388876,1.9,1.8999722534639432
0.5720000267028809,1.5876778547277852,0.17029102009969135,,,0.5720000000000001,-190.0,-188.01681903828484,1.9,1.8976082269171204
0.5721001625061035,1.5926330406163285,0.15137976144367407,,,0.5721,-190.0,-187.75481641549828,1.9,1.8849101219059747
0.5722000598907471,1.6034923773896654,0.13540356855883245,,,0.5722,-190.0,-187.65440904950228,1.9,1.8771280055103365
0.5723001956939697,1.6136772492069507,0.13199861904266794,,,0.5723,-190.0,-187.77550146185936,1.9,1.87787358341225
0.5724000930786133,1.6164086744708277,0.14062939786770207,,,0.5724,-190.0,-188.00870165926736,1.9,1.8827308423156304
0.5724999904632568,1.618702605672066,0.15485929195345435,,,0.5725,-190.0,-188.2839249011962,1.9,1.8896645364927154
0.5726001262664795,1.6189384116283645,0.16825533524221972,,,0.5726,-190.0,-188.52470287643357,1.9,1.9018189560597305
0.572700023651123,1.6044263117971718,0.18220703134602048,,,0.5727,-190.0,-188.53975283761633,1.9,1.9110534608114418
0.5728001594543457,1.5968703088156775,0.1798097825858173,,,0.5728,-190.0,-188.3662155118718,1.9,1.9047389265789674
0.5729000568389893,1.600569435726676,0.15874447451160822,,,0.5729,-190.0,-188.02464903641803,1.9,1.8892378793943454
0.5730001926422119,1.6022434747765022,0.13991406436493004,,,0.5730000000000001,-190.0,-187.62534073179805,1.9,1.8770655141672086
0.5731000900268555,1.6019001676155595,0.1359251164793544,,,0.5731,-190.0,-187.53565776640679,1.9,1.8747890715561137
0.573199987411499,1.5996316384391582,0.1435598546146112,,,0.5732,-190.0,-187.62882172421263,1.9,1.8783353822348563
0.5733001232147217,1.6020028599294125,0.15464399774022086,,,0.5733,-190.0,-187.82107375462488,1.9,1.8812251587202398
0.5734000205993652,1.6092805537119552,0.15377995748299295,,,0.5734,-190.0,-187.87738816619378,1.9,1.881408222725041
0.5735001564025879,1.6066237212008303,0.14193032642786896,,,0.5735,-190.0,-187.61678364944518,1.9,1.8810729409934797
0.5736000537872314,1.6073157770781483,0.13255915550943498,,,0.5736,-190.0,-187.4388295990064,1.9,1.8776676441634126
0.5737001895904541,1.6055345140565234,0.12770608235223782,,,0.5737,-190.0,-187.2784200632255,1.9,1.872520409645749
0.5738000869750977,1.5989650496637815,0.12823736549270665,,,0.5738,-190.0,-187.16425497621162,1.9,1.8673703955097567
0.5738999843597412,1.5962277122002282,0.13361747366474075,,,0.5739000000000001,-190.0,-187.24296729747084,1.9,1.8679345892212758
0.5740001201629639,1.5958939516434927,0.14306407216574202,,,0.5740000000000001,-190.0,-187.46880867444975,1.9,1.8715355300543381
0.5741000175476074,1.6011557327941368,0.15367251225237957,,,0.5741,-190.0,-187.72318822036428,1.9,1.8754535065658018
0.5742001533508301,1.6087478908599713,0.15135530872749425,,,0.5742,-190.0,-187.80399934918935,1.9,1.8749582688113908
0.5743000507354736,1.6077241004718088,0.13678734217189148,,,0.5743,-190.0,-187.55338420716186,1.9,1.8719332444260506
0.5744001865386963,1.6172044426109393,0.1206140925419505,,,0.5744,-190.0,-187.3242390460148,1.9,1.8675313442190424
0.5745000839233398,1.621611107016232,0.1157017036167019,,,0.5745,-190.0,-187.32093821816596,1.9,1.8649792432187104
0.5745999813079834,1.619895754533488,0.12133769831594989,,,0.5746,-190.0,-187.51269275097584,1.9,1.8653330737852831
0.574700117111206,1.6120259784661604,0.13331310661187196,,,0.5747,-190.0,-187.66301504397666,1.9,1.8697677405784434
0.5748000144958496,1.607002835798746,0.1497605995245307,,,0.5748,-190.0,-187.91093804257335,1.9,1.877055557857341
0.5749001502990723,1.59844726505405,0.16239424961700805,,,0.5749,-190.0,-188.05964961006964,1.9,1.8827610919961066
0.5750000476837158,1.5885799492969719,0.1686810735396655,,,0.575,-190.0,-188.04788450135592,1.9,1.8864249382102976
0.5751001834869385,1.58296981664286,0.16030608079249678,,,0.5751000000000001,-190.0,-187.8481853316191,1.9,1.8794529616079754
0.575200080871582,1.590000379356039,0.13671307887328818,,,0.5752,-190.0,-187.5455286967409,1.9,1.8663912067726285
0.5752999782562256,1.5997947241330663,0.12229439980104664,,,0.5753,-190.0,-187.43564285746595,1.9,1.8613791045575185
0.5754001140594482,1.6030376157103108,0.12281406063133939,,,0.5754,-190.0,-187.61090677546105,1.9,1.8630610224684423
0.5755000114440918,1.6036186339584635,0.1343595285078394,,,0.5755,-190.0,-187.85400542128068,1.9,1.868672649581753
0.5756001472473145,1.600490423148814,0.15232618991802963,,,0.5756,-190.0,-188.1893985422022,1.9,1.8785733841192618
0.575700044631958,1.5968418252862882,0.16703500020492662,,,0.5757,-190.0,-188.39328919907996,1.9,1.8873634078027217
0.5758001804351807,1.5855122854409724,0.1761084158725301,,,0.5758,-190.0,-188.40099669427255,1.9,1.8904116915113645
0.5759000778198242,1.5794371374349245,0.165016275448628,,,0.5759000000000001,-190.0,-188.1466864691774,1.9,1.882356577625083
0.5759999752044678,1.587416056190874,0.1418838259860585,,,0.5760000000000001,-190.0,-187.88821480755945,1.9,1.8712566051000759
0.5761001110076904,1.5934585416351514,0.12864588266704752,,,0.5761000000000001,-190.0,-187.77619774670652,1.9,1.8659705684976708
0.576200008392334,1.5983816634491275,0.13040823522908004,,,0.5762,-190.0,-187.8823922497751,1.9,1.8676346096496388
0.5763001441955566,1.5950361027874114,0.1420130594831598,,,0.5763,-190.0,-188.1111093465146,1.9,1.87378782223969
0.5764000415802002,1.593490788760193,0.15647044622325149,,,0.5764,-190.0,-188.31463735703088,1.9,1.881056976835793
0.5765001773834229,1.5848238949034814,0.16845504067759645,,,0.5765,-190.0,-188.41390472815348,1.9,1.8876689853517814
0.5766000747680664,1.5817771745715055,0.16603127094204134,,,0.5766,-190.0,-188.3234984036868,1.9,1.8897047228639572
0.5767002105712891,1.5896680569346926,0.14831175013511114,,,0.5767,-190.0,-188.11628559111276,1.9,1.8799851014123408
0.5768001079559326,1.5948915396912653,0.1334264225877791,,,0.5768,-190.0,-187.9170537512616,1.9,1.8710957987144652
0.5769000053405762,1.595813524453688,0.12877398505617113,,,0.5769,-190.0,-187.83255105818515,1.9,1.868217138033113
0.5770001411437988,1.5938252212546926,0.13391414720896283,,,0.577,-190.0,-187.92171987231904,1.9,1.8711485761644637
0.5771000385284424,1.5880687914200444,0.14469482521059898,,,0.5771000000000001,-190.0,-188.1184530725174,1.9,1.8749323209537343
0.577200174331665,1.5905015509218958,0.15775873159327516,,,0.5772,-190.0,-188.3650468474189,1.9,1.8797356654996271
0.5773000717163086,1.5870817899916785,0.15853586924767177,,,0.5773,-190.0,-188.34743573328544,1.9,1.880382074622858
0.5774002075195312,1.5802120675742746,0.14848096128175314,,,0.5774,-190.0,-188.04868371754895,1.9,1.878320868441975
0.5775001049041748,1.575944672424873,0.13437639452283945,,,0.5775,-190.0,-187.69138699884533,1.9,1.871937588586246
0.5776000022888184,1.5773720608554807,0.12616750314574285,,,0.5776,-190.0,-187.64245516547368,1.9,1.8661700158157333
0.577700138092041,1.5815875146284302,0.12292895265726177,,,0.5777,-190.0,-187.74048488661117,1.9,1.8659421302437769
0.5778000354766846,1.5870490388979093,0.12985664246055614,,,0.5778,-190.0,-187.9657678617899,1.9,1.8689581837112275
0.5779001712799072,1.5888296666952746,0.14281010368557975,,,0.5779000000000001,-190.0,-188.28463247279504,1.9,1.874844250483434
0.5780000686645508,1.5871096718354618,0.15896537074200986,,,0.5780000000000001,-190.0,-188.52000189302584,1.9,1.8815566187153183
0.5781002044677734,1.5817577283991573,0.1613086602264256,,,0.5781000000000001,-190.0,-188.5294354464744,1.9,1.8873133841673964
0.578200101852417,1.5841401958718473,0.14769878924784172,,,0.5782,-190.0,-188.32943314799041,1.9,1.8806716977604572
0.5782999992370605,1.589514667818567,0.13149973243422675,,,0.5783,-190.0,-188.05632791756432,1.9,1.8714682949683152
0.5784001350402832,1.5914059349259662,0.1251374947709471,,,0.5784,-190.0,-188.01673219310481,1.9,1.8671530189823788
0.5785000324249268,1.5873421756172026,0.12660459275981273,,,0.5785,-190.0,-188.0621430659172,1.9,1.8675566007748226
0.5786001682281494,1.5895354077470751,0.13568577260530504,,,0.5786,-190.0,-188.29746105877558,1.9,1.872023142819642
0.578700065612793,1.5820745971780357,0.15050509117140584,,,0.5787,-190.0,-188.48943321976122,1.9,1.8764018438255872
0.5788002014160156,1.5810594164627911,0.1637309295712203,,,0.5788,-190.0,-188.75464977058198,1.9,1.8823043196263698
0.5789000988006592,1.5770145853080566,0.16097329833374927,,,0.5789,-190.0,-188.65530822043283,1.9,1.8834226622492598
0.5789999961853027,1.5812541422402682,0.14331751846122737,,,0.579,-190.0,-188.42773739796712,1.9,1.8741253705364151
0.5791001319885254,1.5880531999266685,0.12690719591719343,,,0.5791,-190.0,-188.23646568850782,1.9,1.8678785748460076
0.579200029373169,1.5892880455255687,0.1228627377463465,,,0.5792,-190.0,-188.27235903789983,1.9,1.8662878291399885
0.5793001651763916,1.5864733615289568,0.12936116979146983,,,0.5793,-190.0,-188.4315817644856,1.9,1.86776219183395
0.5794000625610352,1.577448704047668,0.14197407104401955,,,0.5794,-190.0,-188.5898970034706,1.9,1.8728512438651874
0.5795001983642578,1.5771837075895931,0.15552226497109778,,,0.5795,-190.0,-188.81680259072374,1.9,1.8802036330109941
0.5796000957489014,1.5749289621276918,0.16634132450561845,,,0.5796,-190.0,-189.0224002871118,1.9,1.8875926732620378
0.5796999931335449,1.5682453137015613,0.16631401248683592,,,0.5797,-190.0,-188.98396867264057,1.9,1.8870549869162103
0.5798001289367676,1.5731756486732393,0.15010667924517243,,,0.5798,-190.0,-188.8073969772246,1.9,1.8775036028271794
0.5799000263214111,1.58015225043335,0.1354522436475777,,,0.5799000000000001,-190.0,-188.6823509319407,1.9,1.8709248156984994
0.5800001621246338,1.5812681457842364,0.13448984873444575,,,0.5800000000000001,-190.0,-188.7573662725172,1.9,1.8699497314969566
0.5801000595092773,1.5733416014790025,0.14298744385836018,,,0.5801000000000001,-190.0,-188.82657571187931,1.9,1.8724654330614987
0.5802001953125,1.571605611488799,0.1559373142366171,,,0.5802,-190.0,-189.10013211544322,1.9,1.8805941555162338
0.5803000926971436,1.5709592307241145,0.16681178365256952,,,0.5803,-190.0,-189.28930519905546,1.9,1.8868949477192254
0.5803999900817871,1.5695134600142182,0.17621094921707373,,,0.5804,-190.0,-189.48602635790766,1.9,1.893616423711264
0.5805001258850098,1.5657111967808757,0.17753137410366707,,,0.5805,-190.0,-189.6106938706177,1.9,1.8926874472824549
0.5806000232696533,1.5711897540115096,0.16812668563526253,,,0.5806,-190.0,-189.56474182599894,1.9,1.886315566211685
0.580700159072876,1.5798721333042867,0.15407363946642413,,,0.5807,-190.0,-189.43331470860133,1.9,1.880601695799973
0.5808000564575195,1.5800196921856111,0.14772859228574103,,,0.5808,-190.0,-189.30542254306584,1.9,1.8800283453161757
0.5809001922607422,1.5744335066355664,0.15404739358710015,,,0.5809,-190.0,-189.29809065918278,1.9,1.8826195695072454
0.5810000896453857,1.5691649282640396,0.16403494790354028,,,0.581,-190.0,-189.3866038062893,1.9,1.8870327352394858
0.5810999870300293,1.5631580312262834,0.17377045117329543,,,0.5811,-190.0,-189.42367557431552,1.9,1.8913733224752547
0.581200122833252,1.5529704572334178,0.17649781976029252,,,0.5812,-190.0,-189.34334938372587,1.9,1.8941433818357436
0.5813000202178955,1.5495407389133768,0.16107797127536863,,,0.5813,-190.0,-189.07318754749983,1.9,1.8873315129686046
0.5814001560211182,1.558565721255588,0.1410031876840874,,,0.5814,-190.0,-188.85087620237317,1.9,1.8765635736540072
0.5815000534057617,1.5632504789924746,0.13237185459717862,,,0.5815,-190.0,-188.79528966199564,1.9,1.869692156694915
0.5816001892089844,1.565885988477541,0.1357393285122929,,,0.5816,-190.0,-188.87658248967364,1.9,1.8708874183664346
0.5817000865936279,1.5623959030011956,0.14790581702278,,,0.5817,-190.0,-189.05213606948112,1.9,1.8759577279866801
0.5817999839782715,1.5604593305485814,0.1598723488156247,,,0.5818,-190.0,-189.20052971865604,1.9,1.8820582873601848
0.5819001197814941,1.5598780162526065,0.17288852677635982,,,0.5819000000000001,-190.0,-189.40905384337907,1.9,1.8882366027981714
0.5820000171661377,1.5553925968777487,0.17056078556313162,,,0.5820000000000001,-190.0,-189.2929734750865,1.9,1.8907281423961293
0.5821001529693604,1.560797389674602,0.15201558900280246,,,0.5821000000000001,-190.0,-188.99454058078365,1.9,1.8815021040136384
0.5822000503540039,1.5676355636742796,0.13330665712277592,,,0.5822,-190.0,-188.76504370739323,1.9,1.871496527700156
0.5823001861572266,1.5710158322695436,0.1275731871610095,,,0.5823,-190.0,-188.6878247805654,1.9,1.866341549278849
0.5824000835418701,1.5713271701994056,0.13406784599689392,,,0.5824,-190.0,-188.81939080305986,1.9,1.869390050243871
0.5824999809265137,1.5668952685675581,0.14745121871354627,,,0.5825,-190.0,-188.9780566605418,1.9,1.876476086929698
0.5826001167297363,1.5637937545147567,0.1607027911055659,,,0.5826,-190.0,-189.12425286476702,1.9,1.8818275582793311
0.5827000141143799,1.5567431870122628,0.16649062044685362,,,0.5827,-190.0,-189.0899350709641,1.9,1.884806773640392
0.5828001499176025,1.5517396094733524,0.15259617397758327,,,0.5828,-190.0,-188.73656083504704,1.9,1.8787953790761749
0.5829000473022461,1.5522613848706734,0.13229191776467508,,,0.5829,-190.0,-188.2886262029473,1.9,1.8669385862974737
0.5830001831054688,1.5537092286387333,0.12197531325825581,,,0.583,-190.0,-188.08524505629893,1.9,1.8588262278982675
0.5831000804901123,1.553647997783426,0.12046481125899205,,,0.5831,-190.0,-188.06707592529017,1.9,1.8566502455200362
0.5831999778747559,1.5500020177601064,0.1263526870491855,,,0.5832,-190.0,-188.1417915228988,1.9,1.8591514758558878
0.5833001136779785,1.558637764128419,0.1380781726024379,,,0.5833,-190.0,-188.43893233585356,1.9,1.8643653255969386
0.5834000110626221,1.5656861400958175,0.1448556978577536,,,0.5834,-190.0,-188.7299993723472,1.9,1.8662683505175979
0.5835001468658447,1.5709120397361678,0.13618222635043623,,,0.5835,-190.0,-188.62454790219974,1.9,1.8639529236110568
0.5836000442504883,1.5774057163912814,0.12227380212369651,,,0.5836,-190.0,-188.43961236257005,1.9,1.863544880606582
0.5837001800537109,1.5832876593712204,0.11458920305024232,,,0.5837,-190.0,-188.3307307062941,1.9,1.8602063790306032
0.5838000774383545,1.5795600493188031,0.1181204554336034,,,0.5838,-190.0,-188.38551047074506,1.9,1.8601713830210196
0.583899974822998,1.5702210246860884,0.1267838599950341,,,0.5839000000000001,-190.0,-188.45101233135006,1.9,1.8633694027774508
0.5840001106262207,1.5539524990029605,0.13958655278996865,,,0.5840000000000001,-190.0,-188.52632311771356,1.9,1.8650675992681303
0.5841000080108643,1.548421651589305,0.15073835414099968,,,0.5841000000000001,-190.0,-188.62333559541526,1.9,1.8693031263991897
0.5842001438140869,1.5487765187674072,0.15448669274998506,,,0.5842,-190.0,-188.71108511564282,1.9,1.8696523639527651
0.5843000411987305,1.5495525867044562,0.14433390305637356,,,0.5843,-190.0,-188.60104274337564,1.9,1.8674395341993686
0.5844001770019531,1.557458012138211,0.12712854685967323,,,0.5844,-190.0,-188.36955274940857,1.9,1.8623819642112387
0.5845000743865967,1.566573431708749,0.11776885147036731,,,0.5845,-190.0,-188.38166046502647,1.9,1.8584550377669413
0.5846002101898193,1.5632177572336499,0.12039082546109044,,,0.5846,-190.0,-188.46864626657367,1.9,1.8594193326478552
0.5847001075744629,1.5587744247519797,0.13156255776099746,,,0.5847,-190.0,-188.71485410633514,1.9,1.8630258402994218
0.5848000049591064,1.552846715972399,0.14485206313445897,,,0.5848,-190.0,-188.90676442669093,1.9,1.8695608359876494
0.5849001407623291,1.5509466344960157,0.154533193063288,,,0.5849,-190.0,-189.05603233300408,1.9,1.8747645477112753
0.5850000381469727,1.551590730582068,0.16038145674811216,,,0.585,-190.0,-189.19594432704787,1.9,1.8798957405587877
0.5851001739501953,1.5450204117439492,0.16252684524587052,,,0.5851,-190.0,-189.231247844408,1.9,1.8782121066555342
0.5852000713348389,1.5468340195540677,0.1491489700571952,,,0.5852,-190.0,-189.0362575271847,1.9,1.8705883183121244
0.5853002071380615,1.5472391536030679,0.1353941986565625,,,0.5853,-190.0,-188.88610372254263,1.9,1.8649217192610994
0.5854001045227051,1.5496851889927064,0.13129589854424442,,,0.5854,-190.0,-188.8959640147492,1.9,1.8648773225967437
0.5855000019073486,1.5501691385787157,0.13692024191356716,,,0.5855,-190.0,-189.106479836469,1.9,1.8688656038102371
0.5856001377105713,1.55038294204689,0.14778779221501975,,,0.5856,-190.0,-189.39208926539297,1.9,1.874517306012457
0.5857000350952148,1.5574910277740357,0.15804461111875737,,,0.5857,-190.0,-189.63611313780748,1.9,1.8827497943331133
0.5858001708984375,1.5563480766876587,0.16830729007619175,,,0.5858,-190.0,-189.82291815902164,1.9,1.8929057961256799
0.585900068283081,1.5409861131577036,0.17693858135695217,,,0.5859,-190.0,-189.8396248066376,1.9,1.8931161318887229
0.5860002040863037,1.5345087479878878,0.16956655651824176,,,0.5860000000000001,-190.0,-189.64370529531288,1.9,1.8842616789486537
0.5861001014709473,1.5382364087474418,0.15257387238949802,,,0.5861000000000001,-190.0,-189.44128483886277,1.9,1.8745508445473342
0.5861999988555908,1.5373013060650875,0.1418770658124003,,,0.5862,-190.0,-189.26984821133422,1.9,1.8701173153624757
0.5863001346588135,1.5406178526916814,0.14167128908983337,,,0.5863,-190.0,-189.29107068907732,1.9,1.8733887554283217
0.586400032043457,1.5448341859863741,0.14662710726290654,,,0.5864,-190.0,-189.46841602943167,1.9,1.8767820790947152
0.5865001678466797,1.5491000476338972,0.1542644491917036,,,0.5865,-190.0,-189.64328052537732,1.9,1.8807265536027826
0.5866000652313232,1.5460109020816057,0.16436965790573202,,,0.5866,-190.0,-189.79018117683384,1.9,1.8866848001955274
0.5867002010345459,1.540192270440903,0.1593386175469555,,,0.5867,-190.0,-189.61192972691933,1.9,1.8823608699446028
0.5868000984191895,1.5426849134411211,0.14294425217675927,,,0.5868,-190.0,-189.3834743009151,1.9,1.8720813414773485
0.586899995803833,1.5425070623527466,0.13158789952860514,,,0.5869,-190.0,-189.17288597088867,1.9,1.8665801411974885
0.5870001316070557,1.5435113025140155,0.13178311490469657,,,0.587,-190.0,-189.19350933645154,1.9,1.8666258542743173
0.5871000289916992,1.543766055313512,0.1410615242864832,,,0.5871,-190.0,-189.34324549104304,1.9,1.870613104199078
0.5872001647949219,1.5444524911510809,0.15179756554760745,,,0.5872,-190.0,-189.51294390708313,1.9,1.87503263409566
0.5873000621795654,1.5424701777280558,0.16222983317460962,,,0.5873,-190.0,-189.66479111157636,1.9,1.8823789323082845
0.5874001979827881,1.5354787049117342,0.16603916186592857,,,0.5874,-190.0,-189.63067006220658,1.9,1.886905559769832
0.5875000953674316,1.5335729188133762,0.1510100100170769,,,0.5875,-190.0,-189.30903225514132,1.9,1.8771594702577274
0.5875999927520752,1.5403988829408104,0.13128535108545913,,,0.5876,-190.0,-188.97867055602438,1.9,1.8637483094645322
0.5877001285552979,1.5443302085306854,0.12432022286361247,,,0.5877,-190.0,-188.92048805872395,1.9,1.8602685667490175
0.5878000259399414,1.5437649528155903,0.13091155325450848,,,0.5878,-190.0,-189.0033108214048,1.9,1.8614106050181143
0.5879001617431641,1.541282835305159,0.14405190662126102,,,0.5879,-190.0,-189.1564701761883,1.9,1.8680032013042083
0.5880000591278076,1.5394190515060826,0.15685562519616345,,,0.5880000000000001,-190.0,-189.33394374261812,1.9,1.8733504184713474
0.5881001949310303,1.5352660516455772,0.1645770705196612,,,0.5881000000000001,-190.0,-189.34983369142807,1.9,1.877067247152419
0.5882000923156738,1.5327441925738405,0.15909147379904828,,,0.5882000000000001,-190.0,-189.16914722980442,1.9,1.8744237471601999
0.5882999897003174,1.5374725178508217,0.13800190543391833,,,0.5883,-190.0,-188.82909127686287,1.9,1.8641251013094953
0.58840012550354,1.5412169002283893,0.12098252091139311,,,0.5884,-190.0,-188.54945062516555,1.9,1.8543674222098279
0.5885000228881836,1.5439072402633873,0.11873562885200946,,,0.5885,-190.0,-188.50922975168336,1.9,1.8518836449320237
0.5886001586914062,1.541686801070167,0.12663852966208644,,,0.5886,-190.0,-188.57037931254007,1.9,1.854210170271937
0.5887000560760498,1.5401633821603953,0.1405995849919097,,,0.5887,-190.0,-188.82327419786955,1.9,1.8608943226026613
0.5888001918792725,1.5374440412666965,0.1547062895093314,,,0.5888,-190.0,-188.92828188564079,1.9,1.8634237915505578
0.588900089263916,1.5308134290425441,0.15342248460368088,,,0.5889,-190.0,-188.73818364891653,1.9,1.8613752998162274
0.5889999866485596,1.5213540563103594,0.1358667987542612,,,0.589,-190.0,-188.243896460441,1.9,1.857063474949844
0.5891001224517822,1.516904890709208,0.11851267732821401,,,0.5891,-190.0,-187.79895404978993,1.9,1.8477746884157475
0.5892000198364258,1.515457078810075,0.11105128202029663,,,0.5892000000000001,-190.0,-187.6595362579439,1.9,1.8423457832770995
0.5893001556396484,1.516734512624454,0.1126401555914061,,,0.5893,-190.0,-187.70675437985958,1.9,1.8428236546511285
0.589400053024292,1.5237407956840392,0.12471103604793504,,,0.5894,-190.0,-188.0733346637676,1.9,1.8478889042450848
0.5895001888275146,1.527115317834215,0.1378316965834138,,,0.5895,-190.0,-188.40399369835808,1.9,1.8537499723527255
0.5896000862121582,1.535710785191989,0.14358153697766732,,,0.5896,-190.0,-188.6286487449661,1.9,1.8554638543136257
0.5896999835968018,1.537598055770608,0.13755423649097553,,,0.5897,-190.0,-188.5692414534637,1.9,1.857471598212265
0.5898001194000244,1.5352101178144255,0.12773889901577834,,,0.5898,-190.0,-188.31257857310504,1.9,1.8565016820890459
0.589900016784668,1.5302685653021015,0.12330752268579911,,,0.5899,-190.0,-188.19130009081564,1.9,1.8552251681956544
0.5900001525878906,1.516597278233421,0.12431255767811603,,,0.5900000000000001,-190.0,-188.05422897802154,1.9,1.8524840988211846
0.5901000499725342,1.5041560547568495,0.12918145558795752,,,0.5901000000000001,-190.0,-188.04188545846068,1.9,1.8533979251491524
0.5902001857757568,1.4998902624047428,0.13894155532061891,,,0.5902000000000001,-190.0,-188.1800837060788,1.9,1.8579646631792386
0.5903000831604004,1.5021168892934713,0.14977124269360428,,,0.5903,-190.0,-188.42213398904263,1.9,1.861392522843123
0.590399980545044,1.5087457083555285,0.14921919293791003,,,0.5904,-190.0,-188.59651074706613,1.9,1.8625178313523758
0.5905001163482666,1.5192152069103133,0.13493621609365794,,,0.5905,-190.0,-188.57125733280606,1.9,1.8629759440781772
0.5906000137329102,1.5337192367090644,0.12135440827937789,,,0.5906,-190.0,-188.53075637250026,1.9,1.8602061855781031
0.5907001495361328,1.5344419794589843,0.11952667490252779,,,0.5907,-190.0,-188.55154823050108,1.9,1.8594574245338085
0.5908000469207764,1.5319779271591258,0.1273497697158501,,,0.5908,-190.0,-188.70846201293816,1.9,1.8607991066642176
0.590900182723999,1.5214059899497032,0.13959801059506882,,,0.5909,-190.0,-188.83834656057263,1.9,1.8657134980493293
0.5910000801086426,1.510495269845856,0.15337525465983368,,,0.591,-190.0,-188.95076561042154,1.9,1.8707030615834743
0.5910999774932861,1.5067568341359552,0.16481443787416838,,,0.5911,-190.0,-189.07687780081645,1.9,1.8786569280939256
0.5912001132965088,1.4984034206495491,0.17244053856001157,,,0.5912000000000001,-190.0,-189.09493854568717,1.9,1.8820018039182702
0.5913000106811523,1.4943713612735627,0.16779201656819198,,,0.5913,-190.0,-189.0243249378447,1.9,1.8796933878181474
0.591400146484375,1.4948025966655536,0.14459665673940897,,,0.5914,-190.0,-188.710929651014,1.9,1.8663809759450503
0.5915000438690186,1.5035220930552389,0.12708671756238263,,,0.5915,-190.0,-188.5892412160542,1.9,1.8595365978773835
0.5916001796722412,1.507098161785626,0.12360569653837204,,,0.5916,-190.0,-188.6743335606512,1.9,1.8594873078605059
0.5917000770568848,1.5100639617448126,0.13344837053602912,,,0.5917,-190.0,-188.94004142251947,1.9,1.8661132734673593
0.5918002128601074,1.5126640206882858,0.14930534612241916,,,0.5918,-190.0,-189.32646060783182,1.9,1.8763309901801004
0.591900110244751,1.524084111600669,0.16299312953438566,,,0.5919,-190.0,-189.66534613350692,1.9,1.8885214611278454
0.5920000076293945,1.5197869375734028,0.17693022664065236,,,0.5920000000000001,-190.0,-189.9315895970071,1.9,1.8999811022246424
0.5921001434326172,1.513575751797525,0.18325258887120194,,,0.5921000000000001,-190.0,-189.97875647405883,1.9,1.900801737348646
0.5922000408172607,1.5126607301817012,0.17316149941726078,,,0.5922000000000001,-190.0,-189.740113092708,1.9,1.8865765398119907
0.5923001766204834,1.507750032490283,0.15617482725652074,,,0.5923,-190.0,-189.3595420227568,1.9,1.874817239822016
0.592400074005127,1.499357885136614,0.14649561549476636,,,0.5924,-190.0,-188.98791547798905,1.9,1.8697203081756197
0.5925002098083496,1.490402705615789,0.1482318062544835,,,0.5925,-190.0,-188.83634884490584,1.9,1.868306138554988
0.5926001071929932,1.485936367930859,0.15322922470732744,,,0.5926,-190.0,-188.8326928745528,1.9,1.8686177386447822
0.5927000045776367,1.495701734989528,0.15059612223523616,,,0.5927,-190.0,-188.91202351178984,1.9,1.8658771851706069
0.5928001403808594,1.4988906444723449,0.13766117318125515,,,0.5928,-190.0,-188.78160057612706,1.9,1.8631825721666417
0.5929000377655029,1.5103434502255186,0.12267179240019868,,,0.5929,-190.0,-188.67838438258457,1.9,1.8587771361133691
0.5930001735687256,1.5221855838364975,0.11761199009088286,,,0.593,-190.0,-188.79641433109617,1.9,1.858030595567892
0.5931000709533691,1.5224716593978056,0.12338937494428438,,,0.5931,-190.0,-188.94871866795637,1.9,1.8573613159339009
0.5932002067565918,1.5185581335898117,0.1350004256372018,,,0.5932,-190.0,-189.12545176986407,1.9,1.8617892473855633
0.5933001041412354,1.514778113463461,0.1506926282861394,,,0.5933,-190.0,-189.38987778711774,1.9,1.8702915947892056
0.5934000015258789,1.5095575536505612,0.1648762367242679,,,0.5934,-190.0,-189.50645202373946,1.9,1.8781386733676333
0.5935001373291016,1.5025416592335141,0.17467175657828865,,,0.5935,-190.0,-189.46871369996924,1.9,1.8843202574151368
0.5936000347137451,1.4947158305229906,0.17978704772718035,,,0.5936,-190.0,-189.4961829316452,1.9,1.8867797943406963
0.5937001705169678,1.4946882026025614,0.1652558825809205,,,0.5937,-190.0,-189.2914989608692,1.9,1.873477869183935
0.5938000679016113,1.5023021010876654,0.14180027981210444,,,0.5938,-190.0,-188.9736966422136,1.9,1.8590131244883377
0.593900203704834,1.5100751367241498,0.1284532471723618,,,0.5939,-190.0,-188.82810880953804,1.9,1.8532469703663952
0.5940001010894775,1.5103050861954812,0.13269166617252803,,,0.5940000000000001,-190.0,-188.89680714086822,1.9,1.8555867271275674
0.5940999984741211,1.507540416979043,0.1461364700318758,,,0.5941000000000001,-190.0,-189.0685915454878,1.9,1.8619065611605905
0.5942001342773438,1.5065096125285669,0.15907979859777788,,,0.5942000000000001,-190.0,-189.24626981448392,1.9,1.8678583504333155
0.5943000316619873,1.5033342624992552,0.1656744194629164,,,0.5943,-190.0,-189.26135645375535,1.9,1.8715768268421564
0.59440016746521,1.5009417803221805,0.1551660103977813,,,0.5944,-190.0,-189.00557064559345,1.9,1.8652895660323414
0.5945000648498535,1.505351401592947,0.1360723852575611,,,0.5945,-190.0,-188.7718717874923,1.9,1.8552966537188622
0.5946002006530762,1.5147403569610416,0.12580274683800005,,,0.5946,-190.0,-188.72446660826972,1.9,1.8530925008279562
0.5947000980377197,1.51429365740681,0.12786330121420922,,,0.5947,-190.0,-188.76009720889715,1.9,1.853565558942017
0.5947999954223633,1.512097432279637,0.1378987624552948,,,0.5948,-190.0,-188.92643309777085,1.9,1.8581033246449419
0.5949001312255859,1.5090347173890577,0.1521060151409478,,,0.5949,-190.0,-189.11127592904927,1.9,1.8641043395873118
0.5950000286102295,1.50556930132677,0.16346262913342996,,,0.595,-190.0,-189.22725554751088,1.9,1.869327527321676
0.5951001644134521,1.4988810559613002,0.16706844942677948,,,0.5951,-190.0,-189.13134501032317,1.9,1.8729114985076587
0.5952000617980957,1.4954480270130353,0.15395775286169372,,,0.5952,-190.0,-188.8577586547688,1.9,1.8650215945337405
0.5953001976013184,1.4967205234893477,0.1397827838122955,,,0.5953,-190.0,-188.6041437289698,1.9,1.8582190023294594
0.5954000949859619,1.4913851318410252,0.13194055346069863,,,0.5954,-190.0,-188.39536361480987,1.9,1.8529876879236595
0.5954999923706055,1.4940749056048008,0.1325692177829264,,,0.5955,-190.0,-188.4659920106557,1.9,1.8536760577833487
0.5956001281738281,1.496605304725597,0.13852191191396054,,,0.5956,-190.0,-188.5943701564531,1.9,1.8558195435126206
0.5957000255584717,1.5022665351370648,0.1486763082722473,,,0.5957,-190.0,-188.86109491320872,1.9,1.8584231483677531
0.5958001613616943,1.5054685665204783,0.14986331139654793,,,0.5958,-190.0,-188.92041067835194,1.9,1.858697210040185
0.5959000587463379,1.5010666258775662,0.13946866684090284,,,0.5959,-190.0,-188.63076753101782,1.9,1.8578192105519635
0.5960001945495605,1.496341952659269,0.12709081718091844,,,0.5960000000000001,-190.0,-188.36165472673537,1.9,1.8531066920726942
0.5961000919342041,1.4950017326043306,0.12057059402289527,,,0.5961000000000001,-190.0,-188.26382362015062,1.9,1.8496763781726062
0.5961999893188477,1.4944804804625837,0.11958742956056524,,,0.5962000000000001,-190.0,-188.25430372939712,1.9,1.8478541394047445
0.5963001251220703,1.4981230419531781,0.12776652636273633,,,0.5963,-190.0,-188.54495791437094,1.9,1.8521180680698888
0.5964000225067139,1.4990754229191745,0.14050825275857265,,,0.5964,-190.0,-188.80044058119896,1.9,1.8578850427990654
0.5965001583099365,1.5005770680640116,0.15498601790953068,,,0.5965,-190.0,-189.07425941519017,1.9,1.8635863329151379
0.5966000556945801,1.4996189339373294,0.15263828921957442,,,0.5966,-190.0,-189.0645852880791,1.9,1.8642094467326777
0.5967001914978027,1.5010262671659855,0.13541326048034608,,,0.5967,-190.0,-188.8337272390535,1.9,1.8587933525874942
0.5968000888824463,1.5037037334115997,0.11849275617515079,,,0.5968,-190.0,-188.56049024011944,1.9,1.8508061316055997
0.5968999862670898,1.5068125761017515,0.1156120858711088,,,0.5969,-190.0,-188.67985756837226,1.9,1.8482454787166478
0.5970001220703125,1.503094507964793,0.12434773111282289,,,0.597,-190.0,-188.86102913594524,1.9,1.851242205266085
0.597100019454956,1.498592442965907,0.13800310762982537,,,0.5971,-190.0,-189.1014997898631,1.9,1.8573119082640568
0.5972001552581787,1.4960728200674702,0.152765622732562,,,0.5972,-190.0,-189.38354274284222,1.9,1.8657092194415552
0.5973000526428223,1.498571422269824,0.16557013345698124,,,0.5973,-190.0,-189.6406244630633,1.9,1.8733522071650246
0.5974001884460449,1.4992894385902817,0.17460760560734492,,,0.5974,-190.0,-189.88194375569597,1.9,1.8803613418979532
0.5975000858306885,1.4886816073109403,0.1675930592922939,,,0.5975,-190.0,-189.69046246308207,1.9,1.8742075861783407
0.597599983215332,1.4897043387849371,0.14668569412191765,,,0.5976,-190.0,-189.36877167746488,1.9,1.860860894261795
0.5977001190185547,1.4924900449848253,0.1319222969274882,,,0.5977,-190.0,-189.2360068196057,1.9,1.8548890597873255
0.5978000164031982,1.4958517351915184,0.13111945278211246,,,0.5978,-190.0,-189.32348876787333,1.9,1.8557642880134115
0.5979001522064209,1.496393619046551,0.14228482693530095,,,0.5979,-190.0,-189.60983814093268,1.9,1.8620133486043493
0.5980000495910645,1.5017838492924527,0.1560621939723056,,,0.5980000000000001,-190.0,-189.93677124838476,1.9,1.8717426187869448
0.5981001853942871,1.5058652299086939,0.16871477346457747,,,0.5981000000000001,-190.0,-190.23467618696904,1.9,1.882596291444675
0.5982000827789307,1.490780811422824,0.18094786779014194,,,0.5982000000000001,-190.0,-190.2384593630486,1.9,1.887217275158986
0.5982999801635742,1.4785086831567587,0.18293588874878375,,,0.5983,-190.0,-190.17144043835785,1.9,1.882535768307744
0.5984001159667969,1.4805392555133936,0.16586530424201543,,,0.5984,-190.0,-189.93663327003813,1.9,1.8707990012622366
0.5985000133514404,1.4816867472225048,0.1456008084682676,,,0.5985,-190.0,-189.63192317215254,1.9,1.8626506107566922
0.5986001491546631,1.4868141452579358,0.13898621183128115,,,0.5986,-190.0,-189.6234525593773,1.9,1.8612782776932113
0.5987000465393066,1.4942792840816983,0.1447641737892797,,,0.5987,-190.0,-189.81136572180318,1.9,1.8670187810438892
0.5988001823425293,1.4972294476876484,0.15644650268819651,,,0.5988,-190.0,-190.0641717430872,1.9,1.8725936876742428
0.5989000797271729,1.4961866677323314,0.16963350598719276,,,0.5989,-190.0,-190.35690187168004,1.9,1.880871791705726
0.5989999771118164,1.494103040570643,0.1721384324370768,,,0.599,-190.0,-190.32961662275437,1.9,1.882899580539411
0.5991001129150391,1.4885817035912354,0.15642043013507456,,,0.5991,-190.0,-190.0179371806607,1.9,1.8724626076898148
0.5992000102996826,1.4889073101588097,0.1385965819405411,,,0.5992,-190.0,-189.70505727424353,1.9,1.8638517970378392
0.5993001461029053,1.4919147625008082,0.1318282577071323,,,0.5993,-190.0,-189.64377245739624,1.9,1.8608719692052207
0.5994000434875488,1.4886094238455296,0.13646652578637003,,,0.5994,-190.0,-189.672620666831,1.9,1.8616964311261293
0.5995001792907715,1.4865301469516978,0.14647526170252678,,,0.5995,-190.0,-189.7842108576503,1.9,1.8662853255245724
0.599600076675415,1.4852370632036616,0.15748009806699562,,,0.5996,-190.0,-189.88780766477075,1.9,1.8704539391059332
0.5997002124786377,1.4827594328805216,0.16763443954025226,,,0.5997,-190.0,-190.0393379719692,1.9,1.878616255711808
0.5998001098632812,1.479246940074143,0.15889506101573578,,,0.5998,-190.0,-189.83797897728283,1.9,1.875618032541181
0.5999000072479248,1.4838446244673256,0.1403591983226478,,,0.5999,-190.0,-189.54269062847843,1.9,1.865860648127678
0.6000001430511475,1.4899445437261176,0.12803826277777156,,,0.6,-190.0,-189.46490019388875,1.9,1.857844895818668
0.600100040435791,1.4921013622303168,0.12583131686812477,,,0.6001000000000001,-190.0,-189.401877310001,1.9,1.855854119093728
0.6002001762390137,1.4900036742803595,0.13329980154841614,,,0.6002000000000001,-190.0,-189.47963837124905,1.9,1.8575693184939333
0.6003000736236572,1.4893698889672087,0.14376916288575034,,,0.6003000000000001,-190.0,-189.59993803517278,1.9,1.862113714513618
0.6004002094268799,1.4863567736825425,0.15348524452440354,,,0.6004,-190.0,-189.7146753828702,1.9,1.865837607829209
0.6005001068115234,1.4813338035330579,0.15568569756580578,,,0.6005,-190.0,-189.6463922756681,1.9,1.8679581480253742
0.600600004196167,1.4848850221906582,0.14086605808157268,,,0.6006,-190.0,-189.38038929288118,1.9,1.8610514457773015
0.6007001399993896,1.4929334753564358,0.1247917340916601,,,0.6007,-190.0,-189.1905436351418,1.9,1.851985031681175
0.6008000373840332,1.494229797090094,0.11968055972628446,,,0.6008,-190.0,-189.14815090959343,1.9,1.8505332449741916
0.6009001731872559,1.4925808704537344,0.1244996056112817,,,0.6009,-190.0,-189.14600932242558,1.9,1.852432497068602
0.6010000705718994,1.487486983997444,0.135785657815786,,,0.601,-190.0,-189.2441707566724,1.9,1.8550441389626406
0.6011002063751221,1.4836290460008268,0.14443264179150786,,,0.6011,-190.0,-189.32150509644362,1.9,1.8579895020519366
0.6012001037597656,1.4829714872229547,0.14490885247029833,,,0.6012,-190.0,-189.3447843129287,1.9,1.8574166886495667
0.6013000011444092,1.474011676801858,0.13219760925239235,,,0.6013000000000001,-190.0,-188.93361816117024,1.9,1.8530682601999982
0.6014001369476318,1.4773133294623606,0.11805907983713182,,,0.6014,-190.0,-188.67576461678544,1.9,1.8482798134760299
0.6015000343322754,1.4773595467522873,0.1138254750654677,,,0.6015,-190.0,-188.5825619827988,1.9,1.846027947551402
0.601600170135498,1.4751348159121718,0.11657079520378866,,,0.6016,-190.0,-188.62557947132726,1.9,1.8454082179380344
0.6017000675201416,1.4786732099175002,0.12409893187229516,,,0.6017,-190.0,-188.86505438730492,1.9,1.8491666933390243
0.6018002033233643,1.483609694307835,0.13644059858540575,,,0.6018,-190.0,-189.18343609194486,1.9,1.8548198662679114
0.6019001007080078,1.4862564565971912,0.1495468715595093,,,0.6019,-190.0,-189.49762594430243,1.9,1.860432601580069
0.6019999980926514,1.4899172736303814,0.15421581028011538,,,0.602,-190.0,-189.6697863653253,1.9,1.8639161277433798
0.602100133895874,1.494571863334782,0.1436934085681966,,,0.6021000000000001,-190.0,-189.5399600639646,1.9,1.8628107919001045
0.6022000312805176,1.4949340853960893,0.1291871021237466,,,0.6022000000000001,-190.0,-189.28016655730698,1.9,1.8574094786906583
0.6023001670837402,1.4883604110380704,0.1253447303774529,,,0.6023000000000001,-190.0,-189.1483991769763,1.9,1.8541958392431233
0.6024000644683838,1.476984114692122,0.13082350808873047,,,0.6024,-190.0,-189.1231230431122,1.9,1.8539364812330736
0.6025002002716064,1.4605614255121313,0.14187701895089755,,,0.6025,-190.0,-189.0904734106166,1.9,1.856711014947107
0.60260009765625,1.4560609185024123,0.1529548448533915,,,0.6026,-190.0,-189.19189183898416,1.9,1.8603187984903689
0.6026999950408936,1.4551854075590185,0.15902232818455886,,,0.6027,-190.0,-189.31011118437428,1.9,1.8605811290186067
0.6028001308441162,1.4611703548230885,0.1487785945131871,,,0.6028,-190.0,-189.2227673964734,1.9,1.859833003483282
0.6029000282287598,1.466583492671594,0.13039083841855992,,,0.6029,-190.0,-189.0550435019815,1.9,1.853454055753606
0.6030001640319824,1.4831444923642028,0.11661299418359054,,,0.603,-190.0,-189.0984372209285,1.9,1.8498054347272082
0.603100061416626,1.4861924407614682,0.11740058203329434,,,0.6031,-190.0,-189.26713149618854,1.9,1.850132851005218
0.6032001972198486,1.4848798209873872,0.1275687521248834,,,0.6032,-190.0,-189.5240147494871,1.9,1.8533401586396054
0.6033000946044922,1.4784908820115608,0.14375899994219882,,,0.6033000000000001,-190.0,-189.78901645141084,1.9,1.862432737338835
0.6033999919891357,1.4753489695894955,0.15997695816122234,,,0.6034,-190.0,-190.03302347412165,1.9,1.8737313895720233
0.6035001277923584,1.47493665830382,0.16929149703752244,,,0.6035,-190.0,-190.1470566692326,1.9,1.880598354158045
0.603600025177002,1.4652150167909381,0.17407683368529256,,,0.6036,-190.0,-190.11329434331756,1.9,1.881249373214529
0.6037001609802246,1.4594142231445415,0.17014699371100267,,,0.6037,-190.0,-190.06705965287244,1.9,1.8743257507128235
0.6038000583648682,1.4630783586419485,0.15408143370470814,,,0.6038,-190.0,-189.85924411447613,1.9,1.8633833712490413
0.6039001941680908,1.4643743348332545,0.13819861543022666,,,0.6039,-190.0,-189.5990105365187,1.9,1.8569027192813699
0.6040000915527344,1.465661016668231,0.13487350337791915,,,0.604,-190.0,-189.593888050067,1.9,1.857831720340672
0.6040999889373779,1.4652359810001965,0.14243896442507775,,,0.6041000000000001,-190.0,-189.77194408583117,1.9,1.8619267861886928
0.6042001247406006,1.4672378362891914,0.1518433149483899,,,0.6042000000000001,-190.0,-189.95785459308547,1.9,1.866850086796643
0.6043000221252441,1.4739067366608591,0.16102105577180656,,,0.6043000000000001,-190.0,-190.12686296963895,1.9,1.8777020940616396
0.6044001579284668,1.4683185494171371,0.17300400981941583,,,0.6044,-190.0,-190.28749380675475,1.9,1.8841639950107236
0.6045000553131104,1.4649563591136776,0.16486112458482163,,,0.6045,-190.0,-190.13241237003575,1.9,1.8748897611030706
0.604600191116333,1.4681429230065723,0.14358249687722713,,,0.6046,-190.0,-189.8637253173409,1.9,1.8621950370105709
0.6047000885009766,1.4713107978052222,0.13102102937997265,,,0.6047,-190.0,-189.64936122938852,1.9,1.8553092500821775
0.6047999858856201,1.4714872303268856,0.13375888845012232,,,0.6048,-190.0,-189.66797549377853,1.9,1.8563374782341755
0.6049001216888428,1.4690792403262352,0.14637335760621084,,,0.6049,-190.0,-189.8327909992198,1.9,1.863916177512075
0.6050000190734863,1.466406285329833,0.1590054926127501,,,0.605,-190.0,-189.9338779358979,1.9,1.8694610654797312
0.605100154876709,1.465463365528435,0.1626578016992137,,,0.6051,-190.0,-189.98238666066882,1.9,1.86974510743188
0.6052000522613525,1.4624094631461886,0.14929333627858615,,,0.6052,-190.0,-189.67799732768773,1.9,1.863003692316134
0.6053001880645752,1.4656879726867942,0.13035538038748903,,,0.6053,-190.0,-189.29536983470211,1.9,1.854222959200389
0.6054000854492188,1.463862812400112,0.12147986861569711,,,0.6054,-190.0,-189.15703310294666,1.9,1.8483320508610177
0.6054999828338623,1.4678042413208003,0.12377947071809205,,,0.6055,-190.0,-189.2165512220642,1.9,1.848432486448013
0.605600118637085,1.4677089979491134,0.1335432321794507,,,0.6056,-190.0,-189.40267897606589,1.9,1.8531028919453258
0.6057000160217285,1.4714356031168292,0.14619706596635995,,,0.6057,-190.0,-189.61943413081624,1.9,1.8594044648324866
0.6058001518249512,1.4723364869917774,0.15918445450471544,,,0.6058,-190.0,-189.84160880654068,1.9,1.863848562834418
0.6059000492095947,1.4694952547978182,0.1549573636222717,,,0.6059,-190.0,-189.70239895981436,1.9,1.8648374036180349
0.6060001850128174,1.4637117713213528,0.13742279991665557,,,0.606,-190.0,-189.2781252987273,1.9,1.8573788595532998
0.6061000823974609,1.4599537279362333,0.12239497086556585,,,0.6061000000000001,-190.0,-188.9285991868574,1.9,1.8479716664524435
0.6061999797821045,1.4587755140843208,0.11795343933697139,,,0.6062000000000001,-190.0,-188.8332285838525,1.9,1.843022378464758
0.6063001155853271,1.4588250096086228,0.121636568476869,,,0.6063000000000001,-190.0,-188.9412467376669,1.9,1.8437616987356324
0.6064000129699707,1.4608908016058466,0.13237712104884047,,,0.6064,-190.0,-189.17582292750248,1.9,1.8484863934690474
0.6065001487731934,1.4643511649990986,0.14767872239035795,,,0.6065,-190.0,-189.4896129057905,1.9,1.8547359633728135
0.6066000461578369,1.467000436432545,0.15552606812132067,,,0.6066,-190.0,-189.68476317551787,1.9,1.8572773439816692
0.6067001819610596,1.465644037303558,0.14611563440697733,,,0.6067,-190.0,-189.4826962502976,1.9,1.8551334379802893
0.6068000793457031,1.4690787354427923,0.128745165520485,,,0.6068,-190.0,-189.20190194883165,1.9,1.8495097860422383
0.6068999767303467,1.4749177552418182,0.11874497576668026,,,0.6069,-190.0,-189.164370559894,1.9,1.84626453505213
0.6070001125335693,1.4739868545078783,0.12132345874785226,,,0.607,-190.0,-189.29595618919487,1.9,1.8470257267329748
0.6071000099182129,1.4700865417407234,0.1318923545694177,,,0.6071,-190.0,-189.4654845204996,1.9,1.8505733845113799
0.6072001457214355,1.465667741207438,0.14517124161388034,,,0.6072,-190.0,-189.64249569056145,1.9,1.8568583888892896
0.6073000431060791,1.4614316706713324,0.15818259381607558,,,0.6073,-190.0,-189.79209059011487,1.9,1.8613669385738945
0.6074001789093018,1.4570319404451224,0.16461348743597407,,,0.6074,-190.0,-189.85716342561545,1.9,1.865338836027793
0.6075000762939453,1.4543476820058507,0.15334097333007177,,,0.6075,-190.0,-189.62002299436782,1.9,1.8619917914847781
0.607600212097168,1.4560657970519864,0.13414814181221013,,,0.6076,-190.0,-189.3250625474899,1.9,1.8509795178556274
0.6077001094818115,1.458433855700272,0.12379990728650202,,,0.6077,-190.0,-189.2474027269258,1.9,1.8463944614141259
0.6078000068664551,1.458225615984845,0.1263199342991306,,,0.6078,-190.0,-189.33402200328464,1.9,1.8478428487963245
0.6079001426696777,1.4531024011347151,0.1378480824091852,,,0.6079,-190.0,-189.58367017357588,1.9,1.853620140052393
0.6080000400543213,1.450953344223369,0.15243218888121313,,,0.608,-190.0,-189.7632540375239,1.9,1.8608833734955499
0.608100175857544,1.4483187126838388,0.16394908264734429,,,0.6081000000000001,-190.0,-189.99810844264496,1.9,1.8675555985772854
0.6082000732421875,1.4472992351982337,0.16738533662042104,,,0.6082000000000001,-190.0,-190.0413613612856,1.9,1.8708818557416642
0.6083002090454102,1.443544435741004,0.1575127078082828,,,0.6083000000000001,-190.0,-189.89908081975622,1.9,1.8647816161074031
0.6084001064300537,1.4460571386372014,0.13842735846392196,,,0.6084,-190.0,-189.64725434791043,1.9,1.8543644990470198
0.6085000038146973,1.4522127134535547,0.12757511097041974,,,0.6085,-190.0,-189.5963504591755,1.9,1.8506857471870337
0.6086001396179199,1.452498841429653,0.12907754786216358,,,0.6086,-190.0,-189.68648097167573,1.9,1.8533181319928937
0.6087000370025635,1.4561873976456723,0.141364360566483,,,0.6087,-190.0,-190.0179492448111,1.9,1.8612257166003687
0.6088001728057861,1.4588600900320432,0.1568847012924893,,,0.6088,-190.0,-190.3778849808275,1.9,1.8699166646986245
0.6089000701904297,1.4640373180927793,0.16714310347476916,,,0.6089,-190.0,-190.52722875494845,1.9,1.8804779755659606
0.6090002059936523,1.4526006187242375,0.17745735585390204,,,0.609,-190.0,-190.5580442395372,1.9,1.8870998820513791
0.6091001033782959,1.443197554448198,0.17938908381151636,,,0.6091,-190.0,-190.45680023556613,1.9,1.8823134513129376
0.6092000007629395,1.4405211004221834,0.16329665088703918,,,0.6092,-190.0,-190.1927980695195,1.9,1.86712789751665
0.6093001365661621,1.4457271006555945,0.14348700602189424,,,0.6093,-190.0,-189.94198889439133,1.9,1.8577963581358197
0.6094000339508057,1.4522412291534237,0.13627378137638016,,,0.6094,-190.0,-189.87573667482883,1.9,1.8576604879793521
0.6095001697540283,1.4523307674394266,0.14285729017591248,,,0.6095,-190.0,-189.9702397258776,1.9,1.8602810821876574
0.6096000671386719,1.4509648412403695,0.15228806465374686,,,0.6096,-190.0,-190.05776010986148,1.9,1.8639736346428797
0.6097002029418945,1.45238308237674,0.1628235289323006,,,0.6097,-190.0,-190.20880007877759,1.9,1.8706934842410845
0.6098001003265381,1.4449756753976972,0.16239196837904857,,,0.6098,-190.0,-190.1270116305771,1.9,1.8690972791054727
0.6098999977111816,1.447607452022407,0.14249104697707174,,,0.6099,-190.0,-189.85517972968537,1.9,1.8595943311631002
0.6100001335144043,1.4545905250263806,0.12394590932719421,,,0.61,-190.0,-189.6042021646841,1.9,1.8506815321097811
0.6101000308990479,1.4578795804275217,0.11900095016661455,,,0.6101000000000001,-190.0,-189.56550027561732,1.9,1.8476271166546283
0.6102001667022705,1.4551289672285845,0.12898989186380413,,,0.6102000000000001,-190.0,-189.73795939028437,1.9,1.8516973779812085
0.6103000640869141,1.4558969536537463,0.14382871819424992,,,0.6103000000000001,-190.0,-189.900351981938,1.9,1.8588551492366479
0.6104001998901367,1.4512063524507428,0.15723863605750776,,,0.6104,-190.0,-190.00811121400588,1.9,1.865121796832272
0.6105000972747803,1.4485832830585625,0.16897639121426217,,,0.6105,-190.0,-190.14740275723727,1.9,1.8740557054399183
0.6105999946594238,1.444612625394524,0.16154467678565942,,,0.6106,-190.0,-189.92916014109545,1.9,1.8704440260865138
0.6107001304626465,1.4500459390061835,0.13786132879601495,,,0.6107,-190.0,-189.5824508315081,1.9,1.8559525519665414
0.61080002784729,1.457443779576512,0.12119723660389896,,,0.6108,-190.0,-189.29672295446434,1.9,1.8464878600250845
0.6109001636505127,1.4569656776291986,0.11857623672489201,,,0.6109,-190.0,-189.2270282166026,1.9,1.8434964975101005
0.6110000610351562,1.4497348391538898,0.12894082369437135,,,0.611,-190.0,-189.27610555214673,1.9,1.8469272466086577
0.6111001968383789,1.4426612188396106,0.14325035537794334,,,0.6111,-190.0,-189.3792409492334,1.9,1.8505962747583669
0.6112000942230225,1.4392124333174101,0.15100895739028655,,,0.6112,-190.0,-189.3716143681326,1.9,1.8498017679971155
0.611299991607666,1.4381053230098715,0.14008103345179176,,,0.6113,-190.0,-189.15898876448617,1.9,1.846861892051257
0.6114001274108887,1.435142797430118,0.12204785194381366,,,0.6114,-190.0,-188.78090709411586,1.9,1.8410783184497264
0.6115000247955322,1.4428439978999208,0.11001229796345731,,,0.6115,-190.0,-188.69217792033857,1.9,1.83694284591149
0.6116001605987549,1.446990656982546,0.10789586771549814,,,0.6116,-190.0,-188.72431218380385,1.9,1.8360975807655275
0.6117000579833984,1.4510248333341385,0.1131961734499018,,,0.6117,-190.0,-188.89607276822684,1.9,1.8370759591802066
0.6118001937866211,1.4529633130664774,0.1264476198968517,,,0.6118,-190.0,-189.18725514027602,1.9,1.843325975632361
0.6119000911712646,1.4531421759042313,0.14284939857916107,,,0.6119,-190.0,-189.51423618820996,1.9,1.8505246833500395
0.6119999885559082,1.4533361883294877,0.15233361036990523,,,0.612,-190.0,-189.65682426570407,1.9,1.8541271278351428
0.6121001243591309,1.449728801458159,0.1511063910287566,,,0.6121,-190.0,-189.63276965064213,1.9,1.8561467392156983
0.6122000217437744,1.4503310744388416,0.13761935451978802,,,0.6122000000000001,-190.0,-189.35989578148212,1.9,1.849910482842759
0.6123001575469971,1.4502925955736699,0.12461075492472432,,,0.6123000000000001,-190.0,-189.1243562727655,1.9,1.8435224424265233
0.6124000549316406,1.4413150724002508,0.12262783123238755,,,0.6124,-190.0,-188.96874107095428,1.9,1.8415604967266586
0.6125001907348633,1.4326212859806922,0.12845422337433512,,,0.6125,-190.0,-188.97134775720195,1.9,1.8427395217230056
0.6126000881195068,1.4249342387731827,0.1395359704766942,,,0.6126,-190.0,-189.0485876062816,1.9,1.8464471190062086
0.6126999855041504,1.420194408947142,0.15003521479068016,,,0.6127,-190.0,-189.18091661962,1.9,1.84897521563266
0.612800121307373,1.4260817663394572,0.15137403321458573,,,0.6128,-190.0,-189.34334550585532,1.9,1.8494998319317288
0.6129000186920166,1.4329171322732606,0.140001932718125,,,0.6129,-190.0,-189.31679352104334,1.9,1.8482889333828991
0.6130001544952393,1.4405600459637562,0.1249212638368762,,,0.613,-190.0,-189.18356667905965,1.9,1.8448903150030156
0.6131000518798828,1.4472813334685048,0.12151578145193669,,,0.6131,-190.0,-189.30718857842052,1.9,1.8462464268391894
0.6132001876831055,1.444116068259155,0.12848683270579941,,,0.6132,-190.0,-189.51206663009717,1.9,1.848363433211765
0.613300085067749,1.4384270989611145,0.1396150076209682,,,0.6133,-190.0,-189.67641146692304,1.9,1.855487363065222
0.6133999824523926,1.4352222160989616,0.15343868504708374,,,0.6134000000000001,-190.0,-189.86780309362192,1.9,1.8625480541675856
0.6135001182556152,1.4326903705586642,0.16554081073674692,,,0.6135,-190.0,-189.97937081629934,1.9,1.8713220308562257
0.6136000156402588,1.4260899780125764,0.17576851149626757,,,0.6136,-190.0,-190.1355058281494,1.9,1.8833261876008653
0.6137001514434814,1.4195706423488832,0.18074863871745037,,,0.6137,-190.0,-190.12371868465922,1.9,1.8786706441075296
0.613800048828125,1.4219347623810115,0.16346176611717547,,,0.6138,-190.0,-189.93840251474055,1.9,1.8666936319827656
0.6139001846313477,1.4265163446159592,0.14447872043617624,,,0.6139,-190.0,-189.74413119085594,1.9,1.8567064148957872
0.6140000820159912,1.42903284111313,0.13668875618795767,,,0.614,-190.0,-189.64329300584023,1.9,1.8542890635652294
0.6140999794006348,1.4274983006287318,0.14053175044190294,,,0.6141,-190.0,-189.70362587268966,1.9,1.857970055502063
0.6142001152038574,1.4299440075212426,0.15030264045052913,,,0.6142000000000001,-190.0,-189.92055850485602,1.9,1.861850003980821
0.614300012588501,1.4371310684673515,0.16027068487765844,,,0.6143000000000001,-190.0,-190.1615959445815,1.9,1.8690477480173393
0.6144001483917236,1.4342065396107129,0.17053100867798124,,,0.6144000000000001,-190.0,-190.30620291154452,1.9,1.8754150248205776
0.6145000457763672,1.4320475893955373,0.16143934639067772,,,0.6145,-190.0,-190.17355482231957,1.9,1.8689242879155947
0.6146001815795898,1.4335949062998266,0.14166431788561346,,,0.6146,-190.0,-189.87077274929575,1.9,1.8563776220698605
0.6147000789642334,1.4386128278891788,0.12934895220949563,,,0.6147,-190.0,-189.75451901388783,1.9,1.851156935813744
0.614799976348877,1.4377538087107504,0.13046211287317952,,,0.6148,-190.0,-189.7281056246886,1.9,1.8517357602344682
0.6149001121520996,1.4338862408528203,0.14361044975129686,,,0.6149,-190.0,-189.89910951718292,1.9,1.8570666630887704
0.6150000095367432,1.4360907989178477,0.15670735251325238,,,0.615,-190.0,-190.1014599246578,1.9,1.8648187335933557
0.6151001453399658,1.4383577956284221,0.16798350985959265,,,0.6151,-190.0,-190.2640928564349,1.9,1.8702282712752785
0.6152000427246094,1.4287537706748743,0.16465391657347406,,,0.6152,-190.0,-190.04197074557095,1.9,1.870894934200099
0.615300178527832,1.4280623852440788,0.14525810722632124,,,0.6153,-190.0,-189.7012916985655,1.9,1.8609686333210445
0.6154000759124756,1.429515380041135,0.12835499793120095,,,0.6154000000000001,-190.0,-189.37026520756993,1.9,1.8501592444631114
0.6155002117156982,1.4295248286108257,0.1218123031758862,,,0.6155,-190.0,-189.3194088889568,1.9,1.8460260987315362
0.6156001091003418,1.4293424334927758,0.1267132849400607,,,0.6156,-190.0,-189.42150605188777,1.9,1.8472651388814139
0.6157000064849854,1.4323905724871082,0.1406390148350126,,,0.6157,-190.0,-189.71088238603937,1.9,1.853586579004572
0.615800142288208,1.4365181428213891,0.15615249677254375,,,0.6158,-190.0,-189.9763177715379,1.9,1.8618656577539596
0.6159000396728516,1.4343738442247973,0.16546607231961266,,,0.6159,-190.0,-190.08954359583367,1.9,1.8654334001468869
0.6160001754760742,1.4309217619300003,0.15453818638723738,,,0.616,-190.0,-189.82178902601365,1.9,1.8632333945592938
0.6161000728607178,1.4348193885650193,0.13407263943365832,,,0.6161,-190.0,-189.51448419499621,1.9,1.8525699581813948
0.6162002086639404,1.4363158453754776,0.12229505708298087,,,0.6162000000000001,-190.0,-189.26285589176803,1.9,1.846731592693003
0.616300106048584,1.432361646615555,0.12189432056506452,,,0.6163000000000001,-190.0,-189.2450882843119,1.9,1.8445888379733117
0.6164000034332275,1.431020921108929,0.13014407468955982,,,0.6164000000000001,-190.0,-189.36913853281396,1.9,1.8471902586386892
0.6165001392364502,1.4305749735667925,0.14424819863044525,,,0.6165,-190.0,-189.60659179431042,1.9,1.8532235819343028
0.6166000366210938,1.4337234917854544,0.15750664330201852,,,0.6166,-190.0,-189.78680898915616,1.9,1.8578947720604422
0.6167001724243164,1.4286744499396271,0.1565065035879221,,,0.6167,-190.0,-189.73448081795132,1.9,1.8582673593982173
0.61680006980896,1.4249251492291237,0.1420655901460904,,,0.6168,-190.0,-189.40018231059153,1.9,1.8528338545380927
0.6169002056121826,1.4228383500703765,0.12669410733511258,,,0.6169,-190.0,-189.09154015465603,1.9,1.844686676514926
0.6170001029968262,1.4212958304838432,0.11976409228255064,,,0.617,-190.0,-189.03036832028997,1.9,1.8404776339263367
0.6171000003814697,1.4214690823787777,0.12077753925517083,,,0.6171,-190.0,-189.09108714010267,1.9,1.8411729629802465
0.6172001361846924,1.4234491462369718,0.13098654068664098,,,0.6172,-190.0,-189.3274725864592,1.9,1.8457124352128484
0.6173000335693359,1.4249616883110838,0.14769218755724672,,,0.6173,-190.0,-189.71763310519503,1.9,1.853311881755518
0.6174001693725586,1.4285906832756046,0.16117246227445234,,,0.6174000000000001,-190.0,-189.9979775883963,1.9,1.860819410792613
0.6175000667572021,1.427748602009446,0.16259277546471979,,,0.6175,-190.0,-189.96446001041662,1.9,1.8623743803849044
0.6176002025604248,1.427786445839379,0.14801457581630958,,,0.6176,-190.0,-189.78385958307703,1.9,1.8550143435637234
0.6177000999450684,1.4308995022282296,0.131725134602059,,,0.6177,-190.0,-189.563072516481,1.9,1.8497513037973836
0.6177999973297119,1.4317880400396923,0.12705574416111706,,,0.6178,-190.0,-189.58106130961505,1.9,1.847952041783383
0.6179001331329346,1.4292714163471767,0.1320341920199756,,,0.6179,-190.0,-189.65254838905642,1.9,1.8503358694812355
0.6180000305175781,1.4269989678438095,0.14414932224192062,,,0.618,-190.0,-189.86827250533315,1.9,1.8549866407083335
0.6181001663208008,1.4261964495008634,0.1575229174490031,,,0.6181,-190.0,-190.0733234605827,1.9,1.8620376527111797
0.6182000637054443,1.4214688550657135,0.1689574415851419,,,0.6182000000000001,-190.0,-190.17036922136532,1.9,1.8685441385261217
0.618300199508667,1.4164696104675234,0.16663154808415284,,,0.6183000000000001,-190.0,-190.13398079586645,1.9,1.867758558889485
0.6184000968933105,1.4173963914691,0.14649886458425368,,,0.6184000000000001,-190.0,-189.85475261308235,1.9,1.8566991102921606
0.6184999942779541,1.4220177767865259,0.13123634285229796,,,0.6185,-190.0,-189.72066015064112,1.9,1.8500260491433722
0.6186001300811768,1.4212653291121786,0.12769627684110138,,,0.6186,-190.0,-189.73621671923416,1.9,1.8486789424673225
0.6187000274658203,1.4213181510427526,0.13452746387900272,,,0.6187,-190.0,-189.92034482370275,1.9,1.8522154797439794
0.618800163269043,1.4197709076381766,0.1455893177647545,,,0.6188,-190.0,-190.11684742480034,1.9,1.8582938557998567
0.6189000606536865,1.4212786174708565,0.15703326989231675,,,0.6189,-190.0,-190.3195120295796,1.9,1.8651333674125439
0.6190001964569092,1.4209884517797131,0.1704083416115983,,,0.619,-190.0,-190.5400010210963,1.9,1.8730463029068396
0.6191000938415527,1.4195063359123443,0.17149407117922305,,,0.6191,-190.0,-190.56655634068682,1.9,1.8741998057180036
0.6191999912261963,1.417073192031337,0.1550289620493914,,,0.6192,-190.0,-190.33306875108454,1.9,1.8638862676977963
0.619300127029419,1.4181946986274403,0.13968932673409437,,,0.6193,-190.0,-190.10260414932702,1.9,1.8555685226155152
0.6194000244140625,1.416708049188419,0.13463117668566404,,,0.6194,-190.0,-190.01808150406026,1.9,1.853973831431419
0.6195001602172852,1.4160612627459013,0.1404213291959569,,,0.6195,-190.0,-190.14530816926322,1.9,1.8568144219457714
0.6196000576019287,1.4165357875860283,0.14970107739142352,,,0.6196,-190.0,-190.3034104005262,1.9,1.8617282752604896
0.6197001934051514,1.4224165986346788,0.15996785891806223,,,0.6197,-190.0,-190.56134303080808,1.9,1.869469126060955
0.6198000907897949,1.4239181964227523,0.1721391751983666,,,0.6198,-190.0,-190.76989444643883,1.9,1.8802599524465164
0.6198999881744385,1.4199975168062764,0.17077531855711528,,,0.6199,-190.0,-190.7077323156101,1.9,1.8770155682322496
0.6200001239776611,1.4198380455931325,0.1531992700657019,,,0.62,-190.0,-190.42505885330718,1.9,1.8635652375380984
0.6201000213623047,1.4211995588917563,0.13792304015290724,,,0.6201,-190.0,-190.21964269197935,1.9,1.8539231197890431
0.6202001571655273,1.423561230471562,0.1340329791053878,,,0.6202000000000001,-190.0,-190.16171567798273,1.9,1.8529800611274525
0.6203000545501709,1.4207515332292513,0.1412176269432717,,,0.6203000000000001,-190.0,-190.2732289926905,1.9,1.8552450001370395
0.6204001903533936,1.4190666646891812,0.15170920073155286,,,0.6204000000000001,-190.0,-190.33434463847445,1.9,1.860298686970543
0.6205000877380371,1.4157576277826418,0.16538047900499103,,,0.6205,-190.0,-190.46722559612445,1.9,1.8654145360111996
0.6205999851226807,1.4112277186155469,0.17024059231723374,,,0.6206,-190.0,-190.46548377949748,1.9,1.8703136909700087
0.6207001209259033,1.4095579589215603,0.15323015017465727,,,0.6207,-190.0,-190.15825795189576,1.9,1.8613581970155717
0.6208000183105469,1.413146255854658,0.13321006300809715,,,0.6208,-190.0,-189.8988551021021,1.9,1.8485546355103908
0.6209001541137695,1.417831104019054,0.12298067444392406,,,0.6209,-190.0,-189.84123681244697,1.9,1.8444076903509945
0.6210000514984131,1.422060999300152,0.12682611830992482,,,0.621,-190.0,-189.99748775391254,1.9,1.8463595342238344
0.6211001873016357,1.4239955569253975,0.13922664102379526,,,0.6211,-190.0,-190.250468528336,1.9,1.8521965270479
0.6212000846862793,1.4268664895271506,0.15178655722221637,,,0.6212,-190.0,-190.4340623687176,1.9,1.8602742733372575
0.6212999820709229,1.4295539195910234,0.16472055161312968,,,0.6213,-190.0,-190.62706728716077,1.9,1.8695912116637714
0.6214001178741455,1.4208710676989909,0.1721346236434564,,,0.6214,-190.0,-190.66438322281854,1.9,1.870945284411181
0.6215000152587891,1.4189632474843976,0.1587932220623356,,,0.6215,-190.0,-190.41630249080148,1.9,1.8601871933712977
0.6216001510620117,1.418456625165994,0.13851392510853247,,,0.6216,-190.0,-189.9735657322895,1.9,1.846785748469711
0.6217000484466553,1.4153092732222095,0.12997194955124203,,,0.6217,-190.0,-189.71741894846062,1.9,1.8435026825375138
0.6218001842498779,1.4061222312133708,0.13241962615919078,,,0.6218,-190.0,-189.5707434940687,1.9,1.842466793849464
0.6219000816345215,1.4031234610083088,0.1432473762838,,,0.6219,-190.0,-189.69489685878085,1.9,1.84527435563306
0.621999979019165,1.4033417619029938,0.14982626489998108,,,0.622,-190.0,-189.76902872616017,1.9,1.8449727718989857
0.6221001148223877,1.4094959442994655,0.1407315051849743,,,0.6221,-190.0,-189.74661633132234,1.9,1.8435300351634747
0.6222000122070312,1.4180263698925026,0.1252831586875487,,,0.6222000000000001,-190.0,-189.5905045234224,1.9,1.8423591916816662
0.6223001480102539,1.4273544870749193,0.11624183752113858,,,0.6223000000000001,-190.0,-189.54441390865668,1.9,1.8412106920298807
0.6224000453948975,1.429715021243649,0.11785351869848791,,,0.6224000000000001,-190.0,-189.69775317356084,1.9,1.8408825335165862
0.6225001811981201,1.429199718189252,0.1255373377238709,,,0.6225,-190.0,-189.85246869140002,1.9,1.8431230328252264
0.6226000785827637,1.4250515150862635,0.1382280452612142,,,0.6226,-190.0,-190.02156839674393,1.9,1.850066201716459
0.6226999759674072,1.4178401459530974,0.1541360401377026,,,0.6227,-190.0,-190.17759505216216,1.9,1.856747776210895
0.6228001117706299,1.411926287439738,0.16678591329469555,,,0.6228,-190.0,-190.23377867617688,1.9,1.8604995549125978
0.6229000091552734,1.4006669159427416,0.1647983638151127,,,0.6229,-190.0,-190.06880473928973,1.9,1.8606613134215648
0.6230001449584961,1.3952957014333733,0.1433118784726538,,,0.623,-190.0,-189.60624238236807,1.9,1.8489399535018438
0.6231000423431396,1.3958104056086902,0.12342163585033665,,,0.6231,-190.0,-189.3003397803638,1.9,1.8394486833735029
0.6232001781463623,1.3988064942845069,0.11366601908542795,,,0.6232,-190.0,-189.16741772787285,1.9,1.8355142942590248
0.6233000755310059,1.4017764581341665,0.11646653969353384,,,0.6233,-190.0,-189.3211279921347,1.9,1.837411412587962
0.6234002113342285,1.4081256444098407,0.1285835312140313,,,0.6234,-190.0,-189.68113654764863,1.9,1.8435704332289722
0.6235001087188721,1.4188210348569523,0.14198732484796112,,,0.6235,-190.0,-190.07582772430902,1.9,1.8513464990005577
0.6236000061035156,1.4238202239572306,0.15085006906953427,,,0.6236,-190.0,-190.3658232400607,1.9,1.8566957772534587
0.6237001419067383,1.4252452250484786,0.14845566590228476,,,0.6237,-190.0,-190.37710005612374,1.9,1.8580574215636705
0.6238000392913818,1.4259947696975632,0.13648022852193,,,0.6238,-190.0,-190.17069314646713,1.9,1.8540471624578918
0.6239001750946045,1.4202320701318165,0.12893351848663093,,,0.6239,-190.0,-190.00779531885448,1.9,1.8499487916344914
0.624000072479248,1.4067939161774174,0.12992640105365227,,,0.624,-190.0,-189.8394880776267,1.9,1.8484702804076716
0.6241002082824707,1.3964090631609072,0.13736319032879207,,,0.6241,-190.0,-189.8612408740957,1.9,1.8511028891434507
0.6242001056671143,1.3913078756363437,0.14650832833013594,,,0.6242000000000001,-190.0,-190.02086239056894,1.9,1.8556768565820654
0.6243000030517578,1.3929239285263086,0.15319696287559142,,,0.6243000000000001,-190.0,-190.10248417956768,1.9,1.859497928722334
0.6244001388549805,1.395581565419058,0.1588143878912394,,,0.6244000000000001,-190.0,-190.29126307219204,1.9,1.8618930727592242
0.624500036239624,1.3974733107295567,0.14934351707479793,,,0.6245,-190.0,-190.21437653202796,1.9,1.8618955758853486
0.6246001720428467,1.4058838884888245,0.13360280265665853,,,0.6246,-190.0,-190.11004306286247,1.9,1.8552432548871893
0.6247000694274902,1.4095851530337664,0.1275608938990124,,,0.6247,-190.0,-190.17106508032666,1.9,1.8504715378902379
0.6248002052307129,1.4097689203281851,0.13153257493178983,,,0.6248,-190.0,-190.2863934406392,1.9,1.8506653493197827
0.6249001026153564,1.4071008606969426,0.14032990493804168,,,0.6249,-190.0,-190.48586675757414,1.9,1.8560860570454567
0.625,1.4068215049270394,0.15033908272901536,,,0.625,-190.0,-190.6752927075708,1.9,1.8622182097800086
0.6251001358032227,1.411482904665496,0.15662388506246808,,,0.6251,-190.0,-190.85483847125494,1.9,1.870098146530528
0.6252000331878662,1.4113896229861314,0.16285675012862091,,,0.6252,-190.0,-190.96255377576415,1.9,1.8742822242159103
0.6253001689910889,1.4047492255715577,0.17004139419242612,,,0.6253,-190.0,-191.04791212878624,1.9,1.8727859225116665
0.6254000663757324,1.4015302989065248,0.16783544249980117,,,0.6254,-190.0,-191.0593822957853,1.9,1.868162644642859
0.6255002021789551,1.3990051447883014,0.15510967223181873,,,0.6255000000000001,-190.0,-190.8429299376638,1.9,1.861468776173605
0.6256000995635986,1.4003175935703245,0.1446519536261223,,,0.6256,-190.0,-190.6972900833638,1.9,1.858964296491412
0.6256999969482422,1.3980639196231943,0.14219002588030819,,,0.6257,-190.0,-190.61358690027026,1.9,1.858648188891003
0.6258001327514648,1.398025018385911,0.14430868591216126,,,0.6258,-190.0,-190.627624373012,1.9,1.8594401626352188
0.6259000301361084,1.4022590886443762,0.15020808732673815,,,0.6259,-190.0,-190.78388669935725,1.9,1.8643164570372257
0.626000165939331,1.4049808467599476,0.16084100315776864,,,0.626,-190.0,-190.93508983166686,1.9,1.8708597855533777
0.6261000633239746,1.400847711758665,0.16879925584209646,,,0.6261,-190.0,-191.0967350152733,1.9,1.8717667304325163
0.6262001991271973,1.399724729570682,0.1568753230568271,,,0.6262,-190.0,-190.91236243325483,1.9,1.8621097478157302
0.6263000965118408,1.4001713609496225,0.1407754895326294,,,0.6263000000000001,-190.0,-190.60386700395173,1.9,1.8550771101640064
0.6263999938964844,1.400639065587058,0.1367534459401815,,,0.6264000000000001,-190.0,-190.45076003026415,1.9,1.8534592139436574
0.626500129699707,1.399008731385889,0.14176933218887097,,,0.6265000000000001,-190.0,-190.52511734861974,1.9,1.8553740136525836
0.6266000270843506,1.4039744827053608,0.14785765663566863,,,0.6266,-190.0,-190.7029974393782,1.9,1.8603268004831657
0.6267001628875732,1.4022450413992313,0.1577386712604771,,,0.6267,-190.0,-190.77434439426875,1.9,1.8642483484944414
0.6268000602722168,1.399525395406971,0.16283076218994486,,,0.6268,-190.0,-190.81393705812644,1.9,1.8646663627102933
0.6269001960754395,1.3958937478684885,0.14788448838289114,,,0.6269,-190.0,-190.52028606969316,1.9,1.8577806281922769
0.627000093460083,1.3952275546835604,0.13147693680060193,,,0.627,-190.0,-190.2332510446431,1.9,1.8495132205772666
0.6270999908447266,1.3970281335902968,0.12598682753462281,,,0.6271,-190.0,-190.1492189758544,1.9,1.8469270853421786
0.6272001266479492,1.4006515531308585,0.1304862413938655,,,0.6272,-190.0,-190.27983669308932,1.9,1.8493626646026076
0.6273000240325928,1.4034188595836963,0.13919793185884313,,,0.6273,-190.0,-190.44759915527604,1.9,1.8543591365045469
0.6274001598358154,1.4042441924274613,0.1496183697256103,,,0.6274,-190.0,-190.58285044084343,1.9,1.858741136214594
0.627500057220459,1.4061587747297843,0.1619277752749883,,,0.6275000000000001,-190.0,-190.75502410157284,1.9,1.866934806633998
0.6276001930236816,1.3981826130538455,0.16644180341952303,,,0.6276,-190.0,-190.6919362610139,1.9,1.8696884139982584
0.6277000904083252,1.3947889577870567,0.15153176088004341,,,0.6277,-190.0,-190.38960061917845,1.9,1.8577097066938795
0.6277999877929688,1.401848404684522,0.13271044546649732,,,0.6278,-190.0,-190.1305773230267,1.9,1.8477109779770386
0.6279001235961914,1.407862174266541,0.12437330072064459,,,0.6279,-190.0,-190.05014296989697,1.9,1.84408721935133
0.628000020980835,1.4058027506988773,0.12728394300163032,,,0.628,-190.0,-190.0035212282982,1.9,1.8449865712308333
0.6281001567840576,1.3999007980253206,0.13622938089120165,,,0.6281,-190.0,-190.0242804855263,1.9,1.846856052640649
0.6282000541687012,1.3981412568690104,0.14464441124641814,,,0.6282,-190.0,-190.0410485043961,1.9,1.8461387279245316
0.6283001899719238,1.3972478120270007,0.14115985452391497,,,0.6283000000000001,-190.0,-189.9265687769373,1.9,1.8431678352747212
0.6284000873565674,1.3933852018607467,0.12787310880545824,,,0.6284000000000001,-190.0,-189.58195568872915,1.9,1.8399154644612035
0.6284999847412109,1.3988028373106718,0.11704623085695545,,,0.6285000000000001,-190.0,-189.43686252833118,1.9,1.8385835798515524
0.6286001205444336,1.3999328365439145,0.11442863329079564,,,0.6286,-190.0,-189.39575783832387,1.9,1.8368213558774327
0.6287000179290771,1.3996790674577089,0.11902593071983907,,,0.6287,-190.0,-189.4846731942218,1.9,1.837691801633014
0.6288001537322998,1.3997008909603277,0.12936009492138978,,,0.6288,-190.0,-189.66156414172193,1.9,1.8426359057285473
0.6289000511169434,1.400805391582789,0.1401991417038606,,,0.6289,-190.0,-189.818984733882,1.9,1.8477721348944207
0.629000186920166,1.3992037923430574,0.145129219779826,,,0.629,-190.0,-189.83573314251927,1.9,1.8457535758407593
0.6291000843048096,1.3898746868070315,0.13429817823185167,,,0.6291,-190.0,-189.48557642199614,1.9,1.8429856076212008
0.6291999816894531,1.3869840729659795,0.11878374098747238,,,0.6292,-190.0,-189.11212523619824,1.9,1.8381680400546554
0.6293001174926758,1.3837275822248343,0.1112572276868469,,,0.6293,-190.0,-188.90386569066854,1.9,1.8317179990028922
0.6294000148773193,1.3837811333403607,0.11056270575165612,,,0.6294,-190.0,-188.92921160851543,1.9,1.8314016748772997
0.629500150680542,1.3870189434212856,0.11639707918359231,,,0.6295000000000001,-190.0,-189.1346077495338,1.9,1.8340604051206748
0.6296000480651855,1.3919984400994747,0.12842801851958827,,,0.6296,-190.0,-189.42508132675033,1.9,1.8398429463317003
0.6297001838684082,1.3952083842196974,0.14226824580936556,,,0.6297,-190.0,-189.706756801983,1.9,1.846821202204992
0.6298000812530518,1.4009952392452651,0.15276235126948257,,,0.6298,-190.0,-189.91928916837588,1.9,1.8525318956080485
0.6298999786376953,1.3966601101399359,0.14582124655744239,,,0.6299,-190.0,-189.7874405561977,1.9,1.8496941196013073
0.630000114440918,1.4023891488004236,0.12521489586274628,,,0.63,-190.0,-189.47355173793161,1.9,1.8408200833583312
0.6301000118255615,1.4035074335512754,0.11260187493008231,,,0.6301,-190.0,-189.28083915899597,1.9,1.8353622449348006
0.6302001476287842,1.3960416192415148,0.1132776455462881,,,0.6302,-190.0,-189.21325174316968,1.9,1.8346548524279545
0.6303000450134277,1.3887767789754826,0.12253538441164251,,,0.6303000000000001,-190.0,-189.28274084844,1.9,1.8387033904727836
0.6304001808166504,1.3800919242658913,0.13706134164005135,,,0.6304000000000001,-190.0,-189.3981630117993,1.9,1.8433477200631283
0.630500078201294,1.3783385410174096,0.15105526014121604,,,0.6305000000000001,-190.0,-189.57892934637633,1.9,1.8484647445811184
0.6305999755859375,1.3798741780846386,0.15153910777021543,,,0.6306,-190.0,-189.65187388967928,1.9,1.848924272109943
0.6307001113891602,1.3835174582753629,0.13449125993639874,,,0.6307,-190.0,-189.4140132749764,1.9,1.8440741050250318
0.6308000087738037,1.3929790361661947,0.11617199900773087,,,0.6308,-190.0,-189.22708296490688,1.9,1.836721755577092
0.6309001445770264,1.3974787354049276,0.1108221519260668,,,0.6309,-190.0,-189.24569674389963,1.9,1.8338563551264302
0.6310000419616699,1.3974843930218521,0.11720336980938968,,,0.631,-190.0,-189.41818645403808,1.9,1.8365099701965628
0.6311001777648926,1.391118884649712,0.12956628286991312,,,0.6311,-190.0,-189.55475357610027,1.9,1.842400730467924
0.6312000751495361,1.3867824741915704,0.14546901475244534,,,0.6312,-190.0,-189.7589437396938,1.9,1.8471558346587882
0.6313002109527588,1.3859625711328436,0.15644423951409375,,,0.6313,-190.0,-189.91850277473887,1.9,1.8524518716433407
0.6314001083374023,1.3824110940185066,0.1553163731070434,,,0.6314,-190.0,-189.87508011233749,1.9,1.8520106351701187
0.6315000057220459,1.3813877195993296,0.13786710544056155,,,0.6315000000000001,-190.0,-189.57252491082633,1.9,1.8420601140709036
0.6316001415252686,1.3834560025304825,0.11800343577337348,,,0.6316,-190.0,-189.29829785637267,1.9,1.8338361994263699
0.6317000389099121,1.3863586375979249,0.11168591757829795,,,0.6317,-190.0,-189.3238598588128,1.9,1.8338086281820813
0.6318001747131348,1.3844163816812343,0.11842839494821604,,,0.6318,-190.0,-189.4650896445803,1.9,1.8371293979693046
0.6319000720977783,1.3846725729238833,0.13417065350468507,,,0.6319,-190.0,-189.7907444105311,1.9,1.8440939240891026
0.632000207901001,1.38918755819981,0.14967416619862323,,,0.632,-190.0,-190.0860006438952,1.9,1.8532977977636007
0.6321001052856445,1.3944252465138365,0.16119341489592734,,,0.6321,-190.0,-190.34748913153257,1.9,1.8644337260735222
0.6322000026702881,1.3897190670465382,0.1697256819345343,,,0.6322,-190.0,-190.49638090661475,1.9,1.871222050125738
0.6323001384735107,1.3868329198677651,0.1655006216845746,,,0.6323000000000001,-190.0,-190.41401124221827,1.9,1.8633697451967866
0.6324000358581543,1.3858063416293451,0.14887768511353994,,,0.6324000000000001,-190.0,-190.17872011327213,1.9,1.8508209660047708
0.632500171661377,1.3853882365742383,0.13498883401425685,,,0.6325000000000001,-190.0,-189.91448243344857,1.9,1.8456114396151624
0.6326000690460205,1.3798666897079606,0.13743335283259786,,,0.6326,-190.0,-189.86792140144797,1.9,1.8470267617304976
0.6327002048492432,1.375924094093089,0.14819262031458202,,,0.6327,-190.0,-189.9443726902062,1.9,1.8517860568416458
0.6328001022338867,1.3735672395408947,0.15852306145451314,,,0.6328,-190.0,-190.0726896176124,1.9,1.857163366283096
0.6328999996185303,1.3717873930537419,0.16651142939679342,,,0.6329,-190.0,-190.1834403142491,1.9,1.860842529989288
0.6330001354217529,1.3700786032233057,0.15569593221289066,,,0.633,-190.0,-189.99415948750536,1.9,1.8557020812447118
0.6331000328063965,1.3731280279419606,0.13299681565922883,,,0.6331,-190.0,-189.70305033408607,1.9,1.8465084573084756
0.6332001686096191,1.375814913845599,0.12017695911209463,,,0.6332,-190.0,-189.5479640897456,1.9,1.8398762634357098
0.6333000659942627,1.3789526301937327,0.12206310098235135,,,0.6333,-190.0,-189.66929901750308,1.9,1.8404238178421477
0.6334002017974854,1.3825239768959332,0.1348649476911043,,,0.6334,-190.0,-190.00176032101473,1.9,1.8470701162010692
0.6335000991821289,1.3846531633501888,0.150042806990652,,,0.6335,-190.0,-190.2648154349114,1.9,1.8560690648164162
0.6335999965667725,1.391949153829734,0.16335373254000518,,,0.6336,-190.0,-190.5036071165471,1.9,1.8661406595856413
0.6337001323699951,1.3926724540590252,0.17660487645925396,,,0.6337,-190.0,-190.68277157122787,1.9,1.8763631010840036
0.6338000297546387,1.3813370984250832,0.18287640806247066,,,0.6338,-190.0,-190.62045199947744,1.9,1.8765960181615384
0.6339001655578613,1.3769041558100685,0.16722281539726425,,,0.6339,-190.0,-190.35716337911387,1.9,1.8619541545972116
0.6340000629425049,1.3754929164618246,0.1453579735416779,,,0.634,-190.0,-189.9010027933205,1.9,1.847436583506399
0.6341001987457275,1.3708401809125457,0.13470851092974623,,,0.6341,-190.0,-189.6712710515342,1.9,1.8417352454154046
0.6342000961303711,1.3673726036313394,0.13558267110620847,,,0.6342,-190.0,-189.6109670453805,1.9,1.8426860551159536
0.6342999935150146,1.3667717066926277,0.14554757464036105,,,0.6343000000000001,-190.0,-189.72134728302788,1.9,1.8467015931631214
0.6344001293182373,1.371139352471002,0.15624161254610944,,,0.6344000000000001,-190.0,-189.9277721896117,1.9,1.8499368213830971
0.6345000267028809,1.374163680191056,0.15112143661285993,,,0.6345000000000001,-190.0,-189.8948040708252,1.9,1.8500270511122783
0.6346001625061035,1.3769392242723715,0.13428641355576273,,,0.6346,-190.0,-189.6200897097463,1.9,1.843988699481708
0.6347000598907471,1.383849728810926,0.12265049588890016,,,0.6347,-190.0,-189.52425145480467,1.9,1.8388574843277656
0.6348001956939697,1.3857927789434494,0.11996491886808282,,,0.6348,-190.0,-189.5522696182503,1.9,1.8372545709897232
0.6349000930786133,1.385631857175766,0.12673865759601327,,,0.6349,-190.0,-189.6352982887862,1.9,1.8384259539240868
0.6349999904632568,1.384269381831822,0.1395039217935036,,,0.635,-190.0,-189.80031208032102,1.9,1.8425836725836569
0.6351001262664795,1.3823925246580777,0.15390212332376432,,,0.6351,-190.0,-189.96120946387057,1.9,1.8478248973892208
0.635200023651123,1.3770131140791235,0.16369451928553638,,,0.6352,-190.0,-189.98586053396033,1.9,1.853638878845485
0.6353001594543457,1.3697891638760993,0.15951540373160752,,,0.6353,-190.0,-189.79607776536926,1.9,1.8514777760183636
0.6354000568389893,1.3704172825016274,0.14041859735635334,,,0.6354,-190.0,-189.48581963239008,1.9,1.8406334033508616
0.6355001926422119,1.3710217621514864,0.1246080557029092,,,0.6355,-190.0,-189.21699067761577,1.9,1.8337565143076542
0.6356000900268555,1.370612620888514,0.1196665063833252,,,0.6356,-190.0,-189.16096866106568,1.9,1.8310962451987
0.635699987411499,1.3746756820507966,0.12427058801664578,,,0.6357,-190.0,-189.30684629058752,1.9,1.8341000727488477
0.6358001232147217,1.378557288314247,0.13604916276477913,,,0.6358,-190.0,-189.56163553597028,1.9,1.839621305592905
0.6359000205993652,1.3798869107689895,0.14894984582598864,,,0.6359,-190.0,-189.7925054527659,1.9,1.8442488441788698
0.6360001564025879,1.3789464940424234,0.15405785951968112,,,0.636,-190.0,-189.90577441620565,1.9,1.8450915783174977
0.6361000537872314,1.3793678904538655,0.1426807478460781,,,0.6361,-190.0,-189.69477433129768,1.9,1.8440576826349906
0.6362001895904541,1.3755908727706754,0.12854648139592398,,,0.6362,-190.0,-189.33782972659873,1.9,1.837439709111629
0.6363000869750977,1.3704447446347015,0.12163409285642103,,,0.6363000000000001,-190.0,-189.1630951349565,1.9,1.8336146442756043
0.6363999843597412,1.3681096520805434,0.12174599138065464,,,0.6364000000000001,-190.0,-189.23822298977447,1.9,1.8340964034728577
0.6365001201629639,1.3682397493355452,0.12787588802452046,,,0.6365000000000001,-190.0,-189.35730660690845,1.9,1.836755916032946
0.6366000175476074,1.371180446995868,0.1389758914606659,,,0.6366,-190.0,-189.59804774743918,1.9,1.841987257742062
0.6367001533508301,1.3723967630702472,0.15038380359597825,,,0.6367,-190.0,-189.84612761408883,1.9,1.8458242503328346
0.6368000507354736,1.3709198478089408,0.14958253789175036,,,0.6368,-190.0,-189.8773947163385,1.9,1.8481313277269056
0.6369001865386963,1.372866430677215,0.13220874089512907,,,0.6369,-190.0,-189.54425579240117,1.9,1.8418739920731557
0.6370000839233398,1.3773338980778933,0.11979057162497177,,,0.637,-190.0,-189.41680749685088,1.9,1.835984050132379
0.6370999813079834,1.3772006585589986,0.11817608221214215,,,0.6371,-190.0,-189.46362445758166,1.9,1.8355418969353536
0.637200117111206,1.3745342844122173,0.12353909141992953,,,0.6372,-190.0,-189.53476748224827,1.9,1.8371836102758627
0.6373000144958496,1.3718863711066371,0.13359213603180065,,,0.6373,-190.0,-189.69280805011974,1.9,1.8417208540390007
0.6374001502990723,1.3743479470351974,0.14561653199647662,,,0.6374,-190.0,-189.95519566919614,1.9,1.8482211286713757
0.6375000476837158,1.3718664005441796,0.1563024035558428,,,0.6375,-190.0,-190.08824145459286,1.9,1.8511440786111852
0.6376001834869385,1.369110627583363,0.15494431975741038,,,0.6376000000000001,-190.0,-190.0213035500232,1.9,1.8509856502259312
0.637700080871582,1.3707102418011228,0.1361144869255428,,,0.6377,-190.0,-189.74468152086644,1.9,1.8441564629810494
0.6377999782562256,1.3749325171505578,0.12182087107466447,,,0.6378,-190.0,-189.6414690797935,1.9,1.8386352456902302
0.6379001140594482,1.3740991298556582,0.11795074350644803,,,0.6379,-190.0,-189.71169323790926,1.9,1.8378016677534532
0.6380000114440918,1.3735431539986898,0.12486037790873253,,,0.638,-190.0,-189.8453207059973,1.9,1.8409571793371486
0.6381001472473145,1.3700248658708039,0.13705103233692975,,,0.6381,-190.0,-190.03426312550482,1.9,1.8451404606691928
0.638200044631958,1.3697074573640793,0.14950603222560793,,,0.6382,-190.0,-190.20620024006553,1.9,1.8522215805805373
0.6383001804351807,1.371272651792694,0.16197540505896463,,,0.6383,-190.0,-190.43155192673038,1.9,1.8637085996179492
0.6384000778198242,1.3647187816463218,0.1609665357514673,,,0.6384000000000001,-190.0,-190.34743357626067,1.9,1.8624246449159287
0.6384999752044678,1.3662945280523147,0.14258279023446488,,,0.6385000000000001,-190.0,-190.14470186083244,1.9,1.8491187151564545
0.6386001110076904,1.3688058847329896,0.12572965510108028,,,0.6386000000000001,-190.0,-189.95757600508415,1.9,1.840542608953996
0.638700008392334,1.3705133351813734,0.11967154105567551,,,0.6387,-190.0,-189.9725962440789,1.9,1.8381771589354445
0.6388001441955566,1.3738178466748716,0.12625027452381551,,,0.6388,-190.0,-190.17314322934564,1.9,1.8413023333666079
0.6389000415802002,1.3786087321703155,0.13798385736133048,,,0.6389,-190.0,-190.47597638319783,1.9,1.8492087387168583
0.6390001773834229,1.3872886956224364,0.15194291141209879,,,0.639,-190.0,-190.79722959585726,1.9,1.8600706042474884
0.6391000747680664,1.3837544923795282,0.16819716486490108,,,0.6391,-190.0,-191.0050454140337,1.9,1.8681356186708407
0.6392002105712891,1.3756149471251262,0.17632376058844523,,,0.6392,-190.0,-191.04094908572984,1.9,1.8679140242238903
0.6393001079559326,1.3652111937412919,0.16799434626337725,,,0.6393,-190.0,-190.8490538285114,1.9,1.8596601448641477
0.6394000053405762,1.366593500223102,0.14886348933942686,,,0.6394,-190.0,-190.59635855918464,1.9,1.8506385213473195
0.6395001411437988,1.365358339824772,0.1345410532073971,,,0.6395,-190.0,-190.35222880107764,1.9,1.8458425913901015
0.6396000385284424,1.365601135820724,0.13438607348031054,,,0.6396000000000001,-190.0,-190.40401453763957,1.9,1.8475246634036415
0.639700174331665,1.366873319720296,0.1419435145302256,,,0.6397,-190.0,-190.51400774903487,1.9,1.8512654319386586
0.6398000717163086,1.3709083588826112,0.1544953047261791,,,0.6398,-190.0,-190.75878230654027,1.9,1.8576174034422615
0.6399002075195312,1.369568273705953,0.1605492306072123,,,0.6399,-190.0,-190.84873762683623,1.9,1.864189226860342
0.6400001049041748,1.3694473211215716,0.14946819083710108,,,0.64,-190.0,-190.70090230752857,1.9,1.858743221569206
0.6401000022888184,1.3705402648560225,0.13312213850410748,,,0.6401,-190.0,-190.44981734794234,1.9,1.8483464458698324
0.640200138092041,1.3731349760015454,0.12709170983172735,,,0.6402,-190.0,-190.36584501638282,1.9,1.8429147589082344
0.6403000354766846,1.3694273469639784,0.13025362406823712,,,0.6403,-190.0,-190.38022461770873,1.9,1.8426896170305693
0.6404001712799072,1.368871094643272,0.14173040466169393,,,0.6404000000000001,-190.0,-190.51661595884315,1.9,1.848594363127041
0.6405000686645508,1.3674948189631144,0.15330002195553466,,,0.6405000000000001,-190.0,-190.6720856623544,1.9,1.8550093557838363
0.6406002044677734,1.366835441125541,0.16292345069676958,,,0.6406000000000001,-190.0,-190.81244987354697,1.9,1.8593341600071915
0.640700101852417,1.3644807398837002,0.16163744844766403,,,0.6407,-190.0,-190.76183617718692,1.9,1.8581302906774353
0.6407999992370605,1.3672989020762845,0.1433904285614312,,,0.6408,-190.0,-190.6110469864777,1.9,1.8490005807434395
0.6409001350402832,1.3737989875403926,0.1249183155187495,,,0.6409,-190.0,-190.35532280483378,1.9,1.8412830944320469
0.6410000324249268,1.377068986670783,0.12131816999497594,,,0.641,-190.0,-190.3663795404426,1.9,1.8399546299010139
0.6411001682281494,1.3753863672946633,0.1290906141059891,,,0.6411,-190.0,-190.46066413769245,1.9,1.8432239811836448
0.641200065612793,1.3712476639578854,0.1419279678011531,,,0.6412,-190.0,-190.5691620301928,1.9,1.8484255557772917
0.6413002014160156,1.3701035334782856,0.1533959933978315,,,0.6413,-190.0,-190.65221967203397,1.9,1.8550045417228347
0.6414000988006592,1.3665186032886891,0.16377364733105104,,,0.6414,-190.0,-190.7716090992037,1.9,1.861906917045345
0.6414999961853027,1.36129950434706,0.15772590542906073,,,0.6415,-190.0,-190.61105163886833,1.9,1.8588757382829664
0.6416001319885254,1.3595252382262686,0.13768396640663205,,,0.6416000000000001,-190.0,-190.3111961033303,1.9,1.8490394528496885
0.641700029373169,1.3600914044742765,0.12335961947649794,,,0.6417,-190.0,-190.0989406727013,1.9,1.843453530650651
0.6418001651763916,1.3619152243756623,0.12372858141950854,,,0.6418,-190.0,-190.2068129458116,1.9,1.845763529951021
0.6419000625610352,1.36123686276666,0.13489982636754266,,,0.6419,-190.0,-190.35154085192514,1.9,1.8514839196127968
0.6420001983642578,1.362738668458297,0.14832905367030624,,,0.642,-190.0,-190.5756512667759,1.9,1.8585813528828774
0.6421000957489014,1.3677647253521363,0.15884051575347896,,,0.6421,-190.0,-190.73773065540186,1.9,1.8648739364162785
0.6421999931335449,1.3731274644524971,0.16088422497795185,,,0.6422,-190.0,-190.78576880663564,1.9,1.8629680076996689
0.6423001289367676,1.385200484930695,0.14282604214748076,,,0.6423,-190.0,-190.638433952894,1.9,1.8509983869814148
0.6424000263214111,1.3937340192296244,0.12089964298279067,,,0.6424000000000001,-190.0,-190.336034982043,1.9,1.8393700159389204
0.6425001621246338,1.3975125929182663,0.11107097294950238,,,0.6425000000000001,-190.0,-190.16291255602974,1.9,1.8319292028645144
0.6426000595092773,1.3880561854485345,0.11476598995891293,,,0.6426000000000001,-190.0,-190.036416242536,1.9,1.8299908993720935
0.6427001953125,1.3734137543864324,0.12313504344862869,,,0.6427,-190.0,-189.9014289162244,1.9,1.8309975374251308
0.6428000926971436,1.3607277927798431,0.1288235766873102,,,0.6428,-190.0,-189.7941467598408,1.9,1.8264216068301384
0.6428999900817871,1.3597472680745737,0.1108321181845506,,,0.6429,-190.0,-189.4505894304533,1.9,1.8158630521069212
0.6430001258850098,1.3782022458190426,0.08306402454490737,,,0.643,-190.0,-189.2243192387952,1.9,1.8105872457755041
0.6431000232696533,1.3949929906656986,0.06667019567306368,,,0.6431,-190.0,-189.18159733713998,1.9,1.8073299020815943
0.643200159072876,1.4135853479238447,0.06631172780361509,,,0.6432,-190.0,-189.5005654986004,1.9,1.810464750768556
0.6433000564575195,1.422429286490595,0.07654630399478983,,,0.6433,-190.0,-189.91734815551894,1.9,1.8158437749738343
0.6434001922607422,1.4223020308020498,0.09135581983541778,,,0.6434,-190.0,-190.22547193394934,1.9,1.8235915745229943
0.6435000896453857,1.4140631074495247,0.10854941312561284,,,0.6435,-190.0,-190.47131521984545,1.9,1.8305487080437144
0.6435999870300293,1.402394603811582,0.12576112752294816,,,0.6436000000000001,-190.0,-190.5987881655153,1.9,1.8368774397338754
0.643700122833252,1.3894120078248626,0.13371368605298026,,,0.6437,-190.0,-190.5753279176468,1.9,1.837449116464396
0.6438000202178955,1.3844917849820966,0.11867040638322682,,,0.6438,-190.0,-190.18560789964016,1.9,1.8282968188588282
0.6439001560211182,1.3832182310313947,0.09512955761638489,,,0.6439,-190.0,-189.7355408165038,1.9,1.8151315101453347
0.6440000534057617,1.378777877831848,0.08312366442374346,,,0.644,-190.0,-189.48008318314785,1.9,1.810453931879786
0.6441001892089844,1.3745379533837412,0.08451260379841811,,,0.6441,-190.0,-189.558262840564,1.9,1.812096378102916
0.6442000865936279,1.373152853745042,0.09473750112965336,,,0.6442,-190.0,-189.81930564553303,1.9,1.818483233354372
0.6442999839782715,1.3744388127046483,0.1113502827855061,,,0.6443,-190.0,-190.18057760518218,1.9,1.8265498081704128
0.6444001197814941,1.3798466368062008,0.12678277969173884,,,0.6444000000000001,-190.0,-190.63264051190535,1.9,1.8349845954892516
0.6445000171661377,1.3933269097386778,0.12737045828139695,,,0.6445000000000001,-190.0,-190.89151053433866,1.9,1.8374734541783537
0.6446001529693604,1.3997775083487445,0.11567994815049816,,,0.6446000000000001,-190.0,-190.78515620226656,1.9,1.8321825398559686
0.6447000503540039,1.3986406553359303,0.10684044150814384,,,0.6447,-190.0,-190.69272893051794,1.9,1.8273580254951591
0.6448001861572266,1.3875203779537535,0.10999652196509,,,0.6448,-190.0,-190.67829372885436,1.9,1.8279966076334424
0.6449000835418701,1.3766147098193806,0.12115926332639243,,,0.6449,-190.0,-190.85720679682336,1.9,1.833180113722196
0.6449999809265137,1.3632906078886204,0.13379017271441285,,,0.645,-190.0,-190.97975895708618,1.9,1.8380429571454922
0.6451001167297363,1.3615080830031625,0.1445728251782305,,,0.6451,-190.0,-191.21629614920118,1.9,1.843913270716633
0.6452000141143799,1.3629432949884541,0.15293769198058424,,,0.6452,-190.0,-191.5075492476835,1.9,1.8498525875974043
0.6453001499176025,1.370535109366082,0.15491644999016063,,,0.6453,-190.0,-191.70826662115118,1.9,1.8493431687020756
0.6454000473022461,1.3734620549622396,0.14775800737489536,,,0.6454,-190.0,-191.75188983585056,1.9,1.8434474584654699
0.6455001831054688,1.3745934097640975,0.13607015625654023,,,0.6455,-190.0,-191.68410444582406,1.9,1.8395051696476024
0.6456000804901123,1.3743674714967908,0.13274432894415367,,,0.6456,-190.0,-191.80345731255173,1.9,1.8432535857122534
0.6456999778747559,1.3661789013085948,0.14003756459663227,,,0.6457,-190.0,-191.90207270764006,1.9,1.8479137247166393
0.6458001136779785,1.3631889384032458,0.15175306996602245,,,0.6458,-190.0,-192.11419755139235,1.9,1.8539469663925157
0.6459000110626221,1.3642257655774603,0.16173232728331632,,,0.6459,-190.0,-192.3153309168631,1.9,1.8596493503617444
0.6460001468658447,1.3669883424831224,0.16713645629066287,,,0.646,-190.0,-192.46114336047208,1.9,1.8652672605674425
0.6461000442504883,1.367836407689804,0.17676501820252077,,,0.6461,-190.0,-192.6633592263026,1.9,1.8704808951756813
0.6462001800537109,1.3594019148210323,0.1884398980204808,,,0.6462,-190.0,-192.83803255096433,1.9,1.8738419315263342
0.6463000774383545,1.352670867218683,0.1889502276867379,,,0.6463,-190.0,-192.90031513170084,1.9,1.8695414931942707
0.646399974822998,1.3509807622269772,0.17634763515792065,,,0.6464000000000001,-190.0,-192.7567418090573,1.9,1.8644016054116426
0.6465001106262207,1.3523067657399657,0.16470279257009093,,,0.6465000000000001,-190.0,-192.58624499337944,1.9,1.860179344861579
0.6466000080108643,1.3513517520663485,0.16156126776279134,,,0.6466000000000001,-190.0,-192.54125960681014,1.9,1.859568287858133
0.6467001438140869,1.3539471188719943,0.16245236688246345,,,0.6467,-190.0,-192.52708076197962,1.9,1.8625646945864776
0.6468000411987305,1.3589166225976235,0.1663448693627249,,,0.6468,-190.0,-192.59771535979849,1.9,1.868502149504126
0.6469001770019531,1.3543444735671166,0.17710185251242372,,,0.6469,-190.0,-192.69552787692726,1.9,1.8679586019711025
0.6470000743865967,1.344471055118067,0.18086697024541432,,,0.647,-190.0,-192.70269470001932,1.9,1.8653087254888345
0.6471002101898193,1.340785353887005,0.17353130802810082,,,0.6471,-190.0,-192.61970669700096,1.9,1.8609071203982022
0.6472001075744629,1.3446819706647635,0.1589868234656973,,,0.6472,-190.0,-192.42183969351217,1.9,1.8542986344042056
0.6473000049591064,1.3472837298201006,0.15108613571299273,,,0.6473,-190.0,-192.28934903627376,1.9,1.853179646410958
0.6474001407623291,1.353810433549533,0.1519251067762828,,,0.6474,-190.0,-192.3097800114995,1.9,1.8563090116553291
0.6475000381469727,1.3580577562469431,0.15754974897712373,,,0.6475,-190.0,-192.34382479434245,1.9,1.8576646300945971
0.6476001739501953,1.3561012143951447,0.16567219774332625,,,0.6476,-190.0,-192.38773831369454,1.9,1.862880110288978
0.6477000713348389,1.3462000172688227,0.1739672195063434,,,0.6477,-190.0,-192.45898372352073,1.9,1.864216333736245
0.6478002071380615,1.342727142396452,0.16640853431054778,,,0.6478,-190.0,-192.3380050717164,1.9,1.8568608423179813
0.6479001045227051,1.3497071282847908,0.15113263484829964,,,0.6479,-190.0,-192.17117258776378,1.9,1.8460266026692547
0.6480000019073486,1.3552004622383507,0.1436392237657074,,,0.648,-190.0,-192.0293941977208,1.9,1.8419358448778285
0.6481001377105713,1.358242796494309,0.147797178106621,,,0.6481,-190.0,-192.08056274334578,1.9,1.8454783758821065
0.6482000350952148,1.3625276988885975,0.15680223530380355,,,0.6482,-190.0,-192.20458280016413,1.9,1.8512829689439716
0.6483001708984375,1.3634577860675787,0.16642773547157924,,,0.6483,-190.0,-192.3048838629122,1.9,1.8546797977452762
0.648400068283081,1.363049567454334,0.16467094158643794,,,0.6484000000000001,-190.0,-192.21782429513593,1.9,1.8559823664305177
0.6485002040863037,1.3609033823786505,0.1462023458322992,,,0.6485000000000001,-190.0,-191.84150331723654,1.9,1.8480935677448493
0.6486001014709473,1.3660322552244804,0.13122673346910976,,,0.6486000000000001,-190.0,-191.60695846440646,1.9,1.8384563986931308
0.6486999988555908,1.3657454588315516,0.12737412000725845,,,0.6487,-190.0,-191.50114570199838,1.9,1.8334714988063034
0.6488001346588135,1.3646082087962719,0.1338191476816984,,,0.6488,-190.0,-191.56139019266067,1.9,1.834581356824518
0.648900032043457,1.3649024020223055,0.14603196005662067,,,0.6489,-190.0,-191.68629419355025,1.9,1.8398126744282846
0.6490001678466797,1.3650532181010901,0.15682036748887224,,,0.649,-190.0,-191.75243912219494,1.9,1.8450062903771767
0.6491000652313232,1.3622358890799855,0.1656453696592918,,,0.6491,-190.0,-191.77888207145605,1.9,1.8479178088584323
0.6492002010345459,1.3571172091974557,0.1630717276690086,,,0.6492,-190.0,-191.6274628445082,1.9,1.8458209483929877
0.6493000984191895,1.3553747201239283,0.1432759815541818,,,0.6493,-190.0,-191.16566287076128,1.9,1.839973679187309
0.649399995803833,1.3574529450779405,0.12862928679276112,,,0.6494,-190.0,-190.89307002094918,1.9,1.8326888606005713
0.6495001316070557,1.3548505745800568,0.12399592851066955,,,0.6495,-190.0,-190.61704008056273,1.9,1.8287755955888367
0.6496000289916992,1.3534387835298407,0.12993820847671933,,,0.6496,-190.0,-190.62755470032562,1.9,1.8320214119729106
0.6497001647949219,1.3460822267420558,0.14257782737438596,,,0.6497,-190.0,-190.66789230681675,1.9,1.8350380666343715
0.6498000621795654,1.3461931912197775,0.14971102491955757,,,0.6498,-190.0,-190.6762926815254,1.9,1.8370680269117001
0.6499001979827881,1.3477510531874548,0.14069962422889137,,,0.6499,-190.0,-190.45245471855952,1.9,1.8314890707340927
0.6500000953674316,1.3422721700098537,0.1252023547996688,,,0.65,-190.0,-190.0281766586422,1.9,1.824748547773732
0.6500999927520752,1.3376530025500608,0.11690398986971452,,,0.6501,-190.0,-189.73603211477743,1.9,1.821272723359785
0.6502001285552979,1.3323371257328191,0.11532322304192652,,,0.6502,-190.0,-189.58071793910725,1.9,1.8203770557813412
0.6503000259399414,1.3286322226192777,0.11636428353296041,,,0.6503,-190.0,-189.5015788704694,1.9,1.8229210339833795
0.6504001617431641,1.3267443322384826,0.12047575641413899,,,0.6504000000000001,-190.0,-189.44350720579513,1.9,1.8252230013297293
0.6505000591278076,1.327617838242566,0.12326165493219955,,,0.6505000000000001,-190.0,-189.48111164261954,1.9,1.823048241675252
0.6506001949310303,1.332031551998822,0.1115923961378822,,,0.6506000000000001,-190.0,-189.31679598364536,1.9,1.8192205262772345
0.6507000923156738,1.337660138273278,0.09667462106033288,,,0.6507000000000001,-190.0,-189.06571831333844,1.9,1.8192256052648326
0.6507999897003174,1.3415295298479586,0.09346497404186566,,,0.6508,-190.0,-189.03999908326455,1.9,1.8173039370535027
0.65090012550354,1.3374219570418522,0.09641721263097214,,,0.6509,-190.0,-188.95619191552063,1.9,1.8174365827649706
0.6510000228881836,1.3362713051750952,0.10131393203674778,,,0.651,-190.0,-189.04816793631798,1.9,1.8201530436315123
0.6511001586914062,1.3350882106589488,0.10529444792981528,,,0.6511,-190.0,-189.10652747194283,1.9,1.8239194820919717
0.6512000560760498,1.3314335251180052,0.11416475795149905,,,0.6512,-190.0,-189.24503325449137,1.9,1.8279181130504656
0.6513001918792725,1.3318946310108175,0.1278683076186089,,,0.6513,-190.0,-189.48265738797267,1.9,1.8336172129383752
0.651400089263916,1.3321026280586226,0.13340685934930124,,,0.6514,-190.0,-189.58789586919582,1.9,1.8368628747964635
0.6514999866485596,1.33923425612221,0.12056828569031278,,,0.6515,-190.0,-189.46655256996905,1.9,1.8367861496251214
0.6516001224517822,1.3436290781972395,0.10277519857797363,,,0.6516,-190.0,-189.19046807216935,1.9,1.8287164158655627
0.6517000198364258,1.3427846450696816,0.09584643816641145,,,0.6517000000000001,-190.0,-189.02547748970852,1.9,1.8245365039627952
0.6518001556396484,1.3386115718446543,0.09715312972374607,,,0.6518,-190.0,-189.05464824562443,1.9,1.8256708649902853
0.651900053024292,1.3284213438285903,0.10460206143959261,,,0.6519,-190.0,-189.1149293990928,1.9,1.828513484499091
0.6520001888275146,1.322210631460754,0.11888459740406891,,,0.652,-190.0,-189.29724012787767,1.9,1.835551478211855
0.6521000862121582,1.3226696780253164,0.13341627181776133,,,0.6521,-190.0,-189.53997577316215,1.9,1.843705649244562
0.6521999835968018,1.3261216308685677,0.13852354649422013,,,0.6522,-190.0,-189.6849927193327,1.9,1.849178731878846
0.6523001194000244,1.3322310088116127,0.12686272798076823,,,0.6523,-190.0,-189.64719122371218,1.9,1.847337334801748
0.652400016784668,1.341660184817857,0.1081681635604175,,,0.6524,-190.0,-189.53252232207373,1.9,1.8368447192698298
0.6525001525878906,1.3475542420785416,0.09975691930413412,,,0.6525000000000001,-190.0,-189.49979573413827,1.9,1.8320733594819598
0.6526000499725342,1.347563364379689,0.10428240697189112,,,0.6526000000000001,-190.0,-189.69943649679615,1.9,1.8334727121218022
0.6527001857757568,1.3427130320872123,0.11633346512876051,,,0.6527000000000001,-190.0,-189.85147584139048,1.9,1.839956302053075
0.6528000831604004,1.336887838522091,0.13269655720514753,,,0.6528,-190.0,-190.03277589599222,1.9,1.847141819135505
0.652899980545044,1.3355426984366405,0.1472432726309237,,,0.6529,-190.0,-190.2701917027214,1.9,1.8554779637759036
0.6530001163482666,1.3360822020681555,0.15777515342086923,,,0.653,-190.0,-190.4102034920284,1.9,1.8613409881758451
0.6531000137329102,1.3304722956708295,0.1577331765495933,,,0.6531,-190.0,-190.3981977689918,1.9,1.8572836289131092
0.6532001495361328,1.3295728237355904,0.13724545657147877,,,0.6532,-190.0,-190.17637687791145,1.9,1.8457572568567389
0.6533000469207764,1.3320370952023295,0.11846730003625718,,,0.6533,-190.0,-190.00037774230975,1.9,1.8375442204276584
0.653400182723999,1.3373272709282757,0.11303891244298928,,,0.6534,-190.0,-190.06693584739824,1.9,1.8378978014197798
0.6535000801086426,1.338611568554538,0.12032301219866576,,,0.6535,-190.0,-190.28146507433286,1.9,1.8402318275269234
0.6535999774932861,1.342921360047306,0.13601033613865834,,,0.6536,-190.0,-190.67022019336892,1.9,1.8500550391287836
0.6537001132965088,1.3545503209183651,0.15088745196153844,,,0.6537000000000001,-190.0,-191.08097522227146,1.9,1.8644636205016536
0.6538000106811523,1.3567229961234046,0.1665912512302513,,,0.6538,-190.0,-191.35601604549663,1.9,1.873840111910261
0.653900146484375,1.348793142367605,0.17671535985450917,,,0.6539,-190.0,-191.43256147344815,1.9,1.8723745729879393
0.6540000438690186,1.3442281968303578,0.1723827159699717,,,0.654,-190.0,-191.40353677068745,1.9,1.8673451844511717
0.6541001796722412,1.339109592056966,0.15757979042787779,,,0.6541,-190.0,-191.12828921938112,1.9,1.8568241066622633
0.6542000770568848,1.3370296760579556,0.14431526331352318,,,0.6542,-190.0,-190.90660478025586,1.9,1.8519162157121791
0.6542999744415283,1.3349577577743563,0.14247546707150896,,,0.6543,-190.0,-190.84440743404522,1.9,1.851454768191886
0.654400110244751,1.3297692212391614,0.14843890648724456,,,0.6544,-190.0,-190.84221965349747,1.9,1.8542984130659403
0.6545000076293945,1.331541856987482,0.15852848487183946,,,0.6545000000000001,-190.0,-190.97298857473234,1.9,1.8599410484437693
0.6546001434326172,1.3321378442132001,0.1625368639131083,,,0.6546000000000001,-190.0,-191.12064104482795,1.9,1.8607258632666057
0.6547000408172607,1.3347470858404094,0.14656611684252835,,,0.6547000000000001,-190.0,-190.96026756952347,1.9,1.8519263877719265
0.6548001766204834,1.3393110628817695,0.12723162853698058,,,0.6548,-190.0,-190.83635985872843,1.9,1.8424546824427825
0.654900074005127,1.342293865912854,0.12128431347266248,,,0.6549,-190.0,-190.8284340288672,1.9,1.8398213829088832
0.6550002098083496,1.3437248870214593,0.12888358344834927,,,0.655,-190.0,-190.96505518641294,1.9,1.8437481540451854
0.6551001071929932,1.343724697768517,0.14348625730727715,,,0.6551,-190.0,-191.1860241530788,1.9,1.8502004399276002
0.6552000045776367,1.3426167921911911,0.15634563943295274,,,0.6552,-190.0,-191.28978978055844,1.9,1.8555488991605937
0.6553001403808594,1.3424670084783517,0.16621123026335632,,,0.6553,-190.0,-191.3476741738555,1.9,1.863825806408349
0.6554000377655029,1.3336108920026795,0.17721499621093814,,,0.6554,-190.0,-191.4281556107593,1.9,1.868671663745458
0.6555001735687256,1.3263461657679518,0.17497328456981615,,,0.6555,-190.0,-191.36444053704054,1.9,1.8612783823763612
0.6556000709533691,1.3249402101243983,0.1552294306166132,,,0.6556,-190.0,-191.08158523967316,1.9,1.8486745623537097
0.6557002067565918,1.3309721041170135,0.13758130899663484,,,0.6557000000000001,-190.0,-190.92474517464672,1.9,1.8399268051399569
0.6558001041412354,1.3323014694769997,0.13197753456329714,,,0.6558,-190.0,-190.807034330761,1.9,1.838024023442963
0.6559000015258789,1.3334060109228987,0.13869003488129225,,,0.6559,-190.0,-190.90284837057223,1.9,1.8408445158248057
0.6560001373291016,1.338524275844636,0.14883428537195478,,,0.656,-190.0,-191.0721130079414,1.9,1.8462395605287611
0.6561000347137451,1.3387770819884162,0.1631360533237725,,,0.6561,-190.0,-191.29772772450804,1.9,1.8541929305804132
0.6562001705169678,1.3350374854818596,0.16477453181125762,,,0.6562,-190.0,-191.2213960805895,1.9,1.853590643881408
0.6563000679016113,1.3297313145674075,0.14578866511457508,,,0.6563,-190.0,-190.88401295582347,1.9,1.842689552884991
0.656400203704834,1.3312055567013712,0.12762938310004168,,,0.6564,-190.0,-190.5897774279305,1.9,1.8333199177567576
0.6565001010894775,1.3324139660625842,0.12193279359630463,,,0.6565000000000001,-190.0,-190.50434787395278,1.9,1.8308587791884432
0.6565999984741211,1.3336486151573854,0.12768029661510152,,,0.6566000000000001,-190.0,-190.62912104221277,1.9,1.8331033892694477
0.6567001342773438,1.3377245613622124,0.1398905129219516,,,0.6567000000000001,-190.0,-190.7985104869231,1.9,1.8384759389232985
0.6568000316619873,1.3398515453327997,0.15444097742130167,,,0.6568,-190.0,-190.98478600806783,1.9,1.8466916356299676
0.65690016746521,1.3337472979483853,0.1664921277089031,,,0.6569,-190.0,-191.07570942494996,1.9,1.855176359164539
0.6570000648498535,1.3306637427427546,0.1565600169304185,,,0.657,-190.0,-190.79131499293092,1.9,1.849157151928153
0.6571002006530762,1.3310287790474251,0.13489507227113445,,,0.6571,-190.0,-190.46560661605736,1.9,1.8351495806897282
0.6572000980377197,1.3336951782927555,0.11958743350150355,,,0.6572,-190.0,-190.2615522527783,1.9,1.828088302241222
0.6572999954223633,1.3377622996622145,0.11895049467852689,,,0.6573,-190.0,-190.2474311197279,1.9,1.8260109652292276
0.6574001312255859,1.3381372596193708,0.12854697575453086,,,0.6574,-190.0,-190.41317259553378,1.9,1.8299686452116464
0.6575000286102295,1.3355785602187158,0.1416058057472962,,,0.6575,-190.0,-190.48424315881198,1.9,1.835271947433292
0.6576001644134521,1.3341739615413306,0.15091395927956566,,,0.6576,-190.0,-190.52510789971447,1.9,1.8371139199240663
0.6577000617980957,1.323666149543762,0.1448179398106018,,,0.6577000000000001,-190.0,-190.27136002280633,1.9,1.8311088899575745
0.6578001976013184,1.3225236249334853,0.12557289038460379,,,0.6578,-190.0,-189.8691300631938,1.9,1.8254135629869837
0.6579000949859619,1.3240607214279063,0.11157047421362849,,,0.6579,-190.0,-189.65922382025573,1.9,1.8200830862013102
0.6579999923706055,1.3311000363514531,0.10512724688812017,,,0.658,-190.0,-189.67092082187742,1.9,1.8198603366349226
0.6581001281738281,1.337463173771737,0.1106740576867938,,,0.6581,-190.0,-189.84742723149776,1.9,1.8232434226364693
0.6582000255584717,1.338429957287712,0.1243178537427134,,,0.6582,-190.0,-190.0674569483004,1.9,1.8270974741716772
0.6583001613616943,1.334966600148871,0.13961985219396272,,,0.6583,-190.0,-190.16729296807517,1.9,1.8314621025839841
0.6584000587463379,1.3290573464922197,0.14581025034492248,,,0.6584,-190.0,-190.20671909212086,1.9,1.832615967864418
0.6585001945495605,1.3213344697380105,0.13430803185628623,,,0.6585000000000001,-190.0,-189.81919676989185,1.9,1.8283705441439067
0.6586000919342041,1.3137911888783056,0.11552017114824549,,,0.6586000000000001,-190.0,-189.3385683544918,1.9,1.8202637325198332
0.6586999893188477,1.313567763224194,0.10408743954846406,,,0.6587000000000001,-190.0,-189.1257523243115,1.9,1.8149048357239055
0.6588001251220703,1.3150021648439907,0.1004768495943925,,,0.6588,-190.0,-189.17384264773,1.9,1.813705871505977
0.6589000225067139,1.3180160761653392,0.10474893558334977,,,0.6589,-190.0,-189.31877592219772,1.9,1.8175781695854016
0.6590001583099365,1.3270323837834441,0.11910827032716143,,,0.659,-190.0,-189.73299461431859,1.9,1.8217271857337651
0.6591000556945801,1.33604835343559,0.12021454591584756,,,0.6591,-190.0,-189.87842499126867,1.9,1.8229910009647148
0.6592001914978027,1.3392661842419575,0.11136979188878668,,,0.6592,-190.0,-189.7803165835666,1.9,1.822477048336919
0.6593000888824463,1.3350460180829538,0.10564910428860833,,,0.6593,-190.0,-189.56370587912178,1.9,1.82294046093112
0.6593999862670898,1.3297886603092297,0.1047477321290501,,,0.6594,-190.0,-189.53860966941562,1.9,1.8234873559203149
0.6595001220703125,1.321281554719037,0.10799697551165596,,,0.6595,-190.0,-189.57374016984528,1.9,1.823147261169999
0.659600019454956,1.3175387613456284,0.11331469909699393,,,0.6596,-190.0,-189.70205040466396,1.9,1.8260121976511507
0.6597001552581787,1.3186621480481047,0.12310551116711996,,,0.6597,-190.0,-189.98975299376477,1.9,1.8317417571587835
0.6598000526428223,1.3221240094411653,0.13645202987274457,,,0.6598,-190.0,-190.29796440817242,1.9,1.8394938860113388
0.6599001884460449,1.328517858178069,0.1500590909990225,,,0.6599,-190.0,-190.6513973037104,1.9,1.848317583561373
0.6600000858306885,1.3289431915198646,0.15074843955782563,,,0.66,-190.0,-190.68859527479927,1.9,1.8492877487568167
0.660099983215332,1.3300438705549409,0.13353968286205511,,,0.6601,-190.0,-190.51305090487375,1.9,1.8415522348646065
0.6602001190185547,1.332607926296941,0.11837456202428,,,0.6602,-190.0,-190.38808147436876,1.9,1.8350287258847466
0.6603000164031982,1.3295500017318103,0.11383812577986621,,,0.6603,-190.0,-190.35860663663112,1.9,1.8343418865480108
0.6604001522064209,1.3267087118748229,0.12047346982729906,,,0.6604,-190.0,-190.54269932805082,1.9,1.837590518705142
0.6605000495910645,1.3216071980152089,0.13356149378618457,,,0.6605000000000001,-190.0,-190.72720806232573,1.9,1.8434800363789328
0.6606001853942871,1.3200227489262288,0.14778138401772967,,,0.6606000000000001,-190.0,-190.94109238644447,1.9,1.8532728186039424
0.6607000827789307,1.3179399941109964,0.15943748271956634,,,0.6607000000000001,-190.0,-191.07118578155078,1.9,1.8609040933424097
0.6607999801635742,1.3170840490849651,0.16042043383610932,,,0.6608,-190.0,-191.1712613186707,1.9,1.8612731176386588
0.6609001159667969,1.320929248431948,0.1422325224724866,,,0.6609,-190.0,-191.0556582161719,1.9,1.8514672128172864
0.6610000133514404,1.326707243316911,0.12413724715003166,,,0.661,-190.0,-190.9692359560305,1.9,1.8431230925656712
0.6611001491546631,1.329957939241308,0.12084242728197819,,,0.6611,-190.0,-191.08275251582597,1.9,1.8431900572318205
0.6612000465393066,1.3297797000873368,0.1299677485951305,,,0.6612,-190.0,-191.29839117049337,1.9,1.8482084795237792
0.6613001823425293,1.3301533870656015,0.1455051001363161,,,0.6613,-190.0,-191.59490193669976,1.9,1.8569975449551857
0.6614000797271729,1.3351901614303423,0.1585947830503857,,,0.6614,-190.0,-191.8329289553719,1.9,1.866592110799937
0.6614999771118164,1.3369971919450763,0.16995602742415947,,,0.6615,-190.0,-192.0244001995208,1.9,1.87577709372794
0.6616001129150391,1.33202883142696,0.18133389515583068,,,0.6616,-190.0,-192.100958763625,1.9,1.880992880261815
0.6617000102996826,1.3228368786346287,0.18356318551252762,,,0.6617,-190.0,-192.11487348775378,1.9,1.874930167560133
0.6618001461029053,1.3208544716759099,0.16967597399154064,,,0.6618,-190.0,-191.96285894306854,1.9,1.8643274158524634
0.6619000434875488,1.3222379692093806,0.15017534354606502,,,0.6619,-190.0,-191.7048393085026,1.9,1.8559193374013747
0.6620001792907715,1.3214298401162132,0.14212745289182072,,,0.662,-190.0,-191.50669052597493,1.9,1.8539969849208193
0.662100076675415,1.3190520050018897,0.14821117299766326,,,0.6621,-190.0,-191.51060063557676,1.9,1.8563721464228709
0.6621999740600586,1.3202290508223546,0.15651724782801507,,,0.6622,-190.0,-191.60469677452733,1.9,1.8608720477311866
0.6623001098632812,1.324411204321829,0.16474010114308604,,,0.6623,-190.0,-191.76622852342675,1.9,1.8658645173679669
0.6624000072479248,1.3279985954472213,0.1621002999286465,,,0.6624,-190.0,-191.8088960245368,1.9,1.8631073136766227
0.6625001430511475,1.3336623931864375,0.14434649318846143,,,0.6625000000000001,-190.0,-191.6801823381009,1.9,1.851581702091184
0.662600040435791,1.3395563210712718,0.12988367942047052,,,0.6626000000000001,-190.0,-191.5341499904169,1.9,1.8434253108401242
0.6627001762390137,1.3379651686742027,0.12945353855945785,,,0.6627000000000001,-190.0,-191.45737994627555,1.9,1.843818461663175
0.6628000736236572,1.332618208854477,0.14053385364169807,,,0.6628000000000001,-190.0,-191.51534251969272,1.9,1.8484229707963875
0.6629002094268799,1.3262633334983087,0.15100406864356325,,,0.6629,-190.0,-191.4723357656903,1.9,1.8510848176650025
0.6630001068115234,1.3206009110746162,0.15957606532961593,,,0.663,-190.0,-191.4348632590953,1.9,1.8546261711838976
0.663100004196167,1.3141416881439811,0.16566726896554318,,,0.6631,-190.0,-191.3288431262071,1.9,1.8599316999334412
0.6632001399993896,1.3064530727829158,0.15555507171320127,,,0.6632,-190.0,-191.0933579214004,1.9,1.8505531038891765
0.6633000373840332,1.3117554030723182,0.1316448244209594,,,0.6633,-190.0,-190.80633767925718,1.9,1.8354487558843005
0.6634001731872559,1.3215921707171168,0.11537544843873418,,,0.6634,-190.0,-190.66688297688628,1.9,1.8292685372765716
0.6635000705718994,1.328882987989725,0.11895690156910223,,,0.6635,-190.0,-190.82486363077277,1.9,1.8310144721413613
0.6636002063751221,1.3313844993401291,0.13406157104392263,,,0.6636,-190.0,-191.058316514457,1.9,1.838683799690977
0.6637001037597656,1.3345181341443082,0.14911528856042458,,,0.6637,-190.0,-191.28083462848747,1.9,1.847017696489672
0.6638000011444092,1.3327256375741947,0.16254659789147602,,,0.6638000000000001,-190.0,-191.37660706999452,1.9,1.8539216561710183
0.6639001369476318,1.3255222973128806,0.1664334009891817,,,0.6639,-190.0,-191.261418370899,1.9,1.8541171668591372
0.6640000343322754,1.318724274020822,0.15150492870884089,,,0.664,-190.0,-190.90902603573952,1.9,1.843857069418438
0.664100170135498,1.3133587177072763,0.1306929482791732,,,0.6641,-190.0,-190.4717986998998,1.9,1.832273379567776
0.6642000675201416,1.3120905696403318,0.11947548129311046,,,0.6642,-190.0,-190.2168207133147,1.9,1.8259617599327038
0.6643002033233643,1.310730934990773,0.12185023149697764,,,0.6643,-190.0,-190.18228021436295,1.9,1.8268993879670976
0.6644001007080078,1.3116062684040761,0.13138629686124015,,,0.6644,-190.0,-190.30124722037746,1.9,1.8304798223540444
0.6644999980926514,1.3157304269564587,0.14006180350675956,,,0.6645000000000001,-190.0,-190.45028338738294,1.9,1.8324251363783446
0.664600133895874,1.3225998090725102,0.13531073034368624,,,0.6646000000000001,-190.0,-190.43329134564988,1.9,1.831546011760902
0.6647000312805176,1.3240007919950496,0.12037658593995035,,,0.6647000000000001,-190.0,-190.17443161123782,1.9,1.8291997636086086
0.6648001670837402,1.3268182816728267,0.11095744502156225,,,0.6648000000000001,-190.0,-189.98168506670567,1.9,1.8260312802647183
0.6649000644683838,1.323180878861689,0.1097901850671678,,,0.6649,-190.0,-189.8631116054899,1.9,1.823185597138288
0.6650002002716064,1.317531749681931,0.11557408908794613,,,0.665,-190.0,-189.87095843181677,1.9,1.824349609776657
0.66510009765625,1.3111973957460077,0.12553434766343805,,,0.6651,-190.0,-189.89486567009612,1.9,1.8266737135165672
0.6651999950408936,1.3074182149920477,0.13663596273008052,,,0.6652,-190.0,-189.99891800420198,1.9,1.830439706294981
0.6653001308441162,1.309451373614013,0.13802399218954323,,,0.6653,-190.0,-190.04330869498412,1.9,1.8287190109970042
0.6654000282287598,1.3105006580712577,0.12354222682856832,,,0.6654,-190.0,-189.79364290427125,1.9,1.8225871621179044
0.6655001640319824,1.310800978421664,0.10809744063561892,,,0.6655,-190.0,-189.55612964950745,1.9,1.8195197118433908
0.665600061416626,1.3130135487882288,0.10051800491023759,,,0.6656,-190.0,-189.4148057506077,1.9,1.8179638563152762
0.6657001972198486,1.3101736969099267,0.10156847249917555,,,0.6657,-190.0,-189.43389675427497,1.9,1.818296982875686
0.6658000946044922,1.309857023652459,0.10847652234540317,,,0.6658000000000001,-190.0,-189.64031165823556,1.9,1.8221274259103761
0.6658999919891357,1.3134322297377257,0.11959368051224063,,,0.6659,-190.0,-189.85991047497296,1.9,1.8283676694494542
0.6660001277923584,1.318855795612159,0.13275692469286776,,,0.666,-190.0,-190.16637463061866,1.9,1.835762305833464
0.666100025177002,1.3165773896869597,0.1425219028686886,,,0.6661,-190.0,-190.315035138646,1.9,1.838552203984398
0.6662001609802246,1.315728200756491,0.13514833300237555,,,0.6662,-190.0,-190.18267315024877,1.9,1.838291969054176
0.6663000583648682,1.3195889412434467,0.11681163762383524,,,0.6663,-190.0,-189.91782708488887,1.9,1.8316087278120774
0.6664001941680908,1.3149490336438292,0.10724309252834129,,,0.6664,-190.0,-189.72164841727738,1.9,1.8246522953492388
0.6665000915527344,1.3111144332146665,0.10678544300214006,,,0.6665,-190.0,-189.75630650223337,1.9,1.8248876735904507
0.6665999889373779,1.3101766826006784,0.11469589326614839,,,0.6666000000000001,-190.0,-189.93672260290188,1.9,1.8290046818286263
0.6667001247406006,1.3084371942119253,0.12837066968219404,,,0.6667000000000001,-190.0,-190.14016394172597,1.9,1.8346143601881895
0.6668000221252441,1.3085967286420195,0.14285326658222278,,,0.6668000000000001,-190.0,-190.40763412897914,1.9,1.843315531313833
0.6669001579284668,1.3107280054985893,0.15422541537272952,,,0.6669,-190.0,-190.61644106920608,1.9,1.850838361120326
0.6670000553131104,1.3065563019842228,0.15111534918009803,,,0.667,-190.0,-190.55977646513023,1.9,1.8498953373342566
0.667100191116333,1.306264874998245,0.12949357091980448,,,0.6671,-190.0,-190.29740504070048,1.9,1.8374222994405207
0.6672000885009766,1.3108208460120216,0.11267471598895043,,,0.6672,-190.0,-190.1190237498061,1.9,1.8311509755540587
0.6672999858856201,1.311516938675078,0.11024701207086289,,,0.6673,-190.0,-190.20481888951494,1.9,1.8303594620284687
0.6674001216888428,1.3136555604076727,0.12221886703851308,,,0.6674,-190.0,-190.4951740822626,1.9,1.836844435811115
0.6675000190734863,1.3131983348410108,0.13975723918284177,,,0.6675,-190.0,-190.79920427935977,1.9,1.8463886085832968
0.667600154876709,1.3175490341167047,0.15275640828695017,,,0.6676,-190.0,-191.04186894212913,1.9,1.8583214630352614
0.6677000522613525,1.3192303592123595,0.16136874585810884,,,0.6677,-190.0,-191.15192366651948,1.9,1.86288455197817
0.6678001880645752,1.308989622137292,0.167619756429839,,,0.6678000000000001,-190.0,-191.1024357953767,1.9,1.8621331590131898
0.6679000854492188,1.3025578813290115,0.16259876754759403,,,0.6679,-190.0,-191.0074873980177,1.9,1.8544572971389846
0.6679999828338623,1.298935215991942,0.14681957549158978,,,0.668,-190.0,-190.7591979284839,1.9,1.8439092945573101
0.668100118637085,1.30254631884708,0.13295979446252068,,,0.6681,-190.0,-190.58681858999213,1.9,1.8382262512036893
0.6682000160217285,1.3076761707539049,0.1309397537358278,,,0.6682,-190.0,-190.67885170205997,1.9,1.8409223244240864
0.6683001518249512,1.3129416257506965,0.13960955539466502,,,0.6683,-190.0,-190.90724502790775,1.9,1.8456323547291351
0.6684000492095947,1.320161251455743,0.14910863656596837,,,0.6684,-190.0,-191.16445131698634,1.9,1.8521365263380394
0.6685001850128174,1.3190267928236978,0.1590106729463901,,,0.6685,-190.0,-191.18529313509092,1.9,1.8585843106004587
0.6686000823974609,1.3075948076710493,0.16393368222924615,,,0.6686000000000001,-190.0,-191.1054745641719,1.9,1.853587427609181
0.6686999797821045,1.3016289407197856,0.1523413815258466,,,0.6687000000000001,-190.0,-190.89243982176572,1.9,1.8457022739563198
0.6688001155853271,1.299630497373482,0.1344839671155097,,,0.6688000000000001,-190.0,-190.56042409529775,1.9,1.83833574715338
0.6689000129699707,1.3046638602191258,0.12725188849572439,,,0.6689,-190.0,-190.50746958828972,1.9,1.8358901451284522
0.6690001487731934,1.3077233930437362,0.1317483829078337,,,0.669,-190.0,-190.65856223558313,1.9,1.8393307280317295
0.6691000461578369,1.3170131880466813,0.1423034145020408,,,0.6691,-190.0,-190.94068157236487,1.9,1.8471663167963834
0.6692001819610596,1.321516239396615,0.1542206507831519,,,0.6692,-190.0,-191.15189029978492,1.9,1.8541513214746819
0.6693000793457031,1.317084925134641,0.16510650589204046,,,0.6693,-190.0,-191.19502227479592,1.9,1.8617342605849085
0.6693999767303467,1.3093042516893716,0.15785426566086955,,,0.6694,-190.0,-190.9595624444571,1.9,1.8535781560011277
0.6695001125335693,1.3057289224217368,0.1371260446336594,,,0.6695,-190.0,-190.5925556914562,1.9,1.8402047475409407
0.6696000099182129,1.3076878839475854,0.12457701618138918,,,0.6696,-190.0,-190.36594079004618,1.9,1.833549582745746
0.6697001457214355,1.3070797510160015,0.12743462241895767,,,0.6697,-190.0,-190.37138488482987,1.9,1.833353520704014
0.6698000431060791,1.3109968234840252,0.13714741632359356,,,0.6698000000000001,-190.0,-190.50183376067528,1.9,1.83902265492717
0.6699001789093018,1.3105745513440235,0.14849208726902274,,,0.6699,-190.0,-190.63533120249224,1.9,1.8425813431493496
0.6700000762939453,1.3102955383910841,0.15526833109883076,,,0.67,-190.0,-190.62671151489923,1.9,1.8439042556791019
0.6700999736785889,1.3050998629515835,0.14768053266974288,,,0.6701,-190.0,-190.44417583843327,1.9,1.8396487845352174
0.6702001094818115,1.3052828280027764,0.1271795124052029,,,0.6702,-190.0,-190.06904004632915,1.9,1.8320492344893164
0.6703000068664551,1.3050901193325004,0.11573643801309759,,,0.6703,-190.0,-189.8667517218918,1.9,1.8261080949610802
0.6704001426696777,1.3038114544715598,0.1149555722512096,,,0.6704,-190.0,-189.85453798134253,1.9,1.8246535938609472
0.6705000400543213,1.3017321397957686,0.12227765962799267,,,0.6705,-190.0,-189.9301022673936,1.9,1.8272732285509
0.670600175857544,1.3020674031100807,0.13597575534992662,,,0.6706000000000001,-190.0,-190.10659691965063,1.9,1.8328211085080341
0.6707000732421875,1.3056585089685937,0.14843287736462535,,,0.6707000000000001,-190.0,-190.30523686741776,1.9,1.8379402040596047
0.6708002090454102,1.3059153393535197,0.15092638221350796,,,0.6708000000000001,-190.0,-190.3177660501751,1.9,1.839465083943059
0.6709001064300537,1.3067151704720248,0.13682572504331209,,,0.6709,-190.0,-190.07285383332305,1.9,1.8357566090436723
0.6710000038146973,1.3102646069493038,0.11925443328100635,,,0.671,-190.0,-189.79288976578613,1.9,1.829196661932296
0.6711001396179199,1.3104921207180917,0.11286399841790405,,,0.6711,-190.0,-189.65609727381246,1.9,1.8243847234419988
0.6712000370025635,1.3015844230857752,0.11672988907242791,,,0.6712,-190.0,-189.58348777070313,1.9,1.82308662207735
0.6713001728057861,1.2953062232957377,0.12750200095583353,,,0.6713,-190.0,-189.61809300492874,1.9,1.826094590103952
0.6714000701904297,1.2890460345514003,0.13928133551411548,,,0.6714,-190.0,-189.65426311640954,1.9,1.8298446703376239
0.6715002059936523,1.2894630356763093,0.14612254227619204,,,0.6715,-190.0,-189.74348648382252,1.9,1.8301035910652046
0.6716001033782959,1.2923438696237142,0.13264646624511092,,,0.6716,-190.0,-189.60211621818948,1.9,1.825697624818595
0.6717000007629395,1.3030569592843975,0.11220303398413733,,,0.6717,-190.0,-189.4336706952932,1.9,1.8213070303008145
0.6718001365661621,1.3105595722136612,0.10076516546831288,,,0.6718,-190.0,-189.29590855806225,1.9,1.817730487840847
0.6719000339508057,1.3130193126585352,0.10327191224678509,,,0.6719,-190.0,-189.40976127964572,1.9,1.8183625428546104
0.6720001697540283,1.3114008982833332,0.11485099094062629,,,0.672,-190.0,-189.64726211770042,1.9,1.8239425744632576
0.6721000671386719,1.3031864938892388,0.1303646721742813,,,0.6721,-190.0,-189.76008761856087,1.9,1.8295960113900747
0.6722002029418945,1.29934832894555,0.14587034463014917,,,0.6722,-190.0,-189.84571386688575,1.9,1.8346069214608869
0.6723001003265381,1.295032612201553,0.15651101096290107,,,0.6723,-190.0,-189.97554778209144,1.9,1.8396626798059785
0.6723999977111816,1.2883109202294565,0.14788521673977553,,,0.6724,-190.0,-189.73165695591177,1.9,1.8357777161419724
0.6725001335144043,1.2884952840055297,0.12410701628184127,,,0.6725,-190.0,-189.35014084791962,1.9,1.826065718955947
0.6726000308990479,1.2948015697838158,0.10713571719997467,,,0.6726000000000001,-190.0,-189.18229770495515,1.9,1.8195210292692099
0.6727001667022705,1.2947727278079284,0.10557606374313949,,,0.6727000000000001,-190.0,-189.26978389848028,1.9,1.819661990023795
0.6728000640869141,1.2941414723093512,0.11596851389946562,,,0.6728000000000001,-190.0,-189.48215560123074,1.9,1.8246101571596092
0.6729001998901367,1.2969782882106728,0.13174431398792294,,,0.6729,-190.0,-189.7582241675154,1.9,1.8327329709283433
0.6730000972747803,1.3004057904322712,0.14767285000275987,,,0.673,-190.0,-190.09754901092964,1.9,1.8401657333225094
0.6730999946594238,1.304853562858385,0.15712926027744972,,,0.6731,-190.0,-190.27575873089657,1.9,1.8485941617286155
0.6732001304626465,1.3024218517741275,0.15509933915735907,,,0.6732,-190.0,-190.26395986381155,1.9,1.8459042456013453
0.67330002784729,1.3017061552098876,0.1373963924808027,,,0.6733,-190.0,-190.01880833631796,1.9,1.834737284409328
0.6734001636505127,1.3024260462458768,0.12267134660523119,,,0.6734,-190.0,-189.8094336188437,1.9,1.8304555892356664
0.6735000610351562,1.2974476708287197,0.12074774432744614,,,0.6735,-190.0,-189.80871148316544,1.9,1.830458609109863
0.6736001968383789,1.2976712603408782,0.12851048132347512,,,0.6736,-190.0,-189.9271110199809,1.9,1.8341642960513573
0.6737000942230225,1.2937802454194545,0.14232603213158154,,,0.6737,-190.0,-190.0765232200651,1.9,1.840001267739095
0.673799991607666,1.2988356380494834,0.1570598030939366,,,0.6738,-190.0,-190.34992194256,1.9,1.8485262201005828
0.6739001274108887,1.294393082409793,0.16606237331626603,,,0.6739,-190.0,-190.4312200904372,1.9,1.85619456645035
0.6740000247955322,1.2922137535443587,0.1541600362093718,,,0.674,-190.0,-190.17121362665662,1.9,1.8495624569651592
0.6741001605987549,1.2953980035300607,0.13394535360529033,,,0.6741,-190.0,-189.98671251726378,1.9,1.8371877601528375
0.6742000579833984,1.2974920533172243,0.1215879407840525,,,0.6742,-190.0,-189.8630544545375,1.9,1.8320091684143955
0.6743001937866211,1.2965681367754045,0.12171744872956622,,,0.6743,-190.0,-189.9073745734535,1.9,1.8315179769563286
0.6744000911712646,1.2959240339275961,0.13012267536419259,,,0.6744,-190.0,-190.07231047615747,1.9,1.8353850745242244
0.6744999885559082,1.2969514075870623,0.14307878534816923,,,0.6745,-190.0,-190.2224205225715,1.9,1.8413464761437086
0.6746001243591309,1.2972014067630548,0.15741801559397606,,,0.6746000000000001,-190.0,-190.4572488004252,1.9,1.8491878033239055
0.6747000217437744,1.2937968203031882,0.1625444263356744,,,0.6747000000000001,-190.0,-190.47382040497575,1.9,1.8528334245054798
0.6748001575469971,1.293079910608632,0.14608893647830715,,,0.6748000000000001,-190.0,-190.23934149035782,1.9,1.843226655953738
0.6749000549316406,1.2937298563151014,0.12490060190519012,,,0.6749,-190.0,-189.95416346618077,1.9,1.8333407971032853
0.6750001907348633,1.2986178957738952,0.11625896809757147,,,0.675,-190.0,-189.96514151153022,1.9,1.830504313705685
0.6751000881195068,1.29872519319013,0.12018999104416965,,,0.6751,-190.0,-190.05871019908054,1.9,1.8314006297230299
0.6751999855041504,1.2983559839539545,0.13188661657090966,,,0.6752,-190.0,-190.2336496068769,1.9,1.8361826913069612
0.675300121307373,1.2988513687632133,0.14643879761768835,,,0.6753,-190.0,-190.45717620236252,1.9,1.845061333997443
0.6754000186920166,1.3024418831455076,0.15935149751084912,,,0.6754,-190.0,-190.65773914721115,1.9,1.8553749781528766
0.6755001544952393,1.2975357639316196,0.1670746986513603,,,0.6755,-190.0,-190.74132329563525,1.9,1.8598658886505306
0.6756000518798828,1.2956357281617772,0.1526062616425805,,,0.6756,-190.0,-190.5305366662205,1.9,1.849363921495283
0.6757001876831055,1.298464316155519,0.13180217351630982,,,0.6757,-190.0,-190.26999287536538,1.9,1.8353021960809965
0.675800085067749,1.2984868318247709,0.12151524719072142,,,0.6758,-190.0,-190.13637718777744,1.9,1.8295772729751691
0.6758999824523926,1.300719125611145,0.12434672240326258,,,0.6759000000000001,-190.0,-190.1908200129809,1.9,1.8314640516703387
0.6760001182556152,1.2986495284146062,0.13699547063042708,,,0.676,-190.0,-190.39872000682337,1.9,1.8369205326114737
0.6761000156402588,1.3026989512829699,0.1518980689322832,,,0.6761,-190.0,-190.6394930676333,1.9,1.845459212873763
0.6762001514434814,1.307491631442919,0.16623704980514023,,,0.6762,-190.0,-190.91777677985078,1.9,1.8543429974509202
0.676300048828125,1.2986485393368639,0.1677684025141148,,,0.6763,-190.0,-190.81328946945845,1.9,1.8541250360202652
0.6764001846313477,1.2964777364804179,0.15115492580850357,,,0.6764,-190.0,-190.57114535608196,1.9,1.8407285252456105
0.6765000820159912,1.2968482372995416,0.13278527003770674,,,0.6765,-190.0,-190.3019216320078,1.9,1.8314519620814038
0.6765999794006348,1.3009949686746263,0.12579512208847182,,,0.6766000000000001,-190.0,-190.26771986129938,1.9,1.830873378760353
0.6767001152038574,1.3017795206969554,0.13133409403979007,,,0.6767000000000001,-190.0,-190.38464482996943,1.9,1.8331498925266132
0.676800012588501,1.3019531792079324,0.14244632491704132,,,0.6768000000000001,-190.0,-190.52359760355392,1.9,1.8386857981293987
0.6769001483917236,1.2992024358023422,0.15328326927566083,,,0.6769000000000001,-190.0,-190.6158722962525,1.9,1.8437262702401727
0.6770000457763672,1.2955385448739674,0.16199724579712235,,,0.677,-190.0,-190.71132327678373,1.9,1.8505215417924703
0.6771001815795898,1.2927768488081404,0.15410591835953402,,,0.6771,-190.0,-190.51971957215594,1.9,1.845497505661665
0.6772000789642334,1.295451583269828,0.13591266481783226,,,0.6772,-190.0,-190.33933229394373,1.9,1.8348138787746655
0.677299976348877,1.2986834252148116,0.12401227292448329,,,0.6773,-190.0,-190.20631252838407,1.9,1.8293290419935846
0.6774001121520996,1.3018933163964468,0.12519029673673607,,,0.6774,-190.0,-190.32545366466644,1.9,1.8283471444669677
0.6775000095367432,1.301881036734867,0.13485011230479313,,,0.6775,-190.0,-190.4647201489482,1.9,1.832342716861497
0.6776001453399658,1.3040122940716377,0.14863148066100215,,,0.6776,-190.0,-190.66070023987092,1.9,1.8397969779500813
0.6777000427246094,1.302892857372123,0.16009075989114566,,,0.6777,-190.0,-190.77923776499563,1.9,1.8466138252801119
0.677800178527832,1.3021728912257369,0.16360185360025226,,,0.6778,-190.0,-190.79247393791073,1.9,1.8476977149368499
0.6779000759124756,1.3005665815426184,0.14724598585133472,,,0.6779000000000001,-190.0,-190.54165209136312,1.9,1.8367906392210258
0.6779999732971191,1.3009323595036617,0.12515091286121433,,,0.678,-190.0,-190.21274448783208,1.9,1.826547964892242
0.6781001091003418,1.305625588630737,0.11623977074105542,,,0.6781,-190.0,-190.15820761025125,1.9,1.82406261339375
0.6782000064849854,1.3046289926789745,0.1207376627746758,,,0.6782,-190.0,-190.2243754191394,1.9,1.8253475285205798
0.678300142288208,1.3080298701380164,0.1333709873261791,,,0.6783,-190.0,-190.40328476528708,1.9,1.830913232199903
0.6784000396728516,1.3074206475820012,0.1481441035286134,,,0.6784,-190.0,-190.62286289884918,1.9,1.8367860998398537
0.6785001754760742,1.3046209794698542,0.15602972831685089,,,0.6785,-190.0,-190.66682098234787,1.9,1.8387619775124047
0.6786000728607178,1.3000624804524132,0.1468089769626778,,,0.6786,-190.0,-190.47004513519215,1.9,1.8367720794037274
0.6787002086639404,1.298957175017053,0.12699200029547522,,,0.6787000000000001,-190.0,-190.05913306332968,1.9,1.829255099477736
0.678800106048584,1.2959134380393784,0.11570090645775753,,,0.6788000000000001,-190.0,-189.90126849424655,1.9,1.8231638566848827
0.6789000034332275,1.2960433161704132,0.11364760196823404,,,0.6789000000000001,-190.0,-189.95093201234548,1.9,1.8225994859407149
0.6790001392364502,1.299988679180441,0.120279495666688,,,0.679,-190.0,-190.1464191105743,1.9,1.8265243178559207
0.6791000366210938,1.3028340034206733,0.13530764064544154,,,0.6791,-190.0,-190.44691217381862,1.9,1.8333348655207304
0.6792001724243164,1.3058961097107522,0.15052309359777927,,,0.6792,-190.0,-190.74907654332708,1.9,1.839504287940068
0.67930006980896,1.3039696975155726,0.15513959386010553,,,0.6793,-190.0,-190.79071342391993,1.9,1.840177525282425
0.6794002056121826,1.3010611528654774,0.14053357139459616,,,0.6794,-190.0,-190.51239911201026,1.9,1.8361457019336258
0.6795001029968262,1.304398821600881,0.12037221728311095,,,0.6795,-190.0,-190.20036489120596,1.9,1.8302878657972483
0.6796000003814697,1.2982335578187891,0.11192642584059276,,,0.6796,-190.0,-190.06677465464406,1.9,1.8250618978022048
0.6797001361846924,1.2975395289540332,0.1131481191239097,,,0.6797,-190.0,-190.09371586167043,1.9,1.8250954626987443
0.6798000335693359,1.2985672899748832,0.1222238830405699,,,0.6798,-190.0,-190.29392715764232,1.9,1.8303805877514823
0.6799001693725586,1.2993191303807545,0.13725651821068358,,,0.6799000000000001,-190.0,-190.55674210952222,1.9,1.8356849957792432
0.6800000667572021,1.299083992651312,0.1507777940621227,,,0.68,-190.0,-190.77366596499127,1.9,1.8407566268261029
0.6801002025604248,1.2986431782853998,0.150654764733457,,,0.6801,-190.0,-190.76651405315747,1.9,1.8432346093106906
0.6802000999450684,1.298502173762426,0.13119970238426074,,,0.6802,-190.0,-190.52230118606056,1.9,1.8359229042772194
0.6802999973297119,1.3018889372760512,0.1120147408304767,,,0.6803,-190.0,-190.2936285813288,1.9,1.8280931958612572
0.6804001331329346,1.3020521123971636,0.10662292477200204,,,0.6804,-190.0,-190.30964702162944,1.9,1.8256521486637713
0.6805000305175781,1.2994109069685993,0.11273461658799655,,,0.6805,-190.0,-190.45495880587998,1.9,1.8267877483385657
0.6806001663208008,1.2969375416702933,0.12800195166643108,,,0.6806,-190.0,-190.679476723161,1.9,1.8333728425878224
0.6807000637054443,1.2972497964624068,0.14349252233129167,,,0.6807000000000001,-190.0,-190.9506518131695,1.9,1.8422142878339962
0.680800199508667,1.3014366609859793,0.1552343655080147,,,0.6808000000000001,-190.0,-191.1687923733361,1.9,1.850512158316607
0.6809000968933105,1.3016454708068879,0.16101726077445758,,,0.6809000000000001,-190.0,-191.30832321514197,1.9,1.8548676695422872
0.6809999942779541,1.301003135103954,0.14562433488572643,,,0.681,-190.0,-191.07748478452524,1.9,1.8441173736236793
0.6811001300811768,1.3024309889893804,0.12570291478309573,,,0.6811,-190.0,-190.8863057195751,1.9,1.8320500105236617
0.6812000274658203,1.3032918922719705,0.11696339818430725,,,0.6812,-190.0,-190.78691917448748,1.9,1.8299925198619025
0.681300163269043,1.2971226491806653,0.12206173542056908,,,0.6813,-190.0,-190.7588074531721,1.9,1.8315220071384903
0.6814000606536865,1.2892463569903125,0.13461993699992073,,,0.6814,-190.0,-190.85851028399918,1.9,1.8368912038349636
0.6815001964569092,1.2915264321531457,0.1457184787641474,,,0.6815,-190.0,-191.05542621376912,1.9,1.8439462341238488
0.6816000938415527,1.2969224366559395,0.15355494087693905,,,0.6816,-190.0,-191.1901776836257,1.9,1.85154541177012
0.6816999912261963,1.2953771833251198,0.1592642734049537,,,0.6817,-190.0,-191.34870993473984,1.9,1.8537012173372764
0.681800127029419,1.3022057384394032,0.14620178312532048,,,0.6818,-190.0,-191.371804626272,1.9,1.844959301605946
0.6819000244140625,1.3126729421425551,0.129728310989957,,,0.6819000000000001,-190.0,-191.3123956340576,1.9,1.8371310580675961
0.6820001602172852,1.3155551944824901,0.1256605917816956,,,0.682,-190.0,-191.31221393479555,1.9,1.835869567666563
0.6821000576019287,1.3127454226832187,0.13573083996257296,,,0.6821,-190.0,-191.3982905777861,1.9,1.8412409978032513
0.6822001934051514,1.301160895849579,0.1492616528203734,,,0.6822,-190.0,-191.40815134995046,1.9,1.84608184167247
0.6823000907897949,1.2980108815473055,0.15863949632952368,,,0.6823,-190.0,-191.3826508362788,1.9,1.8528971106690966
0.6823999881744385,1.2915853711564516,0.16519700851986366,,,0.6824,-190.0,-191.3387900019174,1.9,1.8553720220973025
0.6825001239776611,1.2847127939688259,0.15684638066311346,,,0.6825,-190.0,-191.11083768010982,1.9,1.8473508176607594
0.6826000213623047,1.2852586622341782,0.1352308014494688,,,0.6826,-190.0,-190.83789332827484,1.9,1.8348926152464964
0.6827001571655273,1.289206203896173,0.11864879168496377,,,0.6827000000000001,-190.0,-190.67562412047175,1.9,1.8286849247843957
0.6828000545501709,1.2922774318626284,0.1174378070293287,,,0.6828000000000001,-190.0,-190.75312346181136,1.9,1.8281127408200766
0.6829001903533936,1.2972737826469671,0.1272148389411627,,,0.6829000000000001,-190.0,-190.93851575134298,1.9,1.8348272142515503
0.6830000877380371,1.303143970769503,0.13953546147656828,,,0.683,-190.0,-191.23588112209612,1.9,1.84188026786343
0.6830999851226807,1.3081026025794136,0.15283272435561712,,,0.6831,-190.0,-191.495599990018,1.9,1.8498103950693447
0.6832001209259033,1.3086217839820098,0.16479092508004922,,,0.6832,-190.0,-191.66247869182104,1.9,1.8585150480094643
0.6833000183105469,1.3035065184078167,0.15705867456391998,,,0.6833,-190.0,-191.43927549305914,1.9,1.8527040885281163
0.6834001541137695,1.300593593737979,0.13806896381988445,,,0.6834,-190.0,-191.05388037111635,1.9,1.8400409261129893
0.6835000514984131,1.2957501755763574,0.12641477269460846,,,0.6835,-190.0,-190.7464688687314,1.9,1.8313721732144133
0.6836001873016357,1.286653779322313,0.12597078465824155,,,0.6836,-190.0,-190.52041606479713,1.9,1.8298905711500235
0.6837000846862793,1.2815291213375912,0.13274494818187216,,,0.6837,-190.0,-190.53880279612028,1.9,1.831628929618537
0.6837999820709229,1.2838722198145944,0.13948189384010526,,,0.6838,-190.0,-190.63177607858384,1.9,1.8355714813697028
0.6839001178741455,1.2889268620375267,0.13800708595335498,,,0.6839000000000001,-190.0,-190.69498408421785,1.9,1.8312262579982252
0.6840000152587891,1.2952361125496759,0.12490406548315623,,,0.684,-190.0,-190.60742036031246,1.9,1.8271093503905353
0.6841001510620117,1.3024648470010023,0.11000581729493732,,,0.6841,-190.0,-190.42988118970374,1.9,1.825789733186197
0.6842000484466553,1.3033250620094743,0.10675181387987161,,,0.6842,-190.0,-190.38648027144018,1.9,1.8246461218630456
0.6843001842498779,1.3043539086660165,0.11293350264320896,,,0.6843,-190.0,-190.53524972429483,1.9,1.8264735689019125
0.6844000816345215,1.303627736049973,0.12531124649877298,,,0.6844,-190.0,-190.73281641389698,1.9,1.8321096059125919
0.684499979019165,1.301733206969031,0.13907338669612412,,,0.6845,-190.0,-190.89155836410336,1.9,1.8371388804861117
0.6846001148223877,1.298408841167668,0.14901586546577905,,,0.6846,-190.0,-190.95683735646261,1.9,1.8416210462972822
0.6847000122070312,1.2958959408181774,0.15487422297394518,,,0.6847000000000001,-190.0,-190.97818966170755,1.9,1.8426028872684388
0.6848001480102539,1.2867685577718135,0.14098525579759696,,,0.6848000000000001,-190.0,-190.5738190852725,1.9,1.837311886996732
0.6849000453948975,1.2868377646347156,0.11930454830944608,,,0.6849000000000001,-190.0,-190.18670857778565,1.9,1.827148494836887
0.6850001811981201,1.2872399396374128,0.10606642477123296,,,0.685,-190.0,-189.96660500617133,1.9,1.820317555233736
0.6851000785827637,1.2883880907637688,0.10616971559937048,,,0.6851,-190.0,-190.06122441420553,1.9,1.8202449377214442
0.6851999759674072,1.2937638862484182,0.11686967617455708,,,0.6852,-190.0,-190.31400631062397,1.9,1.826188027708848
0.6853001117706299,1.2955689584123136,0.13018115983649237,,,0.6853,-190.0,-190.54402580398846,1.9,1.8327347430585605
0.6854000091552734,1.2967866919619377,0.142454016637853,,,0.6854,-190.0,-190.74209333594482,1.9,1.8371666228774133
0.6855001449584961,1.2969486744274605,0.14665828655326518,,,0.6855,-190.0,-190.8055457020494,1.9,1.838777816162524
0.6856000423431396,1.2955887328480564,0.13228519074676945,,,0.6856,-190.0,-190.55496260038294,1.9,1.8333171803714607
0.6857001781463623,1.298079978055772,0.11343384710940217,,,0.6857,-190.0,-190.2917160981967,1.9,1.8254103541925315
0.6858000755310059,1.2994021833674085,0.1069356224157657,,,0.6858,-190.0,-190.24044520254992,1.9,1.822837010514285
0.6858999729156494,1.2981631003962162,0.11285466127802557,,,0.6859,-190.0,-190.37235791010664,1.9,1.8241310129161938
0.6860001087188721,1.2968843341877758,0.1257387306958743,,,0.686,-190.0,-190.60922478236938,1.9,1.8298742185521815
0.6861000061035156,1.296301314412615,0.13885761350399448,,,0.6861,-190.0,-190.6854998659264,1.9,1.8367753820323185
0.6862001419067383,1.2925973461191345,0.15151153730670647,,,0.6862,-190.0,-190.84949863429694,1.9,1.838912961860384
0.6863000392913818,1.2886920029046198,0.1520738589590198,,,0.6863,-190.0,-190.82692647903727,1.9,1.841714534546514
0.6864001750946045,1.2872945748459665,0.13372957055332169,,,0.6864,-190.0,-190.52226441690723,1.9,1.833717264205471
0.686500072479248,1.2870237829461533,0.11408474304836833,,,0.6865,-190.0,-190.22469518690997,1.9,1.8240595187215445
0.6866002082824707,1.289910443562017,0.10756355928576801,,,0.6866,-190.0,-190.20946891382633,1.9,1.821460481357556
0.6867001056671143,1.2886503679027295,0.1135996950864051,,,0.6867000000000001,-190.0,-190.30307776147134,1.9,1.8251589868211928
0.6868000030517578,1.284685929268559,0.12871118314213248,,,0.6868000000000001,-190.0,-190.53256152147853,1.9,1.8309270255465466
0.6869001388549805,1.2854903757630585,0.1433087329142619,,,0.6869000000000001,-190.0,-190.76151023629086,1.9,1.8391344071913511
0.687000036239624,1.287948707358484,0.15335268482089212,,,0.687,-190.0,-190.96434006025615,1.9,1.8463504219153049
0.6871001720428467,1.286254478373002,0.15326368999987183,,,0.6871,-190.0,-190.95021519654418,1.9,1.8455978351696505
0.6872000694274902,1.2844485027050365,0.1376505380656739,,,0.6872,-190.0,-190.73928912802006,1.9,1.8345308135530618
0.6873002052307129,1.2845312185274897,0.1209852653227873,,,0.6873,-190.0,-190.51329694846456,1.9,1.8258878304816235
0.6874001026153564,1.2861447778888206,0.11330089453792566,,,0.6874,-190.0,-190.46853761626704,1.9,1.8243158407464437
0.6875,1.288077280985153,0.118571264897122,,,0.6875,-190.0,-190.6096212189272,1.9,1.8275794273306365
0.6876001358032227,1.2919834988809569,0.13137586954438554,,,0.6876,-190.0,-190.9059058145497,1.9,1.833572945478423
0.6877000331878662,1.3002522867930537,0.14295592433818305,,,0.6877,-190.0,-191.148687775844,1.9,1.8443430190163437
0.6878001689910889,1.3003722847969872,0.15547554472760838,,,0.6878,-190.0,-191.29852342122393,1.9,1.8547886616955942
0.6879000663757324,1.2881089149406795,0.16471811332467218,,,0.6879,-190.0,-191.26202187062916,1.9,1.8539827372966702
0.6880002021789551,1.2785454941116954,0.15809093739747093,,,0.6880000000000001,-190.0,-191.0992079232281,1.9,1.8438835241711369
0.6881000995635986,1.2754458447997428,0.13765372474631332,,,0.6881,-190.0,-190.7047820443588,1.9,1.831445130614714
0.6881999969482422,1.2809410719928953,0.12241289412135353,,,0.6882,-190.0,-190.5558358931056,1.9,1.8266406587192823
0.6883001327514648,1.285560228141123,0.12186196527558367,,,0.6883,-190.0,-190.59982659897034,1.9,1.828763057059864
0.6884000301361084,1.288159667529882,0.13090779322961166,,,0.6884,-190.0,-190.7534991604697,1.9,1.832119501827229
0.688500165939331,1.2925454721900753,0.14149757959255613,,,0.6885,-190.0,-190.96451408110906,1.9,1.839705922559525
0.6886000633239746,1.2912527328221137,0.1517058723185724,,,0.6886,-190.0,-191.10514133712132,1.9,1.846007308541088
0.6887001991271973,1.2871827226780281,0.14389665925644746,,,0.6887000000000001,-190.0,-190.85041414527572,1.9,1.8397409034446293
0.6888000965118408,1.2856374544405107,0.12422603615180364,,,0.6888000000000001,-190.0,-190.53707910295077,1.9,1.8281640976524465
0.6888999938964844,1.286732778013864,0.11160865609301136,,,0.6889000000000001,-190.0,-190.35984171068074,1.9,1.8231475503937336
0.689000129699707,1.2880233283105513,0.11375711519480172,,,0.6890000000000001,-190.0,-190.394652910556,1.9,1.8249497650742152
0.6891000270843506,1.28712116302874,0.12589441039579122,,,0.6891,-190.0,-190.61193921003795,1.9,1.8300655045959082
0.6892001628875732,1.288272745447808,0.1388155303504899,,,0.6892,-190.0,-190.76269856853642,1.9,1.8372405970969996
0.6893000602722168,1.288892149442308,0.1499237381260119,,,0.6893,-190.0,-190.86407938290532,1.9,1.8417876906737969
0.6894001960754395,1.2846279931102589,0.15064821215062735,,,0.6894,-190.0,-190.78812351047918,1.9,1.8423512481398758
0.689500093460083,1.2831883838965938,0.13115836254423957,,,0.6895,-190.0,-190.38571305537084,1.9,1.8328410669001052
0.6895999908447266,1.2858397373606945,0.11280890326242148,,,0.6896,-190.0,-190.08750762874715,1.9,1.8239339801126513
0.6897001266479492,1.2835739213499409,0.10644692008319115,,,0.6897,-190.0,-189.98994400710862,1.9,1.8187993405978635
0.6898000240325928,1.2823701302980623,0.11179723491240201,,,0.6898,-190.0,-190.02722660246496,1.9,1.820448640442922
0.6899001598358154,1.2858531300370843,0.1256909089091462,,,0.6899,-190.0,-190.32900562210324,1.9,1.826881318785801
0.690000057220459,1.288336065791496,0.13964987698271583,,,0.6900000000000001,-190.0,-190.53375414559397,1.9,1.8323482122055252
0.6901001930236816,1.2918005128015702,0.14985945421799557,,,0.6901,-190.0,-190.70037995745858,1.9,1.8345996388166046
0.6902000904083252,1.2856428207231692,0.14324012799796884,,,0.6902,-190.0,-190.47102528496302,1.9,1.8332745966634483
0.6902999877929688,1.2826804052805014,0.12338307437679458,,,0.6903,-190.0,-190.0339820473545,1.9,1.825148998877385
0.6904001235961914,1.2752406633379307,0.11034023241268281,,,0.6904,-190.0,-189.6947560939224,1.9,1.8182825540898624
0.690500020980835,1.2719328494563478,0.10571073697672825,,,0.6905,-190.0,-189.58303744769887,1.9,1.8165041071137678
0.6906001567840576,1.2682580701773782,0.11056097420232577,,,0.6906,-190.0,-189.64312155456287,1.9,1.8172796541621776
0.6907000541687012,1.2713452467570159,0.12124013327002896,,,0.6907000000000001,-190.0,-189.8752414513473,1.9,1.8227198861041765
0.6908001899719238,1.2785717690190173,0.13569358426112746,,,0.6908000000000001,-190.0,-190.21335552657104,1.9,1.8282698267330573
0.6909000873565674,1.2807517993965485,0.13447715344560746,,,0.6909000000000001,-190.0,-190.2333705083279,1.9,1.829436363514133
0.6909999847412109,1.2854078508081879,0.12073724634011841,,,0.6910000000000001,-190.0,-190.05161134682416,1.9,1.8268473772772622
0.6911001205444336,1.2893399287307965,0.1085981321000931,,,0.6911,-190.0,-189.8960069478383,1.9,1.8216049122868585
0.6912000179290771,1.2852226912466294,0.10522102123574681,,,0.6912,-190.0,-189.78270168440955,1.9,1.817869313068907
0.6913001537322998,1.2841780056061147,0.11115128551451944,,,0.6913,-190.0,-189.90347754390743,1.9,1.8199391498632853
0.6914000511169434,1.28060479377962,0.12412599884004916,,,0.6914,-190.0,-190.0832864892283,1.9,1.825167224899354
0.691500186920166,1.276736174336861,0.13807330756226882,,,0.6915,-190.0,-190.2230992534277,1.9,1.8300687593073037
0.6916000843048096,1.2759040143111804,0.14823852826607842,,,0.6916,-190.0,-190.35733418514033,1.9,1.8337856302169102
0.6916999816894531,1.2751538006602787,0.14656728478989237,,,0.6917,-190.0,-190.3230850277422,1.9,1.8319766420683008
0.6918001174926758,1.2783178722143946,0.13033159453140564,,,0.6918,-190.0,-190.1187075976018,1.9,1.8257822195091704
0.6919000148773193,1.281317177452774,0.11093396214274524,,,0.6919,-190.0,-189.89264960060478,1.9,1.8194846185226907
0.692000150680542,1.2818255736824864,0.10395928338405935,,,0.6920000000000001,-190.0,-189.88661353339504,1.9,1.8183983379419006
0.6921000480651855,1.2802484066327209,0.10949715505842839,,,0.6921,-190.0,-190.00272749942204,1.9,1.8228484494827453
0.6922001838684082,1.2752102252409414,0.12402010172478023,,,0.6922,-190.0,-190.17713612988615,1.9,1.8284792782339645
0.6923000812530518,1.2730681692416037,0.14105424105332728,,,0.6923,-190.0,-190.37933781930957,1.9,1.8369029594385746
0.6923999786376953,1.2746009479558211,0.1545922819355988,,,0.6924,-190.0,-190.62582066905918,1.9,1.8465762206538727
0.692500114440918,1.2723661297651196,0.15959704925058166,,,0.6925,-190.0,-190.6799567527543,1.9,1.8528051579582132
0.6926000118255615,1.2710737378808903,0.14787750802137306,,,0.6926,-190.0,-190.53865288199174,1.9,1.8434566213848351
0.6927001476287842,1.2741260513413508,0.12942437153829492,,,0.6927,-190.0,-190.3513776936612,1.9,1.8319135317934307
0.6928000450134277,1.2767282054764317,0.11886545115274272,,,0.6928000000000001,-190.0,-190.27193006995594,1.9,1.828696508822286
0.6929001808166504,1.2720248426364313,0.12216781734255762,,,0.6929000000000001,-190.0,-190.28618680016513,1.9,1.830534232665242
0.693000078201294,1.2724218365917344,0.1333503579383836,,,0.6930000000000001,-190.0,-190.44842357313286,1.9,1.8364826535435395
0.6930999755859375,1.2738131495972773,0.14414240835465308,,,0.6931,-190.0,-190.64021649286593,1.9,1.842319543700745
0.6932001113891602,1.278910004494039,0.1513887380874444,,,0.6932,-190.0,-190.74658241898464,1.9,1.849968448076968
0.6933000087738037,1.2812584395062392,0.1565683788698779,,,0.6933,-190.0,-190.9431751472495,1.9,1.8530751474844946
0.6934001445770264,1.2829450760355765,0.14409016939719457,,,0.6934,-190.0,-190.8803932898765,1.9,1.8419418660306082
0.6935000419616699,1.2864516605813112,0.12814498544045694,,,0.6935,-190.0,-190.71309103358314,1.9,1.8331479376197997
0.6936001777648926,1.2864482657976637,0.12266126062472646,,,0.6936,-190.0,-190.57074624436473,1.9,1.8336423891853721
0.6937000751495361,1.2793707362682818,0.13105599632711182,,,0.6937,-190.0,-190.589998099712,1.9,1.8359724367480954
0.6937999725341797,1.276803893153,0.14257122531869626,,,0.6938,-190.0,-190.69527578012995,1.9,1.8424583562087458
0.6939001083374023,1.2758249843712426,0.15199462427826116,,,0.6939,-190.0,-190.79119357058033,1.9,1.8467421436887268
0.6940000057220459,1.273128488362181,0.16142441573385133,,,0.6940000000000001,-190.0,-190.80853707990568,1.9,1.8549260992748686
0.6941001415252686,1.268507086457129,0.15581328056944235,,,0.6941,-190.0,-190.6866972615109,1.9,1.8515277776285468
0.6942000389099121,1.2686846951294402,0.1327026783879125,,,0.6942,-190.0,-190.38883002431575,1.9,1.8362690736927887
0.6943001747131348,1.2737057175781772,0.1151542347820616,,,0.6943,-190.0,-190.20313187799655,1.9,1.8260088709852371
0.6944000720977783,1.2756327947779516,0.11412274847568779,,,0.6944,-190.0,-190.2545679694357,1.9,1.8252309303000942
0.694500207901001,1.277217013095132,0.1260469514437815,,,0.6945,-190.0,-190.4782929153089,1.9,1.830299084860255
0.6946001052856445,1.280349045652085,0.13944379015708808,,,0.6946,-190.0,-190.69212725328083,1.9,1.8391325753565155
0.6947000026702881,1.2869178387619555,0.1517287299417199,,,0.6947,-190.0,-190.88882846409666,1.9,1.8464704192217962
0.6948001384735107,1.2861927903085655,0.1619364545585636,,,0.6948000000000001,-190.0,-190.99676790734082,1.9,1.8516887574066645
0.6949000358581543,1.2810292665452443,0.15125015485935803,,,0.6949000000000001,-190.0,-190.75433875994284,1.9,1.843818963749959
0.695000171661377,1.2794301065275817,0.12962234919290544,,,0.6950000000000001,-190.0,-190.35698764694493,1.9,1.829441497240081
0.6951000690460205,1.2847123284943192,0.11573578014792521,,,0.6951,-190.0,-190.24829417399658,1.9,1.8242309106348733
0.6952002048492432,1.2872255509312787,0.11524347279925157,,,0.6952,-190.0,-190.29001319235988,1.9,1.825123353330107
0.6953001022338867,1.2846301990527327,0.12479568155554288,,,0.6953,-190.0,-190.35798693468462,1.9,1.8275019579304719
0.6953999996185303,1.2832104864340215,0.13693964466675015,,,0.6954,-190.0,-190.51121371557917,1.9,1.8321687413922083
0.6955001354217529,1.2859826319300955,0.14924689109775768,,,0.6955,-190.0,-190.666705293965,1.9,1.8379104187163102
0.6956000328063965,1.2776098938534128,0.15114643863133165,,,0.6956,-190.0,-190.52807597267147,1.9,1.8393125679314155
0.6957001686096191,1.2727092472096224,0.13585256074962418,,,0.6957,-190.0,-190.17412346456194,1.9,1.8306698064870481
0.6958000659942627,1.2727455422822074,0.11895787341576981,,,0.6958,-190.0,-189.8812554406851,1.9,1.8217746060603386
0.6959002017974854,1.2722746250094996,0.11048132727544091,,,0.6959,-190.0,-189.75305502383569,1.9,1.817072098601657
0.6960000991821289,1.272342487567203,0.11167708700153839,,,0.6960000000000001,-190.0,-189.77487875337366,1.9,1.8167179325345229
0.6960999965667725,1.2755649850535582,0.12056280873199872,,,0.6961,-190.0,-189.96287833995675,1.9,1.8202444322000637
0.6962001323699951,1.2843285598870586,0.13310678886170754,,,0.6962,-190.0,-190.29910261125295,1.9,1.8257592221727739
0.6963000297546387,1.2850797653142598,0.13564531357969953,,,0.6963,-190.0,-190.32850560843508,1.9,1.8247320890847951
0.6964001655578613,1.2860080896935735,0.12371417704089288,,,0.6964,-190.0,-190.11260345499886,1.9,1.823192415659278
0.6965000629425049,1.2858925668159404,0.10882104122531307,,,0.6965,-190.0,-189.82294492950447,1.9,1.8190400764878984
0.6966001987457275,1.2778540209161082,0.10311282274584428,,,0.6966,-190.0,-189.61090921022026,1.9,1.8153559562310522
0.6967000961303711,1.274823015665867,0.10467859427461824,,,0.6967,-190.0,-189.66532861848623,1.9,1.8151580738114828
0.6967999935150146,1.273950786903751,0.11292060152530467,,,0.6968000000000001,-190.0,-189.8284237207741,1.9,1.818563255801719
0.6969001293182373,1.277286145568482,0.12780461816495298,,,0.6969000000000001,-190.0,-190.11211826688395,1.9,1.8250826830838145
0.6970000267028809,1.2775152196407993,0.14275987213895525,,,0.6970000000000001,-190.0,-190.35761114161463,1.9,1.8312873846166116
0.6971001625061035,1.277487786514044,0.1429137762033365,,,0.6971,-190.0,-190.3544739035535,1.9,1.8319280528613815
0.6972000598907471,1.2797521698790821,0.12418359892058953,,,0.6972,-190.0,-190.13962669469376,1.9,1.8262350228856181
0.6973001956939697,1.2834954878318743,0.10656414710681421,,,0.6973,-190.0,-189.94266756447144,1.9,1.8197919266617844
0.6974000930786133,1.2847127437007366,0.10233537437686745,,,0.6974,-190.0,-189.941975277276,1.9,1.8176017072591184
0.6974999904632568,1.2809985940758193,0.10876821076294863,,,0.6975,-190.0,-190.09146901188652,1.9,1.8202882892742962
0.6976001262664795,1.2787084214147286,0.12201932934056023,,,0.6976,-190.0,-190.2904465844622,1.9,1.8269724222645551
0.697700023651123,1.2759852037566504,0.1387349983225041,,,0.6977,-190.0,-190.51250658729708,1.9,1.8342033194322112
0.6978001594543457,1.2757022159585432,0.15292000717839152,,,0.6978,-190.0,-190.7482253522597,1.9,1.8423898887724472
0.6979000568389893,1.2730492171202856,0.1603895220631421,,,0.6979,-190.0,-190.85288657593978,1.9,1.8493277463710733
0.6980001926422119,1.2711251794069054,0.15023273276040414,,,0.698,-190.0,-190.73977867674,1.9,1.8426962329835361
0.6981000900268555,1.270821708317092,0.1299772700350898,,,0.6981,-190.0,-190.49210565334786,1.9,1.83099480830759
0.698199987411499,1.2716643844156976,0.11675141555313909,,,0.6982,-190.0,-190.38070020646776,1.9,1.8266957509946953
0.6983001232147217,1.2743469263954652,0.11616140341864235,,,0.6983,-190.0,-190.43997257450272,1.9,1.8277196780445937
0.6984000205993652,1.2779929219552053,0.12590084269227994,,,0.6984,-190.0,-190.67885307024687,1.9,1.8343602302711217
0.6985001564025879,1.2836517368776648,0.1402294955868266,,,0.6985,-190.0,-191.02934447263988,1.9,1.8426842831084465
0.6986000537872314,1.290535099960957,0.15459810869799637,,,0.6986,-190.0,-191.30419507777842,1.9,1.8538757118172449
0.6987001895904541,1.2839941875837448,0.16812666616187844,,,0.6987,-190.0,-191.36521390164665,1.9,1.8628065234786988
0.6988000869750977,1.2723536811126248,0.16693099710457585,,,0.6988000000000001,-190.0,-191.22457171184482,1.9,1.854806876967805
0.6988999843597412,1.2671083849630926,0.14623078308067197,,,0.6989000000000001,-190.0,-190.87917685669004,1.9,1.8394981155927728
0.6990001201629639,1.2694421839207246,0.12611882123195908,,,0.6990000000000001,-190.0,-190.63122004845994,1.9,1.8313323873477776
0.6991000175476074,1.272080557447424,0.12159692774661629,,,0.6991,-190.0,-190.64277056952602,1.9,1.8294162236290747
0.6992001533508301,1.273545348096863,0.129009429941634,,,0.6992,-190.0,-190.75863587273545,1.9,1.833540973296615
0.6993000507354736,1.2788312114698204,0.14041511817388297,,,0.6993,-190.0,-190.9835531811574,1.9,1.8422489462210276
0.6994001865386963,1.281406287255063,0.15478547399705359,,,0.6994,-190.0,-191.21209736454705,1.9,1.8514433635806424
0.6995000839233398,1.2770788655225174,0.16112426176291852,,,0.6995,-190.0,-191.25760265089986,1.9,1.853716624436934
0.6995999813079834,1.2773246477365598,0.14604713453279863,,,0.6996,-190.0,-191.0442066108533,1.9,1.8428719274920773
0.699700117111206,1.2749623375368093,0.12587410417408004,,,0.6997,-190.0,-190.71391938477177,1.9,1.8314720448299828
0.6998000144958496,1.27604568044964,0.11666652268136886,,,0.6998,-190.0,-190.5938950733712,1.9,1.8259237488593592
0.6999001502990723,1.276549086361445,0.11962315915732326,,,0.6999,-190.0,-190.67216522418406,1.9,1.8294137227233986
0.7000000476837158,1.2730529957030052,0.1299727078792048,,,0.7,-190.0,-190.74064763580603,1.9,1.8319968745534096
0.7001001834869385,1.2741316773148808,0.1409226554096293,,,0.7001,-190.0,-190.82905517288606,1.9,1.838604234587715
0.700200080871582,1.274627445310661,0.152310813370886,,,0.7002,-190.0,-191.0093503493332,1.9,1.8464667501832528
0.7002999782562256,1.2690173441157404,0.1442886149510962,,,0.7003,-190.0,-190.77336122227214,1.9,1.8413209211500194
0.7004001140594482,1.2728553144810566,0.12404126663008717,,,0.7004,-190.0,-190.5434152309748,1.9,1.8290465438537904
0.7005000114440918,1.27704353212891,0.11058034470860983,,,0.7005,-190.0,-190.3918888418177,1.9,1.8218356310872554
0.7006001472473145,1.2774681876834972,0.11037194381733374,,,0.7006,-190.0,-190.42720430884296,1.9,1.8208527580826492
0.700700044631958,1.277709917092323,0.11985520629573095,,,0.7007000000000001,-190.0,-190.55538790840262,1.9,1.8254104411554684
0.7008001804351807,1.275589435420176,0.1341187645934135,,,0.7008000000000001,-190.0,-190.7079177339859,1.9,1.8311378733912254
0.7009000778198242,1.2743686384176525,0.147268437006463,,,0.7009000000000001,-190.0,-190.81478820621808,1.9,1.836762347438385
0.7009999752044678,1.270140913904458,0.15123938348128307,,,0.7010000000000001,-190.0,-190.80516667328718,1.9,1.8393851453455548
0.7011001110076904,1.2688751240832805,0.13468315044130022,,,0.7011000000000001,-190.0,-190.58226375522918,1.9,1.8299336077195663
0.701200008392334,1.2767700771080088,0.11388674872483869,,,0.7012,-190.0,-190.34670188773742,1.9,1.8215515129255837
0.7013001441955566,1.279287656564364,0.10373119831351421,,,0.7013,-190.0,-190.26341062124087,1.9,1.8170137346616457
0.7014000415802002,1.2825950500193064,0.10852442666614913,,,0.7014,-190.0,-190.36048577734158,1.9,1.8196936967845674
0.7015001773834229,1.281929506423154,0.12245201087705421,,,0.7015,-190.0,-190.5608092113713,1.9,1.8261799078267544
0.7016000747680664,1.2827361289348151,0.13676256525245878,,,0.7016,-190.0,-190.71005951424723,1.9,1.831374675779133
0.70169997215271,1.2792713294290645,0.1492280164310031,,,0.7017,-190.0,-190.82980464664055,1.9,1.834700883898941
0.7018001079559326,1.2739566054824698,0.1442385034442053,,,0.7018,-190.0,-190.64493992490662,1.9,1.8339886713792606
0.7019000053405762,1.2741586489028696,0.1238313167333274,,,0.7019,-190.0,-190.33285437498876,1.9,1.8259788120479143
0.7020001411437988,1.2714675790727785,0.10911455574733601,,,0.702,-190.0,-190.04815540895024,1.9,1.8179927160705154
0.7021000385284424,1.2648545436112129,0.10638468470133286,,,0.7021,-190.0,-189.94522571723198,1.9,1.814967675691963
0.702200174331665,1.2576100511315687,0.1121352263253736,,,0.7022,-190.0,-189.90217007755473,1.9,1.8166106349050084
0.7023000717163086,1.255109056050693,0.12407618623096073,,,0.7023,-190.0,-190.05985643415235,1.9,1.8208917295493987
0.7024002075195312,1.2575050959463423,0.13523041507782402,,,0.7024,-190.0,-190.3145700523425,1.9,1.8238366047120114
0.7025001049041748,1.2692890359449778,0.1316911778022382,,,0.7025,-190.0,-190.42315105893456,1.9,1.8229647277806402
0.7026000022888184,1.2811181734072064,0.11813538454465207,,,0.7026,-190.0,-190.41371436344704,1.9,1.824150359475242
0.702700138092041,1.2901385598880706,0.10624298998559914,,,0.7027000000000001,-190.0,-190.37305121943277,1.9,1.8226515270667554
0.7028000354766846,1.2912806127790215,0.10804909161631082,,,0.7028000000000001,-190.0,-190.46340099924302,1.9,1.8234994896858179
0.7029001712799072,1.2814580805259652,0.11657272398566797,,,0.7029000000000001,-190.0,-190.54616926133883,1.9,1.824541971716157
0.7030000686645508,1.2729455067027446,0.12926698839550735,,,0.7030000000000001,-190.0,-190.5910208124498,1.9,1.8299055246312812
0.7031002044677734,1.2633033482428122,0.1444375623794976,,,0.7031000000000001,-190.0,-190.64878917359263,1.9,1.835977671861775
0.703200101852417,1.25978113238023,0.1559963485178888,,,0.7032,-190.0,-190.73985175408893,1.9,1.8395742696353625
0.7032999992370605,1.2548901897391989,0.15474688224877242,,,0.7033,-190.0,-190.6823811689028,1.9,1.8407447704704885
0.7034001350402832,1.2555465190233297,0.1337717167106471,,,0.7034,-190.0,-190.41118971341837,1.9,1.8330101812563018
0.7035000324249268,1.26243672753792,0.11185478984763776,,,0.7035,-190.0,-190.20854514085997,1.9,1.8231747758795778
0.7036001682281494,1.2690742945758522,0.10307555115914563,,,0.7036,-190.0,-190.25641296266434,1.9,1.8206407653628227
0.703700065612793,1.274829505021844,0.10671660714352507,,,0.7037,-190.0,-190.48909754349344,1.9,1.82315348382245
0.7038002014160156,1.2789690063906913,0.12143997826393074,,,0.7038,-190.0,-190.85706923249145,1.9,1.8282933570751043
0.7039000988006592,1.2829476627009129,0.13895328712963143,,,0.7039,-190.0,-191.2311876795379,1.9,1.8397396715557066
0.7039999961853027,1.2875098142305328,0.1522359024102333,,,0.704,-190.0,-191.46606460815366,1.9,1.8499559427401417
0.7041001319885254,1.2825702045028284,0.1606888978718506,,,0.7041,-190.0,-191.49620438071213,1.9,1.8532831069532052
0.704200029373169,1.272012911256564,0.16149570467259297,,,0.7042,-190.0,-191.39959844011074,1.9,1.8475484758147402
0.7043001651763916,1.266866571560426,0.14863169656249556,,,0.7043,-190.0,-191.1553804560346,1.9,1.8376656141565528
0.7044000625610352,1.2631959102230805,0.13167875529148512,,,0.7044,-190.0,-190.90109337634541,1.9,1.8289023149746082
0.7045001983642578,1.2645566793166125,0.124679224239975,,,0.7045,-190.0,-190.7505925045159,1.9,1.8291395113923279
0.7046000957489014,1.2653752963642566,0.13192715678178213,,,0.7046,-190.0,-190.92821526434722,1.9,1.8338286166895297
0.7046999931335449,1.265361111288127,0.1406232155261702,,,0.7047000000000001,-190.0,-191.06860297349917,1.9,1.8389954121007286
0.7048001289367676,1.2640803760382289,0.14788552773496075,,,0.7048000000000001,-190.0,-191.16628968011193,1.9,1.8417426864302446
0.7049000263214111,1.2649322300917947,0.1466461098789232,,,0.7049000000000001,-190.0,-191.18880675250514,1.9,1.840684323941004
0.7050001621246338,1.2676608146695154,0.13001131281516715,,,0.7050000000000001,-190.0,-190.9748530370896,1.9,1.8319443824334987
0.7051000595092773,1.2732421392160522,0.1159847137775722,,,0.7051000000000001,-190.0,-190.84084129544672,1.9,1.8253042671097324
0.7052001953125,1.2751701015460373,0.11645745329691332,,,0.7052,-190.0,-190.95106092608074,1.9,1.8249150000203118
0.7053000926971436,1.2721502335200734,0.12641043302574645,,,0.7053,-190.0,-191.0664390492633,1.9,1.8293431156658653
0.7053999900817871,1.2670090178810889,0.1410602304934735,,,0.7054,-190.0,-191.204899754213,1.9,1.8367022309395784
0.7055001258850098,1.2699537453013638,0.15360598824998645,,,0.7055,-190.0,-191.4177585541043,1.9,1.8457183052492254
0.7056000232696533,1.2734508100439277,0.16184995456258897,,,0.7056,-190.0,-191.53176628843863,1.9,1.852438713035891
0.705700159072876,1.2710952861281934,0.16493394242304688,,,0.7057,-190.0,-191.62024381289453,1.9,1.8503621901041074
0.7058000564575195,1.264875422801662,0.15027394320788157,,,0.7058,-190.0,-191.37534612636978,1.9,1.8399569816040282
0.7059001922607422,1.2654237835089301,0.1309177245277194,,,0.7059,-190.0,-191.1048222387119,1.9,1.8314495099490282
0.7060000896453857,1.2638069562579832,0.12287038566139498,,,0.706,-190.0,-190.9765386173999,1.9,1.8280131608740389
0.7060999870300293,1.2609038791491827,0.12868216410386316,,,0.7061,-190.0,-190.95318457181537,1.9,1.8308626515801676
0.706200122833252,1.2649505438499504,0.1403307518386239,,,0.7062,-190.0,-191.18464897694116,1.9,1.8380199023443884
0.7063000202178955,1.271699766199232,0.15108413602640547,,,0.7063,-190.0,-191.42071569491748,1.9,1.8435833344900796
0.7064001560211182,1.2734047863858051,0.16157922338666517,,,0.7064,-190.0,-191.5593957923528,1.9,1.8508003746321025
0.7065000534057617,1.2703462949556743,0.15955966295457605,,,0.7065,-190.0,-191.44999625099206,1.9,1.848487366512077
0.7066001892089844,1.2655220920955967,0.14190457374316323,,,0.7066,-190.0,-191.13725581728428,1.9,1.8361499751308852
0.7067000865936279,1.266312880914981,0.12569585049141613,,,0.7067000000000001,-190.0,-190.84199896548856,1.9,1.8269413830499164
0.7067999839782715,1.2628461597193321,0.11981378067120994,,,0.7068000000000001,-190.0,-190.6957911555589,1.9,1.8242536409343226
0.7069001197814941,1.2596804724402197,0.12433264376869313,,,0.7069000000000001,-190.0,-190.72128549332132,1.9,1.8260183688378722
0.7070000171661377,1.2636933692290717,0.13364649567658124,,,0.7070000000000001,-190.0,-190.8818227638342,1.9,1.8298450288373111
0.7071001529693604,1.266806653039826,0.1435212987073144,,,0.7071000000000001,-190.0,-191.04561273246543,1.9,1.8345037120817007
0.7072000503540039,1.2664843114639488,0.15028811581078513,,,0.7072,-190.0,-191.1632779341324,1.9,1.8376479489423723
0.7073001861572266,1.2655568738089917,0.14179119092880826,,,0.7073,-190.0,-190.98737477305323,1.9,1.8337150751802378
0.7074000835418701,1.2656730597006396,0.12635793937227,,,0.7074,-190.0,-190.72181079433415,1.9,1.8269570854787631
0.7074999809265137,1.263398958701051,0.11765347145481274,,,0.7075,-190.0,-190.5807144030362,1.9,1.8220167968381615
0.7076001167297363,1.2614376587181364,0.11924481231577237,,,0.7076,-190.0,-190.57630836209842,1.9,1.8233175727774922
0.7077000141143799,1.2623553664975646,0.1264617370709414,,,0.7077,-190.0,-190.72417300193885,1.9,1.8265291453552182
0.7078001499176025,1.2675142737303149,0.1372508800419249,,,0.7078,-190.0,-190.9684806519513,1.9,1.8326646185510007
0.7079000473022461,1.2716782641294655,0.1496550527751888,,,0.7079,-190.0,-191.14949748562248,1.9,1.8409012692455249
0.7080001831054688,1.2662697090656467,0.1611864008725047,,,0.708,-190.0,-191.2820519832467,1.9,1.8485035181968732
0.7081000804901123,1.261123738473782,0.15292969871872888,,,0.7081,-190.0,-190.98083197399265,1.9,1.8427225876724087
0.7081999778747559,1.2544008661491761,0.13477924865119797,,,0.7081999999999999,-190.0,-190.58527024796757,1.9,1.8293297210590747
0.7083001136779785,1.2550286725730428,0.12363004643272472,,,0.7083,-190.0,-190.43585313277,1.9,1.8238372188571403
0.7084000110626221,1.260659596442271,0.12464421863098654,,,0.7084,-190.0,-190.51170516825658,1.9,1.8264946011594834
0.7085001468658447,1.2614021452519912,0.13517283599101942,,,0.7085,-190.0,-190.64902812167674,1.9,1.8311200798139782
0.7086000442504883,1.2693973777757686,0.1480417103509712,,,0.7086,-190.0,-190.9464835437146,1.9,1.8396920880033603
0.7087001800537109,1.2712478539715664,0.16114074852726973,,,0.7087,-190.0,-191.1270173720517,1.9,1.8485100935194256
0.7088000774383545,1.261782691567945,0.16325691114076604,,,0.7088000000000001,-190.0,-190.97832758739358,1.9,1.8490880828166052
0.708899974822998,1.2581323874668477,0.1432712524145245,,,0.7089000000000001,-190.0,-190.5932967713517,1.9,1.8373186614043513
0.7090001106262207,1.2596321057824953,0.12258484476836452,,,0.7090000000000001,-190.0,-190.2550544709387,1.9,1.8263021951299434
0.7091000080108643,1.2574568957503993,0.11580404727390585,,,0.7091000000000001,-190.0,-190.13119345275547,1.9,1.8221449203618374
0.7092001438140869,1.2577168780994779,0.123513670493773,,,0.7092,-190.0,-190.18942668010894,1.9,1.8274077564262652
0.7093000411987305,1.2562615899267908,0.13896358488808225,,,0.7093,-190.0,-190.28525672328718,1.9,1.8339916837827925
0.7094001770019531,1.2562908808932753,0.15288708764724226,,,0.7094,-190.0,-190.46191220603995,1.9,1.840578129517347
0.7095000743865967,1.253499695915188,0.15545627931741823,,,0.7095,-190.0,-190.39210415999338,1.9,1.8430533374924445
0.7095999717712402,1.2513093382197413,0.13694110293626519,,,0.7096,-190.0,-190.00843939531438,1.9,1.8341930760810057
0.7097001075744629,1.2562172379888148,0.11409328006851412,,,0.7097,-190.0,-189.6718689577467,1.9,1.820975702301729
0.7098000049591064,1.259876112524667,0.10514148890583931,,,0.7098,-190.0,-189.61117779948498,1.9,1.8159459111333234
0.7099001407623291,1.2587224810538284,0.10983067003457471,,,0.7099,-190.0,-189.61818772515514,1.9,1.8171579941640499
0.7100000381469727,1.2549375245906742,0.12384412170019311,,,0.71,-190.0,-189.69135213667917,1.9,1.8229755901090003
0.7101001739501953,1.248162853332156,0.13899565512936063,,,0.7101,-190.0,-189.77605617992265,1.9,1.8287476196484742
0.7102000713348389,1.249199309591874,0.14437313031156332,,,0.7101999999999999,-190.0,-189.80768154250975,1.9,1.829767841241425
0.7103002071380615,1.2460551011694594,0.13547414559413445,,,0.7103,-190.0,-189.60194917907305,1.9,1.8242206130685945
0.7104001045227051,1.2490122174712517,0.11518785417195128,,,0.7104,-190.0,-189.2845215910914,1.9,1.8170163206868328
0.7105000019073486,1.2548973162509214,0.10067484560308261,,,0.7105,-190.0,-189.06917862805875,1.9,1.8129523139384678
0.7106001377105713,1.2566937804354699,0.10019956232468108,,,0.7106,-190.0,-189.09453527147684,1.9,1.813951216397285
0.7107000350952148,1.2556808350507331,0.10940018869023997,,,0.7107,-190.0,-189.21867733158027,1.9,1.8164429358632497
0.7108001708984375,1.255250297507637,0.12423586159634403,,,0.7108000000000001,-190.0,-189.43811822909618,1.9,1.8229799297520064
0.710900068283081,1.2574958439877253,0.13813727255655822,,,0.7109000000000001,-190.0,-189.6840067817175,1.9,1.8301988035527512
0.7110002040863037,1.2582730816351102,0.1471950123254254,,,0.7110000000000001,-190.0,-189.80239225297322,1.9,1.8334723230443313
0.7111001014709473,1.251550340246754,0.13847698547479295,,,0.7111000000000001,-190.0,-189.50024616961548,1.9,1.82953056558317
0.7111999988555908,1.2482787396301054,0.11693141912376516,,,0.7112,-190.0,-189.03858183793315,1.9,1.8214173961292184
0.7113001346588135,1.2410461253331815,0.10420221239979259,,,0.7113,-190.0,-188.7136659804605,1.9,1.8146570039131935
0.711400032043457,1.2322977698813429,0.10317312810890673,,,0.7114,-190.0,-188.5791852686756,1.9,1.8119576746446813
0.7115001678466797,1.2304402218819113,0.10926153345401544,,,0.7115,-190.0,-188.69584093959065,1.9,1.8146679254351286
0.7116000652313232,1.234226441058542,0.12036365648182341,,,0.7116,-190.0,-188.9540257399956,1.9,1.8209553366748978
0.7117002010345459,1.24556472320241,0.13042818815450674,,,0.7117,-190.0,-189.31777292371254,1.9,1.8255520220834813
0.7118000984191895,1.2611308644750576,0.1298320947813187,,,0.7118,-190.0,-189.62350935007765,1.9,1.8281391467332726
0.711899995803833,1.2719372235860031,0.12016973813497808,,,0.7119,-190.0,-189.6500364692965,1.9,1.8291387318076828
0.7120001316070557,1.2763548156269664,0.11050425869514374,,,0.712,-190.0,-189.52769886999752,1.9,1.8265928045672213
0.7121000289916992,1.2722621248206556,0.11408039791315018,,,0.7121,-190.0,-189.51743676343781,1.9,1.8266662045329007
0.7122001647949219,1.2585445967649498,0.12473515096197807,,,0.7121999999999999,-190.0,-189.50202501228898,1.9,1.8303130897428974
0.7123000621795654,1.2435149513278618,0.137089274915442,,,0.7123,-190.0,-189.43292148211611,1.9,1.8341174985562056
0.7124001979827881,1.2332039165916817,0.14931426849057805,,,0.7124,-190.0,-189.41218510459777,1.9,1.8403237757280568
0.7125000953674316,1.229260285033146,0.15703663777023058,,,0.7125,-190.0,-189.4015532341444,1.9,1.8443085706420157
0.7125999927520752,1.2280074580820122,0.15816604246936142,,,0.7126,-190.0,-189.53165118841332,1.9,1.8461050806943102
0.7127001285552979,1.230632640605992,0.13957641267797508,,,0.7127,-190.0,-189.37436812210606,1.9,1.8401884848189605
0.7128000259399414,1.245224624695258,0.11621465441233195,,,0.7128000000000001,-190.0,-189.26648068895346,1.9,1.8286600599822158
0.7129001617431641,1.2547643954125027,0.10764119660006127,,,0.7129000000000001,-190.0,-189.43331505285116,1.9,1.823431981294728
0.7130000591278076,1.2639165197816675,0.11377762823751826,,,0.7130000000000001,-190.0,-189.74814414702436,1.9,1.8269049611095518
0.7131001949310303,1.2702160900705513,0.13191419309871333,,,0.7131000000000001,-190.0,-190.1995048525284,1.9,1.8390565295905175
0.7132000923156738,1.2727926489734218,0.1528857481838948,,,0.7132000000000001,-190.0,-190.49050743115197,1.9,1.8518289692514973
0.7132999897003174,1.2736787930922486,0.16996833217780344,,,0.7133,-190.0,-190.58556993516203,1.9,1.863430823195437
0.71340012550354,1.2644338367074688,0.18447267664602432,,,0.7134,-190.0,-190.5737108950047,1.9,1.8694812592771262
0.7135000228881836,1.2463334419627219,0.18908715626325318,,,0.7135,-190.0,-190.32029413039504,1.9,1.8642298961902855
0.7136001586914062,1.2333488424651444,0.17332368966363348,,,0.7136,-190.0,-189.95890729374076,1.9,1.8499442741109948
0.7137000560760498,1.2319485681362548,0.14648902153505905,,,0.7137,-190.0,-189.60666134594945,1.9,1.836590293381021
0.7138001918792725,1.2370476573459894,0.13269601131953596,,,0.7138,-190.0,-189.53333487570146,1.9,1.8318088295335735
0.713900089263916,1.2386375546278565,0.13558197071121528,,,0.7139,-190.0,-189.5421845582551,1.9,1.8342955650391486
0.7139999866485596,1.2474938009109098,0.14496200163883277,,,0.714,-190.0,-189.8185203725913,1.9,1.8403466192381674
0.7141001224517822,1.2556280139425005,0.15633777832562615,,,0.7141,-190.0,-190.0946377037034,1.9,1.8468316753738692
0.7142000198364258,1.257222448213765,0.16037109692874635,,,0.7142,-190.0,-190.18588694465265,1.9,1.8522114071441975
0.7143001556396484,1.2591072368277054,0.15013794665667482,,,0.7143,-190.0,-190.03776879512603,1.9,1.8467153987704186
0.714400053024292,1.258582356664497,0.1392327283014794,,,0.7144,-190.0,-189.8569672826836,1.9,1.8377599109824374
0.7145001888275146,1.2533650213503627,0.13411159336953365,,,0.7145,-190.0,-189.65879553258318,1.9,1.8328802479606854
0.7146000862121582,1.2526053788834872,0.1379022117389625,,,0.7146,-190.0,-189.64761921308235,1.9,1.8342465334168085
0.7146999835968018,1.251552309292149,0.14751125983671107,,,0.7147,-190.0,-189.7166073307286,1.9,1.8382064788291057
0.7148001194000244,1.2502638657852991,0.1556395379055135,,,0.7148000000000001,-190.0,-189.7414232148144,1.9,1.8409126476714663
0.714900016784668,1.2444351178079358,0.16116233249144885,,,0.7149000000000001,-190.0,-189.70623664145236,1.9,1.8387088445043864
0.7150001525878906,1.243812922501334,0.14853307646172406,,,0.7150000000000001,-190.0,-189.47969493282332,1.9,1.8350349096649077
0.7151000499725342,1.244854991254029,0.1265187548576482,,,0.7151000000000001,-190.0,-189.12063253199238,1.9,1.822676653194339
0.7152001857757568,1.2471107842394058,0.11341081446662096,,,0.7152000000000001,-190.0,-188.97587793963024,1.9,1.8163059061475955
0.7153000831604004,1.2489255700854984,0.11270624530738017,,,0.7153,-190.0,-188.9803177171155,1.9,1.8158586081005326
0.715399980545044,1.2471892332945365,0.12251343240223542,,,0.7154,-190.0,-189.08039498401484,1.9,1.8183940228151798
0.7155001163482666,1.2466051070366693,0.13778779817291284,,,0.7155,-190.0,-189.28537735724467,1.9,1.827016320817273
0.7156000137329102,1.246249938612216,0.1508133764138568,,,0.7156,-190.0,-189.3934748522094,1.9,1.8329479587271678
0.7157001495361328,1.2426295467473267,0.1600903792065269,,,0.7157,-190.0,-189.46670975872388,1.9,1.837783851265613
0.7158000469207764,1.2413963013823164,0.14859580200639722,,,0.7158,-190.0,-189.2762238588565,1.9,1.833324000323094
0.715900182723999,1.2409566103792757,0.1284937139331875,,,0.7159,-190.0,-188.99826871394586,1.9,1.8199061523876163
0.7160000801086426,1.2421757994140412,0.11682880597995146,,,0.716,-190.0,-188.8801466476644,1.9,1.8143283406733677
0.7160999774932861,1.2422488712185653,0.11727340806295906,,,0.7161,-190.0,-188.85414778119858,1.9,1.8147946389162992
0.7162001132965088,1.2428630425565919,0.128965914406431,,,0.7162,-190.0,-189.02726214568477,1.9,1.8218579743675685
0.7163000106811523,1.2482422683669834,0.1453373117604527,,,0.7163,-190.0,-189.3441961248529,1.9,1.8318756687017734
0.716400146484375,1.2500671210727767,0.15948217243280716,,,0.7164,-190.0,-189.4888643352487,1.9,1.840515365226954
0.7165000438690186,1.2444198506153994,0.1644867034928383,,,0.7165,-190.0,-189.45599884966475,1.9,1.8435505734396176
0.7166001796722412,1.241364628657766,0.14884214991650827,,,0.7166,-190.0,-189.18504999362509,1.9,1.833902405647819
0.7167000770568848,1.2411343849667846,0.12891848036561698,,,0.7167,-190.0,-188.9467917199598,1.9,1.8235833454420816
0.7167999744415283,1.2431493567478171,0.12083088106834955,,,0.7168000000000001,-190.0,-188.8868710273907,1.9,1.8195514229411083
0.716900110244751,1.2462078266891163,0.12739898662038757,,,0.7169000000000001,-190.0,-189.0480970885328,1.9,1.8245700484998468
0.7170000076293945,1.2444396195000038,0.14276623700195618,,,0.7170000000000001,-190.0,-189.1914728576811,1.9,1.8320354101321008
0.7171001434326172,1.2459663042945333,0.15878109466218035,,,0.7171000000000001,-190.0,-189.42179771021915,1.9,1.8413138721685671
0.7172000408172607,1.2459944481665455,0.1697220027924161,,,0.7172000000000001,-190.0,-189.49829892076227,1.9,1.847953766638448
0.7173001766204834,1.2396889106985847,0.16266813660857773,,,0.7173,-190.0,-189.30936941431364,1.9,1.8463290613431824
0.717400074005127,1.2397357634007637,0.14117920370335446,,,0.7174,-190.0,-189.0178173781779,1.9,1.8340173789570313
0.7174999713897705,1.2448099814061258,0.12501648599081558,,,0.7175,-190.0,-188.90740705132004,1.9,1.8239609754938566
0.7176001071929932,1.243011981728212,0.12131402922553955,,,0.7176,-190.0,-188.90779779040312,1.9,1.8218157624047715
0.7177000045776367,1.2447150877970812,0.1281375816760859,,,0.7177,-190.0,-189.03946915807768,1.9,1.8266120954173544
0.7178001403808594,1.2452399381503811,0.14453163224694118,,,0.7178,-190.0,-189.2944315889102,1.9,1.834103357068762
0.7179000377655029,1.248143844836925,0.16028270384809384,,,0.7179,-190.0,-189.4705845599359,1.9,1.843695171531341
0.7180001735687256,1.2435423117440376,0.1669580632737354,,,0.718,-190.0,-189.48640381656196,1.9,1.8475480175743333
0.7181000709533691,1.2419286747513947,0.15188414972188188,,,0.7181,-190.0,-189.22097997561528,1.9,1.8399274063774937
0.7182002067565918,1.245336566351037,0.12894233233891178,,,0.7182,-190.0,-188.95661415792574,1.9,1.8279142974967248
0.7183001041412354,1.2470078437841416,0.11739677365143444,,,0.7183,-190.0,-188.8684647723816,1.9,1.8220116605814134
0.7184000015258789,1.2471073137992505,0.11775801720259142,,,0.7184,-190.0,-188.9051696619106,1.9,1.820989978787898
0.7185001373291016,1.2468833687732872,0.12942419693837787,,,0.7185,-190.0,-189.11463383343985,1.9,1.82568923009998
0.7186000347137451,1.245889748206676,0.14486254442664512,,,0.7186,-190.0,-189.28083395714253,1.9,1.8339466654921426
0.7187001705169678,1.2455660784825429,0.15742434482968604,,,0.7187,-190.0,-189.40108041252148,1.9,1.8408007662895522
0.7188000679016113,1.2429316370627876,0.1573110393306582,,,0.7188000000000001,-190.0,-189.3560256065134,1.9,1.84273624522803
0.718900203704834,1.2383165665655949,0.14013937363549858,,,0.7189000000000001,-190.0,-189.0884757201144,1.9,1.8326804430736754
0.7190001010894775,1.2407254954593465,0.11939296146072942,,,0.7190000000000001,-190.0,-188.82894987542744,1.9,1.8217257517319587
0.7190999984741211,1.2424193399072394,0.1114678178349532,,,0.7191000000000001,-190.0,-188.81739080215215,1.9,1.8183646637721245
0.7192001342773438,1.243328544955321,0.11622023026553865,,,0.7192000000000001,-190.0,-188.99143284346135,1.9,1.819243974918028
0.7193000316619873,1.244630323379074,0.128461725812504,,,0.7193,-190.0,-189.23745424939506,1.9,1.8267114882393176
0.71940016746521,1.2519868377266157,0.14434850415989217,,,0.7194,-190.0,-189.5601094158417,1.9,1.837662693316622
0.7195000648498535,1.2547806205672873,0.15983873096593554,,,0.7195,-190.0,-189.84040038143183,1.9,1.8458976703714876
0.7196002006530762,1.2512803599031292,0.16575367896008691,,,0.7196,-190.0,-189.86641105003187,1.9,1.848524393171291
0.7197000980377197,1.2474838292305925,0.15346825199464895,,,0.7197,-190.0,-189.66075550161355,1.9,1.8409017732830815
0.7197999954223633,1.2411362966775492,0.1337877538837449,,,0.7198,-190.0,-189.32900601261431,1.9,1.8290427947097945
0.7199001312255859,1.2437061768409894,0.1230770552944501,,,0.7199,-190.0,-189.25106023107983,1.9,1.8255308326718733
0.7200000286102295,1.242742119453216,0.12409433955576918,,,0.72,-190.0,-189.32968767703332,1.9,1.8265025606086833
0.7201001644134521,1.2476116703658027,0.1334003784566467,,,0.7201,-190.0,-189.5910791133791,1.9,1.8320113909233506
0.7202000617980957,1.2570322353146302,0.14755327047528624,,,0.7202,-190.0,-189.938912140996,1.9,1.840776058420293
0.7203001976013184,1.2667902489442437,0.1632011445362438,,,0.7203,-190.0,-190.3012535090439,1.9,1.852610369482614
0.7204000949859619,1.2605570369524626,0.17284721706656492,,,0.7204,-190.0,-190.33954478935527,1.9,1.8575288681931332
0.7204999923706055,1.252410787299832,0.1622961274915326,,,0.7205,-190.0,-190.06581552809664,1.9,1.8475576357520183
0.7206001281738281,1.249277269087676,0.14183785074605193,,,0.7206,-190.0,-189.74797330191393,1.9,1.8358680649255563
0.7207000255584717,1.2477847886693847,0.12874298606217752,,,0.7207,-190.0,-189.57172887860358,1.9,1.8296934003753158
0.7208001613616943,1.2434357407409118,0.13040536045347736,,,0.7208000000000001,-190.0,-189.5134236170562,1.9,1.8300374131228496
0.7209000587463379,1.2446993586897404,0.1400300998437221,,,0.7209000000000001,-190.0,-189.6489309428607,1.9,1.8345819951198477
0.7210001945495605,1.2463951555592578,0.1519242861864716,,,0.7210000000000001,-190.0,-189.7965930454954,1.9,1.8394848821435719
0.7211000919342041,1.2476663202263116,0.1589814820685258,,,0.7211000000000001,-190.0,-189.992620958141,1.9,1.843367531616525
0.7211999893188477,1.2514785958252879,0.14816999529702138,,,0.7212000000000001,-190.0,-189.92599089600284,1.9,1.8392707026003534
0.7213001251220703,1.2539380031631868,0.1298494978244681,,,0.7213,-190.0,-189.7478153335892,1.9,1.831293982388376
0.7214000225067139,1.2555488936415056,0.12174476853544432,,,0.7214,-190.0,-189.6975458784081,1.9,1.8256819015776953
0.7215001583099365,1.2539857613804417,0.12666468410271645,,,0.7215,-190.0,-189.74710160715696,1.9,1.827517335967634
0.7216000556945801,1.2491119011932958,0.13938738241469886,,,0.7216,-190.0,-189.83563737080846,1.9,1.8341573008304681
0.7217001914978027,1.2461289579391537,0.15229671518861218,,,0.7217,-190.0,-189.90365638119303,1.9,1.83961292584122
0.7218000888824463,1.248245471608797,0.1614905726736479,,,0.7218,-190.0,-190.04342392266338,1.9,1.8449334339200028
0.7218999862670898,1.2531086662335318,0.16713265643093778,,,0.7219,-190.0,-190.17789273329674,1.9,1.8529309381587429
0.7220001220703125,1.2528769949134155,0.159065774960828,,,0.722,-190.0,-190.13218369846192,1.9,1.8447872051653762
0.722100019454956,1.256038643324525,0.1382874854127688,,,0.7221,-190.0,-189.93841449516233,1.9,1.8335454245054
0.7222001552581787,1.2629391883187728,0.12623016130813242,,,0.7222,-190.0,-189.87563976546494,1.9,1.8279995201056622
0.7223000526428223,1.2618589396884814,0.1300455146499288,,,0.7222999999999999,-190.0,-189.85845486000932,1.9,1.830714998850279
0.7224001884460449,1.2513386540285405,0.1448339770748493,,,0.7224,-190.0,-189.86675163729976,1.9,1.8367898577984871
0.7225000858306885,1.2469798296836754,0.15982373423107357,,,0.7225,-190.0,-189.9403008322234,1.9,1.8445494503062825
0.722599983215332,1.2434813869144004,0.17069318741921735,,,0.7226,-190.0,-189.97297072144946,1.9,1.8484921505792595
0.7227001190185547,1.2384978818225925,0.17180063861096379,,,0.7227,-190.0,-189.90639770045644,1.9,1.8493329831246286
0.7228000164031982,1.23611663853279,0.15035601561963083,,,0.7228,-190.0,-189.59666906944656,1.9,1.8379574579587623
0.7229001522064209,1.240020033427067,0.12867130064528673,,,0.7229000000000001,-190.0,-189.4474006135875,1.9,1.8255833612978962
0.7230000495910645,1.2515083683565429,0.11835283465184708,,,0.7230000000000001,-190.0,-189.47939491842013,1.9,1.823028087007018
0.7231001853942871,1.2582541736437634,0.12633236734550796,,,0.7231000000000001,-190.0,-189.7602695208991,1.9,1.82889552672549
0.7232000827789307,1.2641705380600297,0.14448846223929862,,,0.7232000000000001,-190.0,-190.0563024881255,1.9,1.8390861164734729
0.7232999801635742,1.2645395135270276,0.1633890812340266,,,0.7233,-190.0,-190.26773562342183,1.9,1.8493036067937862
0.7234001159667969,1.2622059698176449,0.17510222522632252,,,0.7234,-190.0,-190.2431799403834,1.9,1.8591414717286665
0.7235000133514404,1.2475606606070062,0.18001286028768543,,,0.7235,-190.0,-190.01823010747262,1.9,1.8617316438618974
0.7236001491546631,1.2368864790806502,0.165400226973157,,,0.7236,-190.0,-189.65076327467477,1.9,1.8471181747531702
0.7237000465393066,1.2306832928314004,0.14009310173989098,,,0.7237,-190.0,-189.1890185813535,1.9,1.8305053616791516
0.7238001823425293,1.2290169729282243,0.12541319569376785,,,0.7238,-190.0,-188.9022025878848,1.9,1.8243095003984307
0.7239000797271729,1.2339514673557097,0.12760765689541015,,,0.7239,-190.0,-188.99822577181703,1.9,1.8264748100372508
0.7239999771118164,1.240630430892039,0.13976261051525984,,,0.724,-190.0,-189.26630317927578,1.9,1.8333933085011966
0.7241001129150391,1.245826193027171,0.1519115160890094,,,0.7241,-190.0,-189.4656239465578,1.9,1.8366831761517477
0.7242000102996826,1.2499520387042413,0.1450310216650706,,,0.7242,-190.0,-189.43685012955382,1.9,1.8345246468320158
0.7243001461029053,1.2561545763116992,0.12989614703865593,,,0.7242999999999999,-190.0,-189.25423584504333,1.9,1.8305484459538965
0.7244000434875488,1.258548849152278,0.11949998418427724,,,0.7244,-190.0,-189.11421383488394,1.9,1.8258854948340697
0.7245001792907715,1.253591713093984,0.1179410833836773,,,0.7245,-190.0,-188.96744200231157,1.9,1.8240354638925647
0.724600076675415,1.2486443930415259,0.1266677294207794,,,0.7246,-190.0,-189.058906652493,1.9,1.8279140716766638
0.7246999740600586,1.2436179051345906,0.1398315839346097,,,0.7247,-190.0,-189.1770883568164,1.9,1.833805951274148
0.7248001098632812,1.2435997725667274,0.1525698050020675,,,0.7248,-190.0,-189.26476412063033,1.9,1.8412466773501666
0.7249000072479248,1.242070999071905,0.1601469532459897,,,0.7249000000000001,-190.0,-189.3370667868702,1.9,1.8433737028923214
0.7250001430511475,1.2396491688379923,0.1529299880792971,,,0.7250000000000001,-190.0,-189.2014504507967,1.9,1.840578146636465
0.725100040435791,1.2422443809044907,0.13200066512452546,,,0.7251000000000001,-190.0,-188.88950503889575,1.9,1.83232910262147
0.7252001762390137,1.244545994601247,0.11670606834676317,,,0.7252000000000001,-190.0,-188.68218834799197,1.9,1.8240053804320866
0.7253000736236572,1.2473739675302598,0.11450126071086411,,,0.7253000000000001,-190.0,-188.72916723501805,1.9,1.8217441020505296
0.7254002094268799,1.2452690739163184,0.1231103454665733,,,0.7254,-190.0,-188.83280909659433,1.9,1.8247289187062463
0.7255001068115234,1.2421759907682233,0.1349986479964914,,,0.7255,-190.0,-188.94978827056516,1.9,1.8318155088633339
0.725600004196167,1.2465526915488185,0.14476046458881878,,,0.7256,-190.0,-189.12988270884088,1.9,1.8389758380536465
0.7257001399993896,1.2432606720819697,0.1529708442235957,,,0.7257,-190.0,-189.1733988288495,1.9,1.841282480522151
0.7258000373840332,1.2373267239147476,0.15222089924015475,,,0.7258,-190.0,-189.0917608357626,1.9,1.8398922289363384
0.7259001731872559,1.2378915561620547,0.13375355200998013,,,0.7259,-190.0,-188.80244000887177,1.9,1.8325015206466713
0.7260000705718994,1.2426642988993957,0.11926742756296158,,,0.726,-190.0,-188.69013917221992,1.9,1.8253553584418976
0.7261002063751221,1.2438958604668136,0.1156823732130239,,,0.7261,-190.0,-188.7037813276619,1.9,1.8231688733054197
0.7262001037597656,1.2438136619235158,0.12187967611312807,,,0.7262,-190.0,-188.82211773509508,1.9,1.8272786612597487
0.7263000011444092,1.2434396435430408,0.13088643187251542,,,0.7263,-190.0,-188.94439879935183,1.9,1.8339580584955841
0.7264001369476318,1.2447237721943645,0.14073378201937592,,,0.7264,-190.0,-189.12862862589506,1.9,1.8384968245394473
0.7265000343322754,1.2489274575132165,0.15042775781668719,,,0.7265,-190.0,-189.26948434089692,1.9,1.8442005083543285
0.726600170135498,1.2460936212831601,0.1529572712507297,,,0.7266,-190.0,-189.23819149759277,1.9,1.848614299293557
0.7267000675201416,1.2453420069378063,0.14012455209817304,,,0.7267,-190.0,-189.06485919483868,1.9,1.839314619163216
0.7268002033233643,1.2418076985030462,0.12569499060890593,,,0.7268,-190.0,-188.8248483237292,1.9,1.8287027003280045
0.7269001007080078,1.2403265487315547,0.12087741649676462,,,0.7269000000000001,-190.0,-188.77588151964278,1.9,1.8256127693028357
0.7269999980926514,1.2410412811941498,0.1268595183980002,,,0.7270000000000001,-190.0,-188.909655426368,1.9,1.8284656897866365
0.727100133895874,1.2455743796798873,0.13845377486518654,,,0.7271000000000001,-190.0,-189.15671368791035,1.9,1.8362083609693791
0.7272000312805176,1.2508140414538587,0.15083119744566983,,,0.7272000000000001,-190.0,-189.37542410325307,1.9,1.8424851525498043
0.7273001670837402,1.2543696744814479,0.16287422877697733,,,0.7273000000000001,-190.0,-189.50277681253186,1.9,1.8500419840746583
0.7274000644683838,1.2493448218750003,0.16731543693636167,,,0.7274,-190.0,-189.55216112040927,1.9,1.8531160445783406
0.7275002002716064,1.2399231343781456,0.15440399160485008,,,0.7275,-190.0,-189.23104190205015,1.9,1.8419820105001035
0.72760009765625,1.2365825385902958,0.1342719514013325,,,0.7276,-190.0,-188.90408485754014,1.9,1.8299221819771865
0.7276999950408936,1.2368088616496156,0.12384398835492252,,,0.7277,-190.0,-188.75904701874887,1.9,1.8260668093037107
0.7278001308441162,1.2404384337819259,0.12950312765117172,,,0.7278,-190.0,-188.88795558292495,1.9,1.8300783093303978
0.7279000282287598,1.2466543345198053,0.14198066931863293,,,0.7279,-190.0,-189.13309039993717,1.9,1.838129084563905
0.7280001640319824,1.2501225839044374,0.1533275460397895,,,0.728,-190.0,-189.27817478400812,1.9,1.843861434159863
0.728100061416626,1.247777281742396,0.1606656216248829,,,0.7281,-190.0,-189.2921142479292,1.9,1.8495368405572612
0.7282001972198486,1.2406328440621672,0.15280292498938366,,,0.7282,-190.0,-189.02388101438584,1.9,1.8434274232691974
0.7283000946044922,1.2352521345132679,0.13255461991819203,,,0.7283,-190.0,-188.6720932750844,1.9,1.828737003820091
0.7283999919891357,1.2353074819505347,0.12122381853624702,,,0.7284,-190.0,-188.49621975577926,1.9,1.821643888301947
0.7285001277923584,1.237857228179181,0.12202101889615667,,,0.7285,-190.0,-188.54014510207878,1.9,1.8218376247737447
0.728600025177002,1.2402165911762488,0.13191388716567962,,,0.7286,-190.0,-188.76600585920656,1.9,1.8270648637824474
0.7287001609802246,1.244479681868439,0.1429712353036633,,,0.7287,-190.0,-188.94388139494913,1.9,1.8320861323827338
0.7288000583648682,1.2472368070034128,0.15361988391505899,,,0.7288,-190.0,-189.1303970029,1.9,1.8368084970583143
0.7289001941680908,1.2402127710214073,0.15606159300719377,,,0.7289000000000001,-190.0,-188.99103730861557,1.9,1.8376580128345001
0.7290000915527344,1.2363107027472993,0.14179155257909293,,,0.7290000000000001,-190.0,-188.69474394937697,1.9,1.8299648214705944
0.7290999889373779,1.2350167655296727,0.12629306204479676,,,0.7291000000000001,-190.0,-188.4792233615277,1.9,1.8211311954966651
0.7292001247406006,1.2389023172353208,0.11959806889130024,,,0.7292000000000001,-190.0,-188.43970246450272,1.9,1.819898174015347
0.7293000221252441,1.2402360094437037,0.12536860662369206,,,0.7293000000000001,-190.0,-188.59353682337164,1.9,1.8212858426472247
0.7294001579284668,1.2453258800572446,0.13736244514828447,,,0.7294,-190.0,-188.84762705043144,1.9,1.8282655677673216
0.7295000553131104,1.2494710418758876,0.14954728758693345,,,0.7295,-190.0,-189.07631114793074,1.9,1.8346135557147158
0.729600191116333,1.2471787835244215,0.1596089123605199,,,0.7296,-190.0,-189.12243082245348,1.9,1.8434114811653384
0.7297000885009766,1.240141603708841,0.16443496677626826,,,0.7297,-190.0,-189.03852519478463,1.9,1.8449236459939584
0.7297999858856201,1.2323671503852356,0.15091471370718704,,,0.7298,-190.0,-188.740415133198,1.9,1.8329450368779687
0.7299001216888428,1.232048124736029,0.13199298610324012,,,0.7299,-190.0,-188.48166772984592,1.9,1.8243577800632385
0.7300000190734863,1.2356950358897403,0.1250273630629823,,,0.73,-190.0,-188.46036852776953,1.9,1.8203212524051064
0.730100154876709,1.241731378558339,0.12976145892561317,,,0.7301,-190.0,-188.63310464117305,1.9,1.8250108114034351
0.7302000522613525,1.2458664052230146,0.14385340201205488,,,0.7302,-190.0,-188.88494119464517,1.9,1.8305787722174724
0.7303001880645752,1.2497654437033257,0.15719849104012998,,,0.7303,-190.0,-189.07683900142467,1.9,1.838365110802306
0.7304000854492188,1.247799261911476,0.1688670423071976,,,0.7304,-190.0,-189.15720595540998,1.9,1.8447944172598023
0.7304999828338623,1.24275316247082,0.16087383856811355,,,0.7305,-190.0,-188.9279324313908,1.9,1.842033278207161
0.730600118637085,1.237639973404061,0.13853428270264345,,,0.7306,-190.0,-188.5575069543437,1.9,1.8310270269596722
0.7307000160217285,1.2399305343531288,0.12445610370397334,,,0.7307,-190.0,-188.43597073065663,1.9,1.8236056509342522
0.7308001518249512,1.2403498285156866,0.12390995781316871,,,0.7308,-190.0,-188.40875376658101,1.9,1.8227110961413204
0.7309000492095947,1.2402188214889882,0.13539872078896922,,,0.7309000000000001,-190.0,-188.52114935229326,1.9,1.830290613724233
0.7310001850128174,1.2398223978057894,0.15152656612804988,,,0.7310000000000001,-190.0,-188.70204659892485,1.9,1.836875274426929
0.7311000823974609,1.2405109367103495,0.16373408640441597,,,0.7311000000000001,-190.0,-188.8563675162733,1.9,1.8417293938124848
0.7311999797821045,1.2372669872597013,0.15689060204461974,,,0.7312000000000001,-190.0,-188.70309623800944,1.9,1.8406344999087028
0.7313001155853271,1.235680719941301,0.1367196240332017,,,0.7313000000000001,-190.0,-188.35653441669885,1.9,1.8335365741124805
0.7314000129699707,1.2406598804742928,0.12068682963216529,,,0.7314,-190.0,-188.16048046511162,1.9,1.823434112238512
0.7315001487731934,1.2431743226043668,0.11695619577826405,,,0.7315,-190.0,-188.1596699296835,1.9,1.8190083132743373
0.7316000461578369,1.2412349029926135,0.12402762980020585,,,0.7316,-190.0,-188.2855935849142,1.9,1.8208523907956762
0.7317001819610596,1.2414580576766923,0.13674603238526759,,,0.7317,-190.0,-188.40847614424248,1.9,1.8286607547817717
0.7318000793457031,1.2399698575856541,0.1485167893077819,,,0.7318,-190.0,-188.50638308309735,1.9,1.8346552112277066
0.7318999767303467,1.2403794510213726,0.15573424425174173,,,0.7319,-190.0,-188.58870492333816,1.9,1.8363626111818063
0.7320001125335693,1.2336957749216815,0.1495060367849303,,,0.732,-190.0,-188.39775317809492,1.9,1.833305249189748
0.7321000099182129,1.235926865701509,0.12894409552070962,,,0.7321,-190.0,-188.05737829766602,1.9,1.822531338377494
0.7322001457214355,1.2384119745729618,0.11510188920618893,,,0.7322,-190.0,-187.90581556228733,1.9,1.815690095817705
0.7323000431060791,1.2392269643200309,0.11358407350991087,,,0.7323,-190.0,-187.91412900153946,1.9,1.8156745089230677
0.7324001789093018,1.2398176889575097,0.12208162193736577,,,0.7324,-190.0,-188.08883717332517,1.9,1.8190901427972088
0.7325000762939453,1.2382100839715027,0.1358633032228228,,,0.7325,-190.0,-188.25386010400868,1.9,1.826295309159226
0.7325999736785889,1.240605469830242,0.14916365571631157,,,0.7326,-190.0,-188.43939616869113,1.9,1.8339906279004328
0.7327001094818115,1.2380596119883853,0.15732296662018952,,,0.7327,-190.0,-188.48688049858495,1.9,1.8363785923772526
0.7328000068664551,1.2325187924764582,0.1482410986250157,,,0.7328,-190.0,-188.28538292915405,1.9,1.8349095027882822
0.7329001426696777,1.2350920930222418,0.1280062459238694,,,0.7329000000000001,-190.0,-188.04249737599596,1.9,1.8240814762240285
0.7330000400543213,1.23495988416324,0.11488931515026124,,,0.7330000000000001,-190.0,-187.8598054694387,1.9,1.8174035750604907
0.733100175857544,1.237565761910706,0.11535099220066937,,,0.7331000000000001,-190.0,-187.94685830690884,1.9,1.8181497855460185
0.7332000732421875,1.2352405992238626,0.12749041126146365,,,0.7332000000000001,-190.0,-188.0904951633878,1.9,1.8243057665451743
0.7333002090454102,1.2348063258681206,0.14496388877425928,,,0.7333000000000001,-190.0,-188.31241205693448,1.9,1.8338883809495339
0.7334001064300537,1.232614310961157,0.15937857454650992,,,0.7334,-190.0,-188.46254109338003,1.9,1.8399032394631027
0.7335000038146973,1.2313419617437396,0.16159808782586427,,,0.7335,-190.0,-188.43692535147713,1.9,1.8416270491231823
0.7336001396179199,1.2269105846211885,0.14792943928989127,,,0.7336,-190.0,-188.1543833634362,1.9,1.8352606704765397
0.7337000370025635,1.2261064671852975,0.12667327990342467,,,0.7337,-190.0,-187.87371521655297,1.9,1.8232345604806106
0.7338001728057861,1.231662595414715,0.11515458749010855,,,0.7338,-190.0,-187.85198753538938,1.9,1.8182951041700992
0.7339000701904297,1.2345049309721186,0.11729868267601332,,,0.7339,-190.0,-188.02180240143096,1.9,1.819996627921288
0.7340002059936523,1.2383198781074556,0.12883032487401327,,,0.734,-190.0,-188.26125409836337,1.9,1.8270082562656766
0.7341001033782959,1.2452715129370544,0.14572339834873402,,,0.7341,-190.0,-188.6361800522448,1.9,1.8378406098386588
0.7342000007629395,1.2529187269623268,0.16010007500869927,,,0.7342,-190.0,-188.82447739548627,1.9,1.8487648031883848
0.7343001365661621,1.250261236946125,0.1735061179888595,,,0.7343,-190.0,-188.9489529424936,1.9,1.8565554121930912
0.7344000339508057,1.2419460429404847,0.16825807340670065,,,0.7343999999999999,-190.0,-188.78946627615554,1.9,1.8487419013541697
0.7345001697540283,1.235313488136062,0.14829091340891745,,,0.7345,-190.0,-188.40379912474728,1.9,1.8336087369240242
0.7346000671386719,1.2344353581959824,0.13339933025278547,,,0.7346,-190.0,-188.1902415899221,1.9,1.827244942731737
0.7347002029418945,1.2274529450305958,0.12978197969634642,,,0.7347,-190.0,-188.02710140496325,1.9,1.8261586458282422
0.7348001003265381,1.2275698594720934,0.13594677514316683,,,0.7348,-190.0,-188.1011546860843,1.9,1.8306702032512063
0.7348999977111816,1.2268397049421065,0.1459945609898997,,,0.7349,-190.0,-188.23947487303806,1.9,1.8333651112595242
0.7350001335144043,1.233006910823717,0.15129566034009873,,,0.7350000000000001,-190.0,-188.39547861404907,1.9,1.8347102093126733
0.7351000308990479,1.2349256217973525,0.14251873324673392,,,0.7351000000000001,-190.0,-188.33620555343097,1.9,1.8343618283607912
0.7352001667022705,1.238132760348258,0.12839425590554904,,,0.7352000000000001,-190.0,-188.17535105626402,1.9,1.8271677704043847
0.7353000640869141,1.2396331992878287,0.12175902999895663,,,0.7353000000000001,-190.0,-188.12704435908452,1.9,1.8239619868064705
0.7354001998901367,1.237821455880251,0.12263833334477997,,,0.7354,-190.0,-188.21159155043483,1.9,1.823419630788308
0.7355000972747803,1.2361695392177892,0.13019294153061614,,,0.7355,-190.0,-188.3589088770614,1.9,1.8272108704246572
0.7355999946594238,1.2352462634514065,0.14202200005267207,,,0.7356,-190.0,-188.5150087564148,1.9,1.8321587063294054
0.7357001304626465,1.2431166118438877,0.15444440877534446,,,0.7357,-190.0,-188.75736647673966,1.9,1.8406467281024135
0.73580002784729,1.2456526404323462,0.16765493211181767,,,0.7358,-190.0,-188.93866546740173,1.9,1.851046867974169
0.7359001636505127,1.2422255860080267,0.1706782421896136,,,0.7359,-190.0,-188.94580740215514,1.9,1.8535876704235943
0.7360000610351562,1.2388701655627548,0.15224223647578622,,,0.736,-190.0,-188.6302407953133,1.9,1.8399559708620188
0.7361001968383789,1.236301490133369,0.132168194718125,,,0.7361,-190.0,-188.34645210868504,1.9,1.826799587908303
0.7362000942230225,1.235721426342623,0.12449420489014164,,,0.7362,-190.0,-188.29458508695672,1.9,1.8217665589706356
0.736299991607666,1.2356701144134987,0.12949544996687454,,,0.7363,-190.0,-188.36480408140818,1.9,1.8242217258552227
0.7364001274108887,1.2380842450083704,0.14101479402237493,,,0.7363999999999999,-190.0,-188.52338816718424,1.9,1.8314367623205432
0.7365000247955322,1.242310761238501,0.15589696510519127,,,0.7365,-190.0,-188.77146582368331,1.9,1.839869137779704
0.7366001605987549,1.2460837433406555,0.16875750222090913,,,0.7366,-190.0,-188.988752317967,1.9,1.8473576719557998
0.7367000579833984,1.2435212391394654,0.16341678975985716,,,0.7367,-190.0,-188.87098816389366,1.9,1.8448988720412312
0.7368001937866211,1.239563606368044,0.14473074774315403,,,0.7368,-190.0,-188.58288588828822,1.9,1.8314444470982774
0.7369000911712646,1.2376767113242253,0.13057699978953025,,,0.7369,-190.0,-188.41489013206072,1.9,1.8225549114115378
0.7369999885559082,1.2377892816254612,0.1263721224426631,,,0.7370000000000001,-190.0,-188.36994152542243,1.9,1.8225726864755114
0.7371001243591309,1.236529448103575,0.13443820209548066,,,0.7371000000000001,-190.0,-188.48921401105167,1.9,1.825318721249087
0.7372000217437744,1.2398975766043154,0.14681257192939906,,,0.7372000000000001,-190.0,-188.73588955038065,1.9,1.8316688451515837
0.7373001575469971,1.245760847383732,0.16047776083859192,,,0.7373000000000001,-190.0,-188.98341768976917,1.9,1.8406139798354397
0.7374000549316406,1.2434878049446147,0.16778679716896122,,,0.7374,-190.0,-189.0416660569294,1.9,1.8469067471335108
0.7375001907348633,1.240612559587504,0.1571813118020403,,,0.7375,-190.0,-188.870668023207,1.9,1.8407795168400694
0.7376000881195068,1.2391152592510246,0.1392482025156426,,,0.7376,-190.0,-188.60199642883867,1.9,1.8290931293856543
0.7376999855041504,1.2349522152863568,0.12942515701161297,,,0.7377,-190.0,-188.43654846452205,1.9,1.8221038998099905
0.737800121307373,1.2362968365987295,0.1318630631135231,,,0.7378,-190.0,-188.51144018740877,1.9,1.8232135516232755
0.7379000186920166,1.2396692330650687,0.14293814583007788,,,0.7379,-190.0,-188.73413738179923,1.9,1.8283033910402242
0.7380001544952393,1.2463964686892504,0.15735589305402242,,,0.738,-190.0,-189.04628889093797,1.9,1.836913386031056
0.7381000518798828,1.2499957757590918,0.16978427287171466,,,0.7381,-190.0,-189.25029079767071,1.9,1.8453147150486218
0.7382001876831055,1.2454957435179113,0.1724161315761678,,,0.7382,-190.0,-189.2287301794562,1.9,1.8452735529244648
0.738300085067749,1.23971739864585,0.15603874035608967,,,0.7383,-190.0,-188.9310898978824,1.9,1.8358940744880623
0.7383999824523926,1.237634702870769,0.136544430120526,,,0.7384,-190.0,-188.6625315900035,1.9,1.8269359212920344
0.7385001182556152,1.2386003040645306,0.12837989715126755,,,0.7385,-190.0,-188.63928041414474,1.9,1.8229221450774558
0.7386000156402588,1.2411211524137715,0.1324624261326119,,,0.7386,-190.0,-188.77100899072695,1.9,1.8259363327626696
0.7387001514434814,1.244014048853487,0.14361244872467566,,,0.7387,-190.0,-188.99123924082116,1.9,1.8317758136175073
0.738800048828125,1.2513688560444196,0.15897799347293962,,,0.7388,-190.0,-189.28693671047446,1.9,1.8398338486046428
0.7389001846313477,1.2519745714914399,0.1720326118430081,,,0.7389,-190.0,-189.4727636457365,1.9,1.8513766572852015
0.7390000820159912,1.2454684754039727,0.175274809745944,,,0.7390000000000001,-190.0,-189.3502483778756,1.9,1.8521329546766316
0.7390999794006348,1.2381841180800308,0.15875933687932467,,,0.7391000000000001,-190.0,-189.0630216597867,1.9,1.8408150170938373
0.7392001152038574,1.2402675593855426,0.1391398308420476,,,0.7392000000000001,-190.0,-188.85293082563712,1.9,1.8302195993869916
0.739300012588501,1.2411433973792259,0.13003407619297813,,,0.7393000000000001,-190.0,-188.75437201070298,1.9,1.8261201021877032
0.7394001483917236,1.2424572325544627,0.13557924518921466,,,0.7394000000000001,-190.0,-188.8787419348946,1.9,1.829504462648338
0.7395000457763672,1.245218335635864,0.14572189424130533,,,0.7395,-190.0,-189.0321789342197,1.9,1.8351904305570867
0.7396001815795898,1.2471280696256366,0.15751361511037568,,,0.7396,-190.0,-189.18316357152588,1.9,1.8404214977668796
0.7397000789642334,1.2437461159321122,0.16413973759702252,,,0.7397,-190.0,-189.2647665661258,1.9,1.8439867308675073
0.739799976348877,1.2383190971111533,0.1478721044929293,,,0.7398,-190.0,-188.9346815718512,1.9,1.8381395760033301
0.7399001121520996,1.2396746761159965,0.12827519541183446,,,0.7399,-190.0,-188.7237643185131,1.9,1.8282082075693256
0.7400000095367432,1.2416345203397583,0.11883653888385379,,,0.74,-190.0,-188.63366372758017,1.9,1.8212311373538006
0.7401001453399658,1.2433519593127746,0.12109766000379295,,,0.7401,-190.0,-188.6753957675057,1.9,1.821023437713699
0.7402000427246094,1.2457657654066485,0.13482231917370086,,,0.7402,-190.0,-188.95748619270918,1.9,1.8278877230388424
0.740300178527832,1.2507034673959019,0.14914319457303601,,,0.7403,-190.0,-189.21182038677537,1.9,1.8377210735706784
0.7404000759124756,1.2556923959740727,0.16254470736717777,,,0.7404,-190.0,-189.3675932906115,1.9,1.8457520007342063
0.7404999732971191,1.248506930493105,0.17108730124280633,,,0.7405,-190.0,-189.38570694635797,1.9,1.8530682758405175
0.7406001091003418,1.2418966265879685,0.15756563270307994,,,0.7406,-190.0,-189.10285700338224,1.9,1.8430847068252956
0.7407000064849854,1.2412371601855994,0.1325174455676549,,,0.7407,-190.0,-188.7622386377604,1.9,1.8274910409567742
0.740800142288208,1.2430727994678663,0.11734823844212539,,,0.7408,-190.0,-188.57665798396815,1.9,1.8188010082373915
0.7409000396728516,1.2437193708139271,0.11971791736703447,,,0.7409,-190.0,-188.6050286569365,1.9,1.8194680183245941
0.7410001754760742,1.243070993310841,0.13475834963199937,,,0.7410000000000001,-190.0,-188.81378395009085,1.9,1.8274022973630468
0.7411000728607178,1.243442539427498,0.15161955016409948,,,0.7411000000000001,-190.0,-188.98751141963677,1.9,1.8360652958496406
0.7412002086639404,1.2415272491723757,0.1622370682182758,,,0.7412000000000001,-190.0,-189.12099463041048,1.9,1.838426102861807
0.741300106048584,1.2362965570747972,0.151566423895904,,,0.7413000000000001,-190.0,-188.89452287141077,1.9,1.8353125762325018
0.7414000034332275,1.2397281538163405,0.12952724070330096,,,0.7414000000000001,-190.0,-188.64256620536614,1.9,1.8264153198530435
0.7415001392364502,1.2389457159235242,0.1156809091787394,,,0.7415,-190.0,-188.48756886756715,1.9,1.8180614972188331
0.7416000366210938,1.239975994637928,0.1151717058944315,,,0.7416,-190.0,-188.54203448658407,1.9,1.816503927840894
0.7417001724243164,1.239450752012048,0.12478903258787472,,,0.7417,-190.0,-188.7118146415608,1.9,1.8226285452132678
0.74180006980896,1.23847343749446,0.13947193499671862,,,0.7418,-190.0,-188.89216213726968,1.9,1.8293079279282884
0.7419002056121826,1.243925716515991,0.1532434435178239,,,0.7419,-190.0,-189.11148455796848,1.9,1.8372352005529442
0.7420001029968262,1.2490897653824182,0.1620331943187392,,,0.742,-190.0,-189.36743390695662,1.9,1.8434298004907144
0.7421000003814697,1.249024065659163,0.15956667262011393,,,0.7421,-190.0,-189.3663379925246,1.9,1.843407110446219
0.7422001361846924,1.2505975114190844,0.14093742116910368,,,0.7422,-190.0,-189.12664497353626,1.9,1.831926884733385
0.7423000335693359,1.2541774550963538,0.12652227750819953,,,0.7423,-190.0,-188.98959698576337,1.9,1.8236516889578047
0.7424001693725586,1.2510449208900758,0.12443186377383911,,,0.7424,-190.0,-188.908194553878,1.9,1.8218380129205671
0.7425000667572021,1.2434352531587074,0.13299628826852683,,,0.7425,-190.0,-188.90911114223547,1.9,1.8265720912796028
0.7426002025604248,1.2386238403327412,0.147744099447396,,,0.7426,-190.0,-189.02386318338174,1.9,1.8343941339683032
0.7427000999450684,1.2366622984463598,0.16040023914600904,,,0.7427,-190.0,-189.12862546939385,1.9,1.8389654195401455
0.7427999973297119,1.2298503546276576,0.15976090771664178,,,0.7428,-190.0,-189.01660904147786,1.9,1.8366717200405396
0.7429001331329346,1.2271695206077895,0.14122052798651952,,,0.7429,-190.0,-188.72820440116158,1.9,1.8294153754100195
0.7430000305175781,1.2292582808871702,0.12125896026776284,,,0.7430000000000001,-190.0,-188.47546295446966,1.9,1.8206257846715013
0.7431001663208008,1.2300306726252388,0.11232989991200239,,,0.7431000000000001,-190.0,-188.4380253091589,1.9,1.8153987039610269
0.7432000637054443,1.2338789587918497,0.11612127670820423,,,0.7432000000000001,-190.0,-188.62886639122524,1.9,1.8171773080958664
0.743300199508667,1.2428531164606582,0.1287863110884037,,,0.7433000000000001,-190.0,-189.02416435156013,1.9,1.8259973675836543
0.7434000968933105,1.2528065267908257,0.1452702723492455,,,0.7434000000000001,-190.0,-189.45047426957774,1.9,1.8361197601709434
0.7434999942779541,1.2634311811166707,0.15989872560854174,,,0.7435,-190.0,-189.77632627397207,1.9,1.8481749827433516
0.7436001300811768,1.2640270852616198,0.17231216899797078,,,0.7436,-190.0,-189.93391760468424,1.9,1.8562491018183458
0.7437000274658203,1.2528456051111463,0.17364983287670485,,,0.7437,-190.0,-189.79328203080297,1.9,1.8511400614419284
0.743800163269043,1.241690590412636,0.15815674638883737,,,0.7438,-190.0,-189.39120582765148,1.9,1.8395871475575003
0.7439000606536865,1.232612840542635,0.14185823377355541,,,0.7439,-190.0,-188.9621087802027,1.9,1.8306291292994845
0.7440001964569092,1.2182731134264504,0.13700756141836865,,,0.744,-190.0,-188.63113842510188,1.9,1.8282162085170945
0.7441000938415527,1.2107629097033115,0.14152887160585115,,,0.7441,-190.0,-188.48263891060094,1.9,1.8289994571693073
0.7441999912261963,1.2129015312672582,0.14750837947766382,,,0.7442,-190.0,-188.62189544415446,1.9,1.8299917997740565
0.744300127029419,1.2218024473460294,0.1393774134217776,,,0.7443,-190.0,-188.78138659666354,1.9,1.8255731410823508
0.7444000244140625,1.239713676372288,0.12091839167126563,,,0.7444,-190.0,-188.8142744584955,1.9,1.8225250429782025
0.7445001602172852,1.2554023058007027,0.10992584445762504,,,0.7445,-190.0,-188.930860651607,1.9,1.8211154392143225
0.7446000576019287,1.2629210258162464,0.11544197434570444,,,0.7446,-190.0,-189.23963133581347,1.9,1.8230046962169804
0.7447001934051514,1.2603942753258377,0.13035214630752087,,,0.7447,-190.0,-189.45226393537914,1.9,1.829955035998882
0.7448000907897949,1.2532249694757633,0.14963372131858052,,,0.7448,-190.0,-189.59193835476356,1.9,1.8387129157005642
0.7448999881744385,1.2414592714851753,0.16620310893114792,,,0.7449,-190.0,-189.58774461419688,1.9,1.8465802195704242
0.7450001239776611,1.2367333330024037,0.1742049679660546,,,0.7450000000000001,-190.0,-189.5354738404843,1.9,1.8513969652004
0.7451000213623047,1.2337568022695853,0.17641311380606,,,0.7451000000000001,-190.0,-189.43543318800067,1.9,1.8539879526509329
0.7452001571655273,1.2271039724271724,0.1714359037914496,,,0.7452000000000001,-190.0,-189.33210671564947,1.9,1.8515095541317157
0.7453000545501709,1.2256116088824034,0.1519060609856489,,,0.7453000000000001,-190.0,-189.1478138073543,1.9,1.8362026664834294
0.7454001903533936,1.2350414815933148,0.13201184686848544,,,0.7454000000000001,-190.0,-189.11637931611972,1.9,1.826767049245062
0.7455000877380371,1.2459307109163955,0.1286241489048995,,,0.7455,-190.0,-189.2490923139535,1.9,1.8267789901205513
0.7455999851226807,1.2516124973955711,0.1402872772177622,,,0.7456,-190.0,-189.55555244784225,1.9,1.8330985655296772
0.7457001209259033,1.249924693860861,0.1570697804516352,,,0.7457,-190.0,-189.7255940977512,1.9,1.841864694904017
0.7458000183105469,1.2525846612577891,0.1711509301606259,,,0.7458,-190.0,-189.84340228906728,1.9,1.8508607032641893
0.7459001541137695,1.2466473147553259,0.17752975659077128,,,0.7459,-190.0,-189.73392745370924,1.9,1.8569798782613092
0.7460000514984131,1.235077910777834,0.17521301539878484,,,0.746,-190.0,-189.52054560971465,1.9,1.8525156415381598
0.7461001873016357,1.2302169527859426,0.15418870792580355,,,0.7461,-190.0,-189.18543962423766,1.9,1.8363828369821487
0.7462000846862793,1.2322992264451103,0.1326252167027923,,,0.7462,-190.0,-188.9670940576964,1.9,1.8258829369086507
0.7462999820709229,1.2389516426233473,0.12765354249346877,,,0.7463,-190.0,-189.03599115239655,1.9,1.825096443059586
0.7464001178741455,1.2458772344503521,0.1381746873829592,,,0.7464,-190.0,-189.2582876572533,1.9,1.8316908299573327
0.7465000152587891,1.2501881775608754,0.1534000147580684,,,0.7465,-190.0,-189.47613379462058,1.9,1.8392894633105514
0.7466001510620117,1.2490225565569262,0.16478076027899466,,,0.7466,-190.0,-189.54438427231537,1.9,1.8448747277050188
0.7467000484466553,1.245053334649043,0.16831018046327684,,,0.7467,-190.0,-189.48780686255242,1.9,1.8474064303599405
0.7468001842498779,1.2365982313739399,0.1528061100356044,,,0.7468,-190.0,-189.10207825405288,1.9,1.8396506570109947
0.7469000816345215,1.2352362104826113,0.1314644208195444,,,0.7469,-190.0,-188.77380980537586,1.9,1.8267426606900652
0.746999979019165,1.2356954717943047,0.12318603557660252,,,0.7470000000000001,-190.0,-188.65564776204656,1.9,1.819782573278159
0.7471001148223877,1.2354437770648428,0.12772339850820147,,,0.7471000000000001,-190.0,-188.6995211431908,1.9,1.823338819507928
0.7472000122070312,1.2337176738183249,0.14036483001853362,,,0.7472000000000001,-190.0,-188.84979670433785,1.9,1.82855409395556
0.7473001480102539,1.2372869968319609,0.15008456933974962,,,0.7473000000000001,-190.0,-189.00362905101292,1.9,1.8342114195030488
0.7474000453948975,1.2392173392195078,0.15491618992918474,,,0.7474000000000001,-190.0,-189.08716180961812,1.9,1.833853882395043
0.7475001811981201,1.2374872247361164,0.1485085420269381,,,0.7475,-190.0,-188.96011486775248,1.9,1.8327506037798642
0.7476000785827637,1.2364919253273072,0.13093711313892328,,,0.7476,-190.0,-188.63434470441518,1.9,1.8245642785296314
0.7476999759674072,1.2392276572480754,0.11940609996188697,,,0.7477,-190.0,-188.51625310553908,1.9,1.8199893534449927
0.7478001117706299,1.240392684162857,0.11945192250718227,,,0.7478,-190.0,-188.5551934720302,1.9,1.8200160447131202
0.7479000091552734,1.2363988231150107,0.12926395447984562,,,0.7479,-190.0,-188.67854015339924,1.9,1.8248298989420182
0.7480001449584961,1.2374778621027356,0.14187544532005394,,,0.748,-190.0,-188.82714758056116,1.9,1.8332807638777777
0.7481000423431396,1.2346367255225215,0.1510616301155469,,,0.7481,-190.0,-188.87491847761686,1.9,1.8364406662585848
0.7482001781463623,1.2330208294620773,0.15575563847355073,,,0.7482,-190.0,-188.86407589444175,1.9,1.8387874565056745
0.7483000755310059,1.2305207124295205,0.14851544866567631,,,0.7483,-190.0,-188.75565760572673,1.9,1.8374337432046899
0.7483999729156494,1.2343895890574739,0.1298600784592865,,,0.7484,-190.0,-188.49363634652906,1.9,1.8259669730933883
0.7485001087188721,1.2355261076811788,0.11757372729600199,,,0.7484999999999999,-190.0,-188.37275517242284,1.9,1.8198509266215377
0.7486000061035156,1.2376802646281164,0.11730867724450966,,,0.7486,-190.0,-188.4157926313033,1.9,1.8203250298947886
0.7487001419067383,1.238810064328356,0.12804389316668166,,,0.7487,-190.0,-188.62810698218524,1.9,1.8262034109174456
0.7488000392913818,1.2406254862272288,0.1403216176178994,,,0.7488,-190.0,-188.76798136059872,1.9,1.8341986294653083
0.7489001750946045,1.2422416485343064,0.15054529894155005,,,0.7489,-190.0,-188.9223077847289,1.9,1.8397558249349963
0.749000072479248,1.2379193366907462,0.15668709050794385,,,0.749,-190.0,-188.87367625772646,1.9,1.843642120259817
0.7491002082824707,1.2334245513575637,0.14991695338231006,,,0.7491000000000001,-190.0,-188.73531539697643,1.9,1.840027538845184
0.7492001056671143,1.2339761608245534,0.12986383177778052,,,0.7492000000000001,-190.0,-188.43359755106857,1.9,1.82739251558949
0.7493000030517578,1.237696114993671,0.11727444746453719,,,0.7493000000000001,-190.0,-188.32864371411978,1.9,1.8215630666640892
0.7494001388549805,1.2394139122223955,0.1183100848807309,,,0.7494000000000001,-190.0,-188.40539895984955,1.9,1.8233921463635903
0.749500036239624,1.2387007421692988,0.12946663624335059,,,0.7495,-190.0,-188.52061097308473,1.9,1.8299788582932983
0.7496001720428467,1.2387190132427834,0.14269683240164682,,,0.7496,-190.0,-188.62171765086748,1.9,1.8368336800250389
0.7497000694274902,1.2395449613565221,0.1518437677180302,,,0.7497,-190.0,-188.72555487990542,1.9,1.8409167175944128
0.7498002052307129,1.2350563954566705,0.15260403386199356,,,0.7498,-190.0,-188.66847300759005,1.9,1.8423435825255148
0.7499001026153564,1.2335080922047648,0.13394586051990465,,,0.7499,-190.0,-188.32390299609017,1.9,1.8342506124511828
0.75,1.2339174713588918,0.11735309471508375,,,0.75,-190.0,-188.13101495188792,1.9,1.8219570596664314
0.7501001358032227,1.2392794247915109,0.11351257707794052,,,0.7501,-190.0,-188.19123206151372,1.9,1.8197380250161477
0.7502000331878662,1.2391775829697917,0.12086610525647017,,,0.7502,-190.0,-188.30836163485276,1.9,1.8239129478154812
0.7503001689910889,1.2413484723737922,0.1347102714676458,,,0.7503,-190.0,-188.4961107005131,1.9,1.830204929018247
0.7504000663757324,1.241614412179543,0.1481842855659252,,,0.7504,-190.0,-188.6140619553643,1.9,1.8372155271563584
0.7505002021789551,1.242228550772092,0.15735212863910422,,,0.7505,-190.0,-188.7130198677088,1.9,1.8410604352804194
0.7506000995635986,1.2341278169741763,0.1521904661734973,,,0.7506,-190.0,-188.5201639328494,1.9,1.8373083986709928
0.7506999969482422,1.2307790956736364,0.1295120223431841,,,0.7507,-190.0,-188.11451891898062,1.9,1.8260233249838531
0.7508001327514648,1.2289354444925045,0.11228555726109288,,,0.7508,-190.0,-187.8121598852926,1.9,1.8170274824387505
0.7509000301361084,1.2272522953159108,0.10873147696557012,,,0.7509,-190.0,-187.8066895418323,1.9,1.8155646008619546
0.751000165939331,1.228855895910989,0.11665078626321888,,,0.751,-190.0,-187.9659650554507,1.9,1.8181838252187383
0.7511000633239746,1.2290533464029882,0.13200076334272037,,,0.7511000000000001,-190.0,-188.18090183987997,1.9,1.8260989313654261
0.7512001991271973,1.2334928750553003,0.14791829229100079,,,0.7512000000000001,-190.0,-188.48318024180097,1.9,1.8337122379361406
0.7513000965118408,1.230028190300985,0.15158566619528802,,,0.7513000000000001,-190.0,-188.46104399704734,1.9,1.8356592755080041
0.7513999938964844,1.2298267639678373,0.1408148668420827,,,0.7514000000000001,-190.0,-188.3036556706467,1.9,1.8317087546413608
0.751500129699707,1.2330584066154324,0.12203765287700434,,,0.7515000000000001,-190.0,-188.0441601872055,1.9,1.821030463789422
0.7516000270843506,1.2311776471140294,0.11143711838006826,,,0.7516,-190.0,-187.88764160306576,1.9,1.814723437271109
0.7517001628875732,1.2311036835464848,0.1156072863712661,,,0.7517,-190.0,-187.99654279079311,1.9,1.815399916488929
0.7518000602722168,1.2311878951475979,0.12751197347213836,,,0.7518,-190.0,-188.14732361618238,1.9,1.8210780533640538
0.7519001960754395,1.2325369304651275,0.14108327626526718,,,0.7519,-190.0,-188.40354002187507,1.9,1.8285252662538343
0.752000093460083,1.2404493177614508,0.15155507427177292,,,0.752,-190.0,-188.61129120624017,1.9,1.8364691425389594
0.7520999908447266,1.2450994152891923,0.15879334517211235,,,0.7521,-190.0,-188.78850161959267,1.9,1.842411330029777
0.7522001266479492,1.2443208989222299,0.15734854179225077,,,0.7522,-190.0,-188.84462120689733,1.9,1.8376086637904443
0.7523000240325928,1.2444997811460472,0.1399566305183711,,,0.7523,-190.0,-188.6773165806615,1.9,1.8279046116211723
0.7524001598358154,1.2443716967505718,0.12762727162815113,,,0.7524,-190.0,-188.4987410025385,1.9,1.8240347869748552
0.752500057220459,1.2392138559592378,0.1283015721743682,,,0.7525,-190.0,-188.420513026435,1.9,1.8238104899665883
0.7526001930236816,1.2332741120094224,0.1401431664658799,,,0.7526,-190.0,-188.45985473256243,1.9,1.828841718582627
0.7527000904083252,1.2323711350607605,0.1543504008680508,,,0.7527,-190.0,-188.62487771552446,1.9,1.8380020044087473
0.7527999877929688,1.23252362324826,0.16633073405228532,,,0.7528,-190.0,-188.6849074073456,1.9,1.8428698573317308
0.7529001235961914,1.2249559451117091,0.1672060009872849,,,0.7529,-190.0,-188.6254373346882,1.9,1.843952101914901
0.753000020980835,1.2213597482683554,0.14787641702933182,,,0.753,-190.0,-188.3196718215948,1.9,1.8356822305443607
0.7531001567840576,1.224366353906107,0.12830120180981505,,,0.7531000000000001,-190.0,-188.1217685220697,1.9,1.8235831827042992
0.7532000541687012,1.2240242017416887,0.12033457989989724,,,0.7532000000000001,-190.0,-188.1122912633865,1.9,1.8175980344547567
0.7533001899719238,1.227809482276595,0.12352500377406399,,,0.7533000000000001,-190.0,-188.25850842998275,1.9,1.8201571428654344
0.7534000873565674,1.2369488276866132,0.13745906653431128,,,0.7534000000000001,-190.0,-188.62405987937163,1.9,1.828323720787924
0.7534999847412109,1.2456047882306842,0.1524894706940041,,,0.7535000000000001,-190.0,-188.93006415867026,1.9,1.837707404463246
0.7536001205444336,1.2573282606634657,0.16531331993601991,,,0.7536,-190.0,-189.243498630544,1.9,1.848230278118424
0.7537000179290771,1.2526359123682258,0.17501359233601324,,,0.7537,-190.0,-189.29112555399203,1.9,1.8538296039169864
0.7538001537322998,1.2416269416600512,0.17196633003099265,,,0.7538,-190.0,-189.09939312634722,1.9,1.8457786197319148
0.7539000511169434,1.2334233316515701,0.15307848010234193,,,0.7539,-190.0,-188.6512787559867,1.9,1.8335432682298414
0.754000186920166,1.2263347498709425,0.13826704549852417,,,0.754,-190.0,-188.2873497832366,1.9,1.8263169976699005
0.7541000843048096,1.2172563728495154,0.1366032147582841,,,0.7541,-190.0,-188.09458209972138,1.9,1.8244257472601646
0.7541999816894531,1.215988336136254,0.14351608562682733,,,0.7542,-190.0,-188.1144777936109,1.9,1.8282494140389023
0.7543001174926758,1.2188714399875467,0.15081443228346333,,,0.7543,-190.0,-188.26427128950507,1.9,1.8287273837512463
0.7544000148773193,1.2221700712024361,0.14234132931233104,,,0.7544,-190.0,-188.24685169615188,1.9,1.8237043290750177
0.754500150680542,1.2331136461903642,0.12689441740759888,,,0.7545,-190.0,-188.17532418466863,1.9,1.824803466306042
0.7546000480651855,1.2411436933491307,0.11722503665172891,,,0.7546,-190.0,-188.14649270441322,1.9,1.8215386607506834
0.7547001838684082,1.2418658464392975,0.11791698027376216,,,0.7547,-190.0,-188.22816648303564,1.9,1.8186512308202643
0.7548000812530518,1.2401266235124884,0.1262690211752807,,,0.7548,-190.0,-188.34681690070934,1.9,1.8188660396917085
0.7548999786376953,1.2372849987526304,0.13958950626989733,,,0.7549,-190.0,-188.48565466850894,1.9,1.8257650141163404
0.755000114440918,1.2351016244929771,0.1540847293859089,,,0.755,-190.0,-188.6238652840482,1.9,1.8346488863687078
0.7551000118255615,1.2352662727369985,0.16766496201623912,,,0.7551000000000001,-190.0,-188.7465441895287,1.9,1.8412895779615877
0.7552001476287842,1.2359496209418959,0.17573220716862756,,,0.7552000000000001,-190.0,-188.8577779246623,1.9,1.8441487731431898
0.7553000450134277,1.2315013980566205,0.16304050049391938,,,0.7553000000000001,-190.0,-188.6087082931252,1.9,1.8388536092428929
0.7554001808166504,1.2304836986457615,0.14033435112856107,,,0.7554000000000001,-190.0,-188.28804604540767,1.9,1.8257741817969946
0.755500078201294,1.2344332895925432,0.12612757080739534,,,0.7555000000000001,-190.0,-188.1832414002492,1.9,1.8178479374038818
0.7555999755859375,1.2346536323516266,0.1253785269577974,,,0.7556,-190.0,-188.21519039279642,1.9,1.818312754238062
0.7557001113891602,1.2339894136101979,0.13337474413242514,,,0.7557,-190.0,-188.3073775397364,1.9,1.82254651120693
0.7558000087738037,1.232978259206947,0.14425952405856962,,,0.7558,-190.0,-188.3906143690786,1.9,1.8281193713577104
0.7559001445770264,1.2370829475685916,0.15483733082394618,,,0.7559,-190.0,-188.58079318854868,1.9,1.8345191500781073
0.7560000419616699,1.2345798266754087,0.1606849679032233,,,0.756,-190.0,-188.63017364040445,1.9,1.8384878754449523
0.7561001777648926,1.2331508648541427,0.14897218256632477,,,0.7561,-190.0,-188.420553145843,1.9,1.8317614277042973
0.7562000751495361,1.2348614648376188,0.13406983088367702,,,0.7562,-190.0,-188.24211045411806,1.9,1.8222080358255996
0.7562999725341797,1.2360406689104644,0.128434028692861,,,0.7563,-190.0,-188.23440794133546,1.9,1.818456925161915
0.7564001083374023,1.23572059876035,0.13146321657617388,,,0.7564,-190.0,-188.27112724750592,1.9,1.821266890307697
0.7565000057220459,1.2353693204562965,0.14171942016099554,,,0.7565,-190.0,-188.41720809829422,1.9,1.8273754639268545
0.7566001415252686,1.2348411079554638,0.1535137789981389,,,0.7566,-190.0,-188.55634839269769,1.9,1.8319422425323202
0.7567000389099121,1.2328186313021405,0.1593577832843014,,,0.7567,-190.0,-188.59468337131167,1.9,1.833311393405298
0.7568001747131348,1.2305842042870436,0.15209888390624354,,,0.7568,-190.0,-188.43443751939714,1.9,1.832137147624402
0.7569000720977783,1.2295592715844397,0.13329746505077741,,,0.7569,-190.0,-188.17034568317308,1.9,1.8222136235128212
0.757000207901001,1.2329065990973698,0.1205786786967919,,,0.757,-190.0,-188.076733249264,1.9,1.8180239659717423
0.7571001052856445,1.2349248688122028,0.11982698472803177,,,0.7571000000000001,-190.0,-188.16586519228716,1.9,1.8179050674759414
0.7572000026702881,1.2351911074667652,0.12795998214865828,,,0.7572000000000001,-190.0,-188.284177674363,1.9,1.8217471135050156
0.7573001384735107,1.2374083508376563,0.1428792220468204,,,0.7573000000000001,-190.0,-188.5284615065021,1.9,1.8297586879304215
0.7574000358581543,1.2386214513796836,0.15665082324041074,,,0.7574000000000001,-190.0,-188.70088554221303,1.9,1.8361554432309688
0.757500171661377,1.2351324839084816,0.16378453916563954,,,0.7575000000000001,-190.0,-188.7230054822829,1.9,1.839342838494625
0.7576000690460205,1.2320186734847185,0.15152830148924534,,,0.7576,-190.0,-188.5175248148682,1.9,1.8359951620733854
0.7577002048492432,1.2300298976832758,0.13104392443137808,,,0.7577,-190.0,-188.16423485225275,1.9,1.8241469971953872
0.7578001022338867,1.230400300096738,0.11926367274980673,,,0.7578,-190.0,-188.03366677563073,1.9,1.819078018050796
0.7578999996185303,1.2286864714644519,0.11848473794797942,,,0.7579,-190.0,-188.11220449268117,1.9,1.8185915412594544
0.7580001354217529,1.2319362360255952,0.12844854716645168,,,0.758,-190.0,-188.3499183062243,1.9,1.8237353591116534
0.7581000328063965,1.2344738042345278,0.14223484735845282,,,0.7581,-190.0,-188.56609003279473,1.9,1.8313290454873394
0.7582001686096191,1.2365278628355787,0.15627482966751516,,,0.7582,-190.0,-188.78869137548247,1.9,1.8386798211680544
0.7583000659942627,1.235044085776338,0.16315372075511161,,,0.7583,-190.0,-188.87183119902096,1.9,1.8429848765392414
0.7584002017974854,1.2317314231405954,0.1486700533356237,,,0.7584,-190.0,-188.59106386711778,1.9,1.8376732288062039
0.7585000991821289,1.2310919596841268,0.13052970650209703,,,0.7585,-190.0,-188.37757502118532,1.9,1.8261102070717903
0.7585999965667725,1.2317379031171862,0.1219868987355901,,,0.7586,-190.0,-188.33279253937303,1.9,1.8219977033229289
0.7587001323699951,1.2364495036391931,0.12495518661960342,,,0.7587,-190.0,-188.5386553682417,1.9,1.8242890505177314
0.7588000297546387,1.23550520688153,0.13545196023878575,,,0.7588,-190.0,-188.7329016118921,1.9,1.829040026883589
0.7589001655578613,1.2383556056509588,0.14997997707525534,,,0.7589,-190.0,-188.98800112397518,1.9,1.8377000036110276
0.7590000629425049,1.245766102540599,0.16305269111566656,,,0.759,-190.0,-189.21686177273176,1.9,1.8478594591894717
0.7591001987457275,1.2408098960737552,0.17348715514993732,,,0.7591000000000001,-190.0,-189.29807131598994,1.9,1.855318287199107
0.7592000961303711,1.2345760201570268,0.16622404043289665,,,0.7592000000000001,-190.0,-189.14287127220516,1.9,1.8458942672809981
0.7592999935150146,1.232550533503731,0.14495709684846803,,,0.7593000000000001,-190.0,-188.82539938740112,1.9,1.8314425318050116
0.7594001293182373,1.230785189569383,0.13050036578263727,,,0.7594000000000001,-190.0,-188.6642583492045,1.9,1.8238916034426944
0.7595000267028809,1.23356536927198,0.12852863208833717,,,0.7595000000000001,-190.0,-188.73690620992588,1.9,1.8253359821258064
0.7596001625061035,1.2362364175266856,0.13808801816627367,,,0.7596,-190.0,-188.95042022208517,1.9,1.8293021039072286
0.7597000598907471,1.2434157833248196,0.15106294865012515,,,0.7597,-190.0,-189.17242155028973,1.9,1.836126799499634
0.7598001956939697,1.245732182697204,0.16552389959789998,,,0.7598,-190.0,-189.41166371423984,1.9,1.846185542178642
0.7599000930786133,1.2432674133895276,0.1723811952731471,,,0.7599,-190.0,-189.4745998283986,1.9,1.8489441699485407
0.7599999904632568,1.2368138714110408,0.15759325161106677,,,0.76,-190.0,-189.22692867431994,1.9,1.8388939454385322
0.7601001262664795,1.2317912332561807,0.1378281559059971,,,0.7601,-190.0,-188.9454799307279,1.9,1.8276533206864025
0.760200023651123,1.230991835008479,0.1291131784583316,,,0.7602,-190.0,-188.8669335536256,1.9,1.8232125595643842
0.7603001594543457,1.2311625143963987,0.13295236673251537,,,0.7603,-190.0,-188.97583587882494,1.9,1.824562494047989
0.7604000568389893,1.237868638128934,0.1443690743064722,,,0.7604,-190.0,-189.26692168679315,1.9,1.8310397135369159
0.7605001926422119,1.2438070265501957,0.15735606891482318,,,0.7605,-190.0,-189.5574061941749,1.9,1.8386007213628963
0.7606000900268555,1.2516999319148443,0.16884494292921215,,,0.7605999999999999,-190.0,-189.75465382030472,1.9,1.847391632463784
0.760699987411499,1.2473656747309743,0.1739108220210156,,,0.7607,-190.0,-189.81972264512416,1.9,1.8478523979972392
0.7608001232147217,1.2422520035787354,0.15805200091450006,,,0.7608,-190.0,-189.53756248103764,1.9,1.8373121117407907
0.7609000205993652,1.2373605956144802,0.13870939143940728,,,0.7609,-190.0,-189.25112382035422,1.9,1.8263642881807305
0.7610001564025879,1.2337943657410628,0.13034902343101484,,,0.761,-190.0,-189.08637552347963,1.9,1.8219255899617406
0.7611000537872314,1.2333193296466396,0.1359620864210351,,,0.7611,-190.0,-189.1702908381215,1.9,1.824563153989071
0.7612001895904541,1.2322337174340834,0.14958217801795637,,,0.7612000000000001,-190.0,-189.2732509931992,1.9,1.8310548552490284
0.7613000869750977,1.2338296542051672,0.1620045773389347,,,0.7613000000000001,-190.0,-189.4608369262324,1.9,1.8352600279334343
0.7613999843597412,1.2352254803050977,0.16331624457279775,,,0.7614000000000001,-190.0,-189.5256974117971,1.9,1.83620553416825
0.7615001201629639,1.2387162915738177,0.14691044314786297,,,0.7615000000000001,-190.0,-189.38690295247764,1.9,1.8316488731857026
0.7616000175476074,1.2440153818229656,0.1305212182724856,,,0.7616,-190.0,-189.27836823724687,1.9,1.8235844210549645
0.7617001533508301,1.2463827729111188,0.1263106212980849,,,0.7617,-190.0,-189.33905598689506,1.9,1.8216430142899425
0.7618000507354736,1.245701159058893,0.13220828119639091,,,0.7618,-190.0,-189.43713390964643,1.9,1.8243952926109133
0.7619001865386963,1.2422486795084082,0.145727658254852,,,0.7619,-190.0,-189.59415672178218,1.9,1.830783812782821
0.7620000839233398,1.2410875605117506,0.1609290796401652,,,0.762,-190.0,-189.76530402248096,1.9,1.838473666634821
0.7620999813079834,1.2450040553415915,0.17282156639815802,,,0.7621,-190.0,-189.91170718021104,1.9,1.846389892159738
0.762200117111206,1.2371067851150725,0.17989625389103184,,,0.7622,-190.0,-189.8457808296428,1.9,1.8514977077228016
0.7623000144958496,1.2313936681160507,0.17141262633429633,,,0.7623,-190.0,-189.70399500380137,1.9,1.8432774901229907
0.7624001502990723,1.2299886591032971,0.1489513215831028,,,0.7624,-190.0,-189.4713820413836,1.9,1.8302687561439148
0.7625000476837158,1.2323021926478812,0.13396435910325452,,,0.7625,-190.0,-189.28339675206908,1.9,1.8227607739734841
0.7626001834869385,1.232300150934554,0.13334422009353442,,,0.7626,-190.0,-189.22847530207574,1.9,1.8236343476472816
0.762700080871582,1.2315710009023695,0.14449798548979725,,,0.7627,-190.0,-189.3570293514774,1.9,1.830175444957452
0.7627999782562256,1.233392154604833,0.15648758806109853,,,0.7628,-190.0,-189.49791608551303,1.9,1.8356900624501502
0.7629001140594482,1.23643921451199,0.16287933161645116,,,0.7629,-190.0,-189.67144309574226,1.9,1.8389427144407
0.7630000114440918,1.236539379465298,0.1560682604817418,,,0.763,-190.0,-189.6512915167319,1.9,1.8366481943330475
0.7631001472473145,1.2400039080358753,0.13766617980369467,,,0.7631,-190.0,-189.4355764190143,1.9,1.8287028494815438
0.763200044631958,1.2420135049029049,0.1271041765703884,,,0.7632000000000001,-190.0,-189.35530976855654,1.9,1.8225129282458943
0.7633001804351807,1.2430915547380814,0.1301137444826346,,,0.7633000000000001,-190.0,-189.41205904400402,1.9,1.8248801544933646
0.7634000778198242,1.2377908674146143,0.1391472748842408,,,0.7634000000000001,-190.0,-189.45779480072184,1.9,1.830245420338411
0.7634999752044678,1.2350359959692294,0.14883071046567176,,,0.7635000000000001,-190.0,-189.4914087645494,1.9,1.8346289692416953
0.7636001110076904,1.233217717317996,0.15822823337669592,,,0.7636000000000001,-190.0,-189.54447340551957,1.9,1.8378123120848138
0.763700008392334,1.2311765467859461,0.16478486623670538,,,0.7637,-190.0,-189.57969798474312,1.9,1.8406145789264299
0.7638001441955566,1.226453321135124,0.1584524168979526,,,0.7638,-190.0,-189.46868282671466,1.9,1.8387800578006304
0.7639000415802002,1.2283476361153693,0.13862903687699327,,,0.7639,-190.0,-189.22137099810573,1.9,1.8297309890224165
0.7640001773834229,1.2342950973193536,0.1260018464313124,,,0.764,-190.0,-189.18615083486102,1.9,1.8224627057907725
0.7641000747680664,1.240428221233145,0.12555552470789594,,,0.7641,-190.0,-189.357712698097,1.9,1.8225361042663666
0.76419997215271,1.2419235883770963,0.13640414974503418,,,0.7642,-190.0,-189.5599644971513,1.9,1.8283616235552562
0.7643001079559326,1.2495806663691957,0.15190318215915358,,,0.7643,-190.0,-189.85249161783787,1.9,1.8386564087842705
0.7644000053405762,1.2485446607250235,0.16556882637244674,,,0.7644,-190.0,-189.94764279664403,1.9,1.846056537092504
0.7645001411437988,1.2434155892587628,0.17394368270079397,,,0.7645,-190.0,-189.90814352950537,1.9,1.8536599058399494
0.7646000385284424,1.2336493180533878,0.17141509765067167,,,0.7646,-190.0,-189.6986291799892,1.9,1.849403086694437
0.764700174331665,1.2273510801433207,0.15179555774818057,,,0.7647,-190.0,-189.35615503860862,1.9,1.8356899391342205
0.7648000717163086,1.2284961658543259,0.13304599574188977,,,0.7648,-190.0,-189.1431436530572,1.9,1.8267576038472029
0.7649002075195312,1.2291067445650046,0.12899025711446993,,,0.7649,-190.0,-189.1015467687627,1.9,1.82587458152248
0.7650001049041748,1.2299971628940003,0.1363242295640736,,,0.765,-190.0,-189.16270480408627,1.9,1.8300005876592778
0.7651000022888184,1.2340943084573759,0.14635015922406078,,,0.7651,-190.0,-189.3225445462765,1.9,1.8343641848532428
0.765200138092041,1.236677923014768,0.15460468365275093,,,0.7652000000000001,-190.0,-189.44790561889914,1.9,1.838015817641363
0.7653000354766846,1.2357292592349658,0.15252770820457323,,,0.7653000000000001,-190.0,-189.41378892974222,1.9,1.839090610959504
0.7654001712799072,1.23539535892644,0.13903634680203225,,,0.7654000000000001,-190.0,-189.14850076188566,1.9,1.8316441336393416
0.7655000686645508,1.2365182511978172,0.12625739412813192,,,0.7655000000000001,-190.0,-189.00787372651146,1.9,1.8242306480553325
0.7656002044677734,1.2372468038018292,0.12283906599966879,,,0.7656000000000001,-190.0,-188.98266904312237,1.9,1.8213339028222062
0.765700101852417,1.2332125384879251,0.12985359922497577,,,0.7657,-190.0,-189.05061712592465,1.9,1.8235445180105532
0.7657999992370605,1.2336918521314444,0.14054224559168343,,,0.7658,-190.0,-189.1595094361545,1.9,1.830053112059921
0.7659001350402832,1.232820634759649,0.14996221505935986,,,0.7659,-190.0,-189.2638526078399,1.9,1.8348762704689756
0.7660000324249268,1.2324367812238444,0.1553806842637234,,,0.766,-190.0,-189.34589620172605,1.9,1.8359023758352322
0.7661001682281494,1.2308303867371506,0.15005040978011003,,,0.7661,-190.0,-189.28225733368623,1.9,1.835471390808976
0.766200065612793,1.232162985665386,0.13303704135652916,,,0.7662,-190.0,-189.00369364964055,1.9,1.827143830168619
0.7663002014160156,1.2329415461850683,0.12280201232308363,,,0.7663,-190.0,-188.90054996362068,1.9,1.8218589037278776
0.7664000988006592,1.2332932516259716,0.12273636118050471,,,0.7664,-190.0,-188.96091862659935,1.9,1.8219879992160948
0.7664999961853027,1.2354010844442371,0.13139334906512995,,,0.7665,-190.0,-189.1300306434164,1.9,1.8254457901683994
0.7666001319885254,1.2387673353469284,0.1421185939655074,,,0.7666,-190.0,-189.3312816413709,1.9,1.834358662183297
0.766700029373169,1.2430069000053172,0.15353179136457742,,,0.7667,-190.0,-189.5511838724787,1.9,1.839655044077739
0.7668001651763916,1.2446938100960532,0.16431164541264595,,,0.7668,-190.0,-189.6509341356777,1.9,1.8473197008282418
0.7669000625610352,1.2383047484135927,0.16662903235923976,,,0.7669,-190.0,-189.54743560695334,1.9,1.8500457431102302
0.7670001983642578,1.2323102869215583,0.15098567471958343,,,0.767,-190.0,-189.29557885906303,1.9,1.8366255255137187
0.7671000957489014,1.231888563472688,0.1314332721176067,,,0.7671,-190.0,-189.00855761464706,1.9,1.8262012730061314
0.7671999931335449,1.2327667633233363,0.12209385775055899,,,0.7672000000000001,-190.0,-188.89605490867282,1.9,1.8230482779549864
0.7673001289367676,1.233514963305241,0.1252169017640712,,,0.7673000000000001,-190.0,-188.97641074232286,1.9,1.824317094223596
0.7674000263214111,1.2343350112186595,0.13405960415807888,,,0.7674000000000001,-190.0,-189.08107254356344,1.9,1.828968668074444
0.7675001621246338,1.2389548670352426,0.1444536453487162,,,0.7675000000000001,-190.0,-189.27268332667083,1.9,1.8338428965812468
0.7676000595092773,1.2384956312684263,0.15469377649414834,,,0.7676000000000001,-190.0,-189.36701834529998,1.9,1.836323927390195
0.7677001953125,1.2388330980610125,0.14571522978026172,,,0.7677,-190.0,-189.17963450009208,1.9,1.836743539024449
0.7678000926971436,1.2358171893882148,0.12975861258342686,,,0.7678,-190.0,-188.95085193409187,1.9,1.8270397127579292
0.7678999900817871,1.2353057662967468,0.12027261020918174,,,0.7679,-190.0,-188.8260022586382,1.9,1.8208763514115753
0.7680001258850098,1.2348765849067105,0.1215011641506388,,,0.768,-190.0,-188.83128994860348,1.9,1.8208050543286054
0.7681000232696533,1.2346357589662702,0.13062900794380705,,,0.7681,-190.0,-188.97889890745202,1.9,1.8261373617808792
0.768200159072876,1.2365657613483447,0.14031014862139574,,,0.7682,-190.0,-189.11132566952782,1.9,1.8313905816872056
0.7683000564575195,1.2380894653175192,0.1490022792221146,,,0.7683,-190.0,-189.2316149429783,1.9,1.8352367555087705
0.7684001922607422,1.236824094323104,0.15437693418542667,,,0.7684,-190.0,-189.2838829558934,1.9,1.8407445219841507
0.7685000896453857,1.2337179596004644,0.1432084523208211,,,0.7685,-190.0,-189.02104292182162,1.9,1.8346248324716885
0.7685999870300293,1.231802339831466,0.12828913389088786,,,0.7686,-190.0,-188.74938310411923,1.9,1.824072080365451
0.768700122833252,1.231800037850287,0.12305249248466683,,,0.7687,-190.0,-188.71194209078692,1.9,1.8202655331474682
0.7688000202178955,1.2331053063353008,0.1273290656208701,,,0.7688,-190.0,-188.8153819041068,1.9,1.8218294952801537
0.7689001560211182,1.2388071402101744,0.13962400936761726,,,0.7689,-190.0,-189.08491663400943,1.9,1.8270147678678361
0.7690000534057617,1.2407248686713754,0.1515460850477367,,,0.769,-190.0,-189.25716172661893,1.9,1.8342743184793222
0.7691001892089844,1.2455578600128063,0.1634885176492663,,,0.7691,-190.0,-189.4345212045607,1.9,1.8433476645678493
0.7692000865936279,1.2394704427799645,0.17059942739565503,,,0.7692000000000001,-190.0,-189.4174056875417,1.9,1.8468855744797321
0.7692999839782715,1.2305306467208121,0.15569379911066225,,,0.7693000000000001,-190.0,-189.07184236197128,1.9,1.8353482309132045
0.7694001197814941,1.2303331723582878,0.13278039155574442,,,0.7694000000000001,-190.0,-188.74274094002234,1.9,1.8224780565644352
[truncated: 3,734,815 more chars]
