# Supplementary material for: Magnetic control of tokamak plasmas through deep reinforcement learning
Source: Nature. 2022 Feb 16;602(7897):414–9. doi: 10.1038/s41586-021-04301-9 (PMC8850200; doi:10.1038/s41586-021-04301-9)
Supplement: Supplementary file 7 — Source Data Extended Data Fig. 3 [file 41586_2021_4301_MOESM7_ESM.txt]

# Line data CSV and plot json.

reconstruction_time_70599,reconstruction_elongation_70599,reconstruction_time_70600,reconstruction_elongation_70600,reconstruction_triangularity_70599,reconstruction_triangularity_70600,reconstruction_rmse_70599,reconstruction_rmse_70600,rmse_time,rmse,reconstruction_ip_error_70599,reconstruction_ip_error_70600
0.08720016479492188,1.2062166634035025,0.08720016479492188,1.2030882498628868,0.07205037705852545,0.06861255069880012,0.010620432439835934,0.01051850470325577,0.08720016479492188,0.0020022367483203854,-6.689923925063864,-5.9803125742578125
0.08730006217956543,1.2075328775631735,0.08730006217956543,1.2041179569690812,0.07246245632646854,0.06890472257672435,0.010440345432303714,0.010445730756683138,0.08730006217956543,0.002034676350707369,-6.728037275344483,-6.053167601498833
0.08740019798278809,1.2093812612406403,0.08740019798278809,1.2057087470375318,0.07324566824829253,0.06919282274007182,0.010207675022300211,0.010348127468208252,0.08740019798278809,0.0020971529379307774,-6.753278586279746,-6.103320199835929
0.08750009536743164,1.2107453945782296,0.08750009536743164,1.207628144180008,0.07401520709015953,0.06998453466866597,0.010061466792486231,0.010207272782467997,0.08750009536743164,0.002409682240991925,-6.740433447503863,-6.155658541501296
0.0875999927520752,1.2110753683165543,0.0875999927520752,1.2099974674894232,0.07424160324027415,0.07124729431091342,0.010059984656106497,0.010089823233102486,0.0875999927520752,0.0028819129921274235,-6.697825950523926,-6.208579658379429
0.08770012855529785,1.21084263353946,0.08770012855529785,1.2117673544890233,0.07410023497552101,0.07235620740234036,0.010165625249596669,0.010030324682207317,0.08770012855529785,0.0031667422532518164,-6.711309350485099,-6.171755336113361
0.0878000259399414,1.2115612910824543,0.0878000259399414,1.2121255138302156,0.07438694501333601,0.07259535724115795,0.010106339937111583,0.010075140522609724,0.0878000259399414,0.0028917312737399893,-6.6969977470076705,-6.137568676001974
0.08790016174316406,1.2123248827668267,0.08790016174316406,1.2109713397366457,0.07437771435931546,0.07208930060886719,0.010029809795059661,0.010209112206986474,0.08790016174316406,0.002568226221315468,-6.737950874978327,-6.055004515099572
0.08800005912780762,1.2132124698974929,0.08800005912780762,1.2103270721991337,0.0744346876443383,0.07160814694217692,0.009917948945685954,0.010193570035378657,0.08800005912780762,0.0024161237566152583,-6.765855032191,-6.053411700281868
0.08810019493103027,1.214242428676188,0.08810019493103027,1.211303787826423,0.07465154642144164,0.07158767452129167,0.009720913352651198,0.010091520296468778,0.08810019493103027,0.0026171239393230506,-6.753716842315189,-6.08124141216086
0.08820009231567383,1.2160134046929831,0.08820009231567383,1.2133207823864147,0.0758758731234649,0.07234006528267838,0.009585311993486445,0.009970015666713152,0.08820009231567383,0.00302590844112147,-6.714858562837588,-6.050324703578488
0.08829998970031738,1.2160729436085118,0.08829998970031738,1.2157811885945702,0.07584752977041918,0.07361631076475272,0.009663058842875173,0.009839268731996644,0.08829998970031738,0.003323237215325933,-6.707475721472933,-6.045438601876609
0.08840012550354004,1.2158375429609696,0.08840012550354004,1.2172368204533628,0.07589749139955637,0.07446302369116747,0.00976045062007689,0.00977366634895064,0.08840012550354004,0.0035073601011906476,-6.685615961651347,-5.949150745055464
0.0885000228881836,1.2161832677350919,0.0885000228881836,1.2172640260478287,0.07609285616863687,0.07450444216615282,0.00965771879337364,0.009729504984060364,0.0885000228881836,0.003533005071977392,-6.643608297513216,-5.843572466655663
0.08860015869140625,1.2176678597804502,0.08860015869140625,1.216221460899209,0.07740274115693199,0.07398249541425751,0.00941367354951486,0.009764320026724988,0.08860015869140625,0.0034942631334454947,-6.515504134872433,-5.749314071800269
0.0887000560760498,1.219501304321575,0.0887000560760498,1.2154031801886365,0.07860156419916067,0.07370998476725119,0.009068147495715473,0.009822970426529234,0.0887000560760498,0.003603181394097009,-6.395336110642965,-5.6873835198036105
0.08880019187927246,1.2214254683354295,0.08880019187927246,1.2175598977834334,0.07959454915391004,0.07490277720459892,0.008745910738091535,0.00968649856238014,0.08880019187927246,0.0038867408996048672,-6.168954995101056,-5.681035346686898
0.08890008926391602,1.2231097635371586,0.08890008926391602,1.22072961978297,0.08069673252271656,0.0764571523418684,0.008481192997401556,0.009417538289463711,0.08890008926391602,0.004101249637095779,-6.003284077897697,-5.608899105069839
0.08900022506713867,1.224134513934872,0.08900022506713867,1.2236008438511896,0.08150572711149118,0.0779578502272153,0.0082057955846629,0.009182608766807203,0.08900022506713867,0.004319449239085381,-5.8269794576274,-5.4969201406495705
0.08910012245178223,1.2232539037102144,0.08910012245178223,1.225258128706829,0.08100430026302705,0.07906455212991081,0.008176539405597354,0.008910717143102912,0.08910012245178223,0.004580321753007728,-5.696011636295327,-5.282417614371341
0.08920001983642578,1.2219318586815777,0.08920001983642578,1.2257953766620888,0.08026247821712232,0.07960826720675453,0.008167553287702614,0.00862903763696563,0.08920001983642578,0.0050606799035403365,-5.545942813781381,-5.083522287469154
0.08930015563964844,1.222456772480894,0.08930015563964844,1.2256478518948226,0.0809088843118851,0.0798225854522015,0.008018699999417282,0.00853667924336946,0.08930015563964844,0.0048049365572244125,-5.414144398678938,-4.883572572582052
0.08940005302429199,1.2244338464798938,0.08940005302429199,1.2244357473907257,0.0826964230375668,0.07942379293176538,0.007693857191631151,0.008441413136595218,0.08940005302429199,0.004247929575375558,-5.186209935694671,-4.66679449415626
0.08950018882751465,1.2268000568423794,0.08950018882751465,1.22401229685357,0.084605217691641,0.07946369239574597,0.007351275784109318,0.008207482553320744,0.08950018882751465,0.00399547168587022,-4.916889770288399,-4.5205673007283185
0.0896000862121582,1.2286962393472354,0.0896000862121582,1.226106340154247,0.086141541752612,0.08089253636110158,0.007026702905964019,0.007895048399104924,0.0896000862121582,0.004121530043193505,-4.675580415074423,-4.40748689075606
0.08970022201538086,1.2300717648990074,0.08970022201538086,1.2289397882266997,0.087337516819698,0.08264582644199667,0.006767307671837555,0.0076937284968233415,0.08970022201538086,0.00438895822116619,-4.4397190194769065,-4.29863852848619
0.08980011940002441,1.230649538411649,0.08980011940002441,1.231679852229674,0.08804612615236114,0.08447927531307259,0.006550360273902665,0.0074926632316713706,0.08980011940002441,0.004768627385136338,-4.27746156373978,-4.116466854065394
0.08990001678466797,1.2292039830699097,0.08990001678466797,1.2336066654385855,0.08738032632010644,0.08604924420640686,0.006472397006664855,0.00737710746972769,0.08990001678466797,0.005453847052823918,-4.103000552446174,-3.916358624849963
0.09000015258789062,1.2277897596665552,0.09000015258789062,1.2347296620906225,0.08662964739807733,0.08721382710129233,0.006403201478773785,0.007223630247856136,0.09000015258789062,0.005777378768137163,-3.944736350472609,-3.712310149539029
0.09010004997253418,1.2291505665420188,0.09010004997253418,1.2347697513929194,0.08792746836936366,0.08739987646634745,0.006247000849337811,0.007020851639534254,0.09010004997253418,0.005045959024533839,-3.8104512554989487,-3.527344952026586
0.09020018577575684,1.228390151857537,0.09020018577575684,1.2332250505912403,0.08959035758728538,0.08658819951533873,0.005994849568049518,0.006695714235790421,0.09020018577575684,0.004154303297074256,-3.4545732995258005,-3.3689834386270667
0.09030008316040039,1.2306060500276488,0.09030008316040039,1.2327136357318043,0.09103807962559923,0.08648549730732369,0.005771050164117734,0.006451504935153461,0.09030008316040039,0.0038455947855922366,-3.235534509210498,-3.2446890927029597
0.09040021896362305,1.2334270775387652,0.09040021896362305,1.2349025166272276,0.09347217547185259,0.08807640263227404,0.005579079983041512,0.0063315678172865325,0.09040021896362305,0.00407526223635385,-3.013276926059538,-3.165586251540779
0.0905001163482666,1.234658397885475,0.0905001163482666,1.2378941373836074,0.09461972508909966,0.09019888453746702,0.005430037525647396,0.006306204349955149,0.0905001163482666,0.004498455880629376,-2.7943584305702243,-3.018183745159826
0.09060001373291016,1.2346728669545763,0.09060001373291016,1.2340148591156492,0.0949079330867071,0.09143687215531146,0.005303977104854168,0.006339722978651731,0.09060001373291016,0.004917768661072718,-2.599438109529903,-2.796852634140523
0.09070014953613281,1.232728365282835,0.09070014953613281,1.2352103540309722,0.09406510690323476,0.09290244709886789,0.005224969281950725,0.0063656636923737474,0.09070014953613281,0.005534497859515842,-2.4188486383414127,-2.6171506078891107
0.09080004692077637,1.2316941103604413,0.09080004692077637,1.2357782774744006,0.0937591916867418,0.09378219810699558,0.005205228699300173,0.00637152424170081,0.09080004692077637,0.0055935962707752435,-2.232238635787304,-2.463305921319581
0.09090018272399902,1.2329641176958157,0.09090018272399902,1.2351189013559574,0.0952225620697664,0.09368385435617337,0.005088083781828707,0.006187253507191914,0.09090018272399902,0.0049107534614445045,-2.003279475742864,-2.278465026052989
0.09100008010864258,1.2359382284814897,0.09100008010864258,1.233595229515021,0.09754162159476534,0.09314101283083898,0.0049953137811396065,0.005885575566404156,0.09100008010864258,0.004163130102556155,-1.7860379923757281,-2.1457955554568615
0.09110021591186523,1.239218531658809,0.09110021591186523,1.2340972113217872,0.0999233060439749,0.0937921806232502,0.0049875657669743775,0.00573027733010095,0.09110021591186523,0.0037616674112110823,-1.5863678968008608,-2.0372376981670386
0.09120011329650879,1.2412494710344293,0.09120011329650879,1.236102431079562,0.10158567102766916,0.0953349808224388,0.0049704478366373005,0.0057598578680581386,0.09120011329650879,0.003937745044963228,-1.3938904693479708,-1.879739491415734
0.09130001068115234,1.2426693739877244,0.09130001068115234,1.2386336606293045,0.10265750032652235,0.09743926978390252,0.004973062855557192,0.00597270026225462,0.09130001068115234,0.0041686087713282164,-1.2443110876242862,-1.6963827498352622
0.091400146484375,1.2425933345542188,0.091400146484375,1.240331192326849,0.10297489450164321,0.09908024565831466,0.004923921807684457,0.006191458958600814,0.091400146484375,0.004510736862120733,-1.0242479052161506,-1.5053158218202298
0.09150004386901855,1.2412846086330234,0.09150004386901855,1.2413693765863183,0.1021703899359892,0.10044680497495455,0.0048422169625963836,0.00636755218030252,0.09150004386901855,0.004947175572052348,-0.9134959921403497,-1.324062429284677
0.09160017967224121,1.240110103320623,0.09160017967224121,1.241761042130048,0.10176899262969896,0.10124708316306294,0.004776623803798172,0.00646686050168291,0.09160017967224121,0.004933119894944266,-0.7365298427839588,-1.1617787508574546
0.09170007705688477,1.241735364324495,0.09170007705688477,1.2407760785108952,0.10283268423727654,0.10110089449075108,0.004860176645287767,0.0063203658156020665,0.09170007705688477,0.0041517369370165135,-0.5272689440434333,-0.9970282549674739
0.09180021286010742,1.2451227297923444,0.09180021286010742,1.2407204621165921,0.104712984752318,0.10136185631882617,0.005095302865779883,0.006066020053211676,0.09180021286010742,0.0033209733520022707,-0.38279484827336274,-0.887977231773868
0.09190011024475098,1.247829277171609,0.09190011024475098,1.2415687191704674,0.10630740193417859,0.10155101040750483,0.0053000125718724415,0.005929168949431247,0.09190011024475098,0.003075449445779477,-0.2174510797316325,-0.7637887114567565
0.09200000762939453,1.2499551893960068,0.09200000762939453,1.243378674945209,0.10777819310597889,0.10208593209175343,0.005446710524653497,0.006005672291867375,0.09200000762939453,0.003204746834127771,-0.10108091810563928,-0.6505303967825603
0.09210014343261719,1.2512497328645087,0.09210014343261719,1.2458695850627142,0.10890175097042923,0.10347343469095394,0.00554998491706496,0.006306750618024552,0.09210014343261719,0.003480751293487839,0.023461847709928405,-0.5203656405224174
0.09220004081726074,1.2513855846460633,0.09220004081726074,1.2479025065475462,0.10925069836969412,0.10506063073803795,0.005562314139185799,0.006664615757128581,0.09220004081726074,0.0037815974572087616,0.1250669457312615,-0.42880405017896556
0.0923001766204834,1.249995517525922,0.0923001766204834,1.2491274837278121,0.10881575694116682,0.10647810514515209,0.0054448147169307735,0.0069246031542265,0.0923001766204834,0.004231526419170033,0.28639597731866523,-0.2580048451533075
0.09240007400512695,1.2497121087304977,0.09240007400512695,1.2496916696298142,0.10866466188521151,0.1074406263666848,0.005444316710943592,0.007139676533936712,0.09240007400512695,0.004091690341423195,0.38303073040323216,-0.114732121385372
0.09250020980834961,1.2514896269021083,0.09250020980834961,1.249669079852538,0.10966320867756557,0.10763815468327631,0.005675066029803755,0.007025059575629599,0.09250020980834961,0.0032956349283129894,0.5151778559023514,-0.039365250102622665
0.09260010719299316,1.2539207416950304,0.09260010719299316,1.248928013743461,0.1111962732418157,0.10672075976495005,0.005979047668934321,0.006650861315231946,0.09260010719299316,0.002666935187475772,0.5987522481799824,0.06035984377327259
0.09270000457763672,1.2566285767938943,0.09270000457763672,1.249292547420134,0.11277814743720435,0.1061396766547273,0.0062751161593895015,0.006379182995292751,0.09270000457763672,0.002534733284439257,0.6886689899245976,0.12894110232908862
0.09280014038085938,1.2583956287336167,0.09280014038085938,1.2510274962871997,0.11431914223623688,0.10680811527683153,0.006463037561065982,0.006486238482260823,0.09280014038085938,0.002747378896326872,0.7876906106156238,0.2119876538568351
0.09290003776550293,1.259711528552666,0.09290003776550293,1.2531234216540466,0.11546751928079485,0.10833536508022182,0.006582255528321347,0.006864712765097775,0.09290003776550293,0.0029557774854283773,0.8867025136433367,0.308812072474364
0.09300017356872559,1.259675880431498,0.09300017356872559,1.2545609145377097,0.11582141921985825,0.10975258337645327,0.00657292026734561,0.00719115210235655,0.09300017356872559,0.0030958928836989958,1.0069516454539262,0.41714205027878054
0.09310007095336914,1.258087843348414,0.09310007095336914,1.2552271354806979,0.11475188465888489,0.11068574494961422,0.006368500410250031,0.007312067581219212,0.09310007095336914,0.0034093358156357355,1.1150161419170326,0.5711416808485228
0.0932002067565918,1.263024760614157,0.0932002067565918,1.2556000236799738,0.11557197041007057,0.11130695125227572,0.006318842486605263,0.007435214943410185,0.0932002067565918,0.003190861419447403,1.0792480803712678,0.6504791334435868
0.09330010414123535,1.2606728616371343,0.09330010414123535,1.255410538696622,0.10904618870554497,0.11094340583774115,0.006561406240362178,0.007183308877460266,0.09330010414123535,0.0025959866327225573,1.102912631260202,0.6985904689925665
0.0934000015258789,1.2609798936909262,0.0934000015258789,1.2551402109519973,0.11664487272247656,0.10996629615822077,0.006846539234400942,0.006784996714248525,0.0934000015258789,0.002368003360059792,1.3369085383653292,0.7761893482646847
0.09350013732910156,1.2631114282367457,0.09350013732910156,1.256122091140473,0.11857481708658887,0.10983097573585125,0.007101134429616922,0.0066606542464347305,0.09350013732910156,0.002432797428879493,1.4155990183379326,0.8309187300108897
0.09360003471374512,1.2647997594891922,0.09360003471374512,1.257590179545968,0.12017220823364064,0.11067288097856046,0.0072345691890998215,0.006767829711372542,0.09360003471374512,0.0026869980096595196,1.4998216604686168,0.8899240230221476
0.09370017051696777,1.2657871763956583,0.09370017051696777,1.259032538077489,0.12143841290820637,0.11179749198208049,0.007355904007376057,0.007100536331162423,0.09370017051696777,0.0028600126615602336,1.6021594119854854,0.9406188650367548
0.09380006790161133,1.2653370206322816,0.09380006790161133,1.2603444928607719,0.12125092927995501,0.11312759975351222,0.007246466753975475,0.007389571572541386,0.09380006790161133,0.0030775739103788887,1.6559173361355206,1.022135366337141
0.09390020370483398,1.2639603759697622,0.09390020370483398,1.2609624981474388,0.11977384719735913,0.11405030777365434,0.006999448845214442,0.007613358109500418,0.09390020370483398,0.0032032718249523965,1.7661442803186365,1.1196842449321702
0.09400010108947754,1.263262110032668,0.09400010108947754,1.2606886094947933,0.11871135152227422,0.11450135082240462,0.006895082982802647,0.0076133780547310735,0.09400010108947754,0.0030808284330750184,1.8534012125234003,1.2723708199827233
0.0940999984741211,1.2643403649029323,0.0940999984741211,1.2595846132189696,0.11918662687138856,0.11382623834148511,0.007047061675542176,0.0073397223075497954,0.0940999984741211,0.0027682058094483483,1.8784866433316492,1.3711031675715348
0.09420013427734375,1.2660500465491586,0.09420013427734375,1.2592518926453133,0.12051190888845219,0.11269871116821241,0.0072011452336991,0.006935472804338083,0.09420013427734375,0.0026553146657486,1.926781847877166,1.3741640035645395
0.0943000316619873,1.2680641538164792,0.0943000316619873,1.2596406367317092,0.12212812854078336,0.11194440871147868,0.0073369877831412165,0.006708728537100921,0.0943000316619873,0.0027161949791556115,1.9656025556876267,1.3348896116544493
0.09440016746520996,1.2696890300189456,0.09440016746520996,1.2608482522569877,0.12358864117789856,0.11252543826498107,0.0075112999178556655,0.006736945717907002,0.09440016746520996,0.0028792637265888273,2.0231257047172986,1.3240604927528474
0.09450006484985352,1.270004411149464,0.09450006484985352,1.2625096327826224,0.12399692424937583,0.11379790736157877,0.007441366197488629,0.007100765033000106,0.09450006484985352,0.0030763216168795994,2.0934427511919056,1.3633964260763605
0.09460020065307617,1.2691740903906,0.09460020065307617,1.264311864188378,0.12337122364193127,0.11533017858460737,0.007253168546100118,0.00744160106332406,0.09460020065307617,0.0032966654927838925,2.1689551391056447,1.4056074577898834
0.09470009803771973,1.2678576017411742,0.09470009803771973,1.2649386837249539,0.12181076784084692,0.11619680966009249,0.007012999924675927,0.00769609010239922,0.09470009803771973,0.003283045814232166,2.271451188093517,1.4704598921331926
0.09479999542236328,1.2676821822335491,0.09479999542236328,1.263684339652744,0.12085656065030743,0.11572432978890967,0.006923909677589909,0.0074491608225101735,0.09479999542236328,0.003139347627496941,2.228439447208744,1.6135072552082128
0.09490013122558594,1.2689540308482716,0.09490013122558594,1.26262464514632,0.12146218914737111,0.11443250094750186,0.007077884962189444,0.00706187734582525,0.09490013122558594,0.0029182881813327828,2.2220560666817475,1.6130411888025118
0.09500002861022949,1.2706387602012479,0.09500002861022949,1.2625739425933535,0.12270269244191646,0.11346188390193565,0.007180442151117572,0.006676542352094624,0.09500002861022949,0.002945873628449801,2.266830128754809,1.6112750298319152
0.09510016441345215,1.2726665206461636,0.09510016441345215,1.2633872261193606,0.12414959568455453,0.113235377720247,0.0073174282453047496,0.006564005317041785,0.09510016441345215,0.0030396326079610452,2.2727016697725047,1.5418090713150159
0.0952000617980957,1.273969232697268,0.0952000617980957,1.2648456793475917,0.1252110849283775,0.11406525081943847,0.00736460849869476,0.006779049190176127,0.0952000617980957,0.0032156550376689474,2.2765757121557546,1.5217819613842294
0.09530019760131836,1.2739500229201424,0.09530019760131836,1.2660369120428792,0.1251556041683935,0.11504466327154066,0.007224274199630039,0.00703198474744572,0.09530019760131836,0.0032306432173748634,2.3318985746290126,1.5453063685188244
0.09540009498596191,1.2722657898994345,0.09540009498596191,1.266439175368609,0.1234379567435275,0.11555048460773573,0.006872163410062399,0.007135608286791197,0.09540009498596191,0.0033010355921496808,2.4581808260211546,1.6264423879417882
0.09549999237060547,1.2715540753918877,0.09549999237060547,1.2658715355138541,0.12207107270378081,0.11521648498409139,0.006708010794741432,0.006941478854888799,0.09549999237060547,0.0033209302084113556,2.4682202217847515,1.6788635123032436
0.09560012817382812,1.2722287094854492,0.09560012817382812,1.2645126893487224,0.12183284193107267,0.11413158829961818,0.006746254637776364,0.0065547908772762105,0.09560012817382812,0.0032715150418409556,2.429051035384473,1.7416693231250975
0.09570002555847168,1.273754722325885,0.09570002555847168,1.2649214566424685,0.12255054767827869,0.11351470367021053,0.006839004520544249,0.006342332696415027,0.09570002555847168,0.0032362299988634782,2.4073161441220434,1.7302175720387314
0.09580016136169434,1.275532057182974,0.09580016136169434,1.2565232504366535,0.12375742061207151,0.11199586979646521,0.006917820368208174,0.006230634152915029,0.09580016136169434,0.0032324777045247928,2.385709829266212,1.7150664903868456
0.09590005874633789,1.277218741496029,0.09590005874633789,1.2676529149743385,0.12501573462970725,0.11340011364326724,0.007010556122540678,0.006301907504463628,0.09590005874633789,0.0032832518408823525,2.4149537814513606,1.5492024023683044
0.09600019454956055,1.2778872256258986,0.09600019454956055,1.2689988815630284,0.12551752902931546,0.11414414111649049,0.006935521520180514,0.006597989637427957,0.09600019454956055,0.003343135236650565,2.4753751622784184,1.4908352620262595
0.0961000919342041,1.2769665725758788,0.0961000919342041,1.2698865801451522,0.12481121184939187,0.11513348535391416,0.006738602181058713,0.006754347193652822,0.0961000919342041,0.0033732000537950962,2.577637098339241,1.5608513251857075
0.09619998931884766,1.2760618639679082,0.09619998931884766,1.2696506150037028,0.12347568862675662,0.11526502605491568,0.006446004043244135,0.006735946861669966,0.09619998931884766,0.0033662722254393226,2.5826045106275703,1.6467992024543345
0.09630012512207031,1.275892167058456,0.09630012512207031,1.268092901252992,0.12243924960788213,0.11458732030072691,0.006364212970010683,0.006475326097026338,0.09630012512207031,0.0033605349937477816,2.548033571634296,1.6696719450255624
0.09640002250671387,1.2763849590867977,0.09640002250671387,1.2672900824291835,0.12227396242300004,0.11367488969474604,0.006361497843781296,0.006201872239656611,0.09640002250671387,0.003276725594468932,2.497294960175408,1.7040644451668194
0.09650015830993652,1.2779099894881292,0.09650015830993652,1.2679896850018295,0.12314326818215376,0.11303349184825315,0.0064088556639782645,0.006010517514487282,0.09650015830993652,0.0032770154457053675,2.4671764354650514,1.6138228857669747
0.09660005569458008,1.2797885622179623,0.09660005569458008,1.25851552302248,0.12442523798337671,0.11140000590701366,0.006500345827006285,0.00594570198881091,0.09660005569458008,0.0033121900320009583,2.4375332043844393,1.641204747511918
0.09670019149780273,1.2814802429156826,0.09670019149780273,1.2701497335495098,0.12550198771352938,0.11269244565635073,0.006545483860439319,0.006045599440216065,0.09670019149780273,0.003375864884258893,2.414174390619999,1.4620811508706537
0.09680008888244629,1.2813233080038076,0.09680008888244629,1.26199607349189,0.12552406126576818,0.1135171059260881,0.006361810785521463,0.006342666819776172,0.09680008888244629,0.003386138422974959,2.4877552728639274,1.542857085734664
0.09690022468566895,1.268706107931213,0.09690022468566895,1.2629189367423195,0.12099927171123773,0.1144552383120089,0.006021391915685426,0.006526703708660972,0.09690022468566895,0.0034889927999390683,2.849763832732249,1.597035269843851
0.0970001220703125,1.2674597417973246,0.0970001220703125,1.262052490891898,0.1196220893019967,0.11414077640485543,0.005839582339798608,0.0064689872687619466,0.0970001220703125,0.0034715475932206316,2.8635196931496902,1.6384749753931829
0.09710001945495605,1.2671778416295707,0.09710001945495605,1.270784769506313,0.11901746340692206,0.11367535256182909,0.0058410214683280665,0.006190884115003861,0.09710001945495605,0.0033978510607651745,2.7845172789637873,1.623185391015024
0.09720015525817871,1.2682142216336036,0.09720015525817871,1.2699667443370688,0.11949366148252218,0.11261178755885407,0.00592154914707544,0.006051284730260161,0.09720015525817871,0.003330823587093039,2.6974573171531957,1.6238308776704362
0.09730005264282227,1.270632900288482,0.09730005264282227,1.2704718847244034,0.12083047684712321,0.11172322532820408,0.006008066342720787,0.0059086062270669384,0.09730005264282227,0.0032031772236786726,2.6768566363675053,1.5274968193037493
0.09740018844604492,1.2730814126284764,0.09740018844604492,1.2717641987298096,0.12212049644059894,0.11217006748991519,0.006012566725815336,0.0058917382851779035,0.09740018844604492,0.0032567980414737957,2.674200383874355,1.4364689349702675
0.09750008583068848,1.2741196003395612,0.09750008583068848,1.2625520454080947,0.12285758542123838,0.11222539201255215,0.005974651050578035,0.0060491987309808605,0.09750008583068848,0.0032208015011521425,2.6703901548420546,1.5221797912215116
0.09760022163391113,1.2733423828941948,0.09760022163391113,1.263361965166671,0.12237444395454297,0.11328425703620279,0.0057653481255093625,0.006252946310085473,0.09760022163391113,0.0032529896743627397,2.781552752737305,1.5873145091686456
0.09770011901855469,1.2722355113882098,0.09770011901855469,1.2637469730191804,0.1212086775971237,0.11366031645246041,0.0055499309311918136,0.006380805439151372,0.09770011901855469,0.0032591326246106844,2.8210601668773743,1.593239622757741
0.09780001640319824,1.271457965402771,0.09780001640319824,1.2729711134259092,0.12026131029855483,0.1130826361130978,0.005434935192565985,0.006162646180279826,0.09780001640319824,0.0030621525580166813,2.836600140406721,1.5749092390061996
0.0979001522064209,1.271454869580407,0.0979001522064209,1.2597107980872828,0.11973626147271149,0.11119202579830086,0.005452785661301456,0.005862167959217171,0.0979001522064209,0.002924424785142303,2.7722930832026758,1.7549052444314874
0.09800004959106445,1.2728915644091496,0.09800004959106445,1.2723932490894796,0.1203061294179903,0.11156912538368285,0.005461200921443499,0.005743691202382349,0.09800004959106445,0.002870286547941168,2.718285087113938,1.5173133054361387
0.09810018539428711,1.2747355289496363,0.09810018539428711,1.2631328887224977,0.12158831337605754,0.11115264392319862,0.005533275621957176,0.005727294607294514,0.09810018539428711,0.00292584110199674,2.6565399010195687,1.502390321390383
0.09820008277893066,1.2767463602088485,0.09820008277893066,1.2653854578679495,0.12275040759827324,0.1121186602791637,0.005604510539533119,0.005808225979614731,0.09820008277893066,0.0029919577932859373,2.638432913796598,1.399694878466631
0.09830021858215332,1.2769082632694777,0.09830021858215332,1.26756714971404,0.12290909458966645,0.11361995517283122,0.005433879391406211,0.006072954367551126,0.09830021858215332,0.0031701020499060447,2.67890378658846,1.3535335375980648
0.09840011596679688,1.2759864409115236,0.09840011596679688,1.2684354839612144,0.1219984493224196,0.11455013889188179,0.005196928698884507,0.006272401242646403,0.09840011596679688,0.0032361984998748442,2.7278876311457716,1.3586090794443153
0.09850001335144043,1.2752202779894874,0.09850001335144043,1.2671183651751754,0.12086418121630826,0.11400365268322821,0.0050080042434131455,0.006167856334674106,0.09850001335144043,0.003219557414540423,2.703837262276764,1.4348901159476954
0.09860014915466309,1.2743258783183427,0.09860014915466309,1.2643608358931364,0.1199214691224515,0.11243619090432012,0.004950062305397103,0.005940121175457552,0.09860014915466309,0.0030854928792340705,2.6607285707966075,1.4962410929777543
0.09870004653930664,1.275384471673293,0.09870004653930664,1.2758041591411906,0.12033468061305924,0.11231208059706635,0.005052244925411849,0.0057322030810823404,0.09870004653930664,0.002899048354556665,2.561526763066242,1.3692974507282487
0.0988001823425293,1.2776226506095314,0.0988001823425293,1.2658281589742741,0.12141539764140832,0.1114631899269066,0.005134751904491496,0.005652473154475557,0.0988001823425293,0.0028656812321305827,2.495358582594956,1.3401349734610994
0.09890007972717285,1.2802039086624895,0.09890007972717285,1.2687583122934212,0.12283805176513869,0.11243100187824455,0.00519554566869956,0.005685520822554037,0.09890007972717285,0.0029156809690925123,2.403650061655877,1.1860774332604778
0.09900021553039551,1.2809858209929443,0.09900021553039551,1.2715665041874584,0.12346291760667981,0.11402482971515854,0.005128758815295744,0.005859251381888209,0.09900021553039551,0.003161634992823493,2.435491552923748,1.094142129831016
0.09910011291503906,1.2800098763236527,0.09910011291503906,1.2741042541552672,0.12290830469166561,0.11574867506725355,0.004977055483359,0.006150771972520249,0.09910011291503906,0.0033296964501864194,2.4740953959536274,1.0740048483928548
0.09920001029968262,1.279216781403622,0.09920001029968262,1.274549373169785,0.12196704994907619,0.11642593246935698,0.004792863290433633,0.006283539332453708,0.09920001029968262,0.003366737088265589,2.4878331029581022,1.0921921314654754
0.09930014610290527,1.279466746712625,0.09930014610290527,1.2727202226377548,0.12150181957916811,0.11546004331675055,0.004830408384725262,0.006071489569271729,0.09930014610290527,0.0030707601658470154,2.4244463997540007,1.1723706897330703
0.09940004348754883,1.279161897219219,0.09940004348754883,1.2706251807192879,0.1211028731178051,0.11407125605428875,0.004841067635842084,0.0058334926052464875,0.09940004348754883,0.0028487655987760705,2.369321814131865,1.273762337821303
0.09950017929077148,1.2809697090015366,0.09950017929077148,1.2707291039486028,0.12190654040592118,0.11332938854765115,0.004910961679886686,0.005659029642762058,0.09950017929077148,0.002760690036177952,2.2770694529318716,1.1970473298081197
0.09960007667541504,1.28383091471316,0.09960007667541504,1.2718694639052914,0.12348549277382877,0.11322829995436567,0.0050415612378664374,0.005560479467820774,0.09960007667541504,0.00276609378266825,2.243131117369747,1.1144497960626032
0.0997002124786377,1.285765865385905,0.0997002124786377,1.2745929267276253,0.12464809091673926,0.11443499849180798,0.0050733578688746134,0.0056564233141625665,0.0997002124786377,0.0030573749182794415,2.191916001402773,0.9955170475169143
0.09980010986328125,1.2855445914765367,0.09980010986328125,1.2770790994249215,0.12459335354752242,0.11607708236552619,0.004952092129695335,0.005980298192013625,0.09980010986328125,0.003436197049439011,2.228718259089568,0.9261029930551594
0.0999000072479248,1.2842848217378555,0.0999000072479248,1.2790185798922349,0.12390716548818026,0.11769438149272929,0.0047865712657014356,0.006321494211543835,0.0999000072479248,0.0035767157094813893,2.2694264375940256,0.8996212746166857
0.10000014305114746,1.284151773135701,0.10000014305114746,1.2781430574794703,0.12326082494201814,0.11759791353036833,0.00469693532291266,0.006248982197507998,0.10000014305114746,0.0035265644847217647,2.266418667420832,0.9505809067432128
0.10010004043579102,1.2842330068852088,0.10010004043579102,1.2762025528743721,0.12282809439177407,0.11643886565037528,0.004710941491722061,0.0060393000769995535,0.10010004043579102,0.003316872881536102,2.1990893802385836,0.9799929552964167
0.10020017623901367,1.2852768794904967,0.10020017623901367,1.2752149130850627,0.12342515698845835,0.11540676262427632,0.0048566936433962265,0.0058776404389862275,0.10020017623901367,0.003048222105312749,2.1047782211369483,0.9849748032576754
0.10030007362365723,1.2877109886687168,0.10030007362365723,1.276050456552638,0.12490669761331111,0.1152411031318229,0.004995923600502019,0.005807225234967416,0.10030007362365723,0.002971793918670761,2.0340242825153108,0.939498726121179
0.10040020942687988,1.2900443631996439,0.10040020942687988,1.2776978101692937,0.12631231690402614,0.11555288141856093,0.005127145009254786,0.005806068509314556,0.10040020942687988,0.0030276749759389292,1.9454286761943658,0.8292285713875899
0.10050010681152344,1.291789339821601,0.10050010681152344,1.280701976427249,0.12728954596588024,0.11719663493332633,0.005131224649447781,0.005998446446008002,0.10050010681152344,0.0033036631757522956,1.9219654110922129,0.7087774186921888
0.10060000419616699,1.2912289305107634,0.10060000419616699,1.2822879391023176,0.12709815609053618,0.11871375278465196,0.00501400791592939,0.006294452983175734,0.10060000419616699,0.0036688478072153165,1.93817443354032,0.7366524822442443
0.10070013999938965,1.29058946617127,0.10070013999938965,1.2830656028129137,0.12645472384309211,0.11969466351880192,0.00488925529791833,0.006554569865369806,0.10070013999938965,0.0036949421387395915,1.9947429460195125,0.7402541563524283
0.1008000373840332,1.2901026026228717,0.1008000373840332,1.2819796653993276,0.12557596461717474,0.11920713319295609,0.004785399417642147,0.00641206128319907,0.1008000373840332,0.0036038858851941973,1.9383355973721481,0.7725351991307398
0.10090017318725586,1.2903395149591828,0.10090017318725586,1.2797141975998048,0.12549525283422736,0.1179241675018543,0.004849075967433758,0.006185493082756844,0.10090017318725586,0.0032751160821063254,1.8846882662729476,0.8604474309234648
0.10100007057189941,1.2919717054611881,0.10100007057189941,1.2792348900874577,0.12646939122740358,0.11703498398371218,0.0050115842737013475,0.006000434697703981,0.10100007057189941,0.0030162962504808677,1.8028546751751273,0.850376496217621
0.10110020637512207,1.2946550962572783,0.10110020637512207,1.2811864744245718,0.12828555484213203,0.11720276226042478,0.005194478478357508,0.005902082957748909,0.10110020637512207,0.0029918150150161017,1.7471735096998455,0.7261054456214188
0.10120010375976562,1.2971137732350133,0.10120010375976562,1.2833849237121562,0.12978375939406456,0.11834056779367992,0.0053052311894059255,0.006018048351364493,0.10120010375976562,0.003349209363110612,1.7029875233970524,0.632944010132429
0.10130000114440918,1.2981474654521827,0.10130000114440918,1.2856471440949249,0.13038149598849907,0.11971730289457924,0.005267776705397667,0.006425347353072625,0.10130000114440918,0.0035956385404457432,1.7067514750339323,0.5944329850584327
0.10140013694763184,1.2969442640498798,0.10140013694763184,1.2867902840575112,0.129742016444652,0.12100406430288574,0.00511519810762115,0.006678709618053185,0.10140013694763184,0.003909393299942203,1.7722143159911794,0.625878278521006
0.10150003433227539,1.295859591958308,0.10150003433227539,1.2873162577775696,0.12877411138060624,0.12165176848642836,0.004944063438954885,0.006859201929308044,0.10150003433227539,0.003953716797104266,1.792357756625599,0.6394464094470895
0.10160017013549805,1.2955065427201389,0.10160017013549805,1.2853018031185854,0.1281192307851716,0.12087917742525955,0.004907627623842767,0.006644926964031392,0.10160017013549805,0.003697240073533069,1.7528844598060822,0.6977252950975671
0.1017000675201416,1.2962619543987186,0.1017000675201416,1.2833369356824869,0.1284327629808841,0.11959775199800478,0.005024522863493088,0.0063843182987619596,0.1017000675201416,0.003402645272226099,1.6655137979166175,0.7481987313654099
0.10180020332336426,1.2984804333918103,0.10180020332336426,1.283169153024164,0.1299434423070357,0.11883182987322896,0.005263093097206398,0.0062352015624238645,0.10180020332336426,0.0031582386229881423,1.6198992668020074,0.6921891006519727
0.10190010070800781,1.3011471138903072,0.10190010070800781,1.2856374692485273,0.1315399628664242,0.11923912604100963,0.005449103236689481,0.0061480321614418645,0.10190010070800781,0.0032429892116543207,1.5708294897750603,0.5816652320944413
0.10199999809265137,1.30338433654595,0.10199999809265137,1.2883992919055076,0.1327127942499967,0.12041519370473604,0.005515854704767632,0.006368966926974976,0.10199999809265137,0.003521997219898771,1.5297653101039759,0.47989234150125415
0.10210013389587402,1.3026206809671563,0.10210013389587402,1.2907197566137298,0.13267365820377547,0.12213270224845532,0.005403208279705327,0.00674318396482306,0.10210013389587402,0.0039034917304065133,1.562491064555623,0.44445665024366465
0.10220003128051758,1.301542979763549,0.10220003128051758,1.2920501258324324,0.1319691467183805,0.12336177798453823,0.005255265100038383,0.007055974994826995,0.10220003128051758,0.003974574014361583,1.5805054116512183,0.46231846965491424
0.10230016708374023,1.3004611158760555,0.10230016708374023,1.2919960364309444,0.131063446433752,0.1235339932127103,0.005114476604007528,0.007004596293880194,0.10230016708374023,0.0038924441931589638,1.585620587714744,0.5067308028688422
0.10240006446838379,1.301046125963713,0.10240006446838379,1.289089507744045,0.13099909373536842,0.1223961344813523,0.005181476539999083,0.0067401350930345804,0.10240006446838379,0.0035588828480514288,1.5456914898841059,0.6074320765048906
0.10250020027160645,1.3024267278213568,0.10250020027160645,1.2882049414396604,0.1318359827987286,0.12135728442981171,0.005348394196102812,0.006492960754954897,0.10250020027160645,0.0032591717483310403,1.4485517311805742,0.616413448713487
0.10260009765625,1.3047394047787682,0.10260009765625,1.2892294515549132,0.1333814177372808,0.12096608400678087,0.005511765176121044,0.0062678629990748184,0.10260009765625,0.0033375925982401943,1.4371854162220261,0.4885066752152052
0.10269999504089355,1.3073376066558193,0.10269999504089355,1.2920056503451602,0.13482824109124453,0.12184510255786343,0.005646125809642626,0.006377338484355436,0.10269999504089355,0.0035444659869417073,1.387990899699973,0.36275566847220764
0.10280013084411621,1.308976697653051,0.10280013084411621,1.2947104929714193,0.13572361070421174,0.12346252638684421,0.005684952736637346,0.00671667347541926,0.10280013084411621,0.0038093112641494078,1.3511466053510375,0.3302793206688948
0.10290002822875977,1.3078033701714076,0.10290002822875977,1.2966995919302282,0.13529029703085815,0.12492068979812004,0.005536010829976811,0.0070739328152031695,0.10290002822875977,0.004076060447246686,1.4155322865713096,0.2834901684845099
0.10300016403198242,1.3058270277510293,0.10300016403198242,1.2973663670003104,0.13423272538372072,0.12588180481426814,0.005295817867286059,0.007281044032511472,0.10300016403198242,0.004227367260367738,1.4919126979495922,0.34625777578007544
0.10310006141662598,1.305060310833458,0.10310006141662598,1.2955471574148703,0.13354080088473808,0.12532363533660348,0.005198881112481395,0.007140045981742116,0.10310006141662598,0.0040734694467482084,1.520829883363098,0.4470753940960567
0.10320019721984863,1.3053960119806522,0.10320019721984863,1.2923309736636874,0.13385759972100536,0.12379101390594757,0.005319715793158914,0.006838011355867048,0.10320019721984863,0.0038187606889807505,1.5004316362618992,0.5343980427047645
0.10330009460449219,1.3077809680611265,0.10330009460449219,1.2913819813842915,0.1352032314302458,0.1226641708479396,0.0055485125150671645,0.006625392785294795,0.10330009460449219,0.003568273024618979,1.3975596838175262,0.5272870679584448
0.10339999198913574,1.3104089781602832,0.10339999198913574,1.2926669304397311,0.13684451467136252,0.12263493753779134,0.0057290082705434104,0.006498654155700718,0.10339999198913574,0.0035854909106486097,1.37771784300913,0.4378608873815392
0.1035001277923584,1.3054507739656562,0.1035001277923584,1.2956026076069334,0.13649431648269578,0.12385440859714814,0.0058044670013812204,0.006626927970801304,0.1035001277923584,0.0038419127500894396,1.5030567563041113,0.34285109720553736
0.10360002517700195,1.3053431610879727,0.10360002517700195,1.2985457701975345,0.1367705720704121,0.12556648076229093,0.005747697930859634,0.007008742420592544,0.10360002517700195,0.004104870178261181,1.5224316772251332,0.2612216538822395
0.10370016098022461,1.3040025439393574,0.10370016098022461,1.3002622814937956,0.13621759793647592,0.12705483557209324,0.005566947181248291,0.007308865783614657,0.10370016098022461,0.0043830031873419075,1.5672182224263378,0.27866465176964994
0.10380005836486816,1.3102446173865192,0.10380005836486816,1.300518672580945,0.1370806464700397,0.12756561309985942,0.0054035685810577974,0.007430126387167722,0.10380005836486816,0.004414332017838008,1.4255711098855246,0.27931855560684926
0.10390019416809082,1.3104589470516337,0.10390019416809082,1.2974870795907107,0.13666887778341147,0.12630079141742032,0.005395761972596851,0.0071924204230334726,0.10390019416809082,0.004053894840058781,1.3661673867890496,0.37043458730730344
0.10400009155273438,1.3113092932782118,0.10400009155273438,1.2949646464408473,0.13742064042587884,0.1247159882992099,0.005551960616755885,0.006795189363759324,0.10400009155273438,0.0038040771834970625,1.3395634739307862,0.44005013008677635
0.10409998893737793,1.3137940166173891,0.10409998893737793,1.2956317042203909,0.13886007350172608,0.12410808561557851,0.005784406328733157,0.006563641796548572,0.10409998893737793,0.0036934663530089774,1.2889357893028064,0.3482433833233663
0.10420012474060059,1.3097492469302046,0.10420012474060059,1.297959500226473,0.1389653313403832,0.12485217965355408,0.005941403270805073,0.006607930615958477,0.10420012474060059,0.0038860081916419703,1.3838576345409674,0.27091545212859636
0.10430002212524414,1.311013582797723,0.10430002212524414,1.3007765254797001,0.1400427553457263,0.12649828933251112,0.006018809364609148,0.006954431551519216,0.10430002212524414,0.00416610840238498,1.415386118487222,0.18626298286515522
0.1044001579284668,1.310041524371231,0.1044001579284668,1.3020952096983092,0.1398447593732834,0.1278519978327938,0.005901696959672291,0.007353027147856306,0.1044001579284668,0.004390821002361421,1.440613146611664,0.2239735211741645
0.10450005531311035,1.3157987496162893,0.10450005531311035,1.3023905833901266,0.14058810625308443,0.12867103440872585,0.00569338544874168,0.0075480851191371805,0.10450005531311035,0.004559599786970414,1.322480908822763,0.2545025408939982
0.10460019111633301,1.3146266212252316,0.10460019111633301,1.301262371841975,0.13968148388009907,0.12841020660440747,0.0055160792555063775,0.007490343115355997,0.10460019111633301,0.0045545768093000205,1.3630713589107326,0.32202186793115106
0.10470008850097656,1.3145300131904731,0.10470008850097656,1.2978045997456147,0.1394212751242414,0.12669504502393586,0.005565650952006285,0.007200098893207186,0.10470008850097656,0.0042012160155113516,1.3130818578724575,0.42634130427456696
0.10480022430419922,1.3162795785720887,0.10480022430419922,1.296918042352434,0.1404141140912801,0.1255845187897293,0.0057956730584256995,0.006896082753875599,0.10480022430419922,0.003946285006411779,1.2166277580354072,0.39795155970976337
0.10490012168884277,1.3118120496805517,0.10490012168884277,1.2990969935570453,0.14056981905587704,0.12579110171648142,0.006026396708884987,0.006793383751858462,0.10490012168884277,0.0039109945026334575,1.3800579927808139,0.2666446835589013
0.10500001907348633,1.314289957405937,0.10500001907348633,1.3026423432294283,0.14227142664502487,0.12723021275609975,0.006231710058096985,0.006952052684948099,0.10500001907348633,0.0040395603109808316,1.3539553763971781,0.15950292292793164
0.10510015487670898,1.315671508128498,0.10510015487670898,1.3051713201082487,0.14306409581961144,0.12905435679045552,0.006227098710234725,0.007327382843639895,0.10510015487670898,0.004232313541834234,1.381908990222204,0.14476498146547237
0.10520005226135254,1.3139082512974192,0.10520005226135254,1.30694928612333,0.1423866293894042,0.1307171703414336,0.006049586179048184,0.007639224742061612,0.10520005226135254,0.004488223715286569,1.426112670636765,0.17713464136212134
0.1053001880645752,1.3134221134662012,0.1053001880645752,1.3069641652899258,0.14169747913143627,0.13101657388016696,0.0059081987548533915,0.007767572843693369,0.1053001880645752,0.0044171465320043775,1.440287603258621,0.1928105996659433
0.10540008544921875,1.3124317870203732,0.10540008544921875,1.3045715126240718,0.1410500515417632,0.13003865671206238,0.005814102997137703,0.0075341648917640535,0.10540008544921875,0.00427061815103049,1.4335057355411118,0.26178465113908167
0.1055002212524414,1.3122271481118963,0.1055002212524414,1.3018185996686522,0.14106772089371888,0.1287550865924059,0.005906332731145146,0.007256880529632167,0.1055002212524414,0.004031998329726785,1.40813526552869,0.3334144014552003
0.10560011863708496,1.3150428798801344,0.10560011863708496,1.3024686817541273,0.14273063677934322,0.12821796670570562,0.006122419992041435,0.0070768004579609455,0.10560011863708496,0.003968723170862281,1.3246545987664722,0.244119216969033
0.10570001602172852,1.3168791057473141,0.10570001602172852,1.3054835531796227,0.14424518827765204,0.12885337669060112,0.006336978440892389,0.007090083377241303,0.10570001602172852,0.0039876408486813055,1.3285889123189263,0.06941240685275989
0.10580015182495117,1.3188945600954332,0.10580015182495117,1.3079766744113515,0.14555653614467284,0.1304951102000641,0.006459411931757198,0.0073592725338896756,0.10580015182495117,0.004212966264079932,1.2741479715387687,0.03471737644192763
0.10590004920959473,1.3191202995190041,0.10590004920959473,1.310235010966101,0.14590887295657606,0.13224675759541732,0.006419361602118969,0.00777649853448112,0.10590004920959473,0.004435527491597884,1.3470076084686444,-0.0011207946584618185
0.10600018501281738,1.3185990607305407,0.10600018501281738,1.3113391241374852,0.1455310972876746,0.13353407183899788,0.006231294989169905,0.00807911863129546,0.10600018501281738,0.004642207914377755,1.3438313623701397,0.005697618078062078
0.10610008239746094,1.3179349666740456,0.10610008239746094,1.311124992401714,0.14487733432890001,0.13380783373542174,0.006077767220431782,0.008117227160327676,0.10610008239746094,0.004596053269954862,1.3955347854007851,0.07379706716618967
0.1062002182006836,1.3170178452629706,0.1062002182006836,1.3078682676977558,0.1443113976113924,0.13204472430046577,0.006067859645556953,0.007832122824785622,0.1062002182006836,0.004364868175794637,1.3534873948219175,0.15511075449251802
0.10630011558532715,1.3176882509999361,0.10630011558532715,1.3053575893280023,0.1448347080082017,0.13044259153764162,0.0062135567419276914,0.007521362803447583,0.10630011558532715,0.004120066075870629,1.3123789552321832,0.23901663878583349
0.1064000129699707,1.319442353403971,0.1064000129699707,1.3066838056140382,0.1461821162411443,0.130334926456505,0.006405594353702476,0.007352176269564589,0.1064000129699707,0.004050526250451041,1.274061062256922,0.13828018742741552
0.10650014877319336,1.321701145190389,0.10650014877319336,1.3089133232577776,0.1479545053019824,0.13129624089545133,0.006610006858915499,0.007460200348768037,0.10650014877319336,0.004109836283420337,1.2580835079607204,0.02845336800525547
0.10660004615783691,1.3241583282866813,0.10660004615783691,1.3114064760636437,0.1495717142873378,0.13313270163877233,0.006704206966465962,0.007758224645599545,0.10660004615783691,0.004345446883511169,1.2554452861416794,-0.02146337468776619
0.10670018196105957,1.3242759827580557,0.10670018196105957,1.3133674761043175,0.1498866835695005,0.13491414526431555,0.006648254226663976,0.008167365135195746,0.10670018196105957,0.004530717151324934,1.2853758501861594,-0.022522424438095184
0.10680007934570312,1.3238704383457522,0.10680007934570312,1.3141176681874578,0.14953740370444826,0.13577930979036318,0.006490482405622489,0.008362811336917412,0.10680007934570312,0.004552969887605179,1.300795789059339,0.0406881954187993
0.10690021514892578,1.3226713402652226,0.10690021514892578,1.311642190490001,0.1485145024802938,0.13478813836275222,0.006317027108580903,0.008196009973270385,0.10690021514892578,0.004397380862408821,1.3206134968036494,0.17777380046853797
0.10700011253356934,1.3218283809856082,0.10700011253356934,1.3088408083889418,0.14802116679523436,0.13314371577043752,0.006342167020320151,0.007794187839480943,0.10700011253356934,0.004107987163409528,1.3084209253249282,0.23361822511814534
0.10710000991821289,1.3225361466270125,0.10710000991821289,1.3085715933438118,0.14872900341723022,0.13251834066793092,0.006485598916172799,0.0075298247536601005,0.10710000991821289,0.003984901171226962,1.2850749895321787,0.21885440716939047
0.10720014572143555,1.324300696160119,0.10720014572143555,1.3107270730574152,0.15019039104758997,0.13308336786131092,0.0066561245067949335,0.007501571225930616,0.10720014572143555,0.004024325574976171,1.2387657737314586,0.10844132303277729
0.1073000431060791,1.3266287461211421,0.1073000431060791,1.3134699096825344,0.15190012440670475,0.13473373722146403,0.006847305895038264,0.00773090139949576,0.1073000431060791,0.00416666292147319,1.219342082894931,0.014369878345605684
0.10740017890930176,1.3283876174358762,0.10740017890930176,1.3161804690541694,0.15283378039567114,0.13682472089249811,0.006816134021067033,0.00813518869571461,0.10740017890930176,0.004396779143077401,1.1962973471668665,-0.04370226911755162
0.10750007629394531,1.3269463476356957,0.10750007629394531,1.3172655057569893,0.15214469240151068,0.13787211594206977,0.006632456042970657,0.008422005906652374,0.10750007629394531,0.004571224562932925,1.2682216766530765,-0.031621389064297546
0.10760021209716797,1.3262884024111155,0.10760021209716797,1.316630061451436,0.15148990430266557,0.13793080243657457,0.0064348852865430345,0.008459865822822788,0.10760021209716797,0.004487837461795561,1.297309231771098,0.014937474198202835
0.10770010948181152,1.3247105434979543,0.10770010948181152,1.314910800753628,0.1504276748031526,0.13702751675160169,0.006310517366894467,0.008147953335058323,0.10770010948181152,0.004443680441901979,1.3230855443897598,0.06841808901881449
0.10780000686645508,1.324670044402684,0.10780000686645508,1.3122232713410922,0.15052376936049827,0.13536519038674544,0.00642543664940907,0.007925592307505006,0.10780000686645508,0.0041479698958102286,1.2961892993379733,0.13634456353329005
0.10790014266967773,1.326922918619421,0.10790014266967773,1.3128252805230505,0.15194258102318603,0.1351124845333615,0.006637416751587732,0.007751240819331968,0.10790014266967773,0.0039404230269196846,1.2028715203336324,0.09322898724648986
0.10800004005432129,1.328553858361293,0.10800004005432129,1.3154914270583253,0.15327484642775285,0.13632965534668853,0.0068062887954486295,0.0077707368257977135,0.10800004005432129,0.0039928751236096936,1.1749012535135552,-0.027469112295773812
0.10810017585754395,1.3308257340248606,0.10810017585754395,1.3182719133639214,0.15479251132865196,0.1381895695231332,0.006896667373504447,0.008031431371158377,0.10810017585754395,0.004233057725809768,1.1395751162511878,-0.11978255444046226
0.1082000732421875,1.3305039035701982,0.1082000732421875,1.3203822562161234,0.15484594810192737,0.14001030019298716,0.006787819115616685,0.00841984120245296,0.1082000732421875,0.004532215906954875,1.188020013806934,-0.1267037098549772
0.10830020904541016,1.3300046463956257,0.10830020904541016,1.320669687842879,0.1545028082828982,0.14092086220561287,0.006659074200733865,0.008708570423028838,0.10830020904541016,0.0045310409359066404,1.22699861014387,-0.07532648139129743
0.10840010643005371,1.329575780916096,0.10840010643005371,1.3199093325657523,0.15387462955004166,0.14051846422758116,0.006490765811550511,0.008565409117049597,0.10840010643005371,0.00443423037408417,1.2516199697802368,-0.03861549310287228
0.10850000381469727,1.3283989711425805,0.10850000381469727,1.3166479557878357,0.15314919756523002,0.13866914079211973,0.006484640486621283,0.008219813243881146,0.10850000381469727,0.004126006160218325,1.260856387986976,0.06449517194344662
0.10860013961791992,1.329109356871036,0.10860013961791992,1.3155749847507805,0.15378055725145742,0.1375201311813539,0.006641876133072751,0.0078996474821412,0.10860013961791992,0.0038795913071006257,1.1956385588365956,0.09786295954795787
0.10870003700256348,1.3315223666645788,0.10870003700256348,1.3170325283080606,0.1554891330534211,0.1379219940844345,0.006870273137649695,0.007765706219125224,0.10870003700256348,0.003888271425107786,1.1195456670813146,-0.008201761368953158
0.10880017280578613,1.332835552253415,0.10880017280578613,1.3200791293641672,0.15675467539123927,0.13964965979035127,0.006995402654556965,0.007998210566025142,0.10880017280578613,0.004061790364886895,1.1168170686252705,-0.11980913979702745
0.10890007019042969,1.3340639650181974,0.10890007019042969,1.3227049061313825,0.15775988949392372,0.1415699659139682,0.007013723921972006,0.008312932402351592,0.10890007019042969,0.004398801531395328,1.1605589319880818,-0.16500259290408575
0.10900020599365234,1.3336538667003262,0.10900020599365234,1.3235323366982759,0.15763281190271872,0.1429226201638777,0.006888562165171347,0.00873125670636414,0.10900020599365234,0.004573059356320984,1.1751707493948342,-0.11322044791933149
0.1091001033782959,1.3330381859187774,0.1091001033782959,1.3239921430320971,0.1570400770671684,0.14359765595964286,0.006705081616806136,0.008868820464861467,0.1091001033782959,0.004545016651001028,1.1898385033022787,-0.06461620968044736
0.10920000076293945,1.3321430240418564,0.10920000076293945,1.321498782463901,0.15619876404137598,0.14238550349404777,0.006589933936725006,0.008602517785737762,0.10920000076293945,0.004364080231846312,1.2213729530863346,0.018851375422644197
0.10930013656616211,1.3321960599782896,0.10930013656616211,1.3185679803124861,0.15604896595731885,0.14039481943378668,0.0066460235578472155,0.008218742726001541,0.10930013656616211,0.004075910931346412,1.1352465269818495,0.07054866425116779
0.10940003395080566,1.333493176532681,0.10940003395080566,1.3182589208003583,0.15726766146905857,0.13969339106824463,0.006896613376038981,0.007975477005025329,0.10940003395080566,0.0038521077893712177,1.0779432804888056,0.04262226895644562
0.10950016975402832,1.3360962071309561,0.10950016975402832,1.320304768963793,0.15920661712742967,0.14050893761791844,0.007173832471345025,0.007952978531281017,0.10950016975402832,0.0038102539494574332,1.0351030174089246,-0.043947924688545754
0.10960006713867188,1.3386713252420854,0.10960006713867188,1.3234860734470877,0.16093539162254575,0.14246811534595477,0.007268626155892528,0.00820455035295609,0.10960006713867188,0.004074308718991158,1.0132175753057235,-0.14125773065240355
0.10970020294189453,1.3394639475635182,0.10970020294189453,1.3263761939279182,0.16156739571649464,0.14466005709498003,0.007261720199608883,0.00863436159259052,0.10970020294189453,0.004248778389163362,1.0288372062323905,-0.1962680003416608
0.10980010032653809,1.3382046756553698,0.10980010032653809,1.326956666608501,0.1606612441295608,0.14586573532197789,0.007027157930061498,0.00893534778303012,0.10980010032653809,0.004338479881622458,1.0700125022758147,-0.12752801827364602
0.10989999771118164,1.3364676131628326,0.10989999771118164,1.325547476958238,0.15939865866227354,0.1453140638036876,0.006791311965374188,0.00885028159275454,0.10989999771118164,0.004275039447632616,1.1269164181542293,-0.0475500953917508
0.1100001335144043,1.3347996673311069,0.1100001335144043,1.322748776380399,0.15825312991470125,0.14367328504624188,0.006718583366927912,0.008523070249589966,0.1100001335144043,0.004030382937950463,1.1462493024029246,0.02411075936423731
0.11010003089904785,1.3359338475668339,0.11010003089904785,1.3208752212943546,0.15895782241543546,0.1421244211252039,0.006888877211854061,0.008229838555534923,0.11010003089904785,0.0037845553811878987,1.067686119868915,0.06789671383460517
0.11020016670227051,1.3373038934231476,0.11020016670227051,1.3215301818413234,0.16033074796715044,0.14215764582077056,0.007156928343243233,0.008147030432837243,0.11020016670227051,0.0036323300532781714,1.0575180061769207,0.03048675866785925
0.11030006408691406,1.3401753773726444,0.11030006408691406,1.3241267116675568,0.16239563534606527,0.14362777790720782,0.007354863438225029,0.008256215166941165,0.11030006408691406,0.0037657744590662793,1.0487764593624451,-0.08175610102250357
0.11040019989013672,1.3424025879809145,0.11040019989013672,1.3267477083636576,0.16394858471813095,0.14552611231373308,0.007462352769456376,0.008570903714097782,0.11040019989013672,0.00406769833312453,1.0557489509876468,-0.13935564906834041
0.11050009727478027,1.3421996102856029,0.11050009727478027,1.3285484078033907,0.1637991331237886,0.1471933660668519,0.007309721231961925,0.009044608554039943,0.11050009727478027,0.004234185239512609,1.0633056420786597,-0.14207106848419063
0.11059999465942383,1.3395901765660239,0.11059999465942383,1.3289815654600952,0.162365451073489,0.14792393230802972,0.007071451797294203,0.009181112283082335,0.11059999465942383,0.004358731827292585,1.1555074485305523,-0.10476249084950541
0.11070013046264648,1.3386860045212214,0.11070013046264648,1.3274885880523535,0.1612222601789278,0.14723633641963135,0.006835425661103352,0.009086173039646518,0.11070013046264648,0.004201586135892003,1.1744425384548085,-0.020329805091081652
0.11080002784729004,1.3370425369093981,0.11080002784729004,1.3244378723993877,0.16025565724976018,0.14522913486380112,0.006867204457921661,0.008689808905707938,0.11080002784729004,0.003886151839467616,1.146389955548424,0.060812394397129536
0.1109001636505127,1.3386238194079052,0.1109001636505127,1.3228464450490798,0.1613209484324214,0.14395306698493865,0.007043775053055313,0.008432291043918377,0.1109001636505127,0.0036534982361826223,1.0870555254860375,0.11010399370000232
0.11100006103515625,1.34150779417473,0.11100006103515625,1.3242354638286071,0.16314788723732254,0.1444083224829501,0.007265999844669615,0.00832480787949239,0.11100006103515625,0.0036402028513679357,1.0190872595064866,0.06617869914733455
0.1111001968383789,1.344199773621122,0.1111001968383789,1.3275001481769229,0.16500511335724136,0.1463952295670278,0.00748538735148039,0.00855273365337163,0.1111001968383789,0.0037767074618194523,0.9963290647166141,-0.09529470777127426
0.11120009422302246,1.3445152075057705,0.11120009422302246,1.3301874034017207,0.1656884252629241,0.1484417860072368,0.007492007024022305,0.008953362089661812,0.11120009422302246,0.004072679148857333,1.0451835903666216,-0.13477094269706869
0.11129999160766602,1.3436781817004073,0.11129999160766602,1.332588352639293,0.16481719472129686,0.15041012211571697,0.007242161747342996,0.009344793477848374,0.11129999160766602,0.004269439797727694,1.053095134101197,-0.17085689644757077
0.11140012741088867,1.3420216885844565,0.11140012741088867,1.3261739793728853,0.16381757072558895,0.14953448475514625,0.007052345052217687,0.009392218307413047,0.11140012741088867,0.004181725969593156,1.14213194251596,0.009167767949751578
0.11150002479553223,1.341098823884088,0.11150002479553223,1.3299517757051396,0.16311930854331658,0.14931583204503568,0.007021132468645838,0.009101626664309163,0.11150002479553223,0.003856445441030266,1.1408367358063989,-0.05359943517707871
0.11160016059875488,1.3407933996700003,0.11160016059875488,1.3275866610852047,0.1628929831487014,0.14757461843205602,0.007055947263066286,0.008768096184454255,0.11160016059875488,0.0035806437295122042,1.1430047330811794,0.028339379127748542
0.11170005798339844,1.342633165557512,0.11170005798339844,1.3273750631477634,0.1642683873985878,0.14698686127846577,0.007242285075154089,0.008529626128962072,0.11170005798339844,0.003482005030482527,1.100246157475951,-0.03501414837155607
0.1118001937866211,1.345306533286887,0.1118001937866211,1.3298328665163186,0.16595143351150687,0.14822131283666762,0.007402737457733311,0.008577540779944434,0.1118001937866211,0.0036433270989139153,1.0454594024942199,-0.14171156434048315
0.11190009117126465,1.346698820576983,0.11190009117126465,1.3280707875168332,0.16736465342398066,0.1497004464228665,0.007528791945106608,0.008885118582148183,0.11190009117126465,0.00391488052876924,1.0604186963707616,-0.1669164922380005
0.1119999885559082,1.3484638476590822,0.1119999885559082,1.3304639958672986,0.168136738511662,0.15173269359784533,0.007488858412227366,0.009286623245174,0.1119999885559082,0.004133700890296091,1.0801267455546768,-0.2041434402379091
0.11210012435913086,1.346481398143951,0.11210012435913086,1.331445282735244,0.16693071943775123,0.15310848619764894,0.007177020867282512,0.00953457837484646,0.11210012435913086,0.004417532905780603,1.0983532001949206,-0.164795190768491
0.11220002174377441,1.3434186791747516,0.11220002174377441,1.3308631746658963,0.16498645319027955,0.15302777595180353,0.006870313456779621,0.009564737488931377,0.11220002174377441,0.00449586178231717,1.2106593080673773,-0.11739655144425341
0.11230015754699707,1.3418678359047485,0.11230015754699707,1.3334245836631717,0.16375003307306651,0.15205265257874398,0.0067872279902754405,0.009339135840901687,0.11230015754699707,0.0042229710201534655,1.222806125348492,-0.10270352270518197
0.11240005493164062,1.3429787669685582,0.11240005493164062,1.3305953526009822,0.16437140268046563,0.15035732147490594,0.006973081978558897,0.009075968646020848,0.11240005493164062,0.003861853845944615,1.1238537203768502,-0.0008083459036715794
0.11250019073486328,1.3449993083476153,0.11250019073486328,1.3248465689293174,0.1660635326701138,0.14907060301712305,0.007216744542259117,0.008921258019315434,0.11250019073486328,0.0037469542507540215,1.1043405738392904,0.02637189251196105
0.11260008811950684,1.3487304830968025,0.11260008811950684,1.3329691206580316,0.16807440912628896,0.1512319155915468,0.00744900781237865,0.008985052958329857,0.11260008811950684,0.0038123053788822977,1.0023352545442177,-0.16251451637243736
0.11270022392272949,1.3499003392878983,0.11270022392272949,1.3315484867211311,0.16908770797024025,0.1531949699677666,0.0075004026591587,0.009298556887159214,0.11270022392272949,0.004089617770387105,1.0529926207174432,-0.19879681718020584
0.11280012130737305,1.3487790596530704,0.11280012130737305,1.3336828834744747,0.16860249530696617,0.15511037762426963,0.007320285714374796,0.00966474852974739,0.11280012130737305,0.004443994052735287,1.1018177423888702,-0.22024612003349467
0.1129000186920166,1.3469790887618132,0.1129000186920166,1.3340623902758533,0.16728010246486283,0.15597442238627032,0.006977246244864002,0.009891814809602625,0.1129000186920166,0.004600030062495537,1.1544922725741344,-0.17008423653041246
0.11300015449523926,1.3443056716926176,0.11300015449523926,1.332951162446602,0.16559843043825961,0.15528079700871011,0.006784571283198756,0.009709698675737871,0.11300015449523926,0.004286125386462854,1.2421934698808472,-0.10664483715491951
0.11310005187988281,1.3440154608836479,0.11310005187988281,1.3296486851713907,0.16531557168623295,0.15295796201291328,0.006927197603449056,0.009229104353520581,0.11310005187988281,0.0037776408507976538,1.1751638604807377,-0.06361195699952077
0.11320018768310547,1.3456381574780634,0.11320018768310547,1.3335564008349547,0.1664613604795211,0.15218301643419385,0.007131828754051426,0.00891658962598869,0.11320018768310547,0.003520982891945318,1.1689463169070369,-0.12835328960060724
0.11330008506774902,1.3486407158374438,0.11330008506774902,1.3305004631236785,0.1682353233606399,0.15235692266045406,0.007346676399734705,0.008802080853142913,0.11330008506774902,0.003580889793144193,1.1444640302040499,-0.16987603816384217
0.11340022087097168,1.3507879024714926,0.11340022087097168,1.334122384493813,0.1698916172213049,0.154653166010556,0.007557489487594725,0.009054807404153297,0.11340022087097168,0.0037697737771414403,1.1511847136095748,-0.28260731596394906
0.11350011825561523,1.3501753900750848,0.11350011825561523,1.3372328906500952,0.16993660899689678,0.15709573036339988,0.007454106921415356,0.009450567576362331,0.11350011825561523,0.004055593015112942,1.1772910630641855,-0.3050064487733762
0.11360001564025879,1.3495982095017267,0.11360001564025879,1.3379093917377842,0.1693275940164131,0.15816350175428695,0.007177897056518958,0.009670617725113583,0.11360001564025879,0.0043896890883839265,1.201790573074948,-0.30619636935763994
0.11370015144348145,1.3476872258218964,0.11370015144348145,1.338010286408436,0.16810241539221338,0.15838800592297902,0.0069263265442352125,0.009738720815480719,0.11370015144348145,0.004354964039192751,1.28869523571388,-0.2793824269361794
0.113800048828125,1.3462495470042561,0.113800048828125,1.3352172746207265,0.16686334496466396,0.15680619164471382,0.006831742363111189,0.009452262275509767,0.113800048828125,0.004037051065453035,1.2853221289452923,-0.1812031657996413
0.11390018463134766,1.3474106003782866,0.11390018463134766,1.3316070108877682,0.16746778273450286,0.1544407263128192,0.007111510294688707,0.009086904269649226,0.11390018463134766,0.003623365727660738,1.2922327565529268,-0.10202239417651435
0.11400008201599121,1.3494845744250703,0.11400008201599121,1.3315630013242863,0.16898091645698804,0.1538547800981365,0.007429185683798097,0.008982798575072058,0.11400008201599121,0.0033863248489451707,1.1970902900846268,-0.16006664295724476
0.11410021781921387,1.3502424657429892,0.11410021781921387,1.3344296581312245,0.170238081739487,0.15546314060822497,0.007633772027266666,0.009027863853759446,0.11410021781921387,0.003481637849694292,1.2375052783171414,-0.23730675838634488
0.11420011520385742,1.353199013946889,0.11420011520385742,1.3377204420830497,0.17167284228625468,0.15776303649040335,0.007712945505618375,0.009317359209517838,0.11420011520385742,0.0038035322095471046,1.194763041879254,-0.2893051544902264
0.11430001258850098,1.3522360982558728,0.11430001258850098,1.3397655855169717,0.17169437911218227,0.16005733262671967,0.00763937734815644,0.00972897951421659,0.11430001258850098,0.004069768378047284,1.2835369042918319,-0.3469981794328196
0.11440014839172363,1.3498586041879288,0.11440014839172363,1.3402399384434538,0.17050290366643703,0.16102200155407698,0.0073959867368069065,0.009981333308789883,0.11440014839172363,0.004130811186832711,1.3874465619683032,-0.2892399040190794
0.11450004577636719,1.3495017358500287,0.11450004577636719,1.339479385492591,0.16924138087838336,0.16031154836715883,0.007119151075210312,0.009825133619532635,0.11450004577636719,0.0040487671506256664,1.335719768565148,-0.23620287477230886
0.11460018157958984,1.3485588224219631,0.11460018157958984,1.336520245901398,0.16863592330955163,0.1583144461585208,0.007184562369651214,0.009488885582110572,0.11460018157958984,0.0036762405462630503,1.3446505011193512,-0.16655860705531086
0.1147000789642334,1.351077193726462,0.1147000789642334,1.334663165555791,0.1698973053234746,0.15684081920291,0.007412105429411314,0.00924376115119662,0.1147000789642334,0.003325503530931461,1.3061737415600219,-0.1438770922338008
0.11480021476745605,1.3539143659645032,0.11480021476745605,1.3361962616148488,0.17193177695412137,0.1574472285731681,0.007738025444330317,0.009118885098991307,0.11480021476745605,0.0033160951597541073,1.2603999833382549,-0.23514093748587767
0.11490011215209961,1.3561538732459606,0.11490011215209961,1.338756746477688,0.173450762463748,0.15963126166502,0.007896890410114451,0.009405411226233186,0.11490011215209961,0.003517261937523534,1.2597596660760464,-0.29245038631377973
0.11500000953674316,1.3580149129871282,0.11500000953674316,1.3428324304890213,0.17448647136673084,0.16248382280689433,0.00788300064229854,0.009751700297861595,0.11500000953674316,0.003930254480887225,1.2537633132972696,-0.3780264228562883
0.11510014533996582,1.356107861745278,0.11510014533996582,1.3440880578124288,0.17362715880405935,0.1638529159164151,0.007662420408429355,0.01012557417082749,0.11510014533996582,0.004265938652408715,1.318353605604585,-0.3794051659796969
0.11520004272460938,1.3549851111641145,0.11520004272460938,1.3444228752375105,0.17251969504335718,0.16442506595665796,0.007407080455713341,0.010279266938480093,0.11520004272460938,0.00428198735493272,1.32069364692035,-0.3763690481180965
0.11530017852783203,1.352699069729776,0.11530017852783203,1.342596229290742,0.17115641707628815,0.16339399079159544,0.007240495381240516,0.01006181783999066,0.11530017852783203,0.0041782397110585534,1.3826353531076165,-0.32791916983679403
0.11540007591247559,1.3531218058284549,0.11540007591247559,1.3394953777792455,0.17136809468151953,0.16101264183911185,0.0074212441051691195,0.009788641516716937,0.11540007591247559,0.0036972379020361644,1.342133249687351,-0.1983171096453734
0.11550021171569824,1.35510623790382,0.11550021171569824,1.3376227581851277,0.1728327439652162,0.15931950545607526,0.007697414713781013,0.009484169476499922,0.11550021171569824,0.0034065283608899553,1.3194216703134298,-0.20053484953107545
0.1156001091003418,1.3582396283421303,0.1156001091003418,1.3382287249103801,0.17493459989014704,0.15991369110406492,0.00791707405885802,0.009436048769958046,0.1156001091003418,0.003516454882706022,1.2663738807523623,-0.28565653453828416
0.11570000648498535,1.3612473963436558,0.11570000648498535,1.3425845963565606,0.17689581354099054,0.162816094613909,0.008030732413066424,0.009766146797915886,0.11570000648498535,0.0037692020756820823,1.226178127135907,-0.37058768488102944
0.11580014228820801,1.3609948431069672,0.11580014228820801,1.345985254152629,0.17728277712006074,0.16535566920666359,0.008026544741449381,0.0101366031055265,0.11580014228820801,0.004072808817262906,1.3415844932371983,-0.3802566412264423
0.11590003967285156,1.3595493047591312,0.11590003967285156,1.3468623178159045,0.1761961045991687,0.16682327561000743,0.007814962389125043,0.01047607928387525,0.11590003967285156,0.004316086308534419,1.3470777647768846,-0.34896329278795746
0.11600017547607422,1.3568885695076518,0.11600017547607422,1.3471715919239817,0.1742771740071143,0.16706193719684942,0.007506041531528932,0.010527686516141695,0.11600017547607422,0.004232803630809351,1.3988592485871922,-0.33913031617735395
0.11610007286071777,1.3550254802824229,0.11610007286071777,1.3430874363029466,0.17309027134991137,0.16453969036412203,0.0073937382721121925,0.010138600204213307,0.11610007286071777,0.0038333130635481876,1.4714071948388592,-0.23565037678793305
0.11620020866394043,1.3557291080578164,0.11620020866394043,1.3400966058189425,0.17363813447566528,0.16178180061457145,0.007601254995870726,0.009646828008433197,0.11620020866394043,0.0033907403753417513,1.4349568434237736,-0.14733818366468768
0.11630010604858398,1.3585904293791338,0.11630010604858398,1.338354152046236,0.17553852333137465,0.16088080590033227,0.007795765754848991,0.00938521414671916,0.11630010604858398,0.0033579440918957205,1.404286813283019,-0.13954450754408027
0.11640000343322754,1.3620966052972048,0.11640000343322754,1.342675299707957,0.17794655995532332,0.16325161478173394,0.00793788367705732,0.009500835628145956,0.11640000343322754,0.0035994681201340435,1.3498434138711308,-0.2532075014771835
0.1165001392364502,1.3634618715233093,0.1165001392364502,1.3475766165925112,0.17934314674201388,0.1664984266976116,0.007981591914155775,0.009885228911462393,0.1165001392364502,0.004045604211305457,1.3712679986809961,-0.3533334267672035
0.11660003662109375,1.3635533440660985,0.11660003662109375,1.3514715146841918,0.1794017810962873,0.16906488505593936,0.007901356632088082,0.010367952886085196,0.11660003662109375,0.004346313374263587,1.395975147575111,-0.3785480985775357
0.1167001724243164,1.3608446278846367,0.1167001724243164,1.3501900437688903,0.1777355260785495,0.1695494333375866,0.007607453505948044,0.010610289022985324,0.1167001724243164,0.004516136308518713,1.510063126603549,-0.3071738539930375
0.11680006980895996,1.35832331635782,0.11680006980895996,1.348362957519785,0.175678553006025,0.1685241818917847,0.007357213547124362,0.010469762219402714,0.11680006980895996,0.004259529347007717,1.548281976251048,-0.22978392473619896
0.11690020561218262,1.3567662481113199,0.11690020561218262,1.3430827233151839,0.17460821096121934,0.16516368938570197,0.007356099470931424,0.009968720268048136,0.11690020561218262,0.0037610295346265678,1.5604507798058622,-0.10238305379654047
0.11700010299682617,1.3581224098045463,0.11700010299682617,1.3388876817269324,0.17547075808886226,0.16206993475701895,0.007569513548319408,0.009478949253388401,0.11700010299682617,0.0034104100567828627,1.472709261718701,-0.03394746413029497
0.11710000038146973,1.3616049009456712,0.11710000038146973,1.3406031266020404,0.17783789848656364,0.16250412793636942,0.00781747698203491,0.009328271500595422,0.11710000038146973,0.0033797397344998803,1.4248698274585476,-0.12044798102858477
0.11720013618469238,1.364558442988078,0.11720013618469238,1.3451800803543386,0.17999562270989544,0.16543979023410052,0.007953487329596439,0.009570460029181856,0.11720013618469238,0.003757522144376636,1.397403402610158,-0.2090746939506207
0.11730003356933594,1.3661783910404337,0.11730003356933594,1.349017899852101,0.18108641406057008,0.16842260765634956,0.00791604033604286,0.010080159579816117,0.11730003356933594,0.0042622261228221405,1.3944996311724536,-0.23025740570516792
0.1174001693725586,1.3638797920272048,0.1174001693725586,1.351759188153586,0.1796833496176812,0.17060161282588124,0.00768015002627612,0.010545735853644078,0.1174001693725586,0.004550692178001013,1.4505895408168725,-0.31065832652008973
0.11750006675720215,1.3617873560484712,0.11750006675720215,1.3507449961936868,0.17822108532644637,0.17057331398129885,0.007468607065663695,0.010611395826013094,0.11750006675720215,0.0045275117525771305,1.5303345991980168,-0.18631375265616226
0.1176002025604248,1.3604950057332812,0.1176002025604248,1.3478241540510056,0.17692485427794508,0.1687932058615202,0.007397409024272747,0.01036985953819228,0.1176002025604248,0.0039663269975409605,1.5039143581952377,-0.1086325124851719
0.11770009994506836,1.3604368353296459,0.11770009994506836,1.3428070919570645,0.1770438596961757,0.16543479732181732,0.0075964281434136955,0.009790030569386295,0.11770009994506836,0.0033273925986628864,1.4994746677305666,0.01997340757155325
0.11779999732971191,1.3621827643337965,0.11779999732971191,1.3412408070212996,0.17843392033358396,0.16367649195307438,0.007769467548468324,0.009314341141921631,0.11779999732971191,0.003222166665727783,1.469525017479871,0.026159013280645012
0.11790013313293457,1.3657970281472036,0.11790013313293457,1.3442144484594103,0.18081268584059135,0.16526292916594393,0.007872979424589529,0.009365419683248891,0.11790013313293457,0.0035443401424152953,1.4241357494432887,-0.028154670639400137
0.11800003051757812,1.3679662747235635,0.11800003051757812,1.3498321225176495,0.18253542029672698,0.16842741715012927,0.007980876964575534,0.009782460381065656,0.11800003051757812,0.003973881789619276,1.3865075410166172,-0.14002361604309407
0.11810016632080078,1.3678367085832672,0.11810016632080078,1.3528185734403957,0.1826953424321368,0.1709724002782616,0.007888175954368106,0.010322959972416352,0.11810016632080078,0.004381280204611568,1.4531898139747792,-0.1445720399778802
0.11820006370544434,1.366180355556356,0.11820006370544434,1.3536332318002966,0.18135791641234056,0.17221347462209463,0.0075509130946494534,0.010661904755820647,0.11820006370544434,0.004764479589405378,1.4758610527402198,-0.11237505535010132
0.11830019950866699,1.3642517940166248,0.11830019950866699,1.3525707131722624,0.17978692325817108,0.1717469233438015,0.007360033449399104,0.010650961332867743,0.11830019950866699,0.0044631628599481644,1.5192375461166667,-0.06118294206022983
0.11840009689331055,1.3621227759183698,0.11840009689331055,1.3469349884419661,0.17852099276555355,0.16876289609845674,0.007412508815298822,0.01015813286436328,0.11840009689331055,0.003964713687136841,1.5406637568541628,0.019263272565149238
0.1184999942779541,1.3640116528784014,0.1184999942779541,1.3436810774329322,0.17974734783116186,0.16629643919641202,0.007658776592178645,0.009724674657611758,0.1184999942779541,0.003450761125126742,1.4642084056020248,0.08859857687249315
0.11860013008117676,1.3672592156487204,0.11860013008117676,1.3467111634068918,0.1821445966779211,0.16663102068280888,0.00789749746142167,0.00941758402588633,0.11860013008117676,0.0033201631825717243,1.450992376424023,0.008740350859647151
0.11870002746582031,1.3704205930392506,0.11870002746582031,1.351549152097693,0.1844895404004815,0.16934497067775972,0.008073882748444255,0.00951482914731119,0.11870002746582031,0.003616274160627223,1.3837033168808557,-0.14383338882774116
0.11880016326904297,1.3721055876006194,0.11880016326904297,1.3553944668211757,0.18587281386833343,0.17207714696294402,0.008126774768210606,0.009994666139037881,0.11880016326904297,0.004032986638017229,1.4102047980398056,-0.22568084413185716
0.11890006065368652,1.3711098769170864,0.11890006065368652,1.3580749261260738,0.18532288185201312,0.17418675902523612,0.007952927915104043,0.010480106242771401,0.11890006065368652,0.004454462741925565,1.4295203833134729,-0.2367187119909213
0.11900019645690918,1.3691723869726673,0.11900019645690918,1.3582510493685724,0.18370813744183395,0.17503731313454005,0.007674925017407988,0.010769259287036686,0.11900019645690918,0.0045115840192607014,1.4807428350876435,-0.17944053086434725
0.11910009384155273,1.367065255936745,0.11910009384155273,1.3553810597094929,0.18182140847838396,0.1735370004626638,0.007539305482872713,0.010526111227788737,0.11910009384155273,0.004175733404631742,1.4581770827290894,-0.06956164598697796
0.11919999122619629,1.3670501372550514,0.11919999122619629,1.3510500742372709,0.1817598773932346,0.1707877010227842,0.0076485585011657016,0.010083820282162018,0.11919999122619629,0.0036423507208428467,1.4596880534071242,0.003211614878498949
0.11930012702941895,1.3687584591678952,0.11930012702941895,1.3507311944647422,0.1832944935386842,0.16968420917302796,0.007955760498560956,0.009674974837693171,0.11930012702941895,0.0032926638829137963,1.469254546057724,0.009055867687566206
0.1194000244140625,1.3722667705650498,0.1194000244140625,1.3531889157136472,0.18574258629859075,0.1708043987685347,0.00813776768634577,0.009595760587104266,0.1194000244140625,0.003461058582742654,1.3893821577717027,-0.07316427018307149
0.11950016021728516,1.3743893161334078,0.11950016021728516,1.3561757689507474,0.18769530978993054,0.17259032691592344,0.00823038844989827,0.009926226607330656,0.11950016021728516,0.003909418050193934,1.429295812926488,-0.1516787265041203
0.11960005760192871,1.3756594276486873,0.11960005760192871,1.3589354312233366,0.18839167671179927,0.17491860803185824,0.008167134772253915,0.010471391847421426,0.11960005760192871,0.004419466904930284,1.404530044918327,-0.16801431941607733
0.11970019340515137,1.3738902370207162,0.11970019340515137,1.3603073388166964,0.18734476826061086,0.17643128424422497,0.007945561896843685,0.010939997243689213,0.11970019340515137,0.004713495135470177,1.449474593858351,-0.15904113110585605
0.11980009078979492,1.3708171238675695,0.11980009078979492,1.3595979917703398,0.1850067411408678,0.176428352490555,0.007575665442111184,0.011014599313595724,0.11980009078979492,0.004717280273922067,1.524690464395273,-0.05843118250905536
0.11989998817443848,1.3685102283622297,0.11989998817443848,1.355567895155152,0.18336261603032503,0.17422083407513878,0.007567777792993079,0.010620365321725193,0.11989998817443848,0.004208004810755602,1.4994981224826478,0.04973278609776753
0.12000012397766113,1.3703243029509862,0.12000012397766113,1.3525355012970237,0.1846605484098066,0.17195027952551725,0.007820103976979983,0.010133961407748542,0.12000012397766113,0.003722696360144684,1.4743270895054448,0.1196553538448643
0.12010002136230469,1.3736501638211853,0.12010002136230469,1.3532554550412155,0.18693138330106346,0.17190412674829428,0.008038846022058347,0.00987697290465042,0.12010002136230469,0.0036190396003670956,1.375428926729568,0.10803586984897265
0.12020015716552734,1.3772481220267139,0.12020015716552734,1.3560234389509158,0.18971428119257305,0.1730813828784609,0.008265151202339054,0.009958868935191155,0.12020015716552734,0.003840369428634398,1.3568651601043822,-0.001966738804534543
0.1203000545501709,1.3790027563463194,0.1203000545501709,1.359533455296442,0.19114246233544366,0.1754535594847174,0.00829865520821809,0.01040123300336603,0.1203000545501709,0.004237494757387837,1.3441966326105175,-0.07135579044054612
0.12040019035339355,1.3784299932117108,0.12040019035339355,1.362368270915757,0.19080032543852188,0.177615990664873,0.008115910945385272,0.010845806901719171,0.12040019035339355,0.004808709039857078,1.3888983720414398,-0.11476715460291598
0.12050008773803711,1.3769330055780709,0.12050008773803711,1.3636511557024278,0.18963871353059064,0.17887245780996383,0.007868497066815652,0.011237239315581108,0.12050008773803711,0.005003362116086936,1.465280245366128,-0.08864848972248729
0.12060022354125977,1.3740804023100806,0.12060022354125977,1.3623819216375637,0.187506267520564,0.17856977666184592,0.00769419613714284,0.011173678288038379,0.12060022354125977,0.004671113791780721,1.508406674738857,-0.03341982886896585
0.12070012092590332,1.3724464689883198,0.12070012092590332,1.3586437855357911,0.1864674785252471,0.1764576419088731,0.0077468738143561386,0.010700033877903919,0.12070012092590332,0.00401258869728513,1.495545695686451,0.0615705890332174
0.12080001831054688,1.3746066913546278,0.12080001831054688,1.3575441811577673,0.1880329590057238,0.17489466805356213,0.007915726868360418,0.010140997264938757,0.12080001831054688,0.003719411826487219,1.4722824015745428,0.10057687394443202
0.12090015411376953,1.3781335982904388,0.12090015411376953,1.359698638937889,0.19063065562774284,0.175130544754793,0.008160472310029221,0.00997579143481094,0.12090015411376953,0.0037434546026382854,1.3683533600249502,-0.08553194604857708
0.12100005149841309,1.381043272146944,0.12100005149841309,1.3621897940939962,0.19276266118641538,0.17663051494823426,0.008195271599696938,0.010211100854911736,0.12100005149841309,0.004286922121451052,1.373512807805062,-0.12802921588881871
0.12110018730163574,1.3832783885737534,0.12110018730163574,1.3646199633972598,0.1942502880949954,0.17869291629304057,0.008200369902112356,0.01076244973249557,0.12110018730163574,0.004860074814185767,1.3080736430030375,-0.1525384897304757
0.1212000846862793,1.3808956081230506,0.1212000846862793,1.3663381608505776,0.1930965003344688,0.18050961995552017,0.008006493368759754,0.011339725004159544,0.1212000846862793,0.0053336012088056614,1.450372901532537,-0.14338534042908577
0.12130022048950195,1.378310438301265,0.12130022048950195,1.365830045580109,0.19101801730845036,0.1809870652911027,0.007647244429439663,0.011605334328186305,0.12130022048950195,0.005457119818364723,1.484116919642227,-0.052959296088694825
0.12140011787414551,1.3759272020368782,0.12140011787414551,1.3623961159117397,0.18918433640008211,0.1795013416655193,0.007485519104745558,0.011345713296315136,0.12140011787414551,0.005046891356249259,1.5063897084169149,0.07148155321876402
0.12150001525878906,1.3763217900798999,0.12150001525878906,1.358520789238773,0.18923674210170063,0.17706703085486775,0.007627294444415987,0.01080055121968063,0.12150001525878906,0.004391463992133452,1.4467334207340319,0.19998807998673873
0.12160015106201172,1.3790449312483501,0.12160015106201172,1.3590169179640237,0.1911959072842443,0.17638262657064913,0.007841549973634662,0.010323398029173262,0.12160015106201172,0.004141028244041085,1.3460276296565716,0.08807674173160922
0.12170004844665527,1.3821283645305522,0.12170004844665527,1.3606514865708181,0.19354414045299453,0.17681206685429557,0.008017755884517487,0.010256097129559369,0.12170004844665527,0.004252051178835708,1.2752386754238105,0.003004496564186411
0.12180018424987793,1.3841934334768684,0.12180018424987793,1.3632438038742376,0.19528865330118236,0.1783405557076081,0.008101593306249467,0.010503009538463236,0.12180018424987793,0.004740687359663014,1.261225681277865,-0.04932145211851457
0.12190008163452148,1.3852553376826096,0.12190008163452148,1.3662504746280102,0.19592933323552442,0.18085618823059585,0.007962552390396576,0.011051732401155317,0.12190008163452148,0.005479543234131526,1.26121613390735,-0.10066145801296807
0.12200021743774414,1.3829747068222422,0.12200021743774414,1.3683863020633737,0.19455433727319393,0.1829654695683277,0.007691144095443956,0.011618965537120654,0.12200021743774414,0.005872454969565969,1.3562926414878165,-0.09817710097657982
0.1221001148223877,1.3809077550221291,0.1221001148223877,1.3683175935631087,0.1927809407879761,0.18333157232569708,0.007433848299086769,0.011709827992178404,0.1221001148223877,0.005671511602972952,1.4055016367314384,-0.03734840291878209
0.12220001220703125,1.379005081004813,0.12220001220703125,1.364826367578587,0.19132470405961038,0.18114762603689363,0.007439042264173738,0.0112649631523669,0.12220001220703125,0.004978112571161445,1.382800302127318,0.0788487780058058
0.1223001480102539,1.3803227944645542,0.1223001480102539,1.3633569520162183,0.1924025460969112,0.17949064445268326,0.007664556324352418,0.010642982542482967,0.1223001480102539,0.004300690168143572,1.3583776685432822,0.08162474019263755
0.12240004539489746,1.383229402025669,0.12240004539489746,1.3634470018878246,0.19478563915317285,0.1788386886878332,0.00791763850821773,0.010189018275465606,0.12240004539489746,0.004159532940974606,1.3017763929067587,0.015327051716274583
0.12250018119812012,1.3868078031253948,0.12250018119812012,1.366111421316714,0.19723839005213228,0.18018306658663719,0.008108113059979646,0.010263034271769918,0.12250018119812012,0.004344654459105784,1.1848944335218694,-0.12103476090027834
0.12260007858276367,1.3885608972305332,0.12260007858276367,1.3688626726919395,0.19867329384798188,0.18232127030585937,0.008104018930606655,0.010622193650133916,0.12260007858276367,0.005002139327869168,1.2496824514203182,-0.15794234060065354
0.12270021438598633,1.3872650429207039,0.12270021438598633,1.3708181008744706,0.19817622441448812,0.1842054077728919,0.007935999610121537,0.011243011034524854,0.12270021438598633,0.005511357059567712,1.3339067487279535,-0.2136892475342902
0.12280011177062988,1.3844968666313748,0.12280011177062988,1.3710860657984594,0.19631051666892846,0.18523601602492962,0.007629693804529657,0.011592651662483702,0.12280011177062988,0.005656128452030332,1.392900598864071,-0.12997680379811208
0.12290000915527344,1.3823226846688867,0.12290000915527344,1.3688845899258837,0.1942944339699807,0.18391197141628507,0.0073541233300539145,0.011406003647886256,0.12290000915527344,0.005344459510673252,1.4142986596986884,-0.022408332863415127
0.1230001449584961,1.3823246010891306,0.1230001449584961,1.3661902957776888,0.1943383151269451,0.18176623900128047,0.007506460203268134,0.010833885999742686,0.1230001449584961,0.004621267321984474,1.369077906722232,-0.0031207990159455223
0.12310004234313965,1.3848455334389003,0.12310004234313965,1.3656426067186933,0.19639670983556368,0.18074589098400673,0.007913306333602798,0.010292664708398706,0.12310004234313965,0.004200703208992194,1.2739004679906065,-0.03683528927309089
0.1232001781463623,1.3887787624661994,0.1232001781463623,1.3675366101669177,0.1992587389567689,0.18158660652461467,0.008169885911197727,0.010262888205003344,0.1232001781463623,0.004190845252160581,1.210721867719316,-0.16746629619214218
0.12330007553100586,1.3916671853111755,0.12330007553100586,1.3704839174595123,0.2015166490359125,0.18350368348549173,0.008273634778506702,0.01046205350075119,0.12330007553100586,0.0046502896202967854,1.184641045552271,-0.2284205060652166
0.12340021133422852,1.3924835202150299,0.12340021133422852,1.3732132560975574,0.20225573105802103,0.18594760459805995,0.00824693006510072,0.011026044012571736,0.12340021133422852,0.005163050137962773,1.2042791679763758,-0.2547635401091247
0.12350010871887207,1.3905160694725625,0.12350010871887207,1.3741464087453528,0.2009856961147743,0.18737972523834984,0.008043452685958625,0.011526196348423962,0.12350010871887207,0.005483853456171969,1.2880595313463128,-0.21055754471942784
0.12360000610351562,1.3877394463250772,0.12360000610351562,1.3740741529615912,0.1986272173516326,0.18768536756024928,0.007684013968271043,0.011643470385412902,0.12360000610351562,0.005442991768546947,1.3186318047975365,-0.18783474497438873
0.12370014190673828,1.3856843957316027,0.12370014190673828,1.3707388366813826,0.19709404010750453,0.18565358576048047,0.007618681954530271,0.011246240139815702,0.12370014190673828,0.004941391881896903,1.3562643129876233,-0.04956067418007296
0.12380003929138184,1.3869384858055518,0.12380003929138184,1.3675973324049098,0.1980441224125999,0.18347098038289816,0.007840797386181698,0.010731945440412257,0.12380003929138184,0.004344244617013803,1.2624477492495498,0.01822711057466222
0.12390017509460449,1.3905747270709756,0.12390017509460449,1.367913533324254,0.20090125526563585,0.1830382573708378,0.008159710479681307,0.010346663952221613,0.12390017509460449,0.004226200751985298,1.1900501517238735,-0.023767061527905753
0.12400007247924805,1.3934333638913896,0.12400007247924805,1.3712470492507165,0.20343216005568093,0.18499882325710404,0.008386025322690924,0.010500164121465736,0.12400007247924805,0.004539253026624507,1.1832926310642506,-0.15985798970007453
0.1241002082824707,1.3934342751797009,0.1241002082824707,1.374820190781256,0.2044178443569696,0.18757476257619182,0.008450592340780624,0.011041141612367932,0.1241002082824707,0.005147982262160503,1.199971682197589,-0.23773654795082985
0.12420010566711426,1.3929460483397633,0.12420010566711426,1.3767613302217327,0.20412330472514328,0.1895417235214733,0.008322519236629774,0.011709353708383762,0.12420010566711426,0.005591983020742294,1.2284798676599458,-0.23649462428418339
0.12430000305175781,1.392091211002731,0.12430000305175781,1.3776184020866922,0.2027542825661736,0.1906061250007675,0.007961950994807284,0.012052917074747968,0.12430000305175781,0.0059337188445220245,1.2524376855075534,-0.2348548172870942
0.12440013885498047,1.3897401530689848,0.12440013885498047,1.3766540485848033,0.20084496653601389,0.19034996920963074,0.007711517770000904,0.01201772776112563,0.12440013885498047,0.005673030660349597,1.2976626590294764,-0.14958048209187108
0.12450003623962402,1.3898307101230472,0.12450003623962402,1.3727051530735845,0.20076094085913904,0.18782383629132532,0.007786600187173699,0.011495935031037486,0.12450003623962402,0.00499366404807799,1.2543197017408674,-0.024807086155982688
0.12460017204284668,1.3905828549159776,0.12460017204284668,1.3707449653172123,0.20217951071542561,0.1860437780830507,0.008158020906925394,0.01091186409681876,0.12460017204284668,0.004366841792770052,1.2429028471382626,-0.0266254828448873
0.12470006942749023,1.3928910522889715,0.12470006942749023,1.3722543942890724,0.20451719224602719,0.18643886412910812,0.008431173896321212,0.010614746088751036,0.12470006942749023,0.004360406211299747,1.2036059647974908,-0.14672828865080373
0.12480020523071289,1.3962991477577367,0.12480020523071289,1.3750737950448761,0.20711425215801987,0.18835123212676247,0.008555953232058584,0.010846227548064838,0.12480020523071289,0.004787789150988826,1.17946034350642,-0.18675529885920697
0.12490010261535645,1.3983391104594798,0.12490010261535645,1.3771343791123831,0.20857377855987735,0.19021954273913616,0.008626146409304052,0.011389707139483146,0.12490010261535645,0.005268530896020409,1.158699256657681,-0.18583529635204468
0.125,1.395998468012907,0.125,1.3801888256255253,0.20745417765533702,0.19264477098674265,0.008434693625963578,0.011971237572644415,0.125,0.0057440690208432925,1.2463911903029656,-0.21025397544901353
0.12510013580322266,1.3940008683838063,0.12510013580322266,1.3805697797119585,0.20568998125467025,0.19350683509586503,0.008114161765084782,0.012274804558500952,0.12510013580322266,0.00577218161546689,1.3262733481444593,-0.15715897916664834
0.1252000331878662,1.3916699128174859,0.1252000331878662,1.3778098941097814,0.20383749424731992,0.19203458801449877,0.007904619896272157,0.011966175214436521,0.1252000331878662,0.005332760129774519,1.378914463079156,-0.07108244944069884
0.12530016899108887,1.393559888612604,0.12530016899108887,1.3740378480642135,0.20484812579627742,0.18967657218190562,0.00806380543888306,0.01132193414627939,0.12530016899108887,0.004589352293938889,1.2690610520608607,0.029706823208834977
0.12540006637573242,1.3937341914921213,0.12540006637573242,1.3740379535432665,0.20602826825028211,0.18894544363006296,0.008319712616653437,0.01073793704095315,0.12540006637573242,0.004326933223344452,1.318481514660496,-0.029194114253361478
0.12550020217895508,1.3974214901865936,0.12550020217895508,1.3764194670334384,0.20881685570810812,0.18994739891265067,0.008534924444078553,0.010667316282537928,0.12550020217895508,0.004581120198159597,1.2203750339192339,-0.16133276940521318
0.12560009956359863,1.3990564634804172,0.12560009956359863,1.379533035007953,0.21054551430828913,0.19197605663545958,0.008621263037293266,0.01113152351722235,0.12560009956359863,0.005168271443770301,1.2773322284412862,-0.23128425071886158
0.1256999969482422,1.4004532826597704,0.1256999969482422,1.3818485376233267,0.21127512770189283,0.19447793720673212,0.00853092104039507,0.011805711851718343,0.1256999969482422,0.0056442081786185335,1.2485658349415754,-0.21209935861383564
0.12580013275146484,1.3982124659857527,0.12580013275146484,1.3825510812545216,0.20982432205684465,0.19574184777084275,0.008288254726276104,0.01221265120358893,0.12580013275146484,0.005996250386222467,1.3050346973798297,-0.14919079899357165
0.1259000301361084,1.395160944301372,0.1259000301361084,1.3821617810517952,0.20747327680764088,0.19565789848473897,0.00788259983372302,0.012327474639690791,0.1259000301361084,0.005929214967674549,1.3871139391717442,-0.08672216696143732
0.12600016593933105,1.3941615170639434,0.12600016593933105,1.3776695420491964,0.20642350642712196,0.19305413779787906,0.0077976876293968924,0.011813572034794691,0.12600016593933105,0.005344601991855583,1.344135583836498,0.03307280820282176
0.1261000633239746,1.3950759221216291,0.1261000633239746,1.3753606675454797,0.2076038100064087,0.19109868083154374,0.008081383619925582,0.011137547711069765,0.1261000633239746,0.0046240388505950115,1.3249421779182158,0.016929446174472104
0.12620019912719727,1.398538178285627,0.12620019912719727,1.3762553490959988,0.21012840254848164,0.19088652226933675,0.008392558004980696,0.01067918470540928,0.12620019912719727,0.004541234632773687,1.235790918740473,-0.053906761267280674
0.12630009651184082,1.402189723441416,0.12630009651184082,1.3792011498426804,0.21279532566563825,0.19259784750847056,0.008562635913366513,0.010895619049776822,0.12630009651184082,0.005005763486474643,1.1869203932298988,-0.1583511752480699
0.12639999389648438,1.4037019199706464,0.12639999389648438,1.3828545550393418,0.21428202587018982,0.19554692295452175,0.008619273103784748,0.01155415754365596,0.12639999389648438,0.005521665511810391,1.182686191900313,-0.19534282730173436
0.12650012969970703,1.4025324227005642,0.12650012969970703,1.3843518646311135,0.21357785522857936,0.19749004366084033,0.008455749473069707,0.012122744612803656,0.12650012969970703,0.005961167129968558,1.2275851602913754,-0.1909105173019052
0.12660002708435059,1.3993193020196348,0.12660002708435059,1.3851940164709289,0.21160508125317368,0.19838200637865278,0.008152519837628516,0.012414032997738906,0.12660002708435059,0.006122790154431318,1.3827322561333422,-0.11838698485682835
0.12670016288757324,1.3970755398586499,0.12670016288757324,1.3824790488051157,0.20959006938491717,0.19692284038622404,0.007828779651633932,0.012245344271583958,0.12670016288757324,0.005754735175682816,1.3961340693117237,-0.010291335334040924
0.1268000602722168,1.396342962127922,0.1268000602722168,1.3790034425644482,0.20924667200754954,0.19434965482953204,0.00794200201767538,0.011547156132982883,0.1268000602722168,0.004959923484858612,1.4015306536236602,0.030171564652089727
0.12690019607543945,1.3991399902917392,0.12690019607543945,1.3780548744090204,0.21116928892272285,0.19322474888515867,0.008202900667551482,0.010890452120290647,0.12690019607543945,0.0045685376382704765,1.3085551523398609,0.013990989788144361
0.127000093460083,1.4029487017387166,0.127000093460083,1.3800543471505082,0.21426198935122148,0.19385820242645155,0.008539106904708,0.01071728181110667,0.127000093460083,0.00468994537656834,1.2338040995363844,-0.07933942159786238
0.12709999084472656,1.405143778053706,0.12709999084472656,1.3830265976600002,0.21613010654482906,0.19610470211401487,0.008638486109260709,0.011171495172260513,0.12709999084472656,0.0052317151818373035,1.255703376207035,-0.14819159792596473
0.12720012664794922,1.405567651561056,0.12720012664794922,1.3861463416376592,0.21668184254727713,0.1989699951334914,0.008586894662855369,0.011828098434280412,0.12720012664794922,0.005810453492983842,1.250315736976627,-0.24222310834948438
0.12730002403259277,1.4026638025511353,0.12730002403259277,1.3876916731826336,0.2151199759847114,0.20076722544751058,0.008320279246384966,0.01236816504955691,0.12730002403259277,0.006138564297109597,1.3426946002378537,-0.23493798201100435
0.12740015983581543,1.4013059551685476,0.12740015983581543,1.3864651148912854,0.21381743629302086,0.20019167965459794,0.007962730753994647,0.012395080968806297,0.12740015983581543,0.006079788045217949,1.3957362048033974,-0.1336191924700106
0.12750005722045898,1.400027947136262,0.12750005722045898,1.3835572827439118,0.21263467412006998,0.1983247877025797,0.007856308871288329,0.01193365667226655,0.12750005722045898,0.00557319069097242,1.406666601534438,-0.04648559115314856
0.12760019302368164,1.401119398431023,0.12760019302368164,1.3812931956405254,0.21352290960131792,0.19653129735745595,0.008173428406143617,0.01134777259521394,0.12760019302368164,0.004809895293866495,1.322223223514593,0.018954625632264653
0.1277000904083252,1.4038545972124703,0.1277000904083252,1.381423283748828,0.215776525152816,0.1960918163763444,0.008487043306843231,0.010946230239136783,0.1277000904083252,0.0046956644053912444,1.260719947618054,-0.03369137284817407
0.12779998779296875,1.407696571194511,0.12779998779296875,1.3846291206776504,0.21856235345556713,0.19824753003319123,0.008741337425539508,0.011140523061522994,0.12779998779296875,0.004941529851891343,1.1872223216248967,-0.15067619074205868
0.1279001235961914,1.4095251414928862,0.1279001235961914,1.3874458310259268,0.22039577496749557,0.20068481296410595,0.00884062968286677,0.011643082811400425,0.1279001235961914,0.005397041273891182,1.201879556498694,-0.2224383683713386
0.12800002098083496,1.4097046939572564,0.12800002098083496,1.3897578284478123,0.22059602250829796,0.20291696545768467,0.008765090474276068,0.012191050547874276,0.12800002098083496,0.005838611161692578,1.226040039631276,-0.2413439261932799
0.12810015678405762,1.40724214623823,0.12810015678405762,1.3898697818236931,0.21894716469632616,0.20364074107295094,0.008478074059310238,0.012568001212486583,0.12810015678405762,0.005946165342301362,1.3125237566001016,-0.18478760015720036
0.12820005416870117,1.4051640781147225,0.12820005416870117,1.3883731340553647,0.2173755917253178,0.20258376626344038,0.00828525053724562,0.012366551602826216,0.12820005416870117,0.0056669211589824246,1.3493024278001686,-0.12419198417823646
0.12830018997192383,1.4039565349346934,0.12830018997192383,1.3854329751889702,0.21639501960571841,0.20050312139764925,0.008244230276296833,0.011913402765826787,0.12830018997192383,0.005145016767837043,1.334662692144746,-0.03926421271398431
0.12840008735656738,1.4054629023323022,0.12840008735656738,1.384196058735187,0.21776692609466075,0.19934763371992062,0.008574624421413397,0.011401418771208358,0.12840008735656738,0.004680563047526286,1.2852051782999478,-0.050819057379412697
0.12850022315979004,1.407665159845841,0.12850022315979004,1.3862489958155384,0.2197586867462696,0.20039176189239266,0.008769506381667937,0.011295633378872637,0.12850022315979004,0.0048570075902114405,1.260542722519196,-0.15503210070944623
0.1286001205444336,1.4108800706109277,0.1286001205444336,1.3893740673075743,0.22223361273565162,0.20270901737730246,0.008972201677193849,0.011646195936678616,0.1286001205444336,0.005091838967737642,1.1891583582607563,-0.25793284803139976
0.12870001792907715,1.4120616764002496,0.12870001792907715,1.3915767718074277,0.22358022118872295,0.2048403527725493,0.009059085145123992,0.012097081695420684,0.12870001792907715,0.005495592525983448,1.2222721370730725,-0.2847920878035948
0.1288001537322998,1.4108822361130056,0.1288001537322998,1.393513170756405,0.22292386106053685,0.2067540100300056,0.00886477002266522,0.01257953861701009,0.1288001537322998,0.005945227095006257,1.2773004389336566,-0.29196705211527296
0.12890005111694336,1.4091963258040099,0.12890005111694336,1.393774998960059,0.22157181808422066,0.20747310662891788,0.008534889136614585,0.012827551894407452,0.12890005111694336,0.006259378201420348,1.3526177773390082,-0.24013989805144956
0.12900018692016602,1.4075508908772827,0.12900018692016602,1.3912278337609045,0.22007559061205095,0.20602632534658055,0.008338850101926417,0.012759661831231223,0.12900018692016602,0.0059778792158782686,1.349346628441679,-0.16411103760721743
0.12910008430480957,1.4071055941240533,0.12910008430480957,1.3890238576897955,0.21981303333931246,0.20423149641126878,0.008474840471656671,0.012319982849680248,0.12910008430480957,0.005333063310122881,1.2903178097259078,-0.0916695926549728
0.12920022010803223,1.4091667533885734,0.12920022010803223,1.3891927108388453,0.2214578786583272,0.20382749586887686,0.008717665685341184,0.011887036430566865,0.12920022010803223,0.0049882308444106965,1.2275965656696644,-0.17751276480825617
0.12930011749267578,1.4123696008730175,0.12930011749267578,1.3915854938345944,0.22431504180320275,0.20517088379023468,0.009061356490437987,0.01178929983183266,0.12930011749267578,0.004945989112513068,1.2046332172251715,-0.2886020251005539
0.12940001487731934,1.4144302796646417,0.12940001487731934,1.3939945752320042,0.22608364948181464,0.20736731662546415,0.009160061788369195,0.012105022448745104,0.12940001487731934,0.0054278422920289275,1.1845490962439216,-0.3372670365687518
0.129500150680542,1.4154542541568378,0.129500150680542,1.3964349330709624,0.22681676505826093,0.20974099837841395,0.009109568025080627,0.0126740651219125,0.129500150680542,0.005884808909962449,1.1960520904105798,-0.39776115586434024
0.12960004806518555,1.4143439692244797,0.12960004806518555,1.3975132963162165,0.2259212451870502,0.21087028898098065,0.008870491061154617,0.013048656131252606,0.12960004806518555,0.0063244748984424715,1.254584983198467,-0.3779886823843699
0.1297001838684082,1.4119103385551723,0.1297001838684082,1.3973568702094503,0.224412683702394,0.21134569867069317,0.008682144090988818,0.013223939573363173,0.1297001838684082,0.00627257017606028,1.3472787553417729,-0.31170273545655075
0.12980008125305176,1.4105950040320627,0.12980008125305176,1.3944304645305936,0.22319813600582517,0.20939815964218716,0.008584989427490556,0.012972266121249357,0.12980008125305176,0.005772894840256167,1.31577288796645,-0.21587871646796702
0.12990021705627441,1.4099858354053492,0.12990021705627441,1.3936378054197571,0.2231690641513203,0.20826271809019348,0.008660357458530913,0.012453745646645142,0.12990021705627441,0.005196612528802874,1.3427031771539768,-0.2436876163596462
0.13000011444091797,1.4126545106388857,0.13000011444091797,1.3950959036679385,0.22519020788883032,0.20881162325582997,0.008929245514082586,0.012009201146532074,0.13000011444091797,0.005091465780045202,1.2300105239755066,-0.3472881588910532
0.13010001182556152,1.4154192306104312,0.13010001182556152,1.3975619818376752,0.22736846675617736,0.2108525788722839,0.009060574617262262,0.012190816359185251,0.13010001182556152,0.005379338535184228,1.1592426619611507,-0.47848775640537494
0.13020014762878418,1.4168947664344285,0.13020014762878418,1.4003660668932765,0.2288092995073654,0.21322175221564604,0.009064605731974689,0.012596450053121783,0.13020014762878418,0.005930439390155336,1.210487568127719,-0.5318319951741433
0.13030004501342773,1.4168694243796427,0.13030004501342773,1.4005208399047988,0.2289873061455447,0.21485425505198857,0.008998863629394085,0.013092458145576033,0.13030004501342773,0.006424957031143247,1.2279481761456117,-0.5066533194327203
0.1304001808166504,1.415162486833981,0.1304001808166504,1.4012951671111287,0.22777857857420242,0.2158611931888491,0.008707885441580658,0.013474946826795238,0.1304001808166504,0.006842515643435156,1.3092192796440796,-0.48335206124110847
0.13050007820129395,1.4132885013977838,0.13050007820129395,1.4011365156616378,0.2260780775463091,0.21537180431073155,0.0083811820220325,0.013549732518529966,0.13050007820129395,0.0066901623300292005,1.340955005796597,-0.40799348487250975
0.1306002140045166,1.411872097015861,0.1306002140045166,1.3982474719162492,0.22505384811433776,0.21289712471219385,0.008377282482582987,0.0130650229785365,0.1306002140045166,0.006155099348337856,1.30461328476129,-0.3097822898560262
0.13070011138916016,1.4136839537882713,0.13070011138916016,1.3971411662701383,0.22643370407118002,0.2120612117984349,0.00863944267307718,0.012620046980445785,0.13070011138916016,0.005362685163998133,1.2379140711730288,-0.30781007633905394
0.1308000087738037,1.4161346459924753,0.1308000087738037,1.3979145765231877,0.22871807209294293,0.21209454824192375,0.008911294908935432,0.012181920593113588,0.1308000087738037,0.005283563285055611,1.183366171751084,-0.37444179789625925
0.13090014457702637,1.4194925411886834,0.13090014457702637,1.400786074087684,0.2313380927834894,0.21413092095229563,0.009042406014247405,0.01234423616238662,0.13090014457702637,0.005713029789143943,1.12405676996283,-0.5353605874628411
0.13100004196166992,1.4205792298946363,0.13100004196166992,1.4010955540982106,0.23230421033022994,0.2160709251193682,0.00901946894257181,0.012865899866345523,0.13100004196166992,0.006163902483630173,1.1637056624974067,-0.5111356975070376
0.13110017776489258,1.419027905879511,0.13110017776489258,1.4025907788281744,0.23123134029305886,0.21752303515151472,0.008814382761732426,0.013242286754566417,0.13110017776489258,0.006596123310579801,1.2174845185331942,-0.48585058322612895
0.13120007514953613,1.4166868231495957,0.13120007514953613,1.4024170696287328,0.22963543348551352,0.21769093253046803,0.008516258265919587,0.013432597017988678,0.13120007514953613,0.006819694391329988,1.3244345108628914,-0.45114230862329713
0.1313002109527588,1.4138653015823872,0.1313002109527588,1.402358647545096,0.2274082157350138,0.2170784888757754,0.008223018238844032,0.013316555671597735,0.1313002109527588,0.006563480043704847,1.3572565966187393,-0.4052921621433925
0.13140010833740234,1.4144077874093244,0.13140010833740234,1.3998951030234317,0.22751511299307714,0.21493783481323697,0.008331007153771938,0.012788637832787038,0.13140010833740234,0.005770866096311775,1.2633591473835986,-0.3165914254199306
0.1315000057220459,1.4173136116623524,0.1315000057220459,1.3997586903306418,0.23001349014776765,0.2144108909507217,0.008705705261818918,0.012226982449083892,0.1315000057220459,0.005132029104694109,1.1915811385516135,-0.3643726305739547
0.13160014152526855,1.4193211059710718,0.13160014152526855,1.3992867552536672,0.23209141405589329,0.21474519904118872,0.008938814738201411,0.012030146343743189,0.13160014152526855,0.005253887802999648,1.1852595548930693,-0.43376497853713225
0.1317000389099121,1.4225578910991548,0.1317000389099121,1.402282408576821,0.23468713781985356,0.2169181944289406,0.009063006194374182,0.012356932546306215,0.1317000389099121,0.005714198729116879,1.1779121678981463,-0.5191369829360337
0.13180017471313477,1.4220282576746717,0.13180017471313477,1.4035794162995732,0.23451689182835728,0.21879251110214082,0.008964243338754965,0.012885100001311735,0.13180017471313477,0.006206170929673846,1.210667319583503,-0.5011667164741958
0.13190007209777832,1.4188280253725047,0.13190007209777832,1.4041841765148222,0.23231062016853993,0.21955941950085017,0.008616372561890013,0.013227074344530458,0.13190007209777832,0.006543343944581881,1.321962736104033,-0.5199087267970608
0.13200020790100098,1.4166055076932282,0.13200020790100098,1.4031070203768063,0.23017609804957154,0.21882488137712108,0.008234851929092802,0.013160333929382697,0.13200020790100098,0.006366396236265583,1.34619349824026,-0.45350204154703533
0.13210010528564453,1.4154242668053831,0.13210010528564453,1.4011075972587586,0.228967869558456,0.21645520988334355,0.008143549640891132,0.01259220325012285,0.13210010528564453,0.005824259474503705,1.313043927987397,-0.36635271476753406
0.13220000267028809,1.416731515889388,0.13220000267028809,1.3999459746290457,0.23011271375954218,0.21524704209639675,0.00844222374005322,0.01204775129154946,0.13220000267028809,0.005095690760299406,1.28512354227365,-0.34348756525933277
0.13230013847351074,1.4199429717549694,0.13230013847351074,1.4008235006779175,0.23282232033583453,0.21558598499392284,0.008770072339150486,0.011724591087084969,0.13230013847351074,0.004834781279424517,1.2046212637790885,-0.41503431105444905
0.1324000358581543,1.4226148420733744,0.1324000358581543,1.4016440157065653,0.2352941054334654,0.2167992993831136,0.008962128479037542,0.011799442121387777,0.1324000358581543,0.005206260182199304,1.169636903588078,-0.5334556219797232
0.13250017166137695,1.4244293518115552,0.13250017166137695,1.4044708626176894,0.23696458116984986,0.21935688215585725,0.009071094675275468,0.01232516573395701,0.13250017166137695,0.005604633358816438,1.1903446688111,-0.5579222308212484
0.1326000690460205,1.4232943942786893,0.1326000690460205,1.406539706189411,0.23634416202884734,0.22127792127505433,0.008952090555028573,0.012797546401849562,0.1326000690460205,0.005981261871479053,1.2459207639829255,-0.6069509667805978
0.13270020484924316,1.4209556637998693,0.13270020484924316,1.4062804534881816,0.23446850404341224,0.2214641741202549,0.008669268340234997,0.013032275105340607,0.13270020484924316,0.005934014937672372,1.3374915950738941,-0.550963626312645
0.13280010223388672,1.4181511145747043,0.13280010223388672,1.403132521703975,0.2321397399429873,0.21927563865728597,0.00843287555782105,0.012681766156771763,0.13280010223388672,0.005594309926316898,1.3430770642040297,-0.4534297102149576
0.13289999961853027,1.4180854336307696,0.13289999961853027,1.4021118728491928,0.23196225042219376,0.21742179367160114,0.0085591268716469,0.01222211797175529,0.13289999961853027,0.00491364781418576,1.270118218625168,-0.43542063534620684
0.13300013542175293,1.4187376548780382,0.13300013542175293,1.4018537765683523,0.23310602759680138,0.21674309600844632,0.008830331525227797,0.011791804719595957,0.13300013542175293,0.004513871908449867,1.3107623576238403,-0.481998970161163
0.13310003280639648,1.4224520886011989,0.13310003280639648,1.4019244217936013,0.23609450506946095,0.21743900004183087,0.00912439299410242,0.011709339843823474,0.13310003280639648,0.0046129648351089115,1.2172983267450472,-0.5613115122825547
0.13320016860961914,1.4254299286237706,0.13320016860961914,1.4045617088048585,0.2385620653535871,0.21954091037581713,0.009298067010178122,0.012093877188641128,0.13320016860961914,0.005059992730248454,1.163319457758742,-0.6246641542694416
0.1333000659942627,1.42630951622949,0.1333000659942627,1.4071783539874805,0.2395473877621431,0.22199207631370227,0.009406635713320056,0.012680178971532249,0.1333000659942627,0.005532413042510178,1.2039042071078438,-0.6546406812415807
0.13340020179748535,1.4237669854996586,0.13340020179748535,1.4084422662833946,0.23801185920617185,0.22346219047832208,0.009247435173768134,0.013236842692193738,0.13340020179748535,0.00594298896520901,1.2710992101945449,-0.6385508167572261
0.1335000991821289,1.4210243229492103,0.1335000991821289,1.4069500133170618,0.2355145539192482,0.22291810819468263,0.00888443884155659,0.01347780256353723,0.1335000991821289,0.006016956761078342,1.3173363194703125,-0.5670697258655564
0.13359999656677246,1.418653873956708,0.13359999656677246,1.403905265917992,0.23350602413895657,0.2207359250872779,0.00879684932950342,0.013168554329261098,0.13359999656677246,0.005237630665280848,1.3282004075415608,-0.5081605861210264
0.13370013236999512,1.4190139116195521,0.13370013236999512,1.4012587923307827,0.2336468949023618,0.2182178554009693,0.008981411753638553,0.01241797484172313,0.13370013236999512,0.0043915681728751215,1.2344164566296385,-0.45013195138782613
0.13380002975463867,1.4213072086253389,0.13380002975463867,1.4012592220576836,0.23577671816560025,0.21743869532944204,0.00930242868300746,0.011841052898809571,0.13380002975463867,0.004143052478698502,1.2027204870143031,-0.5684948214166506
0.13390016555786133,1.4248172815088287,0.13390016555786133,1.4029653167725429,0.238844336027072,0.21856216944429202,0.00959759339025452,0.01190401126535074,0.13390016555786133,0.0043552226009205474,1.1426447902330839,-0.6555790662704676
0.13400006294250488,1.4277685212272013,0.13400006294250488,1.4065969816012422,0.241192948835533,0.2212731761011886,0.009745295529533432,0.012387291553045498,0.13400006294250488,0.004977496445927795,1.0931039512267162,-0.763781353196915
0.13410019874572754,1.427176682218835,0.13410019874572754,1.409300456878739,0.24124003291367216,0.2241824565561253,0.00978251786105836,0.013118852074564572,0.13410019874572754,0.0053135487568279,1.190217731585668,-0.7962153607578075
0.1342000961303711,1.42463433632146,0.1342000961303711,1.4095729057781041,0.239238403885934,0.22472259283801302,0.009545791026755677,0.013495442351469161,0.1342000961303711,0.005475031502129165,1.2491704029902466,-0.7350564238455845
0.13429999351501465,1.4217006640020695,0.13429999351501465,1.4069381922918271,0.23690896685132337,0.22305249739688898,0.009332503315282906,0.013417570933213956,0.13429999351501465,0.005147065178001654,1.295729172117455,-0.6540073970397352
0.1344001293182373,1.4203413777777993,0.1344001293182373,1.403848327857625,0.23554443889651455,0.22056408234917058,0.009276051691268659,0.012913429218583915,0.1344001293182373,0.004433147848836936,1.27631678160929,-0.5808736664361787
0.13450002670288086,1.420607075413411,0.13450002670288086,1.4020335511295368,0.2362886720352939,0.21875882920651024,0.009509684352748444,0.012223327903089337,0.13450002670288086,0.003878605810348776,1.2929397574473114,-0.5767068480375165
0.13460016250610352,1.423551322304626,0.13460016250610352,1.4027265572218914,0.2386779935134155,0.2187553381725008,0.009678307537221058,0.01191965863607689,0.13460016250610352,0.00403936958728583,1.1948451696415432,-0.6803017705243547
0.13470005989074707,1.426056667612006,0.13470005989074707,1.4050066132936645,0.2411449254666011,0.2206590004772031,0.009923712145683725,0.012223459047754393,0.13470005989074707,0.0044191081049373025,1.21148459371645,-0.7444938287308905
0.13480019569396973,1.4285852848327347,0.13480019569396973,1.4081513827979109,0.24337869609834667,0.22340849295590676,0.010101401432392285,0.012818445183182156,0.13480019569396973,0.004796447720618381,1.1454463016053196,-0.7928145861367811
0.13490009307861328,1.4277650460151712,0.13490009307861328,1.4091709548969582,0.24292522537666078,0.22497453164420209,0.010045274877996543,0.013369908636588603,0.13490009307861328,0.005134250178229192,1.2304014174655604,-0.7680887810479908
0.13499999046325684,1.424057455456366,0.13499999046325684,1.4089297900508666,0.2397776538807117,0.2252171283031303,0.009653955814946734,0.013671163365657053,0.13499999046325684,0.005361079973168936,1.310959130483563,-0.7106194061668357
0.1351001262664795,1.4208744573443135,0.1351001262664795,1.4056033238432564,0.23691610444269712,0.22287764708023616,0.009393418639814726,0.013493179592967575,0.1351001262664795,0.004890011076004197,1.3108147240146646,-0.6088212357943412
0.13520002365112305,1.4194478187467172,0.13520002365112305,1.4018068219709876,0.2355231808769102,0.22000770927659358,0.009364546298872354,0.012811248317300714,0.13520002365112305,0.004137630473318494,1.2392628382340771,-0.4978532231731806
0.1353001594543457,1.4214874533542876,0.1353001594543457,1.4007943701862813,0.23727073509206315,0.21845860713488868,0.009689844420602018,0.01205998321797038,0.1353001594543457,0.0037192419716451253,1.1547195876402838,-0.569050083926326
0.13540005683898926,1.424836532464421,0.13540005683898926,1.402419019537901,0.24004328885857917,0.21928071615786185,0.009876974310136991,0.01195880919561832,0.13540005683898926,0.004049714081016068,1.093937917396397,-0.6899848928106367
0.13550019264221191,1.4283524879702407,0.13550019264221191,1.40578512627909,0.24312633441651596,0.222185332182533,0.010082581733266168,0.012449583183833792,0.13550019264221191,0.00451310148188799,1.0548922945180965,-0.744859915494395
0.13560009002685547,1.4288538256246297,0.13560009002685547,1.4081239505977836,0.24399849461087675,0.2245102522273576,0.010201501895462775,0.013106457978277699,0.13560009002685547,0.004777798400617647,1.0378557072679395,-0.7337421635283681
0.13569998741149902,1.4257809654885782,0.13569998741149902,1.4097119164002394,0.241473307458358,0.2260833188051985,0.0098873430299152,0.013511567691468693,0.13569998741149902,0.005264748791326788,1.1957071727530857,-0.7674906338220462
0.13580012321472168,1.4217810961019448,0.13580012321472168,1.4081187826880939,0.2381605200181079,0.22554001089544667,0.009516270387869768,0.013689293357262945,0.13580012321472168,0.005254136253973896,1.2920792509721069,-0.686496722093958
0.13590002059936523,1.419883837833529,0.13590002059936523,1.4040682996051088,0.2364585754344084,0.22248259539507753,0.009451421247808957,0.013296198538230324,0.13590002059936523,0.004539275062257832,1.2694847977421304,-0.5932894229997764
0.1360001564025879,1.4203986522297665,0.1360001564025879,1.402317060692963,0.23683121337210344,0.2205379124384363,0.009571603816488422,0.012572260335254014,0.1360001564025879,0.003830992286497664,1.1849978950326914,-0.5948640688558225
0.13610005378723145,1.4232587850651994,0.13610005378723145,1.4012094340707377,0.23939381356061804,0.21907641265872865,0.00982778311857849,0.011964732410704084,0.13610005378723145,0.003677982593425361,1.1799480940735958,-0.6364187003278057
0.1362001895904541,1.426736938100984,0.1362001895904541,1.403298115136046,0.24270728354330406,0.22040090547753016,0.010108499574229012,0.011999152882781024,0.1362001895904541,0.004003606744569346,1.1482029021240596,-0.7186936304307892
0.13630008697509766,1.428461856574961,0.13630008697509766,1.4062889919463641,0.24472267664710065,0.22306353256320255,0.010212334186709065,0.012611865431333875,0.13630008697509766,0.00449262982265614,1.1719875489380502,-0.7802508626063646
0.1364002227783203,1.4266242564126506,0.1364002227783203,1.408151845035769,0.2435552109892088,0.22518362011609033,0.010102603548449643,0.013197974699004807,0.1364002227783203,0.004891277669512422,1.2837380140917958,-0.7613382607542444
0.13650012016296387,1.4236868887740854,0.13650012016296387,1.408775473695203,0.24068359243662665,0.22609848630786689,0.009688463204283378,0.013522428683488387,0.13650012016296387,0.005267315034817672,1.3363612417627884,-0.7796824498804635
0.13660001754760742,1.4201629146634391,0.13660001754760742,1.406270503172068,0.23781343646689201,0.22435069877594283,0.009459559983701902,0.013472098217598991,0.13660001754760742,0.004951139719260172,1.35050069405447,-0.6689691563040251
0.13670015335083008,1.4196584979853681,0.13670015335083008,1.4019925188634035,0.23743559288407495,0.22135826420886984,0.00962076705490518,0.012915054912139812,0.13670015335083008,0.0039350553671083,1.3218143530680682,-0.5710730846450315
0.13680005073547363,1.421789180138107,0.13680005073547363,1.4000677969196247,0.23935696554998065,0.21912472006306427,0.009896312272818009,0.012057151708233894,0.13680005073547363,0.0035185100864538006,1.2580947239421074,-0.572564284537104
0.1369001865386963,1.42443605761371,0.1369001865386963,1.4011322784422922,0.24197820925193503,0.21948211951615865,0.010204500509910393,0.011837305182708363,0.1369001865386963,0.003575546878619379,1.2370021441306163,-0.6809615339578013
0.13700008392333984,1.4281089186110445,0.13700008392333984,1.4035969502719736,0.24519668426284885,0.22156166590129284,0.010295986156762051,0.012167812427421165,0.13700008392333984,0.004197518207393396,1.1621606876703445,-0.7236196839097538
0.1371002197265625,1.4286210974275857,0.1371002197265625,1.4063384093363127,0.24639936836204993,0.2244968626715616,0.010438908242012046,0.012932844912490374,0.1371002197265625,0.004448609136555204,1.2281821543617988,-0.7268446663216164
0.13720011711120605,1.426483482224079,0.13720011711120605,1.408261072490757,0.24460402576129103,0.22643704531829476,0.010330376360195804,0.01336464248030016,0.13720011711120605,0.004700384096848344,1.2830853680029104,-0.7829106772840023
0.1373000144958496,1.4234657110878737,0.1373000144958496,1.4073790659774303,0.24157990389076267,0.22617608583971466,0.009954826200400278,0.01354545782873988,0.1373000144958496,0.004824014564781829,1.3192930749152438,-0.7154820034934674
0.13740015029907227,1.4209201399767952,0.13740015029907227,1.4045146081036493,0.23922204161923283,0.2239276007819439,0.009748257289095444,0.01329899539412827,0.13740015029907227,0.004268263379791675,1.3113857966166107,-0.6317019967890519
0.13750004768371582,1.420656655632555,0.13750004768371582,1.40082445919584,0.2391426728987175,0.22069884917126512,0.009882958948525753,0.012533940745535073,0.13750004768371582,0.003589042025038361,1.2957244822825305,-0.5636424106413033
0.13760018348693848,1.4227425928772732,0.13760018348693848,1.399983788459796,0.2412185702860198,0.2193479261142346,0.010148191990845646,0.011883565081179336,0.13760018348693848,0.0033187437299744406,1.2377561644992383,-0.6563091798671812
0.13770008087158203,1.4263795274080415,0.13770008087158203,1.402147863525725,0.24451282956417028,0.22036984596150538,0.010402236286459693,0.011768082609242635,0.13770008087158203,0.003533380788053475,1.1779352419827482,-0.77779086505351
0.1378002166748047,1.4279444447515024,0.1378002166748047,1.405049980242135,0.24666020111782977,0.22284105066292068,0.010577476846828374,0.012237854532620156,0.1378002166748047,0.0040414858658502474,1.2718507436653308,-0.8265260606328957
0.13790011405944824,1.428418517656976,0.13790011405944824,1.4081605019295966,0.2470968915715338,0.2258961595186156,0.010471417483452884,0.012990662834709617,0.13790011405944824,0.004451171960389674,1.2620860047819442,-0.8583719357801892
0.1380000114440918,1.425631682525553,0.1380000114440918,1.4088099235014537,0.24468857264275518,0.2268836419071495,0.010256781987338356,0.013366750073172878,0.1380000114440918,0.0046805129925811565,1.3525690783921747,-0.826868301331182
0.13810014724731445,1.4214626914793609,0.13810014724731445,1.4069878128682192,0.24133376906914528,0.22596821962812907,0.009955217938718355,0.013421413472030833,0.13810014724731445,0.004626093837727821,1.4380061360949767,-0.7300007853940479
0.138200044631958,1.4189197024630438,0.138200044631958,1.4031609424624498,0.2390774454198451,0.22304549741090107,0.009821987388767698,0.01306501121348292,0.138200044631958,0.003912602999443673,1.4179017957985924,-0.6313922008805676
0.13830018043518066,1.4208386140663916,0.13830018043518066,1.3996742937046067,0.2403481087299738,0.22009794411422184,0.009999270486583499,0.012171188956523018,0.13830018043518066,0.0033937991798737976,1.3317155601729465,-0.5587979089361034
0.13840007781982422,1.4243186964196652,0.13840007781982422,1.3989379586847281,0.24327919115003155,0.21902980859535132,0.01031048261704901,0.011666923842868491,0.13840007781982422,0.0033642216059570932,1.2611199676555407,-0.6726002383732702
0.13850021362304688,1.4267933290788666,0.13850021362304688,1.4012201869809502,0.24587480931601755,0.22082564919261594,0.010552284061421087,0.011937280988267766,0.13850021362304688,0.003735148850951064,1.2152922963668824,-0.7373928887900547
0.13860011100769043,1.4291211283156302,0.13860011100769043,1.4046208795579345,0.24813887965158413,0.22380541021948397,0.010626869147840615,0.012629510172800439,0.13860011100769043,0.00416385909981241,1.2165243716962577,-0.779813884715666
0.13870000839233398,1.4277344903489997,0.13870000839233398,1.405805559567183,0.24722328765801097,0.22553688147344314,0.010517085532093472,0.013184369408892425,0.13870000839233398,0.0044759626985387,1.3032966088961693,-0.7685577722551243
0.13880014419555664,1.4251250595184177,0.13880014419555664,1.4049001645545065,0.24465861041569786,0.22558215681559066,0.01026310587887266,0.013451771571276175,0.13880014419555664,0.004604099842264298,1.3645884093633505,-0.6432388432593434
0.1389000415802002,1.4209510419672602,0.1389000415802002,1.4022391122338094,0.24129338516384152,0.22368345170792509,0.010018045252277714,0.013361843360910845,0.1389000415802002,0.004235104399334276,1.403698753193603,-0.5570870813540241
0.13900017738342285,1.4199258397895402,0.13900017738342285,1.3983881309962676,0.24005681690494596,0.2206118047348189,0.009911662355668815,0.012733935484984542,0.13900017738342285,0.0035357656021516855,1.351021288937889,-0.4674386957511888
0.1391000747680664,1.4214167802171915,0.1391000747680664,1.3967489633675285,0.24114479581143689,0.21872455391133921,0.01003483724086395,0.011864883114196258,0.1391000747680664,0.0033017322406599116,1.246097353570338,-0.5235495070829056
0.13920021057128906,1.4242243071780196,0.13920021057128906,1.3975809264006487,0.24384010719966476,0.21902138682129485,0.010213016264814903,0.011631933989939171,0.13920021057128906,0.0036421775667851413,1.231416459346714,-0.6220265450268635
0.13930010795593262,1.4273358702032455,0.13930010795593262,1.4016626487283923,0.24672331373891804,0.222292954503243,0.010399141332879218,0.012179551429137025,0.13930010795593262,0.004048410001687989,1.226742440534901,-0.743343966609391
0.13940000534057617,1.428376457315897,0.13940000534057617,1.4049150671081088,0.2479950883188763,0.22520269133739115,0.010486039774032969,0.012813784537378201,0.13940000534057617,0.004335036467337782,1.2021193308837537,-0.7632054526524152
0.13950014114379883,1.4258524320098953,0.13950014114379883,1.4060200904133837,0.24605383630788966,0.22681972952928547,0.010227045447970436,0.013237038853475781,0.13950014114379883,0.004706273256797569,1.382076202742028,-0.7162820889801369
0.13960003852844238,1.4216386928254012,0.13960003852844238,1.4055063162530612,0.24257483335826768,0.22662608712937493,0.00983527544168172,0.013382632820648669,0.13960003852844238,0.00482634880898704,1.469636745570926,-0.6809487104117288
0.13970017433166504,1.4186823958271915,0.13970017433166504,1.4018488864026761,0.24024739583931382,0.22404271000289266,0.009778908094884643,0.013138246798121393,0.13970017433166504,0.004066173699443037,1.4774879119387478,-0.6014136523557827
0.1398000717163086,1.4191512627542822,0.1398000717163086,1.3985434812763764,0.24002873914595574,0.2209593351859065,0.00972104465712129,0.012305250525899454,0.1398000717163086,0.003579326865563219,1.389216728037456,-0.5172383382740081
0.13990020751953125,1.4211008529287208,0.13990020751953125,1.396924395967697,0.24202111882163346,0.2190111443250905,0.009945363382984988,0.011625598364591786,0.13990020751953125,0.003503883826444593,1.3525907202207308,-0.637272339398216
0.1400001049041748,1.4246047153016872,0.1400001049041748,1.3984762752427857,0.24539269877023256,0.22014985719358066,0.01024346756250472,0.011713705916300192,0.1400001049041748,0.00376731316273993,1.3307224785995204,-0.6880178769167978
0.14010000228881836,1.4265049789611342,0.14010000228881836,1.4016582234393822,0.24713332940733787,0.22298463405227165,0.01032272758016026,0.012287648492387953,0.14010000228881836,0.0042293220994991795,1.3388201000691042,-0.72492257450131
0.14020013809204102,1.4263071819986095,0.14020013809204102,1.403634951723887,0.24704183015381836,0.22522680673487086,0.010225942788032131,0.012889729940061958,0.14020013809204102,0.004562449069444527,1.351854325958033,-0.7175830218151968
0.14030003547668457,1.4235235421622994,0.14030003547668457,1.4034565303866038,0.2449165238267777,0.22572412504711586,0.009976495800168718,0.013169443835021586,0.14030003547668457,0.004823448543291199,1.4453634169069118,-0.6491904565623845
0.14040017127990723,1.4201767569354626,0.14040017127990723,1.4028749114435735,0.241789941452317,0.22537594600773314,0.009671634043628157,0.013238591053529527,0.14040017127990723,0.004765555234357827,1.435877541351947,-0.5781244179466157
0.14050006866455078,1.4182191300716538,0.14050006866455078,1.3992266367204012,0.23998918966442384,0.22255589421806815,0.009583935511699247,0.012882009708659657,0.14050006866455078,0.00386271576572076,1.3956126266771172,-0.4908598830423143
0.14060020446777344,1.4192120124976269,0.14060020446777344,1.3956348758498651,0.24092885857690993,0.2194420266905724,0.009765310183692887,0.011835507518477138,0.14060020446777344,0.003374146726309376,1.3809769998529227,-0.4671722439887235
0.140700101852417,1.4221986807259148,0.140700101852417,1.395563502182668,0.24339354792256407,0.21853329760788495,0.009938848219913306,0.011318930811364144,0.140700101852417,0.003443692465461334,1.286477714778419,-0.5582559285799507
0.14079999923706055,1.4254767402375053,0.14079999923706055,1.3981126368081938,0.24614292385887662,0.22036429397202906,0.010067239310544542,0.011512800309177257,0.14079999923706055,0.003837799984339711,1.2513874824299709,-0.6633056458426873
0.1409001350402832,1.4260895419952069,0.1409001350402832,1.4011006071025824,0.2472494476311547,0.22332904828516542,0.010163697164230942,0.012091186935002227,0.1409001350402832,0.004351189426552815,1.313333585631801,-0.695316410965228
0.14100003242492676,1.4240324613580766,0.14100003242492676,1.4034776937309486,0.2458254449618777,0.22611804072835012,0.009946637051428576,0.01279969984499195,0.14100003242492676,0.004710274021293582,1.3833309865995251,-0.6828901178463711
0.14110016822814941,1.4216819005828498,0.14110016822814941,1.403263389728303,0.24347923577729705,0.22646383567599757,0.009566794094287921,0.013024234353843183,0.14110016822814941,0.004892678508115011,1.4618926718848233,-0.5969483595908969
0.14120006561279297,1.4187201352080088,0.14120006561279297,1.4004495578490193,0.24094376574914173,0.22459311424134987,0.009417265727622224,0.012839086114332444,0.14120006561279297,0.004270745177363484,1.4358329649873485,-0.5255034398913849
0.14130020141601562,1.4179926262151559,0.14130020141601562,1.3970559233211193,0.24050570430235768,0.2214184109226729,0.009601201650654855,0.012051648791549744,0.14130020141601562,0.003533802069455397,1.4171721714287122,-0.48855311837611953
0.14140009880065918,1.4211704266945622,0.14140009880065918,1.3952216316188073,0.24313598280075777,0.2193265916798297,0.009941278881015267,0.011300062139979885,0.14140009880065918,0.0033060540001582563,1.3045808413468767,-0.549863411212049
0.14149999618530273,1.4240409581805635,0.14149999618530273,1.3962012767072562,0.24581399137180215,0.2197750555661584,0.010137882648276099,0.011220122286903481,0.14149999618530273,0.0035241560809696313,1.2692225540625222,-0.6467335363266175
0.1416001319885254,1.4262730043515024,0.1416001319885254,1.3988942277393523,0.2480970867311105,0.2220319614246311,0.010296015638524081,0.011671015397526708,0.1416001319885254,0.003941710214272099,1.2921218136636017,-0.7061191611858958
0.14170002937316895,1.4264946198355237,0.14170002937316895,1.4016931027631059,0.24863347862188734,0.22482230744756465,0.010288666616425973,0.012381295242843229,0.14170002937316895,0.00428801403584752,1.3214976437656443,-0.7244464385097963
0.1418001651763916,1.4238591468633157,0.1418001651763916,1.4032729644776576,0.24664102786772416,0.2264580940070398,0.010043116777406384,0.012823916631461514,0.1418001651763916,0.004548502638698316,1.4307171896893414,-0.7214120757937781
0.14190006256103516,1.420622950673391,0.14190006256103516,1.4012456697983566,0.24382085904397044,0.22535619515832933,0.009750364033304005,0.012883934906119447,0.14190006256103516,0.00436891074170915,1.450761220643326,-0.6357270047745551
0.1420001983642578,1.4179799253043481,0.1420001983642578,1.3971655134401741,0.24163562065583716,0.22246002836590412,0.009727293167834297,0.012440002356624442,0.1420001983642578,0.0036570706338321006,1.424771631937736,-0.5550238101509167
0.14210009574890137,1.418812805850959,0.14210009574890137,1.394899606333316,0.24237194634448678,0.219756271170697,0.009900801536722539,0.011584564994650654,0.14210009574890137,0.0033576546752933202,1.352015349366353,-0.5544955864594086
0.14219999313354492,1.422844691685329,0.14219999313354492,1.3955479442713559,0.2456514458259244,0.2191305201283686,0.010212686606728706,0.01121503149783002,0.14219999313354492,0.0033326926244248846,1.25097113493309,-0.6603912807236775
0.14230012893676758,1.4255761240009626,0.14230012893676758,1.3975546657011946,0.2480966963392655,0.22107945515800337,0.010305079343513412,0.01143105040145325,0.14230012893676758,0.0038124612710028986,1.2286954660182237,-0.747713913824904
0.14240002632141113,1.4278951456231324,0.14240002632141113,1.3998681126906911,0.25020571458996455,0.22388823735268998,0.010440605448183902,0.01218114616596305,0.14240002632141113,0.004099437987071258,1.1903568862571265,-0.7306247574476874
0.1425001621246338,1.4269699434019432,0.1425001621246338,1.401962788326193,0.24973057302219517,0.2261706239553743,0.010375468592986143,0.012675105988254507,0.1425001621246338,0.0043758657766009195,1.253291639701667,-0.7218883240963041
0.14260005950927734,1.423946537802564,0.14260005950927734,1.4022340401641964,0.24683600588024301,0.22699459777373654,0.009952295125043838,0.013013721638749746,0.14260005950927734,0.004706199307433349,1.2609958977572386,-0.660949728745356
0.1427001953125,1.4205764677268888,0.1427001953125,1.4001194710363019,0.24385166456154034,0.22559393108616638,0.009685124278542817,0.012993562199770763,0.1427001953125,0.004434199459079089,1.3147482583936363,-0.5687490563421743
0.14280009269714355,1.4195623570418607,0.14280009269714355,1.3961980747372527,0.24313877568422299,0.22249465903823024,0.009809980191328732,0.01242638592808862,0.14280009269714355,0.003748621207488866,1.2415834335521503,-0.48790900957095434
0.1428999900817871,1.4220694610152342,0.1428999900817871,1.3953168848145647,0.2453505587673797,0.22027048282403328,0.010119640469958493,0.011699843068422767,0.1428999900817871,0.003406025455352543,1.154484117837419,-0.5185159592060372
0.14300012588500977,1.425362532858305,0.14300012588500977,1.3953639996497689,0.24845360709931397,0.22003440741853003,0.010379848314330864,0.011341972696227432,0.14300012588500977,0.0035319690096437604,1.1075464810116682,-0.6112683261990315
0.14310002326965332,1.4291318252536551,0.14310002326965332,1.3969752103873456,0.25175924516763576,0.22232533036628693,0.010538677529607998,0.011714143694328128,0.14310002326965332,0.003848828324632783,1.0666225470738135,-0.6564098245786154
0.14320015907287598,1.4298724068324786,0.14320015907287598,1.4004475624004358,0.2528618059626235,0.2254795080136177,0.010627598287768445,0.012368350308897953,0.14320015907287598,0.004128674273666957,1.1009739929602655,-0.7290197731193621
0.14330005645751953,1.4287029616102647,0.14330005645751953,1.4031023806318925,0.2518528946875378,0.2280448468611201,0.010457816186727966,0.012828647652616921,0.14330005645751953,0.004377407856975925,1.1299327715608525,-0.7385036503134761
0.1434001922607422,1.424033550854956,0.1434001922607422,1.402321326233931,0.2481846342056425,0.2278882295787255,0.010132235930697307,0.013019179454774873,0.1434001922607422,0.004427822974038105,1.281710281168227,-0.6501027006178046
0.14350008964538574,1.4211891913025552,0.14350008964538574,1.399383038807328,0.2455596605961559,0.22576677176343465,0.010032818820991534,0.012798765120458721,0.14350008964538574,0.0038402991731273273,1.249219931614236,-0.5811110936232144
0.1435999870300293,1.4211684262956499,0.1435999870300293,1.3962345516517143,0.24552136636519883,0.2229312054507877,0.010051233528806547,0.012040296289336864,0.1435999870300293,0.0034009856527600683,1.1658736270793597,-0.552460930422385
0.14370012283325195,1.4238151444102494,0.14370012283325195,1.39535951623825,0.24799907332680898,0.22124963941730336,0.010280038555708483,0.0112984491027921,0.14370012283325195,0.0034246953339367725,1.1322460406804458,-0.6388373044864275
0.1438000202178955,1.4270512890030287,0.1438000202178955,1.3971261787779792,0.25097312535975275,0.22249394677207254,0.010534340735039763,0.011374843059145242,0.1438000202178955,0.003623959740823935,1.070102404196543,-0.7489283004678436
0.14390015602111816,1.4302570620953445,0.14390015602111816,1.3996006020318592,0.25409181855548596,0.2248527527219113,0.010631765964455185,0.011917751667579937,0.14390015602111816,0.003970519587950398,1.0407440685296896,-0.7948628795378027
0.14400005340576172,1.429873162367504,0.14400005340576172,1.4020616085111675,0.2538910995722043,0.22736687597573899,0.010558543737633486,0.012509687012131213,0.14400005340576172,0.004252181315934925,1.085284661590238,-0.7937932448425854
0.14410018920898438,1.4270620441879336,0.14410018920898438,1.4025741674828283,0.2515345226596075,0.228165431814315,0.010368174228190174,0.012826117158415681,0.14410018920898438,0.004375207290512184,1.1746451000229863,-0.7855635811925167
0.14420008659362793,1.4225611057251817,0.14420008659362793,1.4008675238003139,0.24743083193720164,0.22730315952991903,0.009871453151315374,0.012897063418554589,0.14420008659362793,0.004388157079006668,1.2229548714625706,-0.697373047574074
0.14430022239685059,1.420321705832677,0.14430022239685059,1.39742065267813,0.24573833580115803,0.22456894580934694,0.009891182680324755,0.012436610103252943,0.14430022239685059,0.0037157624675225633,1.1892139872410044,-0.5962554298040923
0.14440011978149414,1.4221780216937638,0.14440011978149414,1.3961658279039078,0.24707166416019893,0.22203920863896975,0.010029830314982339,0.011601462863848607,0.14440011978149414,0.003491632023156687,1.1143036193284788,-0.613518015815178
0.1445000171661377,1.426129347560323,0.1445000171661377,1.3939317199640362,0.25016496433119145,0.2207870840495231,0.010219222051086526,0.011167100946747168,0.1445000171661377,0.003518959574033076,0.9912292919231696,-0.6954629019904532
0.14460015296936035,1.42872130008478,0.14460015296936035,1.3965942629194872,0.2529392876995495,0.22278995703745635,0.010462170601982167,0.011362871303703264,0.14460015296936035,0.00374507177520052,0.9692777753756964,-0.7704787147060269
0.1447000503540039,1.430234476353134,0.1447000503540039,1.399326282702684,0.25474084591195173,0.22550598982197223,0.010535277280331818,0.01196588093672643,0.1447000503540039,0.004064342283627403,1.0041522555157425,-0.7984763494299841
0.14480018615722656,1.4276076713944394,0.14480018615722656,1.4022697713222088,0.2525442326784286,0.2283669579116916,0.010289273329120214,0.01252924919755599,0.14480018615722656,0.0044263101336302355,1.0986656995754456,-0.8264651366128237
0.14490008354187012,1.4242760539699317,0.14490008354187012,1.4028486673619693,0.24975352073960072,0.2290365726319919,0.009949263279626138,0.012786054564765554,0.14490008354187012,0.004625680833564239,1.193394085130014,-0.7793586924015544
0.14500021934509277,1.4223511807241478,0.14500021934509277,1.4005522893667521,0.2475265238718627,0.22782926933307074,0.00969271844972418,0.012750212026677452,0.14500021934509277,0.004256789871419887,1.1277078834134153,-0.7048430314007564
0.14510011672973633,1.4213107390444855,0.14510011672973633,1.3966441446539426,0.24729215179887026,0.22444029907690743,0.009873759636148706,0.012091703407308472,0.14510011672973633,0.0035961988201455115,1.1661201464754123,-0.6096418683708762
0.14520001411437988,1.423819000062099,0.14520001411437988,1.3941611061652028,0.24972027691785825,0.22185188142804502,0.010159810954825786,0.011237128193166846,0.14520001411437988,0.0034919940200297847,1.1079130169280689,-0.6617213463955559
0.14530014991760254,1.4268182057654635,0.14530014991760254,1.394871192833596,0.25259247469227536,0.2219945075549975,0.010364770061787392,0.010993599385945973,0.14530014991760254,0.0036260877336816936,1.0607130687795578,-0.7982869329738896
0.1454000473022461,1.4295050122591357,0.1454000473022461,1.3980533978145933,0.2552705616501672,0.22451138808403587,0.010512124666979289,0.011431959954764698,0.1454000473022461,0.003869416520529065,1.0405088120569708,-0.865019548441458
0.14550018310546875,1.4302237532352686,0.14550018310546875,1.4011198638891875,0.2561538436916622,0.22718138458634962,0.010469882084071165,0.011986808004163201,0.14550018310546875,0.0042075009639085765,1.0426874540933642,-0.9297213380386238
0.1456000804901123,1.4268688324164984,0.1456000804901123,1.4023119786260272,0.2531263678576713,0.22893970480249526,0.010119701532959957,0.012499761641727303,0.1456000804901123,0.00455358447557119,1.1328429524771637,-0.8836363492694218
0.14570021629333496,1.4230783905586286,0.14570021629333496,1.400521723829107,0.2496178378824165,0.22827859127553524,0.00972154160166805,0.012650799223995531,0.14570021629333496,0.00446716337498315,1.1722921511635942,-0.8060309490765795
0.14580011367797852,1.420872299407652,0.14580011367797852,1.3974935274391005,0.24767068435239606,0.22579690789278384,0.009623067985238556,0.01220961286039855,0.14580011367797852,0.004053604833087083,1.174049478044035,-0.7413084002275137
0.14590001106262207,1.423043418328663,0.14590001106262207,1.3960299720227278,0.24931561869454533,0.22312860081042846,0.009878366282921235,0.011518803612702506,0.14590001106262207,0.0036695442491560984,1.044781719136372,-0.7097502468278398
0.14600014686584473,1.4262643627009879,0.14600014686584473,1.3953004607789974,0.25247153596966554,0.22158826475976168,0.010323523763779,0.010882428594039172,0.14600014686584473,0.0035608176953810257,0.9732320184299605,-0.8470478469353984
0.14610004425048828,1.4292175895796086,0.14610004425048828,1.395912491194455,0.2555158222157954,0.22310278673174963,0.010469676241039836,0.010981111100964336,0.14610004425048828,0.003753961770610011,0.9661879225933808,-0.9239416385578224
0.14620018005371094,1.4308921312349419,0.14620018005371094,1.3993731703157304,0.25739218749419485,0.22635876678592265,0.010596597890297314,0.011550223954538977,0.14620018005371094,0.003968018975831293,0.9467673756246804,-0.9670407496587432
0.1463000774383545,1.4304175550518554,0.1463000774383545,1.4017690871669994,0.2572017047189486,0.22878391259327696,0.010594795010611514,0.012099242528513035,0.1463000774383545,0.004131749504523978,0.9767527597410081,-0.9610535000155214
0.14640021324157715,1.4274551859201923,0.14640021324157715,1.4028188788790912,0.2544054029298098,0.23012319273235396,0.01028304153394303,0.01247725975232487,0.14640021324157715,0.00419480819029355,1.055205770668399,-0.9325715995666687
0.1465001106262207,1.42370571373088,0.1465001106262207,1.399849840796742,0.25114294569958584,0.22812937652241166,0.009899624314723559,0.012307513810101409,0.1465001106262207,0.0041064777189353825,1.11881162283459,-0.8410119841728593
0.14660000801086426,1.4231169392887357,0.14660000801086426,1.3974129137359466,0.25062601663184525,0.22518027371295748,0.009975787862174212,0.011770430576678185,0.14660000801086426,0.0037082729827718898,1.0976709907764743,-0.7564549793694169
0.14670014381408691,1.4254205293189264,0.14670014381408691,1.3956382621555987,0.2527725225572376,0.22319650624907805,0.010269126942642556,0.011126771645475151,0.14670014381408691,0.003626436548954835,1.0080860355364858,-0.7842299811069388
0.14680004119873047,1.4272349521917236,0.14680004119873047,1.3963796824014563,0.25484948614840675,0.22343420288223148,0.010511489878822082,0.010984272283405025,0.14680004119873047,0.003707539192450964,1.0067784653108682,-0.9065611557312077
0.14690017700195312,1.430196633390447,0.14690017700195312,1.3976312359059997,0.25797721291608133,0.22554368296329663,0.010662457247164463,0.011338601805140876,0.14690017700195312,0.0038760382303867948,1.0113577094221256,-0.9177427122667432
0.14700007438659668,1.4311220938619114,0.14700007438659668,1.4006226881829265,0.2593704995439363,0.22857112258076778,0.010782635537905412,0.011912884700942445,0.14700007438659668,0.004043610392651874,0.9621796685322188,-0.9657658231534879
0.14710021018981934,1.4303721112345467,0.14710021018981934,1.401114340265885,0.25888869249933233,0.23002765159784672,0.01064655279554334,0.01239073850631301,0.14710021018981934,0.00426097399201344,1.0389458948707906,-0.9279254299889435
0.1472001075744629,1.427931407802435,0.1472001075744629,1.4010814204571824,0.25653716134855115,0.2301199542547398,0.010354117717929247,0.012544817313396734,0.1472001075744629,0.004293115494046197,1.1385509038140298,-0.8976464188760729
0.14730000495910645,1.4251253302704627,0.14730000495910645,1.398085082553393,0.25371505760184077,0.22800843305705065,0.010103248874809508,0.012366114932707176,0.14730000495910645,0.004032949972874476,1.085700380986149,-0.769331983218959
0.1474001407623291,1.4245469998606322,0.1474001407623291,1.3966281989401403,0.253455295567048,0.22539574714117644,0.0102774817842799,0.011620389695194919,0.1474001407623291,0.003722732788940691,1.0685866083829314,-0.7818928873000259
0.14750003814697266,1.4265741281103381,0.14750003814697266,1.3958043259029098,0.2555703830178023,0.22388293103484275,0.010552986366036922,0.010973065000126516,0.14750003814697266,0.003674159957417319,1.040966845636256,-0.8829365284362575
0.1476001739501953,1.428955500439126,0.1476001739501953,1.3980549376440463,0.2580300515763055,0.22589611533889023,0.010752264886552926,0.01115446204265575,0.1476001739501953,0.003774857839486107,0.9468445005301037,-0.9865874831557448
0.14770007133483887,1.43222864018952,0.14770007133483887,1.4002067586765135,0.26138625139228533,0.22885994603670493,0.010853147489024946,0.011643601912600398,0.14770007133483887,0.004052797986263665,0.9373830425913912,-1.029470447651518
0.14780020713806152,1.4348020535723662,0.14780020713806152,1.4030154899312444,0.264234648365706,0.2317125364813607,0.011063666951754616,0.012197844041191659,0.14780020713806152,0.004114307202356333,0.8803507466088631,-1.0096003425330855
0.14790010452270508,1.4321612290140666,0.14790010452270508,1.4037725851635896,0.2621354527139112,0.23280001142743878,0.010884193103492338,0.012567707527022107,0.14790010452270508,0.004293786447460421,1.0014252102042374,-1.0038013752319968
0.14800000190734863,1.4289627735908732,0.14800000190734863,1.401986269366815,0.2587093636041967,0.23185126220756808,0.01055715817096527,0.012673004625488446,0.14800000190734863,0.004147573059924295,1.0179439260920917,-0.921584021021612
0.1481001377105713,1.4259977610274028,0.1481001377105713,1.3982332619965236,0.25602631732749453,0.22863840513909367,0.0104052301022272,0.012182459285072143,0.1481001377105713,0.0038187916524774143,0.9891993294645217,-0.8386325741970795
0.14820003509521484,1.4260481580236588,0.14820003509521484,1.3973816433901378,0.2559939588555886,0.22640446870217165,0.010466661913971534,0.011388092886929236,0.14820003509521484,0.003761090174008643,0.9308714117920026,-0.8647807227645244
0.1483001708984375,1.4296855181842258,0.1483001708984375,1.3964940885559398,0.25926249365110227,0.22613756285809827,0.010733933336966704,0.011015212387921355,0.1483001708984375,0.0037331411609510933,0.8424065927207702,-0.9790692616300075
0.14840006828308105,1.432546549745387,0.14840006828308105,1.3995695725838346,0.26234417186119785,0.2284048500795962,0.010905525539202154,0.011263540778603318,0.14840006828308105,0.003912444019165984,0.8031726224396553,-1.0752912865071558
0.1485002040863037,1.433046084095575,0.1485002040863037,1.4026847346687237,0.2634637837630198,0.23157326774620807,0.01101366257151237,0.01182693960289582,0.1485002040863037,0.004074229295483247,0.851380064983794,-1.0966497145583853
0.14860010147094727,1.4328368205064153,0.14860010147094727,1.4045162867921115,0.2634645127238506,0.23385605833077294,0.01092742039750772,0.012327670855433211,0.14860010147094727,0.004225140986498068,0.9153698589735141,-1.0901501246607221
0.14869999885559082,1.4311698523001004,0.14869999885559082,1.4037279876258741,0.2612587253419184,0.23388098334117435,0.010554758912675665,0.012579026279778655,0.14869999885559082,0.004354155405341768,0.932999153428711,-1.0038384773981526
0.14880013465881348,1.427502293249232,0.14880013465881348,1.4016508975024475,0.2580846590933904,0.23237627167432442,0.010352026061747715,0.012453953028553696,0.14880013465881348,0.004151733124477946,0.9908101055979496,-0.9458659144355334
0.14890003204345703,1.4262116748926634,0.14890003204345703,1.3986673020658325,0.2569163846423666,0.22978223288429156,0.010312568603087146,0.011914502407496657,0.14890003204345703,0.0039058910819560824,0.9240632006518136,-0.902850619318604
0.1490001678466797,1.4283469342561201,0.1490001678466797,1.3987953633790557,0.2587299039537665,0.22815194415130746,0.010566490601094214,0.011299146207234927,0.1490001678466797,0.003813389403325095,0.820306714387727,-0.9837041122134833
0.14910006523132324,1.4316985747824038,0.14910006523132324,1.397732588106458,0.2622107535202487,0.22820588851349205,0.01081698726034688,0.011153417981203818,0.14910006523132324,0.003841469261928542,0.7964726369968849,-1.015648213899578
0.1492002010345459,1.4330845653083522,0.1492002010345459,1.4001411558532646,0.26379120338516077,0.23058207381399742,0.010862116201876914,0.011530254229943235,0.1492002010345459,0.004046701454353141,0.7595186984133616,-1.0758669875016202
0.14930009841918945,1.4335934751946686,0.14930009841918945,1.4027357956238218,0.2646028642629733,0.23325702377721982,0.010919579353363879,0.012074542650682682,0.14930009841918945,0.004169327101118865,0.7650280955539783,-1.0949232996872742
0.149399995803833,1.4326612291394916,0.149399995803833,1.402895548317429,0.2637033174915867,0.23379679280352855,0.01074003368512841,0.012349901728413144,0.149399995803833,0.004331716193589739,0.8193405025358079,-1.06715405330676
0.14950013160705566,1.4297112516968158,0.14950013160705566,1.4027034157212048,0.26070598536067446,0.23381810766477953,0.010373810504683069,0.012551008144154356,0.14950013160705566,0.004401524184774625,0.8562336295394344,-1.056823411010002
0.14960002899169922,1.427177396735267,0.14960002899169922,1.4000864091582323,0.2584276245259703,0.23192728372340393,0.010202588213668908,0.012331213647348372,0.14960002899169922,0.004120178414897989,0.8882800874524983,-0.9931051975181326
0.14970016479492188,1.4272691152249528,0.14970016479492188,1.398839066724122,0.2582566955586302,0.22956007124256134,0.010271529054192353,0.011693982736363868,0.14970016479492188,0.003845415113702157,0.7951122456392914,-0.9383967870823108
0.14980006217956543,1.4297024837090802,0.14980006217956543,1.3984397124063148,0.2604695715885915,0.22878300250267952,0.010530809964903073,0.011185530226334402,0.14980006217956543,0.0038372962608293833,0.7180762052833161,-1.0138552258372948
0.14990019798278809,1.4326084160113148,0.14990019798278809,1.3986633929980354,0.26369741826631804,0.23002647085996342,0.010777250972866009,0.01120221330565884,0.14990019798278809,0.0038951245441487415,0.7128576885365474,-1.0842186154299416
0.15000009536743164,1.4342337351701764,0.15000009536743164,1.4016951004748628,0.2654644233552901,0.2326456253566206,0.010864599467390967,0.011537593908157487,0.15000009536743164,0.0040329355416643415,0.689651218363113,-1.1628393529146852
0.1500999927520752,1.4336310889985246,0.1500999927520752,1.4036725830686065,0.265060865283479,0.23474746672886737,0.01079402972883004,0.011915128665309261,0.1500999927520752,0.004139999837349858,0.7114561934200465,-1.1780308780257183
0.15020012855529785,1.4317606516428247,0.15020012855529785,1.4041730759835738,0.2632262161071274,0.23570691030706328,0.0104990850906385,0.012183567417760506,0.15020012855529785,0.004390673304339774,0.7686197660357575,-1.1248867767419433
0.1503000259399414,1.429113718300157,0.1503000259399414,1.403545558032501,0.2606237801706153,0.23559619647675167,0.010182872902335185,0.012374632116291785,0.1503000259399414,0.004353089188547645,0.8166186299399123,-1.0975743780776392
0.15040016174316406,1.4276018457781054,0.15040016174316406,1.4006099965036447,0.25916715415050495,0.2332800419361192,0.010169940888453471,0.012064318233097235,0.15040016174316406,0.0039602122922667345,0.7782887778651785,-1.0013501792516326
0.15050005912780762,1.428471017893024,0.15050005912780762,1.399176891779946,0.26009225336226033,0.2309276686482371,0.010388802622140817,0.011399128553020365,0.15050005912780762,0.0038089311659127456,0.7332326669031755,-0.9826633264247794
0.15060019493103027,1.4307707835011978,0.15060019493103027,1.3993736702818578,0.26278857986938553,0.23080861916313924,0.010737048999992702,0.011071602896841073,0.15060019493103027,0.0038045801713496178,0.7166672555062688,-1.0144605459963205
0.15070009231567383,1.433684824432192,0.15070009231567383,1.4010062639042957,0.26566889895477647,0.23340951547354674,0.010923053421142007,0.01140976097827821,0.15070009231567383,0.0038868744654682926,0.6695852921671467,-1.086431362252042
0.15079998970031738,1.434864458232922,0.15079998970031738,1.4034291574970683,0.2669344897578342,0.23607853792140868,0.010946422495318483,0.01187681671837484,0.15079998970031738,0.004050878722224589,0.6293066541040025,-1.1228743541201112
0.15090012550354004,1.4346548290831598,0.15090012550354004,1.4051283893247197,0.2666779813690925,0.2379731993629161,0.01087622324991409,0.01228899836286919,0.15090012550354004,0.004116389247125908,0.6389496537140221,-1.1139686797512114
0.1510000228881836,1.4315182935916373,0.1510000228881836,1.404535770937682,0.26388449517912177,0.23790054946669237,0.01058758970930093,0.012373567640811371,0.1510000228881836,0.004135314065392013,0.767631110884482,-1.068029406417132
0.15110015869140625,1.4286118635076503,0.15110015869140625,1.4023295262193154,0.26100176679357856,0.23627703392540075,0.010314392042836783,0.01214227342070099,0.15110015869140625,0.00392268750154092,0.7301746719359653,-1.0200991298485897
0.1512000560760498,1.4277874965555384,0.1512000560760498,1.4018502193927758,0.2602272376841601,0.23421262214745395,0.01040822968280719,0.011638480869356116,0.1512000560760498,0.0036345640673844533,0.6628407745111908,-1.0264891882988159
0.15130019187927246,1.429366939053155,0.15130019187927246,1.4016321896948276,0.261850328124273,0.2337152127983544,0.0106180258505336,0.011169895062507732,0.15130019187927246,0.003663175394006576,0.6447942244914011,-1.1099096194746962
0.15140008926391602,1.4318725392758913,0.15140008926391602,1.4026812469074166,0.2643299871058916,0.23516599516683656,0.01084880687415553,0.011206590113249214,0.15140008926391602,0.003709652192371784,0.5843900535614229,-1.2166508019121829
0.15149998664855957,1.4344247908414829,0.15149998664855957,1.4055802794518044,0.26690419913132507,0.23795222362318727,0.010949370935351215,0.011601915015489165,0.15149998664855957,0.0038631613332380703,0.5478871553788195,-1.2823114109557063
0.15160012245178223,1.4354765471466318,0.15160012245178223,1.4081399524001985,0.268185124309136,0.24033313790632546,0.01096430672532159,0.012025089566290744,0.15160012245178223,0.004015695476133385,0.565586216122494,-1.3384014960703208
0.15170001983642578,1.4346251250861068,0.15170001983642578,1.4084165598447174,0.267507717660564,0.24103276093612674,0.010835041989719407,0.012271434112611916,0.15170001983642578,0.004117436296610285,0.6284157998256851,-1.2812133609013399
0.15180015563964844,1.431587540721145,0.15180015563964844,1.4060575957317847,0.2645717462654382,0.239763533239897,0.010558299112569147,0.012337002979093641,0.15180015563964844,0.004073303434683749,0.6635497420885659,-1.183062170150748
0.151900053024292,1.4287031222923765,0.151900053024292,1.4031470351436437,0.261814848154083,0.23738279248880195,0.010367701177045472,0.012076797429553697,0.151900053024292,0.0038774553960838048,0.6601858051336894,-1.127412543125538
0.15200018882751465,1.4287385716984562,0.15200018882751465,1.4024302223525236,0.2619934588634232,0.23522742731626792,0.010502774073879343,0.011558491116312741,0.15200018882751465,0.003675249187701533,0.6511400261863309,-1.1209418156594038
0.1521000862121582,1.4316860653346641,0.1521000862121582,1.4018828267134325,0.264807165631361,0.2342624744678185,0.010804620135001537,0.011091042861593469,0.1521000862121582,0.003636543797799076,0.5525770133676706,-1.1946865331521257
0.15220022201538086,1.4345701093092311,0.15220022201538086,1.4023011353352275,0.26799400531892664,0.2355152821296082,0.01099868851588545,0.011209967114575533,0.15220022201538086,0.003691897399110111,0.5250434666469228,-1.2645325094173896
0.15230011940002441,1.4374429432910718,0.15230011940002441,1.4049964214319768,0.27094346779071726,0.23802319888567208,0.01115479495598135,0.011583850890232889,0.15230011940002441,0.0037909793526935444,0.49162461775876,-1.3031032937466516
0.15240001678466797,1.436673224288232,0.15240001678466797,1.4063979948050358,0.27063065629488936,0.2398342100506389,0.011136941315390943,0.01197505243243501,0.15240001678466797,0.0039050284011153563,0.5608829330689623,-1.3084865438204143
0.15250015258789062,1.4332441011959451,0.15250015258789062,1.4067813756496355,0.2673100504591303,0.24078011986929632,0.010851233043932814,0.012227588998827206,0.15250015258789062,0.004000822230145663,0.6488486790270545,-1.2318626175085665
0.15260004997253418,1.4296280876811527,0.15260004997253418,1.4050795037580606,0.26344233236049297,0.23999171863476396,0.010493591651984546,0.012235942160822588,0.15260004997253418,0.003893054028809121,0.6462534719362156,-1.155978642709757
0.15270018577575684,1.4274264426585386,0.15270018577575684,1.4034242254190987,0.2613770263956052,0.2373123205394798,0.01036860565065628,0.011931008355638404,0.15270018577575684,0.0036564914101212004,0.6499236252810806,-1.0411770837932999
0.1528000831604004,1.429457449874619,0.1528000831604004,1.4015535983418295,0.2629360195130638,0.2354670426031899,0.010534271178980327,0.011454629115816612,0.1528000831604004,0.0035185187595726313,0.5286736271445407,-1.0559905769185862
0.15290021896362305,1.4321192837934167,0.15290021896362305,1.4002446044938148,0.2656027200992542,0.23514488357337265,0.010729609256638389,0.011144754915305232,0.15290021896362305,0.0035601485478515627,0.4863551515041036,-1.1323363222542975
0.1530001163482666,1.434812524709164,0.1530001163482666,1.4021968360479875,0.26864602878000826,0.23678605184300092,0.010922494778577265,0.011222981394801417,0.1530001163482666,0.0036779213367313813,0.45205353058577746,-1.2180352565351058
0.15310001373291016,1.436753032783946,0.15310001373291016,1.4049552686645583,0.2708683991379627,0.23925830344250137,0.01103313921502351,0.011623986492456093,0.15310001373291016,0.0037933290430469577,0.49000041836005404,-1.2558791724041802
0.1532001495361328,1.4355655634287496,0.1532001495361328,1.4058562368315544,0.2699202588615833,0.2409037921074586,0.010885576280189414,0.011944807116588525,0.1532001495361328,0.003929237394472495,0.5668929619192786,-1.245505400920636
0.15330004692077637,1.4317312327282479,0.15330004692077637,1.406551449060042,0.266006646796427,0.24180197301044087,0.010503808637407071,0.01216273697256147,0.15330004692077637,0.004030287047886379,0.6341649380086747,-1.2319193539284752
0.15340018272399902,1.427539979327475,0.15340018272399902,1.4044409786805823,0.2617927469254185,0.2403557334490058,0.010098144616075064,0.012169345366619701,0.15340018272399902,0.003925068602465354,0.6729244979666545,-1.1358044353470904
0.15350008010864258,1.4265816206409003,0.15350008010864258,1.4030650907988826,0.26077615513360886,0.23762043581793013,0.01015342404283655,0.01170653042232971,0.15350008010864258,0.003576307700484592,0.6088973220215412,-1.1103809774911497
0.15360021591186523,1.428472061547337,0.15360021591186523,1.4015040102585414,0.2625352168094483,0.23601947776640747,0.010322664293028224,0.01120681989106376,0.15360021591186523,0.0035225480869254776,0.5386663342021638,-1.1259650346699637
0.1537001132965088,1.431879216327087,0.1537001132965088,1.402622374464355,0.2658416631971351,0.23694509672400432,0.010551576161025046,0.011029470684659858,0.1537001132965088,0.003558017812611296,0.5043787265863211,-1.2533698040252492
0.15380001068115234,1.4349748191323604,0.15380001068115234,1.403936075012278,0.2691131847270585,0.2390870497824535,0.010717371064868093,0.01132543626593127,0.15380001068115234,0.0037132578486954036,0.48643889401480556,-1.333215007308172
0.153900146484375,1.434573675475167,0.153900146484375,1.406905525752085,0.2695067127420349,0.24201403367666835,0.010720392425926534,0.011823800385964601,0.153900146484375,0.0037986950488535223,0.5709409996464092,-1.355159983289166
0.15400004386901855,1.4317844408504905,0.15400004386901855,1.4070655706296433,0.2668910000227469,0.24270219165887258,0.010482470770419987,0.012000995686729262,0.15400004386901855,0.003911042947611412,0.6686250697987561,-1.3078516443961998
0.1541001796722412,1.4275752252372784,0.1541001796722412,1.4057980810965904,0.2629581537905604,0.24170441841704352,0.010145677457736986,0.01204199907644012,0.1541001796722412,0.0038279814525783514,0.7304525630878342,-1.2187241905500705
0.15420007705688477,1.4248209722253167,0.15420007705688477,1.4044021853481916,0.2602791383002269,0.2396968596839218,0.010003284717225273,0.01178836216285119,0.15420007705688477,0.0035013434587548796,0.7256812955874484,-1.1508018631411834
0.15430021286010742,1.4250350241650904,0.15430021286010742,1.4018551481037147,0.2605107457811534,0.23677797114449395,0.010088312540368545,0.01113259149850961,0.15430021286010742,0.003325528198967563,0.6686301555880928,-1.152117490479606
0.15440011024475098,1.4278544264179645,0.15440011024475098,1.400132884109786,0.2630147077859109,0.23623076323219175,0.010280715955362571,0.010678997763470036,0.15440011024475098,0.0033894598794398994,0.6515376851579932,-1.1938672295451398
0.15450000762939453,1.4308140961298885,0.15450000762939453,1.402614899881904,0.26616041500984433,0.23817083565918518,0.010515805859291984,0.010755142250250814,0.15450000762939453,0.0034697459581959416,0.6199343095407821,-1.3028109768509166
0.1546001434326172,1.432977928527748,0.1546001434326172,1.4059058964653612,0.26881355183711875,0.24131714545703808,0.010675892904845897,0.011184403841268462,0.1546001434326172,0.00356017982083989,0.6094747269850923,-1.3546372592861298
0.15470004081726074,1.4311345260618469,0.15470004081726074,1.407182039916533,0.26767781691064685,0.2429686035768912,0.010596235832949623,0.011569713668309372,0.15470004081726074,0.003686186593804947,0.7086687635596026,-1.3100687705846794
0.1548001766204834,1.4283974339240753,0.1548001766204834,1.4063114543354587,0.26445537470967206,0.24279618144940485,0.010186108138997042,0.011764307364964864,0.1548001766204834,0.003814348755458248,0.7601195980483608,-1.2281847780673998
0.15490007400512695,1.424241896405296,0.15490007400512695,1.4050341773214783,0.26079017189306536,0.240815486825248,0.009891473979162431,0.011650410666739497,0.15490007400512695,0.0036458571486754202,0.7933004614875535,-1.1664215552944224
0.1550002098083496,1.4228329622176867,0.1550002098083496,1.4007092938352617,0.2597351557306685,0.2367922089328356,0.009977613418619082,0.011105975014302402,0.1550002098083496,0.003456889570198928,0.781106585655827,-1.0584794755287585
0.15510010719299316,1.4251976454451811,0.15510010719299316,1.3981263197539784,0.26221682444844985,0.23417624392829747,0.0103686825561638,0.010432645438960414,0.15510010719299316,0.003428248354317467,0.7485977939558215,-1.0412143766642548
0.15520000457763672,1.428026743230694,0.15520000457763672,1.398799761518292,0.2651969470383523,0.23454957298394646,0.010615192565696324,0.010229312296434505,0.15520000457763672,0.0034032840839052854,0.7066763589485782,-1.1387323879171163
0.15530014038085938,1.431622620381271,0.15530014038085938,1.4004016166415068,0.26892288533153197,0.23714611992480605,0.010800693086123834,0.01057914575306102,0.15530014038085938,0.003447131486745667,0.6504066119245544,-1.1881924653492753
0.15540003776550293,1.4333790301441183,0.15540003776550293,1.403817229159608,0.27101481764588736,0.24045588038745427,0.010963068226802085,0.011053675855583213,0.15540003776550293,0.0034704657975071405,0.6876216019142884,-1.2499299459369213
0.15550017356872559,1.4302662117745824,0.15550017356872559,1.4044735235161985,0.2684153113382288,0.24166171076197834,0.010684007330297498,0.011415775495385572,0.15550017356872559,0.0035447190922811723,0.8243092178239604,-1.2305661808933945
0.15560007095336914,1.4262076367334837,0.15560007095336914,1.4048646557661169,0.2644213986050833,0.24135440884722087,0.010335752874017863,0.011436559632724408,0.15560007095336914,0.0035265551883031454,0.9228216413565969,-1.1844415773394286
0.1557002067565918,1.4231403185249025,0.1557002067565918,1.4016563433399187,0.2614466079887329,0.23842794376955762,0.010139304864713627,0.0111443077121187,0.1557002067565918,0.0033894378754277523,0.936529506277584,-1.09046876015031
0.15580010414123535,1.4220391661785539,0.15580010414123535,1.3985975750747515,0.26076554039973243,0.23569405139779614,0.010245519058851781,0.010703651180388192,0.15580010414123535,0.003306423961622579,0.9049395773593278,-1.0128218005203526
0.1559000015258789,1.4248024848251803,0.1559000015258789,1.398533866834086,0.2637366223500593,0.2348502130565386,0.010650093001073748,0.01034266015780426,0.1559000015258789,0.003320508154312669,0.870868728970032,-1.1263057499918505
0.15600013732910156,1.428832893871644,0.15600013732910156,1.399523953930262,0.2677410095856752,0.2361605469282069,0.010840749318405342,0.010459026678152671,0.15600013732910156,0.003387599039703203,0.8157366578044893,-1.1468386629216838
0.15610003471374512,1.4305498923935775,0.15610003471374512,1.400780266880076,0.2701464796498444,0.2386367612624159,0.011029475388786507,0.01082268883867434,0.15610003471374512,0.0034598298094163653,0.8484585949851607,-1.2082993060394074
0.15620017051696777,1.4309873031373412,0.15620017051696777,1.4025832536697902,0.27108354898300013,0.24085676409349566,0.011078699484393807,0.011320716051202091,0.15620017051696777,0.0035095316280291263,0.8769234707583091,-1.1957277328199707
0.15630006790161133,1.427929552864574,0.15630006790161133,1.4017699194693705,0.26781307515183206,0.2407386144383975,0.010712953445382718,0.011471621727940258,0.15630006790161133,0.0035408573011675693,0.9528321256399795,-1.0939202219437283
0.15640020370483398,1.4235447272440211,0.15640020370483398,1.4017406642356207,0.2632035189766401,0.23944784954333512,0.010368279617510488,0.011458239269662546,0.15640020370483398,0.003531368045835698,1.006157772515784,-1.0629120774788026
0.15650010108947754,1.4216525315125241,0.15650010108947754,1.398381651161153,0.26140444766099696,0.23664130382759063,0.010340131796019244,0.01106926809664316,0.15650010108947754,0.003504569171670873,0.9821751299821481,-0.9819874286671402
0.1565999984741211,1.4225025217610632,0.1565999984741211,1.3964395537416963,0.2623828219738953,0.2344366860749436,0.01059696463213363,0.010478679188332372,0.1565999984741211,0.003496293352101166,0.9088354969128559,-0.9816321529832785
0.15670013427734375,1.426846072302821,0.15670013427734375,1.3966261761980059,0.2661730330435146,0.23466097355402663,0.01086907925377618,0.010197329459488064,0.15670013427734375,0.003404572657252605,0.7748567993434845,-1.0268402501088276
0.1568000316619873,1.4297796286616062,0.1568000316619873,1.4001155341182911,0.270024227900669,0.23790456382012223,0.011178933342770161,0.010499217207479957,0.1568000316619873,0.0033383434018500924,0.7857601150205009,-1.1451312630879402
0.15690016746520996,1.4316792380367904,0.15690016746520996,1.4023250409588048,0.27194650025885897,0.24117612467809763,0.011220821262063934,0.010979494498058259,0.15690016746520996,0.003421619946409958,0.7715103639894806,-1.1713368987133435
0.15700006484985352,1.430256048171365,0.15700006484985352,1.404187402203912,0.2710943164931801,0.24349811051604792,0.011232840078529083,0.01137314159179304,0.15700006484985352,0.0033669678501378267,0.8224107569992484,-1.1248466466738027
0.15710020065307617,1.4267819179159178,0.15710020065307617,1.403223099327971,0.26765145257996625,0.24322824552386424,0.010880621386498594,0.011555457056052792,0.15710020065307617,0.0033747701905456266,0.9664854536439524,-1.0534222804663587
0.15720009803771973,1.4222654382074393,0.15720009803771973,1.4017119727454368,0.26302186793403,0.24095361056694797,0.010556855855921296,0.011452787555856263,0.15720009803771973,0.003289675410281565,0.9665226221830817,-0.9640436806639773
0.15729999542236328,1.4213685282711563,0.15729999542236328,1.398171888068896,0.2624079015549215,0.23720073762462635,0.01070555870109393,0.010872858537787468,0.15729999542236328,0.003277360501069614,0.9413545587206318,-0.8999252036272665
0.15740013122558594,1.4236091467123788,0.15740013122558594,1.3960972482471312,0.26431720376435985,0.2354480844410298,0.010812942890798271,0.010326453519585495,0.15740013122558594,0.0033823873819702633,0.8472195306828944,-0.9199717117033434
0.1575000286102295,1.4262049152280443,0.1575000286102295,1.3972564287384492,0.2679408169274609,0.2361389978539638,0.011086794274306401,0.010238660448728685,0.1575000286102295,0.003428405909965573,0.928035277309129,-1.0389021847760886
0.15760016441345215,1.430007118544011,0.15760016441345215,1.4006339581454954,0.2718617635525574,0.23952223753300417,0.011282817572963816,0.01061967820352683,0.15760016441345215,0.0033527942178760623,0.8431971672863583,-1.104072161614895
0.1577000617980957,1.4308909442263609,0.1577000617980957,1.401982134465146,0.2732998101313591,0.24263340946009987,0.01137943347301539,0.01122615430980154,0.1577000617980957,0.0034059760490328596,0.8615423633616883,-1.0648076663168613
0.15780019760131836,1.4289708294041825,0.15780019760131836,1.4039545653821166,0.2714114169797303,0.2443255068876778,0.011181243688723546,0.011445878344792954,0.15780019760131836,0.0034565905234505436,0.9688012847299106,-1.1104674554439262
0.15790009498596191,1.4240504161385463,0.15790009498596191,1.4021440899274242,0.266734961953057,0.2433603665838376,0.010821166216647441,0.011557914091334543,0.15790009498596191,0.0034230781894179652,1.0924210697184609,-1.0097925113777164
0.15799999237060547,1.4205408463644638,0.15799999237060547,1.400373229567378,0.2630528515238755,0.2407368581460536,0.010672601961230616,0.011298043174308135,0.15799999237060547,0.0033410485332292968,1.022186960920255,-0.9407687462286558
0.15810012817382812,1.4206657776019729,0.15810012817382812,1.396494406109251,0.2633541287997321,0.2369978846355788,0.010785076897598837,0.01075635023962152,0.15810012817382812,0.0035163142301233748,0.9953126292735688,-0.8660587384451647
0.15820002555847168,1.4245065160201564,0.15820002555847168,1.3948622765836967,0.2668681866638095,0.23491227188070032,0.011028770258771158,0.010166459410010126,0.15820002555847168,0.003560478295188946,0.9010461637856206,-0.92269437659299
0.15830016136169434,1.4269822078826777,0.15830016136169434,1.3965649165607452,0.2699373438536722,0.23647183257160853,0.011191561652137515,0.010243229555632418,0.15830016136169434,0.0035025560603465246,0.8916813261926873,-0.9959012069960008
0.1584000587463379,1.4290152357326682,0.1584000587463379,1.398181782807277,0.2725651155940687,0.23945326934490502,0.01139204229035949,0.010681174380925024,0.1584000587463379,0.0034678862017427444,0.8990461644348688,-1.0536925478075865
0.15850019454956055,1.4294747448687701,0.15850019454956055,1.4008633930940602,0.27301723543006806,0.24239900967838238,0.011331199665826007,0.01121669278399462,0.15850019454956055,0.0033862358504470245,0.9260664382659015,-1.0370212264650036
0.1586000919342041,1.425721679239349,0.1586000919342041,1.4013502458590734,0.2693079505443592,0.24356794042337782,0.010972389737477689,0.01151085952370911,0.1586000919342041,0.0034001624401474037,1.0203326981501886,-0.9754436444447492
0.15869998931884766,1.4215022065754355,0.15869998931884766,1.4014476714341075,0.26489685547883035,0.24292148305390313,0.010704387360939226,0.011547357769522485,0.15869998931884766,0.0032762744623895867,1.0402411556619917,-0.9132997424316709
0.1588001251220703,1.419593597484833,0.1588001251220703,1.3973201046706423,0.26297880804696117,0.239142065806053,0.01060452220084983,0.011183022192116724,0.1588001251220703,0.003238596403017349,0.9983393280649907,-0.7687888853226613
0.15890002250671387,1.4204445215315467,0.15890002250671387,1.3936766826199987,0.26399239124469387,0.23541693391388824,0.010766529254132597,0.010444188883110876,0.15890002250671387,0.0034686717350441917,1.0099431241638959,-0.740048235619266
0.15900015830993652,1.4244313211723159,0.15900015830993652,1.3933666456797553,0.26787890214569693,0.2345949248584756,0.0109914828074305,0.010061957622938704,0.15900015830993652,0.003539189429532876,0.9255159014264936,-0.8547451739389217
0.15910005569458008,1.4272803335606994,0.15910005569458008,1.3954237177411284,0.27127948541085856,0.2367139782025257,0.011199277905051704,0.010257932673250909,0.15910005569458008,0.003467531622271587,0.9083731027735339,-0.9090660117830266
0.15920019149780273,1.4283400591005944,0.15920019149780273,1.398063656704252,0.2728698732089999,0.239815677988511,0.011278632872806582,0.010803512045476561,0.15920019149780273,0.003449967412019316,0.9505841675873963,-0.9307606908464804
0.1593000888824463,1.4266262019970488,0.1593000888824463,1.3984282241346937,0.27120571911669,0.2418628615957163,0.011027727307547804,0.01129817507187921,0.1593000888824463,0.0034561990756527736,1.0206926893335475,-0.908375474756991
0.15939998626708984,1.4223643859448447,0.15939998626708984,1.399967433057443,0.26697345933436556,0.24226607480637757,0.01065238496696537,0.011485597503371775,0.15939998626708984,0.003478430214651372,1.1123526617722819,-0.9032872840303462
0.1595001220703125,1.4193940317430174,0.1595001220703125,1.396035281228259,0.2640901695070717,0.23926021408291287,0.01053004776930021,0.011276576281305012,0.1595001220703125,0.003373557874242073,1.1150655665473315,-0.7697329858403537
0.15960001945495605,1.4193075656898981,0.15960001945495605,1.3924767740987354,0.26404099490777394,0.235548324492163,0.010690622361002464,0.010662839523278308,0.15960001945495605,0.0034983077094921447,1.088215134680213,-0.7159063011565595
0.1597001552581787,1.4223736371790094,0.1597001552581787,1.3910755803236123,0.26676902069252756,0.23347981220354674,0.010932977159193577,0.010114372089974864,0.1597001552581787,0.003660274624346782,1.0088429694114311,-0.7818047642931342
0.15980005264282227,1.4259418795605736,0.15980005264282227,1.3925694123726318,0.27089831462947256,0.23469129122638727,0.011191633228125041,0.010074179175773896,0.15980005264282227,0.003619549759985592,0.9777775433408097,-0.88204996693891
0.15990018844604492,1.4283150744002875,0.15990018844604492,1.395996770515085,0.2736735118670269,0.23814733319444348,0.011375009109966047,0.010522685388567444,0.15990018844604492,0.0035064340597005675,0.9403033625792595,-0.9678349910393008
0.16000008583068848,1.428171597673217,0.16000008583068848,1.39760659391155,0.27390187534168625,0.2412615359660808,0.011340068606278593,0.01108410913102355,0.16000008583068848,0.003488464514410921,1.0070447665347602,-0.9282639937144704
0.16010022163391113,1.4255050970655128,0.16010022163391113,1.3983908388833695,0.2712325986490216,0.242636845518946,0.01103244712546443,0.011481128621323576,0.16010022163391113,0.0034529214653018676,1.0962867212180571,-0.9451884082021424
0.1602001190185547,1.4209478155370427,0.1602001190185547,1.3969912933248039,0.26648611803344024,0.2417714571955184,0.010723951903394377,0.01148055383702654,0.1602001190185547,0.003332819276699942,1.1259611459578445,-0.8166687547065958
0.16030001640319824,1.4181657537647383,0.16030001640319824,1.394363016901797,0.26410779925636607,0.23845065608288485,0.010641579231147195,0.01107655883090767,0.16030001640319824,0.003310658860443278,1.1360150780959812,-0.7409138613831893
0.1604001522064209,1.4198525014373544,0.1604001522064209,1.3919574713822718,0.2655380927620639,0.235894021609942,0.0107862230173475,0.01052323569757166,0.1604001522064209,0.0035047525824766527,1.104044215818838,-0.7399172430555918
0.16050004959106445,1.4234147223317077,0.16050004959106445,1.3917647169247358,0.2693673127026638,0.23529695632847528,0.011194733967028787,0.010278081024429273,0.16050004959106445,0.003629324991823875,1.0152640561457373,-0.8036775563707633
0.1606001853942871,1.4266393173053413,0.1606001853942871,1.3940779053374757,0.272990308467412,0.23728449164983584,0.011338795933774235,0.010485380626367877,0.1606001853942871,0.0036477431368950593,1.0134022146497736,-0.9058601155748766
0.16070008277893066,1.4287703089896475,0.16070008277893066,1.3955708789224577,0.27550248987231296,0.24024815564076846,0.011465111135418099,0.010968832248096068,0.16070008277893066,0.0036199882389281474,0.9905090734799742,-0.9038689286816516
0.16080021858215332,1.4271986696916446,0.16080021858215332,1.3972511333393212,0.2742654098054208,0.24241453631785342,0.011363619552214595,0.011394839886174533,0.16080021858215332,0.0035745559459617235,1.1017947260416112,-0.8935238681580522
0.16090011596679688,1.424042224879241,0.16090011596679688,1.3979753894043105,0.2708462612530655,0.24359651563975626,0.01094897022827728,0.01169365430755047,0.16090011596679688,0.003590725063864219,1.1766702458427172,-0.8801390994248796
0.16100001335144043,1.4192312151133515,0.16100001335144043,1.3962714836679087,0.2661921688338613,0.2423445061980266,0.01066274141070081,0.01163825333006658,0.16100001335144043,0.0035246461023016994,1.1877293598132674,-0.7582674645950028
0.16110014915466309,1.4192482017712544,0.16110014915466309,1.3944004934276648,0.26570242986393844,0.239358702982833,0.010732768160305198,0.011206076904207992,0.16110014915466309,0.00357648764794555,1.0982436496661976,-0.6909800791014568
0.16120004653930664,1.4212068963475115,0.16120004653930664,1.3923803671911865,0.26764867939931924,0.23722435722203283,0.010980267458172769,0.010598457997599842,0.16120004653930664,0.0037370750776017344,1.0202212059678568,-0.7185250897473888
0.1613001823425293,1.4244873679942438,0.1613001823425293,1.3926919153097914,0.2712779947084439,0.23729661279559866,0.01126772453526964,0.010487375900441685,0.1613001823425293,0.0037064337436528223,0.9703776134735089,-0.8117917872320977
0.16140007972717285,1.4280175632069936,0.16140007972717285,1.393572726946426,0.2750967222500239,0.23962226273373047,0.011434150443693348,0.010839959025532175,0.16140007972717285,0.0036502369009231844,0.932776739647612,-0.8190866476218798
0.1615002155303955,1.4296775561437995,0.1615002155303955,1.396315112013862,0.27725095298698965,0.24265546122220466,0.01155082484401099,0.011377208930258613,0.1615002155303955,0.0036020881793592356,0.9850559177376854,-0.8711121731718886
0.16160011291503906,1.4267044123942492,0.16160011291503906,1.3972321268647616,0.2745969533803895,0.2439365208393,0.01138987120923495,0.011771972268018904,0.16160011291503906,0.003617905295381362,1.0922750776827452,-0.838417281845992
0.16170001029968262,1.422559745305091,0.16170001029968262,1.3965642998829897,0.27075238505979426,0.24410348137042004,0.011154844625008124,0.01194695617084759,0.16170001029968262,0.00354066963217655,1.2174056109519733,-0.7209516650644073
0.16180014610290527,1.4192776034636456,0.16180014610290527,1.3953944455680638,0.2675792494511901,0.24193041978664598,0.010883797745045946,0.011791830488320889,0.16180014610290527,0.0034686715575115022,1.2074776185570808,-0.7219840213317948
0.16190004348754883,1.4201787464752764,0.16190004348754883,1.3917969785166153,0.26811395354931516,0.23832366649806636,0.010939752503303687,0.011207061094424042,0.16190004348754883,0.0036204954081948655,1.1283549068530556,-0.6722940509453474
0.16200017929077148,1.422326574677563,0.16200017929077148,1.3912154382451887,0.2704642897097264,0.23696408839416522,0.011153204661701418,0.010634460877691845,0.16200017929077148,0.003736075263368013,1.0855727127172576,-0.7792643306646787
0.16210007667541504,1.4261618246599206,0.16210007667541504,1.393293791151798,0.2744353735093372,0.2388705723521683,0.011331846247611282,0.010807917274694325,0.16210007667541504,0.003711692659212325,1.005347771758301,-0.8953674989056308
0.1622002124786377,1.4288351627001543,0.1622002124786377,1.394702957573993,0.27750072473514736,0.24174384239774993,0.011536079107227253,0.011302164896478045,0.1622002124786377,0.003738897695761369,0.9962615506471193,-0.9171414227740606
0.16230010986328125,1.428208551667029,0.16230010986328125,1.3970918747945675,0.27707337428313494,0.2443806120435597,0.011423383527941233,0.011806211056030677,0.16230010986328125,0.003831973119345314,1.0503918858533434,-0.9334939915612631
0.1624000072479248,1.4248818311492313,0.1624000072479248,1.3978996581571304,0.2738226122011007,0.2456483141685783,0.01114770829234417,0.01205426053817289,0.1624000072479248,0.00380913611150165,1.1588474586513184,-0.9103484150693403
0.16250014305114746,1.4209151855546105,0.16250014305114746,1.3964197487018688,0.26964383832421257,0.24461778204117024,0.010762009956153186,0.012090757217819615,0.16250014305114746,0.003743217277960825,1.1888370306710712,-0.824819635827298
0.16260004043579102,1.4190054639252643,0.16260004043579102,1.3936292709905316,0.2672984653310033,0.24115400302885082,0.010620065415893857,0.011693909320777747,0.16260004043579102,0.003726335102414854,1.1195821030673978,-0.7040373868926254
0.16270017623901367,1.4206283102999442,0.16270017623901367,1.390599297034972,0.2685928569219197,0.23768867951991102,0.010783184974507152,0.011012088020433672,0.16270017623901367,0.003788203902141653,1.0390123335907702,-0.708099218382471
0.16280007362365723,1.4238858072048766,0.16280007362365723,1.3908683587833566,0.27193120046257,0.2375472456638293,0.011096506893159906,0.010699333218871232,0.16280007362365723,0.003811408933835551,0.9472769325291738,-0.7968036874317331
0.16290020942687988,1.4278937613347655,0.16290020942687988,1.3943142212110056,0.2760166772281201,0.24048194331536638,0.011217244276852235,0.010990645434705109,0.16290020942687988,0.003806920694752874,0.889116737599019,-0.9280368550669227
0.16300010681152344,1.4285313664164752,0.16300010681152344,1.3959530478327975,0.2770948392073275,0.24377398134938066,0.011267643561326722,0.011507862199565094,0.16300010681152344,0.003854450754256146,0.9297095969328075,-0.9415177486773755
0.163100004196167,1.4263800505040176,0.163100004196167,1.3980977830907033,0.27527710313516107,0.24625215276661655,0.011126308609255328,0.011906989662339789,0.163100004196167,0.0038724159237351896,1.0258717890229891,-0.8936718657566817
0.16320013999938965,1.422500383963108,0.16320013999938965,1.39834373756397,0.2712993085775498,0.2470224173357745,0.010695936759876755,0.012102050891532667,0.16320013999938965,0.003921508664384724,1.1206632320810168,-0.8369872761906009
0.1633000373840332,1.419243236741089,0.1633000373840332,1.3951764609166661,0.268215450332606,0.24495035032567075,0.010488973773316495,0.012053725429401942,0.1633000373840332,0.0037558504859787605,1.115154348536249,-0.704832300424634
0.16340017318725586,1.4193146837856307,0.16340017318725586,1.3932442995712029,0.2685285914991662,0.24167891155409016,0.010665549504627407,0.011529519596092575,0.16340017318725586,0.003783943323498736,1.092451705259882,-0.6827548944027513
0.16350007057189941,1.4225210817875822,0.16350007057189941,1.3910985215896103,0.2715948859409708,0.2389917995537591,0.010909781835999473,0.010881716375118259,0.16350007057189941,0.003925483083126851,1.0312591274223815,-0.7467146710762173
0.16360020637512207,1.4256588719689165,0.16360020637512207,1.3916477081583873,0.2753344177910225,0.23926932305115536,0.011200674780617434,0.010751651536222272,0.16360020637512207,0.003963814819197659,1.0219456174804946,-0.8226076849375968
0.16370010375976562,1.4274055346106496,0.16370010375976562,1.3938643389126177,0.2773501827658026,0.24233710333640462,0.011191806052571399,0.011097221180962909,0.16370010375976562,0.003986305818623741,1.025483696531941,-0.9463170082296128
0.16380000114440918,1.4272554434006475,0.16380000114440918,1.3971956523467117,0.27764924071108754,0.24571918432521556,0.011200133548032412,0.011635843560505673,0.16380000114440918,0.004023776582754047,1.045695683476195,-0.9768393328533275
0.16390013694763184,1.4241777803454994,0.16390013694763184,1.3993748513560833,0.27483120872133526,0.24788475088666417,0.010926967159676062,0.011908161135639576,0.16390013694763184,0.004004251174396879,1.1714884661425022,-0.994459763332794
0.1640000343322754,1.420599396742157,0.1640000343322754,1.397831378582199,0.2710211005935723,0.24736921391936845,0.010479326541959785,0.012058215114838353,0.1640000343322754,0.004045930063601353,1.1980953967677488,-0.8784253308546613
0.16410017013549805,1.4186382800056958,0.16410017013549805,1.3954200105869337,0.2695061361136183,0.24419619292067934,0.010545784645025752,0.011708323159855502,0.16410017013549805,0.003950721409329302,1.193450090763974,-0.7996223782977904
0.1642000675201416,1.420963546458618,0.1642000675201416,1.3923036668379194,0.2715367983743652,0.24071601248866592,0.010868919318776241,0.011081390703091354,0.1642000675201416,0.00409779861037409,1.112182677309087,-0.764151156761538
0.16430020332336426,1.4245153484228799,0.16430020332336426,1.391232168683282,0.27506879488722563,0.2390151137015814,0.011227242914856049,0.010665645705109474,0.16430020332336426,0.004148657492682115,0.9866009192657366,-0.8533077893292939
0.1644001007080078,1.4277003239793506,0.1644001007080078,1.3938791922652836,0.27866880667373906,0.24120161072943608,0.011394199265795303,0.010805363435357315,0.1644001007080078,0.004173620520742293,0.9825017631852243,-0.978022205608926
0.16449999809265137,1.4302656662300166,0.16449999809265137,1.39443555925312,0.28143129040833387,0.24390035083860723,0.011500287642283703,0.011283997928876625,0.16449999809265137,0.004143764146126342,0.9599464269924792,-0.9945171914130333
0.16460013389587402,1.4290558679351457,0.16460013389587402,1.3972538616614074,0.2804777788732954,0.24672213749876815,0.011428269105140148,0.011731520665020709,0.16460013389587402,0.004139730677437267,0.9895399512840085,-0.9950756283636438
0.16470003128051758,1.4250669026631746,0.16470003128051758,1.397263558610137,0.27649846888057106,0.24742703603287144,0.01107758120254998,0.011961939335690428,0.16470003128051758,0.0041222387509147395,1.1059076375400765,-0.9296669092129741
0.16480016708374023,1.4213437693868385,0.16480016708374023,1.3962587968838573,0.27255334300627154,0.24579980184564384,0.010692655543395114,0.011889056716105613,0.16480016708374023,0.004051201089374029,1.1676245189150214,-0.8602886829376802
0.1649000644683838,1.4201833914996909,0.1649000644683838,1.3922230676229639,0.2713813262561207,0.24178894901166081,0.01074472058579714,0.011506744532055656,0.1649000644683838,0.0040434470183523235,1.1087461201089317,-0.763961214600422
0.16500020027160645,1.4233665450336428,0.16500020027160645,1.3899815990527131,0.274268069216268,0.23918550112525022,0.01108395672029167,0.01090785160822763,0.16500020027160645,0.004223191440372975,1.0177869225675822,-0.7936086047652643
0.16510009765625,1.4265290842404406,0.16510009765625,1.390735841697548,0.2778689936452302,0.2396841619968652,0.011367355989224965,0.010762187174781024,0.16510009765625,0.004280245547754659,0.9990390193319181,-0.8529535380470624
0.16519999504089355,1.4292678267197925,0.16519999504089355,1.393822858570774,0.2808493280769395,0.24255116940228172,0.011487992105325081,0.011110469689614976,0.16519999504089355,0.004232353309279071,0.9594856197688787,-0.9597208942173747
0.1653001308441162,1.430281999195807,0.1653001308441162,1.3965779933620788,0.28243717708912497,0.245712017317489,0.011639205434133841,0.01159808915411076,0.1653001308441162,0.004133297251116777,0.9481904493636102,-0.9776993500568205
0.16540002822875977,1.4275958271632683,0.16540002822875977,1.3976031506474864,0.27988718810449587,0.247426419674811,0.01138479274887848,0.011877649925970055,0.16540002822875977,0.0041717975194745325,1.06887294885944,-0.9031211887758108
0.16550016403198242,1.4235003068308631,0.16550016403198242,1.3971592224603249,0.2761822562679961,0.24731502857279816,0.011094962158579575,0.012003627830098017,0.16550016403198242,0.004179621528394511,1.1958132111221202,-0.879308750582335
0.16560006141662598,1.4216190882990953,0.16560006141662598,1.394084641676447,0.27391555481740504,0.24461126523470605,0.010843736718669167,0.01181142114677137,0.16560006141662598,0.0041524716056706885,1.160538943401014,-0.7700329388602113
0.16570019721984863,1.4219948395936912,0.16570019721984863,1.3908383369473643,0.2742489789939996,0.24097802778668503,0.011040149015977463,0.011229453887549442,0.16570019721984863,0.004304415988486092,1.0591904784685466,-0.7310631309346063
0.1658000946044922,1.42489170079648,0.1658000946044922,1.390160167776045,0.2774659470282937,0.23989423025611215,0.011409233682355274,0.010831442822743403,0.1658000946044922,0.004386056056879129,1.0635025272361818,-0.8147947065570624
0.16589999198913574,1.4274533317255922,0.16589999198913574,1.3918832605052707,0.280612328111071,0.2414805898653845,0.011612220236072694,0.010865982494969012,0.16589999198913574,0.004328548837262807,1.0418503413208529,-0.899935580567224
0.1660001277923584,1.4299432823346065,0.1660001277923584,1.3956440306171771,0.283408655812233,0.24511256425376204,0.011737461316157612,0.01135554356567459,0.1660001277923584,0.004273371381264532,0.9904424381785211,-0.9991823652966414
0.16610002517700195,1.4308138312015573,0.16610002517700195,1.3979698414005801,0.2844300081006591,0.24819808802636495,0.011802257015436015,0.01177055897497803,0.16610002517700195,0.004238647013255839,1.01582776332082,-1.003888469713711
0.1662001609802246,1.426858635503454,0.1662001609802246,1.398901008967074,0.28038541984578436,0.24942695873107,0.01143078779131517,0.012015432860867772,0.1662001609802246,0.004218919092715095,1.106855948772398,-0.9692921430356509
0.16630005836486816,1.4237043165487393,0.16630005836486816,1.3983609908713013,0.2772322613793748,0.24858942331224257,0.011235135518674695,0.012022095219902725,0.16630005836486816,0.004088304342577224,1.1277107549331558,-0.9419066566858091
0.16640019416809082,1.4224133451770593,0.16640019416809082,1.3940739783525162,0.2754305721627566,0.24464455238631627,0.011090847125937268,0.011629268641582476,0.16640019416809082,0.004121279254288411,1.079731687390362,-0.838400732782
0.16650009155273438,1.422741757807914,0.16650009155273438,1.3917193218641781,0.2757595759983682,0.24194120084514315,0.011166501061300205,0.011119463448154874,0.16650009155273438,0.004288668140834412,1.0162822251352772,-0.868767400173063
0.16659998893737793,1.4268769331285873,0.16659998893737793,1.392122533562417,0.2793989988073733,0.24169168282341436,0.011404382509782053,0.010764686615463261,0.16659998893737793,0.004292494764313375,0.8874220961277897,-0.9666485918953549
0.16670012474060059,1.4298889721831431,0.16670012474060059,1.3945101026694529,0.2830014846237593,0.24420526618703753,0.011586033198504599,0.011040994826044382,0.16670012474060059,0.004267396574716507,0.8831112326677539,-1.0383886678631242
0.16680002212524414,1.4312295546860243,0.16680002212524414,1.3963139371148798,0.28491386602709073,0.24736939098659222,0.01173130663092054,0.011542209323813089,0.16680002212524414,0.00425948199931872,0.8743141004404169,-1.0721940550960425
0.1669001579284668,1.4304741964777883,0.1669001579284668,1.3983734794294083,0.2841953637905429,0.24988328066360455,0.011606770102236362,0.01182106473355322,0.1669001579284668,0.004267901975052871,0.9638376331366016,-1.043105603403732
0.16700005531311035,1.426640252343963,0.16700005531311035,1.3976289086745353,0.2796223903435326,0.24993769208687097,0.01111361617535408,0.011981576042517848,0.16700005531311035,0.004180856539703892,1.0157323517778714,-1.0099788957156997
0.167100191116333,1.422958138013147,0.167100191116333,1.3965719170060054,0.2758177792810107,0.2477961599205727,0.01081285112386266,0.011868577710748713,0.167100191116333,0.0041165288647296875,1.023680853388185,-0.9013496462510083
0.16720008850097656,1.4227463929455129,0.16720008850097656,1.3932569580371148,0.27518526697506107,0.24432036096985182,0.010808795720258732,0.01137758280373573,0.16720008850097656,0.004181688930940937,0.9329938923912705,-0.8560991096769576
0.16729998588562012,1.4247565563246738,0.16729998588562012,1.3911096955367945,0.27708228965922665,0.24187483267666365,0.011016466121396722,0.010945535823459009,0.16729998588562012,0.0042752783063172185,0.8755992163750344,-0.8755844695300912
0.16740012168884277,1.4273445539003884,0.16740012168884277,1.3921844959441623,0.28001713520868377,0.24277983362792405,0.011236890939106339,0.010828732235865406,0.16740012168884277,0.004213152634965361,0.844862775327114,-0.9521262110179232
0.16750001907348633,1.4296596129071673,0.16750001907348633,1.3949712531213505,0.2827745285630855,0.24581073663166386,0.011386264213156798,0.011243224434997881,0.16750001907348633,0.004182309981051491,0.8162236431125784,-1.0148767198924324
0.16760015487670898,1.4301994095414963,0.16760015487670898,1.3974306569975068,0.28393919403943346,0.24841453687003298,0.0114517495276399,0.01159858529761466,0.16760015487670898,0.004247504790644509,0.8739819473882672,-1.0129566747601493
0.16770005226135254,1.4285178646758714,0.16770005226135254,1.3984717915250109,0.2824749792383189,0.24982414451196114,0.011256436623854178,0.011854639101394412,0.16770005226135254,0.00420255733439487,0.9515552758979611,-1.0155906540201978
0.1678001880645752,1.425760761856833,0.1678001880645752,1.3968325086761377,0.2792930999580423,0.2488629737468867,0.010915825174875465,0.011938770541757219,0.1678001880645752,0.004147370167898861,1.0007245375744824,-0.9095306417266256
0.16790008544921875,1.422084688790836,0.16790008544921875,1.3936879334101542,0.2760723243476424,0.24614434027041726,0.01073550033059045,0.011690263143965788,0.16790008544921875,0.0041000611151888085,1.0409976460344623,-0.7954447122395213
0.1680002212524414,1.4229685256724236,0.1680002212524414,1.3911818113267471,0.2766328352247577,0.24334688074570915,0.01090008090461499,0.011249078254914807,0.1680002212524414,0.004144890680849531,0.9559896460736345,-0.7837974409218005
0.16810011863708496,1.4255405854016494,0.16810011863708496,1.390852497135809,0.27937799710395056,0.24256376146938705,0.01120048396872401,0.01088454728191143,0.16810011863708496,0.004219064166656732,0.9220169869749516,-0.8715328911824618
0.16820001602172852,1.4279321304873012,0.16820001602172852,1.3936836957533556,0.2825912175607148,0.2451153182548617,0.011433697302186121,0.010975169775922115,0.16820001602172852,0.004255881345667346,0.92621018523589,-1.0071878521233448
0.16830015182495117,1.4306147954163377,0.16830015182495117,1.3967386163316617,0.2855664218312528,0.24827474619654688,0.01156912834320454,0.011327044635411471,0.16830015182495117,0.004287951128395816,0.9010481129495019,-1.0750171135808924
0.16840004920959473,1.4298464999979075,0.16840004920959473,1.3994092698581622,0.2847024709379955,0.2509649554250186,0.011436438083303548,0.011605837577538044,0.16840004920959473,0.004162601086126067,0.892299039562,-1.1455746537318336
0.16850018501281738,1.4266757236221035,0.16850018501281738,1.397118709272999,0.28129146833679686,0.250716565434265,0.011043525153078299,0.011810834670263535,0.16850018501281738,0.004179644731619692,0.9704326751223417,-1.023379410025198
0.16860008239746094,1.423591609274607,0.16860008239746094,1.396942537854559,0.27786074223768276,0.24903197997728604,0.010687790029601373,0.011604486024166732,0.16860008239746094,0.00414377574620878,1.0061976468278444,-1.0177659018283303
0.1687002182006836,1.4218690037228572,0.1687002182006836,1.394122886086105,0.27626214399446286,0.246278353437015,0.010705716651351707,0.01124349211714377,0.1687002182006836,0.004111932055705633,0.9748796830853098,-0.9382958009370487
0.16880011558532715,1.4236511586124534,0.16880011558532715,1.3921691371193659,0.2779683036992832,0.2442388271817459,0.011018447985067226,0.010920643379128701,0.16880011558532715,0.004189272666315294,0.9085121821548382,-0.9605591574705613
0.1689000129699707,1.4277567390541372,0.1689000129699707,1.3931785300701112,0.2819825611738952,0.24488428406381593,0.01133179967417405,0.010764742426696857,0.1689000129699707,0.004168906043209423,0.8282975210496224,-1.065218402405153
0.16900014877319336,1.4299805143200877,0.16900014877319336,1.3969588623887506,0.2846184648851977,0.24824114453421114,0.011482063325774542,0.011069045710773995,0.16900014877319336,0.004170387871840111,0.8097112060170039,-1.1595408820718003
0.16910004615783691,1.4308759148473782,0.16910004615783691,1.3997500915025063,0.28613926717004956,0.2513967470000644,0.01156785108278059,0.011389193167582976,0.16910004615783691,0.004128002918918099,0.8566926112266956,-1.2080915902448468
0.16920018196105957,1.4299949522139186,0.16920018196105957,1.4006500221353801,0.28528252815931227,0.25287504185431314,0.011463181319052083,0.01164475690208862,0.16920018196105957,0.004106265633649315,0.8771984671709943,-1.1658157645071623
0.16930007934570312,1.426770475194853,0.16930007934570312,1.4001393035184333,0.28181725428011073,0.25233619795709594,0.01114786154869288,0.011715393591567052,0.16930007934570312,0.004054522795744814,0.9682602097553318,-1.1572502218894078
0.16940021514892578,1.4235322371841026,0.16940021514892578,1.3976281702973365,0.27842293216327574,0.24998098222933576,0.010856816902576115,0.011436724814866035,0.16940021514892578,0.003979650653960116,0.964619235919352,-1.0627729650585098
0.16950011253356934,1.4231568859845187,0.16950011253356934,1.3940909639367283,0.2782356164066178,0.24650288468059095,0.011048765125427684,0.011044274343177294,0.16950011253356934,0.004004695863184153,0.9354743497926392,-0.9663879192416207
0.1696000099182129,1.4246341032092238,0.1696000099182129,1.3936349538662416,0.27999897160435094,0.24563477272082787,0.011272626878036325,0.010797505815079064,0.1696000099182129,0.004038838254526333,0.8953300550167332,-1.0266464658926997
0.16970014572143555,1.4274841641340485,0.16970014572143555,1.3964902720493315,0.2832773485992904,0.24804494135663652,0.011503301790160323,0.010872967835562034,0.16970014572143555,0.004068799883503285,0.8746933495583944,-1.17285733864762
0.1698000431060791,1.430777775561335,0.1698000431060791,1.3991080846298822,0.2870343957511148,0.25104519943537407,0.01168690874086145,0.011118433226365975,0.1698000431060791,0.004116747044430296,0.850337618318299,-1.2017438284052768
0.16990017890930176,1.4316004642516154,0.16990017890930176,1.4003344199657617,0.2886242131814316,0.2530787102551431,0.011749249911171012,0.011427820713206414,0.16990017890930176,0.004163192453092094,0.9255905224967282,-1.195208885188622
0.1700000762939453,1.4298793393184996,0.1700000762939453,1.4011434603160544,0.2874160347253609,0.25427905403725837,0.011606043445699538,0.01156863630239572,0.1700000762939453,0.004179018519020602,0.9994885870432773,-1.162974224824342
0.17010021209716797,1.4268248142275926,0.17010021209716797,1.4010008851193865,0.28363164038887867,0.2544744778430844,0.011235785173368968,0.011715362104162793,0.17010021209716797,0.004135838589477788,1.0413339933120878,-1.127770100756432
0.17020010948181152,1.423302478874809,0.17020010948181152,1.3978845894600112,0.28037210244511346,0.25169819857542675,0.011155118028551403,0.011505557914581452,0.17020010948181152,0.004162210596361314,1.0390866078985563,-0.997597213344241
0.17030000686645508,1.4243818646639894,0.17030000686645508,1.3948327722649216,0.28090071503732006,0.24822382736584475,0.011301195934934418,0.011043334308880548,0.17030000686645508,0.004254415105242221,0.9360130580576952,-0.9665193107940431
0.17040014266967773,1.4277858021375285,0.17040014266967773,1.394661293974164,0.28435899864869274,0.24756550953398404,0.011592184259784212,0.010823674782115064,0.17040014266967773,0.004271080378717862,0.8340528134204506,-1.0767713857625494
0.1705000400543213,1.431133615209852,0.1705000400543213,1.3966973620127285,0.2882974792248949,0.24927923219834058,0.011832276183642661,0.010888407126059124,0.1705000400543213,0.004239543191545629,0.8292657522714871,-1.1779431333794783
0.17060017585754395,1.4317330014940508,0.17060017585754395,1.3992428470607443,0.2894055090198968,0.2523386731347585,0.011889660561969483,0.011222676571565478,0.17060017585754395,0.004178370623934049,0.8335112110682822,-1.240765052655508
0.1707000732421875,1.4315748027221848,0.1707000732421875,1.4014098560056802,0.289516891555065,0.25485014048667487,0.011853028468519064,0.011495429011689212,0.1707000732421875,0.004129651481741722,0.879344495153462,-1.22060567812121
0.17080020904541016,1.4306788765500613,0.17080020904541016,1.4020357999686548,0.2882796153277855,0.25596150137473817,0.011654985493656149,0.01174334102272699,0.17080020904541016,0.0040026387899866405,0.9026274031553767,-1.2418667874197709
0.1709001064300537,1.4267429964488871,0.1709001064300537,1.4015257466239794,0.2839034301908874,0.25547380350245985,0.011363095125793001,0.011824828289115942,0.1709001064300537,0.003955760924479245,0.9294146234439394,-1.1513812226075097
0.17100000381469727,1.424658996021693,0.17100000381469727,1.3980431487817926,0.2816955525481235,0.2523168450127199,0.01123645650389644,0.011552207396721121,0.17100000381469727,0.003957892703051714,0.9217617043808859,-1.0765356918946491
0.17110013961791992,1.4262492596172582,0.17110013961791992,1.3959872265744293,0.2829437346586956,0.24955729695900877,0.011366675672796275,0.011046325097414864,0.17110013961791992,0.004020867078423442,0.8177690840283467,-1.1030216278398293
0.17120003700256348,1.4293841680575394,0.17120003700256348,1.3971280256128424,0.2864866617345361,0.2502828922790168,0.011648832861466694,0.010862307723454019,0.17120003700256348,0.00414400367805951,0.7556046210213971,-1.2227638787374018
0.17130017280578613,1.4320896488903203,0.17130017280578613,1.3994357632520074,0.2896593421240163,0.25261631978169025,0.01175498458333103,0.01103281449849504,0.17130017280578613,0.00411976340445852,0.7398280782651273,-1.3059831283915555
0.1714000701904297,1.4328701992577957,0.1714000701904297,1.4006242300188312,0.290937090334752,0.2552729158201688,0.01184011837539514,0.011304259598550482,0.1714000701904297,0.004152019199072199,0.7890437711077102,-1.3350111654308858
0.17150020599365234,1.4320718900204645,0.17150020599365234,1.4015434059932086,0.29013368223426445,0.25657721390559235,0.011743213749492276,0.011487919745002373,0.17150020599365234,0.0040381449720508725,0.8320732698505453,-1.3221581774706719
0.1716001033782959,1.428113128246096,0.1716001033782959,1.4030013793372718,0.2858480167691164,0.2567761334285297,0.01134530395664002,0.011582594404373545,0.1716001033782959,0.0039680577100816425,0.9092059332850622,-1.317098803684581
0.17170000076293945,1.4247799184826686,0.17170000076293945,1.4013442933281226,0.28170361890079143,0.25500916283691266,0.010965178552547875,0.01150505870587652,0.17170000076293945,0.0039529052559264645,0.9069691743776203,-1.217646012717916
0.1718001365661621,1.423919837541381,0.1718001365661621,1.3978368917674344,0.28099255822864605,0.25162336830689097,0.01105877290067112,0.011106904971632288,0.1718001365661621,0.0040258890685100105,0.908305646387249,-1.1270856977995718
0.17190003395080566,1.426390435650699,0.17190003395080566,1.3971913595109107,0.28359098998034327,0.25032215023263,0.011325043638684746,0.010721120794852473,0.17190003395080566,0.004106358347904816,0.8326812580490659,-1.2090250686997024
0.17200016975402832,1.4294389670733376,0.17200016975402832,1.3988656402168849,0.28719571271630084,0.2518727959755279,0.011534938235720781,0.010702604470761077,0.17200016975402832,0.004128939333586354,0.8074083142904565,-1.2932973957703797
0.17210006713867188,1.4309206246938058,0.17210006713867188,1.4012413166720703,0.28923480782481914,0.25458228655762905,0.011651085017813171,0.010944065264131312,0.17210006713867188,0.004083699795844392,0.8653917881019879,-1.352247048971476
0.17220020294189453,1.4326988445430506,0.17220020294189453,1.4034522486926564,0.2911893699164672,0.2572486658050792,0.011723703334748613,0.011272170353836092,0.17220020294189453,0.004013260721221897,0.8010684303175658,-1.3687114987015374
0.17230010032653809,1.4287218296820963,0.17230010032653809,1.404084581379821,0.28716058225648555,0.2582724282400277,0.011413996305237139,0.011468267935844524,0.17230010032653809,0.003916030116165372,0.9144291491335899,-1.3205899162936547
0.17239999771118164,1.4243820346751077,0.17239999771118164,1.4021388455973536,0.2823430893973623,0.2564884626503198,0.011024375854873954,0.01149697894111072,0.17239999771118164,0.0038073357757035247,0.9792532979003736,-1.21589126538625
0.1725001335144043,1.4219117668854533,0.1725001335144043,1.39852977284842,0.2796916683397437,0.25260316836616237,0.01089262067028402,0.01123322605222695,0.1725001335144043,0.003766993889406169,0.9313607118784566,-1.1375585345035653
0.17260003089904785,1.4234150774019088,0.17260003089904785,1.3962003140329664,0.28091060020685066,0.24948063560445766,0.011112223067761889,0.010671009149870438,0.17260003089904785,0.003997347694476675,0.8549802761637256,-1.168701089656126
0.1727001667022705,1.4269875710428652,0.1727001667022705,1.3961052569121255,0.2846186534181472,0.24883189851842757,0.011388434153316298,0.010329412072515991,0.1727001667022705,0.004146046261205604,0.8087818506121112,-1.2633782378109464
0.17280006408691406,1.429155663890932,0.17280006408691406,1.3990528723438271,0.2874346064830362,0.2515142050199331,0.011530676207962257,0.010451845948224785,0.17280006408691406,0.004183830844337501,0.7962492227306939,-1.4149047590841073
0.17290019989013672,1.431784742689656,0.17290019989013672,1.4018261729137789,0.29027974216680985,0.25467364531756453,0.011667666301234277,0.0107515006362124,0.17290019989013672,0.004128245220384661,0.7270372950921883,-1.474854897368845
0.17300009727478027,1.4303010879329225,0.17300009727478027,1.4026288059336438,0.2890739273782485,0.25597416049449073,0.011524048732539162,0.010934000298724895,0.17300009727478027,0.004076102779449024,0.8710142479754868,-1.4681796176466742
0.17309999465942383,1.4268784725700476,0.17309999465942383,1.402728342422856,0.2849382396747505,0.2564217476218577,0.011040936218258992,0.011053513334570773,0.17309999465942383,0.003917065608096728,0.910745866185287,-1.4083478083627996
0.17320013046264648,1.4223877695936444,0.17320013046264648,1.4001234495224646,0.28024176237971005,0.25411806879612797,0.010730460152696103,0.011000073372376054,0.17320013046264648,0.0039010612321501896,0.9417015715866582,-1.3167011399522308
0.17330002784729004,1.4224765498242076,0.17330002784729004,1.3961368143001678,0.27957113391279825,0.24970263285959476,0.010708039204882237,0.010599362673745538,0.17330002784729004,0.00399031524138122,0.8474916050438187,-1.296294723482686
0.1734001636505127,1.4242076131974484,0.1734001636505127,1.3945894307904565,0.28168810246024456,0.24740460811451515,0.011113261151848212,0.010282018331065856,0.1734001636505127,0.004153545154939953,0.8104375379202539,-1.2940465240075427
0.17350006103515625,1.4276967520427841,0.17350006103515625,1.3947003472039738,0.28572667661693696,0.24727950891003267,0.01142535676985512,0.010197623380547792,0.17350006103515625,0.004151915654451361,0.7835283717291605,-1.374412612850807
0.1736001968383789,1.430417509943043,0.1736001968383789,1.3975850335800692,0.28888973236326365,0.25029391823838437,0.011599771322706154,0.010469400173828225,0.1736001968383789,0.004128280744442023,0.7359644027000176,-1.4380011682964977
0.17370009422302246,1.4317891339642712,0.17370009422302246,1.3990364410253175,0.2907644183259043,0.2523107518390019,0.011786739692810978,0.010702220471001537,0.17370009422302246,0.004136932145803574,0.7401601318952744,-1.463960737447138
0.17379999160766602,1.4298403150264862,0.17379999160766602,1.4001835402443104,0.28866026280912094,0.2534467389384906,0.011556111900562995,0.010863260885745712,0.17379999160766602,0.003983749131647478,0.8155688294236315,-1.417029109746276
0.17390012741088867,1.4251082525679404,0.17390012741088867,1.3997831356259445,0.2835654143443441,0.2534735396180041,0.011168756436219634,0.010974818969557553,0.17390012741088867,0.0037801169679580965,0.8902799106306047,-1.3744020090639242
0.17400002479553223,1.4211418960521418,0.17400002479553223,1.3967284109680915,0.27973786842461723,0.2506953565727929,0.010915574112415269,0.0107865229511546,0.17400002479553223,0.003713599666840976,0.946634055283328,-1.2641982251554145
0.17410016059875488,1.4219800869076873,0.17410016059875488,1.3935963486508207,0.2805346962209194,0.24765804007758568,0.011162386927820456,0.01045828029941608,0.17410016059875488,0.003911221326839403,0.8848958661717188,-1.1909806465705624
0.17420005798339844,1.4251227277478977,0.17420005798339844,1.3943768362042708,0.2836735049955711,0.24764839501997554,0.011456795786847674,0.010194471127972601,0.17420005798339844,0.004071607817117379,0.8283688634934951,-1.294696279998898
0.1743001937866211,1.4286919424851623,0.1743001937866211,1.3963840057588266,0.2878652295760006,0.24974018637540377,0.011722430801260906,0.010291494743313815,0.1743001937866211,0.00413266198921292,0.7966842598239601,-1.3717426586250658
0.17440009117126465,1.4300882011548715,0.17440009117126465,1.3992357710840666,0.2902788731317218,0.2532184415720987,0.01191020138718764,0.010540607969450808,0.17440009117126465,0.004126506009312558,0.8408079634179885,-1.447322835610772
0.1744999885559082,1.430593153898515,0.1744999885559082,1.4012628434543952,0.29065755494663237,0.25559960260825587,0.011871890587263715,0.01081063369837424,0.1744999885559082,0.004052094559754651,0.8434053009836352,-1.4300668232971512
0.17460012435913086,1.426053135778315,0.17460012435913086,1.4011885362962349,0.28603951321942106,0.2558054415222034,0.01153287527114535,0.01096098749885675,0.17460012435913086,0.00386062332981089,0.9493954020565143,-1.3922378827705106
0.17470002174377441,1.4223949672515785,0.17470002174377441,1.3996090676243973,0.2821173841167792,0.2543534173487046,0.011190787339271351,0.010946578284747882,0.17470002174377441,0.0039026799557095528,1.0041307859043591,-1.3085202579151374
0.17480015754699707,1.4204190742932987,0.17480015754699707,1.396696600351228,0.280097854650563,0.25094195545272785,0.011197005458622358,0.010571539822894785,0.17480015754699707,0.004088903597642883,0.9571489389539347,-1.268299295064702
0.17490005493164062,1.422174405333767,0.17490005493164062,1.3944103467581335,0.28215049091557204,0.2485695174363355,0.01156728481855945,0.010171881092635534,0.17490005493164062,0.004290503675140372,0.9482137228544453,-1.28277323673942
0.17500019073486328,1.4260765421784973,0.17500019073486328,1.395981288835258,0.2857406223900586,0.24961518496954654,0.0117256299755463,0.010091347591059428,0.17500019073486328,0.0042141193525154505,0.7990923298507114,-1.415558509966766
0.17510008811950684,1.429280619329654,0.17510008811950684,1.3990311043591077,0.2897598229337712,0.2529331172013719,0.0120457648137663,0.010325820225648394,0.17510008811950684,0.004205336633501849,0.7910262654043909,-1.4947397467309202
0.1751999855041504,1.4309409779626554,0.1751999855041504,1.401985532221445,0.2918530301272452,0.256208819304732,0.01209143849168621,0.010594592402151944,0.1751999855041504,0.00412709282349094,0.8042976798169257,-1.537151525119989
0.17530012130737305,1.4293665923087158,0.17530012130737305,1.4035119807724874,0.2902375049640076,0.2580138772490505,0.011938412054862619,0.010857464167803086,0.17530012130737305,0.003905524875752236,0.850161017849372,-1.5124113860904471
0.1754000186920166,1.4258929389654915,0.1754000186920166,1.4029070868222273,0.286327946218502,0.2579402584443335,0.01164795223769749,0.010975614010062041,0.1754000186920166,0.0038796795814778086,0.9229668905405269,-1.4503906858132105
0.17550015449523926,1.4224549227028973,0.17550015449523926,1.3998347201633436,0.28239661139833727,0.2549061138004338,0.01143365300373414,0.010789865597188995,0.17550015449523926,0.0038070345085683094,0.9107437256971025,-1.3517212279559463
0.1756000518798828,1.421365991103889,0.1756000518798828,1.3967758567327593,0.2811439352509185,0.2515630366062983,0.011445255893845076,0.010472263630731867,0.1756000518798828,0.0039613077808924035,0.8706974016359891,-1.3016825322655494
0.17570018768310547,1.4230306446673158,0.17570018768310547,1.395388913304654,0.28272008708580887,0.24997207451732706,0.01155718990930923,0.01019906647527371,0.17570018768310547,0.004000687022313615,0.7938005651468993,-1.3350113502098246
0.17580008506774902,1.4260536780748703,0.17580008506774902,1.3969369100278666,0.2862230840432604,0.2516677658876028,0.011736614845298527,0.010234466551145684,0.17580008506774902,0.004024108292323466,0.7855589616359212,-1.4277853332279482
0.17590022087097168,1.4289089818532015,0.17590022087097168,1.3997483423983565,0.28970355118432295,0.2549745718890307,0.011919630360567313,0.010472642307317887,0.17590022087097168,0.004001642559466102,0.8012481671397982,-1.4475592150961456
0.17600011825561523,1.430069461275997,0.17600011825561523,1.4018597223928564,0.29098557778313716,0.2576998045186806,0.011906282106067959,0.010815822201492235,0.17600011825561523,0.0038883522779081664,0.789132398069487,-1.4388899552783114
0.1761000156402588,1.4274589078881392,0.1761000156402588,1.4026721332593428,0.2888592799638638,0.2586892697815507,0.011801246179092962,0.011049525183707089,0.1761000156402588,0.003826520015514868,0.8927032411890105,-1.3952901235732715
0.17620015144348145,1.4232504772217585,0.17620015144348145,1.401062108475677,0.28371074967847487,0.25762856877473334,0.011357908591865374,0.011137458718752062,0.17620015144348145,0.003755144461319855,0.9362411136518931,-1.3245128823110135
0.176300048828125,1.419162017905307,0.176300048828125,1.3972110678336191,0.27992890925987235,0.2535324001203253,0.011229034892319177,0.010825924490468103,0.176300048828125,0.003953190667423234,0.9806565860177215,-1.1955331474420672
0.17640018463134766,1.4201908697486776,0.17640018463134766,1.3940467521410471,0.280605769383071,0.2501466448989085,0.011346368377058762,0.010292536805914139,0.17640018463134766,0.004148523032412393,0.8909987050890632,-1.1444714391863382
0.1765000820159912,1.422733071370433,0.1765000820159912,1.393741534277055,0.28353678249212433,0.2493881591587911,0.01161519703851013,0.010030630855740215,0.1765000820159912,0.00416666225894202,0.8510059178702067,-1.2110730809586239
0.17660021781921387,1.4272853713375722,0.17660021781921387,1.3966021519643514,0.28849108988265176,0.25229692844037943,0.011858509914932081,0.010196539030105301,0.17660021781921387,0.004093227320282564,0.7932883395754616,-1.3109048243064898
0.17670011520385742,1.4290438880496146,0.17670011520385742,1.3998495864219898,0.29096252886564516,0.25615632800028787,0.01196040456400197,0.010542661441473086,0.17670011520385742,0.004023356418352316,0.8102367871438036,-1.3246460404591345
0.17680001258850098,1.42805287999149,0.17680001258850098,1.4016531968900083,0.29039894456650184,0.2587415963868689,0.01187461766852877,0.010853780308487316,0.17680001258850098,0.0038435922533067964,0.9163379962668987,-1.2879419909138814
0.17690014839172363,1.424766531059558,0.17690014839172363,1.401540731824568,0.2868801515180337,0.2590370284635992,0.01157141140274661,0.01106521154960678,0.17690014839172363,0.003609266363228593,0.9942458228111208,-1.22266758623824
0.1770000457763672,1.4205876919521683,0.1770000457763672,1.400243324984363,0.2821199779549558,0.25754963286058885,0.011241283363111833,0.011062382242127595,0.1770000457763672,0.003665671786561178,1.0312002125377475,-1.1449382546098787
0.17710018157958984,1.419177183847365,0.17710018157958984,1.3956528651298228,0.2807585600076452,0.25306726723927475,0.011278817065315066,0.010680378105901204,0.17710018157958984,0.0038182866803557094,1.022457077764033,-1.050333935010014
0.1772000789642334,1.4197493012094717,0.1772000789642334,1.3928389816890356,0.281739360758633,0.24975901515021148,0.011492088925649789,0.010232955724094533,0.1772000789642334,0.0040674050936851565,0.9830680150426925,-1.0554307858864778
0.17730021476745605,1.4229805088298189,0.17730021476745605,1.3924674171361038,0.28506003911965644,0.2489255482029481,0.011679528732844922,0.010036023186361497,0.17730021476745605,0.004259098108844992,0.9557528690789477,-1.1562236689311685
0.1774001121520996,1.4275184667406362,0.1774001121520996,1.394942644747242,0.28987227974093877,0.2512540049613089,0.011921446737160434,0.010126320552522654,0.1774001121520996,0.004230780661167318,0.8607718647042638,-1.2724616247217637
0.17750000953674316,1.427815000416518,0.17750000953674316,1.3981115350124327,0.29085471495403725,0.2546432701564875,0.011946085192775962,0.010403764267092322,0.17750000953674316,0.004098562765855648,0.885410574055335,-1.2861391587680555
0.17760014533996582,1.4262171788147922,0.17760014533996582,1.400023638437656,0.28910866524361234,0.25708987556966634,0.011701057573150061,0.01070128700893133,0.17760014533996582,0.003925073311254084,0.9299270591778331,-1.281364728611341
0.17770004272460938,1.4218055449658686,0.17770004272460938,1.3992437458887856,0.28418194144202713,0.2567511982465885,0.01127356299174174,0.010807013674449306,0.17770004272460938,0.0038260576838334746,1.0554959119328413,-1.2153318232294987
0.17780017852783203,1.418770469478606,0.17780017852783203,1.396198361996875,0.28070894731947016,0.25378500697976364,0.011123796834577654,0.010617766429132225,0.17780017852783203,0.0040732177527324385,1.0067194905804353,-1.08733253027749
0.17790007591247559,1.4188646555890898,0.17790007591247559,1.392218049355941,0.2809947863480031,0.24940994985682396,0.011344453383940014,0.010120458813390654,0.17790007591247559,0.00439781883929688,1.0016482145093033,-1.0336756487025995
0.17800021171569824,1.4213680304950556,0.17800021171569824,1.3903516823471238,0.2835381163212909,0.2471400541248781,0.011627147085197105,0.009824566054186447,0.17800021171569824,0.004468453656624533,0.9225769915405253,-1.0788189872491056
0.1781001091003418,1.4239748170491915,0.1781001091003418,1.3919672831320316,0.28661006171621195,0.24862594981921457,0.0117820398191643,0.00987347620918651,0.1781001091003418,0.004336034462871128,0.8954138715653098,-1.1416622328117665
0.17820000648498535,1.4261781112352232,0.17820000648498535,1.3950981500782333,0.28914393685452144,0.25190491243147134,0.01193147739228688,0.010176728465311634,0.17820000648498535,0.004224840700488526,0.8525367886277673,-1.2146714142826969
0.178300142288208,1.4271447553553798,0.178300142288208,1.3969409574850362,0.2905259790009326,0.25467145360814814,0.011961636278706132,0.010533816677319879,0.178300142288208,0.004018875196041367,0.9117485156250186,-1.1674857574612834
0.17840003967285156,1.4242194650424815,0.17840003967285156,1.3974645148236726,0.2872364615338515,0.2557221419825991,0.011711382399231142,0.0108027094480565,0.17840003967285156,0.003940464347000532,0.9526844652505242,-1.1315097198630102
0.17850017547607422,1.4195038238838853,0.17850017547607422,1.39517930547862,0.2824425840778356,0.25369942240093724,0.011405165421865938,0.010736581766502874,0.17850017547607422,0.003887395474599955,1.0369544458931195,-1.03339447689784
0.17860007286071777,1.41762851469558,0.17860007286071777,1.3902972701527534,0.28034604688359566,0.24879846291977664,0.011327856847859212,0.01038858799231063,0.17860007286071777,0.004008107694537866,0.9967779273382621,-0.8674498840942979
0.17870020866394043,1.418804887985309,0.17870020866394043,1.3877907657879276,0.2816816567917573,0.24594963050162968,0.011565027249699279,0.010048462788286883,0.17870020866394043,0.004311198720900537,0.9299035981309717,-0.9184556279687677
0.17880010604858398,1.4222109039310726,0.17880010604858398,1.3880377987966852,0.2852976786532933,0.2460977952084119,0.011826697607210846,0.009928436691567438,0.17880010604858398,0.004299262107927171,0.9205413879940751,-0.9528942250019172
0.17890000343322754,1.4249732213653419,0.17890000343322754,1.3911301925530168,0.2886099424365415,0.24941415284392848,0.011997784795649707,0.010228297465992927,0.17890000343322754,0.0041920454238178854,0.9018496446320496,-1.0341256478441938
0.1790001392364502,1.426964629100101,0.1790001392364502,1.3943444106960272,0.29158339429629604,0.25342039055382604,0.012193238220081589,0.010575288124299795,0.1790001392364502,0.004137221599273691,0.890636177212873,-1.0383383867456577
0.17910003662109375,1.425890291063736,0.17910003662109375,1.3961841377713036,0.29082100992054916,0.25593207161473186,0.012108851067912103,0.010931875921623339,0.17910003662109375,0.003996926419442558,0.9890903661357006,-1.040825163237343
0.1792001724243164,1.421805371743135,0.1792001724243164,1.3960896743761848,0.2862453670635794,0.2563406925958981,0.011691950213258192,0.01105390390826867,0.1792001724243164,0.003852240066154857,1.0663835394471535,-0.9645708925921063
0.17930006980895996,1.4183285719751662,0.17930006980895996,1.3932630433389157,0.2826671451472442,0.2539792802947469,0.011549442099031358,0.010942317524909297,0.17930006980895996,0.003993612617729335,1.0885879051735683,-0.8450095321361732
0.17940020561218262,1.4177408580493904,0.17940020561218262,1.389239038692141,0.28188193392897143,0.24952569850917164,0.011572811416084143,0.010523391429931412,0.17940020561218262,0.004271871960172454,1.0506557845997158,-0.7813361634494795
0.17950010299682617,1.4200546930879645,0.17950010299682617,1.3874753694958177,0.2846239907536978,0.24739684861628045,0.011931281089733592,0.010165698700166231,0.17950010299682617,0.004513433751887834,0.9857814399739145,-0.7962603200122248
0.17960000038146973,1.4235276517118087,0.17960000038146973,1.3889751783026325,0.288532806545134,0.2487659452232467,0.012068236924119811,0.010153993526670294,0.17960000038146973,0.004387049664874033,0.9762362745338178,-0.8883942185748892
0.17970013618469238,1.4267280732780656,0.17970013618469238,1.3923574146751319,0.29229340615045735,0.25245681610827114,0.012251497183408849,0.010488597545228953,0.17970013618469238,0.004265697125987017,0.9316565092936507,-0.9499774103473756
0.17980003356933594,1.4283584632317783,0.17980003356933594,1.3961826169337272,0.2943220224966979,0.25706287050547627,0.01232113503672712,0.010882725222649511,0.17980003356933594,0.004196272128913652,0.9374209251503344,-1.0190289153718914
0.1799001693725586,1.4256880091448696,0.1799001693725586,1.39856782519713,0.29161662988576587,0.25966899511519625,0.012135229909730488,0.011158726978245168,0.1799001693725586,0.0040073398769595965,1.00335062854836,-1.0418559282460482
0.18000006675720215,1.4203681880902774,0.18000006675720215,1.397664382433919,0.2861677169540895,0.25923416671232646,0.011810315479914752,0.011212701690029633,0.18000006675720215,0.003946589474684248,1.1525654460172228,-0.9716925100886147
0.1801002025604248,1.4172295049826114,0.1801002025604248,1.394558496625964,0.28262634906881345,0.25600137506536996,0.011588756757653085,0.010977745797165624,0.1801002025604248,0.003956822154872888,1.0816325678866123,-0.8719131809813553
0.18020009994506836,1.4186779462870978,0.18020009994506836,1.3910161083272556,0.28368930595052216,0.25253214795321344,0.011677445021169873,0.01060946873149241,0.18020009994506836,0.004248913469155776,0.9992794344622816,-0.8175782163664408
0.18029999732971191,1.4218326408482629,0.18029999732971191,1.390721842823023,0.2872633067862487,0.25109752516969425,0.011980907121432358,0.010315523108200648,0.18029999732971191,0.004362062492993126,0.9985024994915294,-0.9276316607275512
0.18040013313293457,1.4252078294126347,0.18040013313293457,1.3930100128408154,0.29128738972400126,0.25355905212323154,0.01213872860465915,0.010516923974942638,0.18040013313293457,0.004315590536047931,0.9458292753142887,-1.0334997439005238
0.18050003051757812,1.4282099029561832,0.18050003051757812,1.3963468797895748,0.29488113359785684,0.257219041315727,0.012334905912277507,0.010844084437825698,0.18050003051757812,0.004335379748727148,0.9121120701540786,-1.0902375846103822
0.18060016632080078,1.4280188471562734,0.18060016632080078,1.3982148664901648,0.2949806850268341,0.2597856053163401,0.012287505805967758,0.011089009711416156,0.18060016632080078,0.004115760089145664,0.9712786789343809,-1.062384577644174
0.18070006370544434,1.423803167580252,0.18070006370544434,1.3985705931789096,0.29048681961944395,0.2617968734700862,0.011941354841083376,0.011389526643379324,0.18070006370544434,0.003980759173425502,1.0811531741790823,-1.0690584107070462
0.180800199508667,1.4195140252501766,0.180800199508667,1.397871778062797,0.2852241143331865,0.2600745862372416,0.011475418203419964,0.011364617708869231,0.180800199508667,0.004053944031406249,1.1075123613183968,-0.9704324488644488
0.18090009689331055,1.4170263594750883,0.18090009689331055,1.393601064094508,0.28253158201411693,0.25557279751956896,0.011401923968193204,0.010917940528431177,0.18090009689331055,0.00419195781777562,1.0809255199398031,-0.8604598802819382
0.1809999942779541,1.418328266465306,0.1809999942779541,1.3908228916856635,0.28400695141029697,0.2524437878612076,0.011608897174225391,0.010529322609740127,0.1809999942779541,0.004360497671653,1.048193559793057,-0.8576248145512946
0.18110013008117676,1.422438862198837,0.18110013008117676,1.3912131560325565,0.2879234076839984,0.252494679305613,0.011791291888639267,0.010461459659651293,0.18110013008117676,0.004277226455677005,0.9532892472474487,-0.9598469206429436
0.1812000274658203,1.425270893424357,0.1812000274658203,1.3942592052743092,0.2917624230782624,0.2558605363524684,0.012045127500039146,0.010737662913044094,0.1812000274658203,0.0041763543681114425,0.935925827174593,-1.032505285047111
0.18130016326904297,1.426853446995686,0.18130016326904297,1.3956419508574605,0.2937358993875795,0.2590220386776961,0.01208254565440763,0.011090826546589952,0.18130016326904297,0.004115221068027459,0.9398127032992779,-1.0357274516082835
0.18140006065368652,1.4253499123848985,0.18140006065368652,1.3967232923823278,0.29231762425661867,0.26108153006590895,0.011886781504457806,0.011419822109783265,0.18140006065368652,0.003926905735965554,1.0376805329757044,-0.9686047928207554
0.18150019645690918,1.4207249150744756,0.18150019645690918,1.3969589328715137,0.28737712593163633,0.2617197230713722,0.011541457031971706,0.011598417493824354,0.18150019645690918,0.003800968058687839,1.1464368022419513,-0.9452206287835725
0.18160009384155273,1.4164614125533637,0.18160009384155273,1.3950215722244947,0.2832457788580013,0.2589150124651691,0.011319562448873681,0.011486580017407147,0.18160009384155273,0.003743406910218418,1.1647743350131787,-0.7853845821464783
0.1816999912261963,1.4163311593642915,0.1816999912261963,1.391237232222617,0.28313047113176726,0.25470482812235196,0.011439667877183922,0.011058657773725758,0.1816999912261963,0.004000108314805715,1.1380078593321086,-0.7475729752086627
0.18180012702941895,1.4195443662887972,0.18180012702941895,1.389249688565333,0.28635414107666385,0.25237721713055067,0.01164417103337033,0.010725225084462357,0.18180012702941895,0.004251097474354109,1.0992373961420963,-0.7965976311898266
0.1819000244140625,1.4235802558912698,0.1819000244140625,1.3913048490026472,0.29127514342213356,0.25413706466917607,0.012003456467627047,0.010714957419825028,0.1819000244140625,0.0043239639540250145,1.047614413643896,-0.9272168256049045
0.18200016021728516,1.4262637291159794,0.18200016021728516,1.3939424279587764,0.2946490102082126,0.2574506386051757,0.012129509850383175,0.011031643001724366,0.18200016021728516,0.004233347404938146,1.0608489304717224,-0.9601480871479434
0.1821000576019287,1.4264429720317846,0.1821000576019287,1.3955718470507168,0.294812688854673,0.2610049914284133,0.012039568731276535,0.011411781611151159,0.1821000576019287,0.004147741438903727,1.0228833939989563,-0.9449924396319548
0.18220019340515137,1.4226891884939392,0.18220019340515137,1.3978166492549235,0.2907981875178257,0.2627313489751696,0.011713814490727793,0.01162929876965862,0.18220019340515137,0.003980406852251335,1.1470838656776468,-0.9453875076734112
0.18230009078979492,1.4182581709940627,0.18230009078979492,1.3967002261949286,0.2859496812474006,0.2617361730180222,0.011312252492684376,0.01166587488478542,0.18230009078979492,0.00394991725691963,1.179854773082974,-0.8688382089263178
0.18239998817443848,1.4167243412189274,0.18239998817443848,1.3925282737069034,0.2845061142038154,0.25751005979275504,0.011389464186554408,0.011384983774744693,0.18239998817443848,0.004127779893481879,1.1374274026201165,-0.7526317678271444
0.18250012397766113,1.419111100491027,0.18250012397766113,1.3893878883037538,0.286581606994853,0.25368152667681176,0.01163067657821543,0.010896004824063409,0.18250012397766113,0.004423522745084504,1.0741204391377104,-0.7405177670618578
0.1826000213623047,1.4224305330877212,0.1826000213623047,1.389608829783217,0.2908119383695582,0.2532572945970418,0.012047015505352887,0.010721684831012572,0.1826000213623047,0.004598989284674325,0.9987171160748695,-0.8498663387403358
0.18270015716552734,1.4263833285397398,0.18270015716552734,1.3927507143908981,0.29503972083246566,0.2562528489767145,0.01221101761123078,0.010914859129939001,0.18270015716552734,0.004573050500715011,0.9313076873536921,-0.9788893899912655
0.1828000545501709,1.4277855661752192,0.1828000545501709,1.3959402945325305,0.2970411978204123,0.2597564876552512,0.012292487290491049,0.011185756377245979,0.1828000545501709,0.00447382873761025,0.9365072436060873,-1.0327736619835777
0.18290019035339355,1.4273257035031361,0.18290019035339355,1.3986738495819204,0.29671655486693993,0.26329392908223925,0.012191844011156357,0.011497183032823457,0.18290019035339355,0.00436075600345701,0.983986298474978,-1.0674457363585244
0.1830000877380371,1.4231536924027601,0.1830000877380371,1.397995141101805,0.2920623859251522,0.2644330426196189,0.011878709288743227,0.011685427987552939,0.1830000877380371,0.004160204719093406,1.0703590199512545,-1.000151326154126
0.18309998512268066,1.4192787181918998,0.18309998512268066,1.3974880284012847,0.28752776507364064,0.2628479060983507,0.011548808095126413,0.011646389275765615,0.18309998512268066,0.004161746788297836,1.1003412792591845,-0.9397862697892124
0.18320012092590332,1.418049877094518,0.18320012092590332,1.3938559199620837,0.2863156509166964,0.258754113146174,0.011585263551561632,0.01124307569939112,0.18320012092590332,0.0043828472780345325,1.0605174303736422,-0.8893249722571054
0.18330001831054688,1.4212432337940275,0.18330001831054688,1.3915027807274842,0.28959520133547134,0.2557095099026552,0.011958267674131,0.010849487035015091,0.18330001831054688,0.004672934507784489,0.9713871413660236,-0.9277397040516953
0.18340015411376953,1.425172088319528,0.18340015411376953,1.3927022528922002,0.29398107956665664,0.2563869674826347,0.012227607991530028,0.010806123695435774,0.18340015411376953,0.004717820152989898,0.9011167373218341,-0.9714792111940915
0.18350005149841309,1.428461360828499,0.18350005149841309,1.3952461678949033,0.2982200586701427,0.2596817904790107,0.012408862913905212,0.011117081423452878,0.18350005149841309,0.004613233972118231,0.8726977326314082,-1.0573316006685491
0.18360018730163574,1.4295607077347157,0.18360018730163574,1.3982638031205785,0.2994902914988159,0.26303120589153606,0.012367889925234994,0.011466272808777501,0.18360018730163574,0.004526481306398044,0.8946375853887294,-1.0756074625439942
0.1837000846862793,1.4268015292188017,0.1837000846862793,1.3983528572508617,0.2971302357700205,0.2640506672855667,0.012276631083623365,0.011667251074241618,0.1837000846862793,0.0044460329537800115,1.046676377912343,-0.9821820212443708
0.18380022048950195,1.4222943539043562,0.18380022048950195,1.3984103446974514,0.2914110027964273,0.2642772043463078,0.011802721054326809,0.011795240302975803,0.18380022048950195,0.004306874157388099,1.0776908031598431,-0.9943781164200918
0.1839001178741455,1.4190624667178922,0.1839001178741455,1.3949186651822405,0.2880155504891116,0.26049056102552304,0.011577550185790151,0.011572955219610591,0.1839001178741455,0.00450781183328396,1.0928641996706137,-0.8761822352667222
0.18400001525878906,1.4199783698098245,0.18400001525878906,1.390950374556475,0.2889105532237157,0.2558944280003115,0.011805994592582138,0.011082468921048532,0.18400001525878906,0.0047335630182202305,0.997730873378081,-0.8378343213595508
0.18410015106201172,1.4231728329599513,0.18410015106201172,1.3903646436257941,0.2926111095682773,0.2547535293303862,0.012131193504643006,0.010841080141808264,0.18410015106201172,0.004855194106528799,1.0001570337849552,-0.9009609923797544
0.18420004844665527,1.427327592398928,0.18420004844665527,1.3922671354373732,0.2972474470491525,0.25690867844303883,0.012290519568522063,0.010978749426593262,0.18420004844665527,0.004756316355628321,0.9767879927609174,-0.9727457331395708
0.18430018424987793,1.4293621373619545,0.18430018424987793,1.395727054561097,0.30020818322410253,0.261033177265287,0.012326819020026874,0.011313559190105292,0.18430018424987793,0.004614170931663968,0.9373724289552774,-1.0120279504884966
0.18440008163452148,1.4285441950302828,0.18440008163452148,1.397765088908692,0.2995288090885937,0.2639278619537837,0.012308639298928168,0.011569236039323126,0.18440008163452148,0.004552194018076496,1.002932607401366,-0.9939333140244998
0.18450021743774414,1.4250072665662044,0.18450021743774414,1.3991038527475277,0.29601587353774395,0.26560100758469496,0.01218943151382147,0.01177635197001878,0.18450021743774414,0.004399904278748477,1.0843498890162446,-0.9786236058190115
0.1846001148223877,1.4217269971259758,0.1846001148223877,1.3985194863280188,0.29213066751396033,0.265450442663752,0.011936318587809087,0.011809181996408966,0.1846001148223877,0.004373628490833391,1.0827335658255905,-0.9104602790038334
0.18470001220703125,1.4203360190442382,0.18470001220703125,1.3946699121062847,0.29063274985005216,0.26145317702575605,0.011934196288107693,0.011502849441082721,0.18470001220703125,0.0045933767833917965,1.0248984979244997,-0.8014771769151557
0.1848001480102539,1.4221978528465795,0.1848001480102539,1.392223350911479,0.29225719143961104,0.2580793765152163,0.012084614678645423,0.011018451800490683,0.1848001480102539,0.004820460818481552,0.9613715044374694,-0.8619424616983451
0.18490004539489746,1.4255879249524623,0.18490004539489746,1.3923451382253547,0.2958460506519416,0.25781471526679095,0.012251538189969838,0.010929673118749796,0.18490004539489746,0.004900045586375915,0.8852753722868801,-0.9455528684603342
0.18500018119812012,1.4285364782234522,0.18500018119812012,1.3953520529381795,0.299339466429445,0.260765342160811,0.01230004383204133,0.011114468363776834,0.18500018119812012,0.004757244128533167,0.8526311390358605,-1.0682666870693212
0.18510007858276367,1.4304061115926672,0.18510007858276367,1.3981471745833796,0.30182706038067353,0.26406678399633865,0.01231384740117488,0.011393648673371826,0.18510007858276367,0.004673042520974836,0.859287502480438,-1.1039238074654132
0.18520021438598633,1.4291271379679773,0.18520021438598633,1.3990200531142225,0.30069166198779795,0.26657164748353573,0.012274412197860277,0.01169065042071092,0.18520021438598633,0.00456232677509384,0.914684842645016,-1.127796533913759
0.18530011177062988,1.424630547698236,0.18530011177062988,1.3992384440438426,0.2955343059096123,0.26718294887879623,0.012045590230652683,0.011776820725712645,0.18530011177062988,0.004477386761180113,0.991940112800512,-1.0556003858477925
0.18540000915527344,1.421042589626211,0.18540000915527344,1.3983716779071764,0.29098210818991754,0.2651841426954138,0.011585160374019177,0.011658597087816637,0.18540000915527344,0.004497408446007853,0.9800897354463232,-0.9621447257355321
0.1855001449584961,1.420443292710161,0.1855001449584961,1.3942787484273405,0.2904068185413893,0.2603839342501894,0.01165891479340405,0.011249523216339378,0.1855001449584961,0.004744379937218362,0.9160010495107854,-0.9444593201756943
0.18560004234313965,1.4237631917697164,0.18560004234313965,1.3920230071669437,0.29397748156976966,0.25744154437976924,0.01203931788679332,0.010852781140660118,0.18560004234313965,0.005032922440648285,0.8784077922530124,-0.9637957069047843
0.1857001781463623,1.4269209320441285,0.1857001781463623,1.393438146334779,0.2973892034271307,0.2583769231934009,0.012127797436096831,0.010842152732317393,0.1857001781463623,0.004927979552574371,0.7923053246909403,-1.0840492730026599
0.18580007553100586,1.4304705296202216,0.18580007553100586,1.396339206290164,0.3012952570930511,0.261796018914375,0.012212018670301026,0.011136054353208273,0.18580007553100586,0.004775254609881371,0.7425673478058016,-1.1709601515211399
0.18590021133422852,1.4310342550186899,0.18590021133422852,1.3990074743489902,0.30279035192472176,0.26498460231997045,0.012187709166251018,0.011458744131194194,0.18590021133422852,0.004657490961326718,0.8292453619606677,-1.2082987024973264
0.18600010871887207,1.4280426417248628,0.18600010871887207,1.4008719334165294,0.29928444805128496,0.2672877155394043,0.012078655956130559,0.011713229746755758,0.18600010871887207,0.004554405932065682,0.8488895312446985,-1.1844376561194658
0.18610000610351562,1.4235446052118115,0.18610000610351562,1.3998659318042044,0.2941105410821244,0.2668575093457023,0.011647263478804959,0.011746574997896199,0.18610000610351562,0.004410897333533919,0.9418639094413956,-1.1089804387170588
0.18620014190673828,1.4209356763038357,0.18620014190673828,1.3959623125118015,0.2910015976354222,0.2628951487756263,0.011401359450900124,0.01156851001462806,0.18620014190673828,0.004428844889743529,0.9435636085468577,-0.9637415436611045
0.18630003929138184,1.4216735979642325,0.18630003929138184,1.3923667151173305,0.2918911457844162,0.25847153602976114,0.011597003389442794,0.011117192006693756,0.18630003929138184,0.004754687390750963,0.8981995925928059,-0.9580781834927329
0.1864001750946045,1.4251215040348477,0.1864001750946045,1.3918879913216708,0.2954522689064397,0.25707485190999424,0.011934825194684874,0.01076242831831846,0.1864001750946045,0.004934520542631751,0.8113069168126967,-1.0512870080916328
0.18650007247924805,1.4272867655926258,0.18650007247924805,1.3938978384918368,0.2983096144882573,0.2590084683133635,0.012043401793400854,0.010831256211727138,0.18650007247924805,0.00488758160115296,0.8316719609044084,-1.155635766804422
0.1866002082824707,1.429349030095056,0.1866002082824707,1.3975577426252321,0.30071326353682293,0.2631158205797282,0.012081243607132159,0.011126067931195867,0.1866002082824707,0.004694997665284753,0.7763032236494182,-1.2420254538604059
0.18670010566711426,1.429022217579238,0.18670010566711426,1.3993756010873448,0.30071251609126987,0.266047819427706,0.012017934256622176,0.011481155881545548,0.18670010566711426,0.00464965077588067,0.818047733940708,-1.2081893825115986
0.1868000030517578,1.4258818906481625,0.1868000030517578,1.4000324714569177,0.29722929250810937,0.26716365059254177,0.011721346175389835,0.01160656894153376,0.1868000030517578,0.004623119237183242,0.9129862298630178,-1.1228478163822146
0.18690013885498047,1.4226356425551783,0.18690013885498047,1.3979324390937558,0.29345008974083686,0.26485631027711903,0.011337919544593199,0.011492564823675716,0.18690013885498047,0.004648203964120766,0.9527885805618717,-1.089472392280615
0.18700003623962402,1.4220173402117473,0.18700003623962402,1.3932893055094977,0.2926734726348377,0.2601273714199854,0.011473689281357495,0.011100692882798953,0.18700003623962402,0.004888161738508573,0.8584755960914772,-0.9616538252756581
0.18710017204284668,1.4241348248420909,0.18710017204284668,1.391477057191618,0.2951757153576865,0.25741166372564606,0.011852909331575798,0.010642557523221794,0.18710017204284668,0.005083124472147775,0.8401256606668176,-1.004181737310253
0.18720006942749023,1.4269604507577403,0.18720006942749023,1.3927115693387324,0.2983969297520852,0.2585564163637761,0.011908730192003848,0.010652954953007924,0.18720006942749023,0.00488094413347384,0.7578218963090912,-1.0963591805919424
0.1873002052307129,1.4294348370449264,0.1873002052307129,1.3963769360238658,0.30146626819830463,0.26252355845180964,0.011892767569044959,0.01090877770330883,0.1873002052307129,0.0047084467520109065,0.7184052654780971,-1.1842668579588644
0.18740010261535645,1.43100610421073,0.18740010261535645,1.3997492865505254,0.3033968955648845,0.2663775699036776,0.011894419058045867,0.011237105734653358,0.18740010261535645,0.004611530665707106,0.7154548441203078,-1.2472897663262557
0.1875,1.4302666004626485,0.1875,1.400944409835962,0.30306637617494747,0.2681809130206909,0.011835317190430874,0.011494475509497962,0.1875,0.004650281379117181,0.7931602710604202,-1.2020195585440379
0.18760013580322266,1.4266041674447283,0.18760013580322266,1.4000784359285776,0.298546441807418,0.2676701424021749,0.011753081167710733,0.011490622386011895,0.18760013580322266,0.004718642206124959,0.8501543947326717,-1.1972171881455578
0.1877000331878662,1.4235701472689388,0.1877000331878662,1.3966737635604016,0.29513626810202676,0.26408767678727924,0.011600892624122098,0.01131335973811464,0.1877000331878662,0.004831967776734333,0.8586950002528029,-1.0821562165655196
0.18780016899108887,1.4238696270003472,0.18780016899108887,1.3932862287930905,0.2955673357977519,0.2598168023247043,0.011747253962213869,0.01087780645032042,0.18780016899108887,0.00493041799075679,0.7933578144214116,-1.0758173248341483
0.18790006637573242,1.4264622690888784,0.18790006637573242,1.3933967513492413,0.2983525597668268,0.2593683474258279,0.011740632567032543,0.010681065079065844,0.18790006637573242,0.0048633583890662765,0.7331995399464795,-1.1685134631382534
0.18800020217895508,1.4298741984530636,0.18800020217895508,1.3959895884179299,0.30233292714702675,0.262087876980987,0.011860212013336152,0.01080935802121586,0.18800020217895508,0.004787655873990479,0.6714516047013458,-1.252994852520933
0.18810009956359863,1.4320302043551767,0.18810009956359863,1.3997564295827651,0.3054016665596578,0.26622792853748534,0.011864791993493247,0.011104337660559863,0.18810009956359863,0.004625521601334016,0.6877266061711999,-1.3660044332924008
0.1881999969482422,1.4324831896460675,0.1881999969482422,1.4026225617897903,0.3061114669452173,0.2697104134527665,0.011795336848235109,0.011419110612442458,0.1881999969482422,0.004551400624737462,0.7054255182581838,-1.358656312778854
0.18830013275146484,1.429668061173081,0.18830013275146484,1.4029292528161885,0.3028155055096446,0.27068838420962354,0.011783883437892332,0.011495634757199264,0.18830013275146484,0.004582864962341464,0.7802811866707052,-1.3204267392584879
0.1884000301361084,1.4258225423890598,0.1884000301361084,1.401660336226859,0.2983550484679621,0.2694682920087277,0.01178474164047457,0.011476319623933631,0.1884000301361084,0.00474907026918767,0.8433625093043665,-1.2869416548950248
0.18850016593933105,1.4244340880098583,0.18850016593933105,1.3977666283371375,0.2967020700892864,0.2655807712909196,0.011758652787627614,0.011256033300190225,0.18850016593933105,0.0048475692948604775,0.7759184418009827,-1.1364552571366948
0.1886000633239746,1.4254364889978488,0.1886000633239746,1.395203842029038,0.29786263955575626,0.26224447861861455,0.01174756477645443,0.0109665540796826,0.1886000633239746,0.004866085789278541,0.7452588656036533,-1.1586218643176254
0.18870019912719727,1.4288594085960031,0.18870019912719727,1.3960600244762384,0.3016584529621027,0.2626851873960025,0.011725084802131672,0.010874140527999792,0.18870019912719727,0.004684900525658093,0.7118738929273677,-1.2523912042387528
0.18880009651184082,1.430727136778457,0.18880009651184082,1.3989723516506167,0.30459490900481656,0.2659237848372223,0.011723521327762838,0.011074392496362915,0.18880009651184082,0.0045093831543899015,0.7075557003286085,-1.3737616693668242
0.18889999389648438,1.4330335878956846,0.18889999389648438,1.4018039821871688,0.3074308260399645,0.2692597046367268,0.011761390630437766,0.011381940172776316,0.18889999389648438,0.004478630010434046,0.686051341382903,-1.3942220749175176
0.18900012969970703,1.432238483196605,0.18900012969970703,1.4029171807625636,0.3072413033846363,0.27122651058246733,0.011723009608109661,0.011548103068013425,0.18900012969970703,0.004484503266597998,0.772143093164661,-1.3350486263336498
0.18910002708435059,1.4306429933006597,0.18910002708435059,1.4030739326341324,0.30517694272878526,0.27159384642937134,0.011630901488618112,0.011588446421877773,0.18910002708435059,0.004445449507773992,0.7771722252554609,-1.334729643416882
0.18920016288757324,1.4279835994662808,0.18920016288757324,1.401789803854906,0.3017078188528515,0.27026805088322614,0.011543576984640539,0.011508144584496534,0.18920016288757324,0.0044334098425222335,0.8020215587026324,-1.2470854538217535
0.1893000602722168,1.4258744492955633,0.1893000602722168,1.3981037968255954,0.2996022862449113,0.2662821724967253,0.011578600217625011,0.011313249636694533,0.1893000602722168,0.004395134954841875,0.7651021977821947,-1.162935481626744
0.18940019607543945,1.4270456633279618,0.18940019607543945,1.3964818398740406,0.30066643824464856,0.2641762758977968,0.011735618645398486,0.011077501474806854,0.18940019607543945,0.004532788955717543,0.7157247769138776,-1.1597747519352706
0.189500093460083,1.4295110064379362,0.189500093460083,1.3984386617798175,0.30326236305132115,0.2659996196400187,0.011808484369256841,0.011050670696390428,0.189500093460083,0.004456153664378495,0.6348169345780916,-1.2930748604723485
0.18959999084472656,1.4320097870333979,0.18959999084472656,1.4013068212896451,0.306611529506841,0.2693785896021621,0.011841504174866282,0.01127512751634027,0.18959999084472656,0.00446302095570911,0.6298838733526645,-1.3351010107689654
0.18970012664794922,1.4336475969621212,0.18970012664794922,1.4039527253570379,0.30881712108571335,0.2725629106625026,0.011857981475607243,0.011471821272224276,0.18970012664794922,0.004452006404868216,0.6157715346298355,-1.393784921614919
0.18980002403259277,1.4337530531575495,0.18980002403259277,1.402989048543749,0.3088309454854473,0.273544824735905,0.011868588608785764,0.011553368557306962,0.18980002403259277,0.004591608153902536,0.656411674884148,-1.2847825281630794
0.18990015983581543,1.4300432955392672,0.18990015983581543,1.4040646645631962,0.30470900733600226,0.2739487475882971,0.011862558706757266,0.011549091155913824,0.18990015983581543,0.0046645366946356905,0.7791487729994114,-1.3021000160734402
0.19000005722045898,1.4268679032960045,0.19000005722045898,1.4018344722913914,0.30067773143655163,0.27144171214600626,0.011871104903882348,0.011448835384459729,0.19000005722045898,0.00476531438862605,0.7540586928966222,-1.1893747699421946
0.19010019302368164,1.4254367000573214,0.19010019302368164,1.3982748243027894,0.29903221177644407,0.2674788233179088,0.011853146837099057,0.011181489864067628,0.19010019302368164,0.00478692467087133,0.6972356130899571,-1.139959266725986
0.1902000904083252,1.4279018236923395,0.1902000904083252,1.3976764980668186,0.3016460911444385,0.2662658872145445,0.011857047236843778,0.011072072638801595,0.1902000904083252,0.004578079915742996,0.6184278793013073,-1.21431159122847
0.19029998779296875,1.4311747236553687,0.19029998779296875,1.4005052197528627,0.3057378460977216,0.26892357849290394,0.011897002044413798,0.011201970903791601,0.19029998779296875,0.004491874087826156,0.5875478106104419,-1.3940645380632486
0.1904001235961914,1.4331274512578094,0.1904001235961914,1.403426278339664,0.3078267987319296,0.2721488523957323,0.01189161577664343,0.011416379571630096,0.1904001235961914,0.004494403595244497,0.5618400555078115,-1.4658355377514962
0.19050002098083496,1.4333825372025195,0.19050002098083496,1.4046647251257458,0.30824806704317903,0.2742417258091674,0.011882297855151122,0.01152907968586101,0.19050002098083496,0.004435267667071652,0.5473610635207733,-1.4374677203355533
0.19060015678405762,1.4314135424683458,0.19060015678405762,1.4046355838453655,0.30620612702979844,0.2754993231652898,0.011815907133498432,0.01160355132771531,0.19060015678405762,0.004393227588235995,0.6562041464682552,-1.4482958547842573
0.19070005416870117,1.4271954929840653,0.19070005416870117,1.4056062127238993,0.3010944258309428,0.2755121960050593,0.011810514749025421,0.011639455393313864,0.19070005416870117,0.004479036311152311,0.722467485740548,-1.4185057546704776
0.19080018997192383,1.4246743227258138,0.19080018997192383,1.402903647428212,0.29832942258639256,0.2722236736428603,0.011804927643478715,0.011483214394727593,0.19080018997192383,0.004468201543595487,0.7098000382447208,-1.3473438291247586
0.19090008735656738,1.4256686836740993,0.19090008735656738,1.4003665160761412,0.2992627499650618,0.2689376113821881,0.011845313754617276,0.011247882319535881,0.19090008735656738,0.004531449122502159,0.6341856191545375,-1.3952247795944568
0.19099998474121094,1.428669174757426,0.19099998474121094,1.4005620580648785,0.30282917733957737,0.26879455764929,0.011819245673809643,0.011175630212305656,0.19099998474121094,0.004443148358810459,0.6195861860342556,-1.4324090177612088
0.1911001205444336,1.432034711295769,0.1911001205444336,1.40371032059816,0.30701578321471856,0.2719456196262888,0.011892740492077902,0.011271642793136784,0.1911001205444336,0.004417782705979928,0.5702843057588325,-1.5822522075751912
0.19120001792907715,1.4333161744979108,0.19120001792907715,1.405933478845854,0.3084565622422849,0.274486589727724,0.011933331962048025,0.011412772318265922,0.19120001792907715,0.004528110164269312,0.586916219918785,-1.6114840511445072
0.1913001537322998,1.4318527021729006,0.1913001537322998,1.4065771672884886,0.3071566306749576,0.2759020527461963,0.011891139866616518,0.01149730845976749,0.1913001537322998,0.00447363131068095,0.652510025078489,-1.6135652758055075
0.19140005111694336,1.4287183740204894,0.19140005111694336,1.4067722751662115,0.30355013732823777,0.2761749544122007,0.011864750339362797,0.011509947529069463,0.19140005111694336,0.004529029800009239,0.740819971028599,-1.583447834432416
0.19150018692016602,1.4246323798755327,0.19150018692016602,1.4053833436480347,0.29927279733249174,0.2750988858804281,0.01189058966705268,0.011472684945598385,0.19150018692016602,0.004737363313508001,0.8060888584120257,-1.4714553500430776
0.19160008430480957,1.424371635098723,0.19160008430480957,1.4019304733957563,0.2985700057034389,0.27077973770409786,0.011885715816427302,0.011180718124449904,0.19160008430480957,0.004708126476147632,0.6668328687190078,-1.4365844425522956
0.19170022010803223,1.4267482851086197,0.19170022010803223,1.4004283048227362,0.3011981740119979,0.26850888553823665,0.01187589888591218,0.011003605943184334,0.19170022010803223,0.004687926268693221,0.6099999579630676,-1.4729599253314665
0.19180011749267578,1.4301808220404564,0.19180011749267578,1.4019207435287364,0.30531337072994014,0.26982305302288884,0.01185658153972034,0.011038235047282997,0.19180011749267578,0.004528014620574464,0.5548182788017438,-1.6098963538875395
0.19190001487731934,1.4333592058997793,0.19190001487731934,1.4046488100847485,0.30927840225499564,0.2731376417341198,0.01190606578829043,0.011205844968326419,0.19190001487731934,0.004453700162956798,0.5124630466839881,-1.6127265254285303
0.192000150680542,1.4344012691506027,0.192000150680542,1.4068545705020075,0.3103211713610693,0.27603581466811955,0.01193702967527785,0.011364526936222849,0.192000150680542,0.004522186977144953,0.5082349423499836,-1.637372577174916
0.19210004806518555,1.4326206596347784,0.19210004806518555,1.4074347108232639,0.30838929039906543,0.2768269588313933,0.011883896208341842,0.011452859798871527,0.19210004806518555,0.0044658060202142445,0.5686947508502053,-1.5955469073682325
0.1922001838684082,1.4277714176654082,0.1922001838684082,1.406692290178592,0.30274692047403073,0.27621255787830934,0.011824144574516611,0.011426816071385137,0.1922001838684082,0.004400966533926458,0.6441585690480424,-1.5649933215623022
0.19230008125305176,1.4245473479359647,0.19230008125305176,1.4025330209761102,0.29859168202987396,0.27307937372589386,0.011802601302273074,0.011289691412793866,0.19230008125305176,0.0044859201933375595,0.598623755458073,-1.4266135057202773
0.19240021705627441,1.4249115618719181,0.19240021705627441,1.4002774314431565,0.29885943472948273,0.269303163576923,0.011848253732052285,0.011083260784460114,0.19240021705627441,0.004543701466077432,0.5337985540762893,-1.4041092425364767
0.19250011444091797,1.429377877093757,0.19250011444091797,1.4006636683715301,0.3036271992680042,0.2686968688596464,0.01190432435051932,0.010911543984412514,0.19250011444091797,0.004455429222034225,0.44635756503479207,-1.4915514084675232
0.19260001182556152,1.4316746277931867,0.19260001182556152,1.4028542119560765,0.3067021013844067,0.27112656817931796,0.011963098894898928,0.011015178293154257,0.19260001182556152,0.004559949151103828,0.42852281194122044,-1.602534031991323
0.19270014762878418,1.4345983660845847,0.19270014762878418,1.4058004468672705,0.3100259268758233,0.27487007544213815,0.012011301673033499,0.011170135889732731,0.19270014762878418,0.004522815866423669,0.44559059112326943,-1.6238144330088398
0.19280004501342773,1.4354461525650908,0.19280004501342773,1.4073961673676827,0.3112268170254958,0.27682818124364555,0.011987681494323884,0.0113076497005635,0.19280004501342773,0.0044703158758934445,0.4524659484340227,-1.6608638526262949
0.1929001808166504,1.431170134621837,0.1929001808166504,1.407149863668442,0.3066152151190352,0.2767489025408376,0.011934019344952158,0.011381909799607938,0.1929001808166504,0.004443506309138362,0.579394119570381,-1.6053263226613053
0.19300007820129395,1.4264033801566236,0.19300007820129395,1.4039844748356358,0.3008357939295062,0.27505394554847495,0.011931560122397447,0.0113675654347259,0.19300007820129395,0.004656808187513313,0.6291858886927948,-1.5213660537644755
0.1931002140045166,1.4234886549859584,0.1931002140045166,1.3997568842217327,0.29803772928549255,0.27055043587761374,0.011883877094335747,0.011082867925546224,0.1931002140045166,0.004702275238721883,0.623524422667746,-1.4400234816282755
0.19320011138916016,1.424934723411029,0.19320011138916016,1.3970512901939052,0.29950095757685724,0.2672002282399052,0.011906017258703848,0.010854044104638768,0.19320011138916016,0.004662169815304787,0.5693468481577293,-1.4249804226164124
0.1933000087738037,1.4288684379190872,0.1933000087738037,1.3996896534375383,0.3037984153508467,0.2677106501286051,0.01187899585692356,0.010833094216098172,0.1933000087738037,0.004323377591953606,0.4737489565102151,-1.5649222220234225
0.19340014457702637,1.4318711306251166,0.19340014457702637,1.402639087278964,0.30758870488430584,0.2710340415447132,0.011944093359272512,0.011038087599113018,0.19340014457702637,0.004291075614311538,0.4880128793128533,-1.624626639279537
0.19350004196166992,1.4341826852317907,0.19350004196166992,1.405938079918178,0.3104842265883313,0.27510475360066844,0.011961663463471276,0.011230773908820779,0.19350004196166992,0.004305857487300675,0.4820446266514482,-1.688788979918405
0.19360017776489258,1.4329771317684354,0.19360017776489258,1.4051979716337044,0.30948522239080434,0.2759077661821858,0.011940002623246454,0.011341390283504959,0.19360017776489258,0.00420039702959925,0.5518032570728392,-1.6384253189545417
0.19370007514953613,1.4287728733113594,0.19370007514953613,1.4047406191586373,0.3045177428884315,0.2758003040649496,0.011858216497752073,0.011391000745385987,0.19370007514953613,0.0041906605062524685,0.6474895213637502,-1.5779993883145507
0.1938002109527588,1.423621235229193,0.1938002109527588,1.4016191285465263,0.2994096589689753,0.27261902421846523,0.011772384558768155,0.011268744736212886,0.1938002109527588,0.004153851010761377,0.7203850843358377,-1.4895871093235329
0.19390010833740234,1.4224436828744085,0.19390010833740234,1.3982988664986622,0.2980897680529415,0.2687774756633056,0.011752374780558107,0.011028839033081557,0.19390010833740234,0.004117143044522372,0.6650213452540338,-1.4273752765034442
0.1940000057220459,1.4245748461590808,0.1940000057220459,1.3978861175763535,0.3000791571604686,0.26723816868271555,0.011977801774822213,0.010868448282393724,0.1940000057220459,0.00430114653305967,0.6152703724715393,-1.522471980592236
0.19410014152526855,1.427651813546603,0.19410014152526855,1.3999878564597494,0.3038971300815809,0.26915574574968526,0.012013812635825695,0.010901013576255225,0.19410014152526855,0.004233862393267247,0.5869032037311117,-1.6148458371495653
0.1942000389099121,1.4314849881205411,0.1942000389099121,1.403187467541502,0.307854351204528,0.27281443647629183,0.012086530234917238,0.011069372164323863,0.1942000389099121,0.004264147946039891,0.5128735792720108,-1.711295460093592
0.19430017471313477,1.4325190263921337,0.19430017471313477,1.4069434798700564,0.3093899739547513,0.2760884436456966,0.01211657009818599,0.011212137050246554,0.19430017471313477,0.0042933641506479854,0.531444140356558,-1.7204518930841586
0.19440007209777832,1.429853961862358,0.19440007209777832,1.4060071804761174,0.3068427101055442,0.2767077427424379,0.012169077463852672,0.011287495470807122,0.19440007209777832,0.0043076109507671646,0.6631078628485557,-1.678799726446974
0.19450020790100098,1.4249747920383204,0.19450020790100098,1.4044752323181435,0.3009225463471956,0.2754606731034965,0.01211706714975247,0.011332065182177534,0.19450020790100098,0.0044036453021591825,0.685941185969743,-1.5725944047466036
0.19460010528564453,1.4209797627008534,0.19460010528564453,1.4003325119571477,0.2965527362391191,0.2711612741158742,0.011998919524146492,0.011152023347352307,0.19460010528564453,0.004544856996863282,0.6643330864635646,-1.448134941989585
0.19470000267028809,1.42172805271575,0.19470000267028809,1.396622052354493,0.29711391044310836,0.26675424190440217,0.011974235135887386,0.010794763260334187,0.19470000267028809,0.004508897821589657,0.598636477359396,-1.4541174463934148
0.19480013847351074,1.4244933771324544,0.19480013847351074,1.3961193248842652,0.29988328528869657,0.2653668741100095,0.012124705262528972,0.010639329993811885,0.19480013847351074,0.004512818871206721,0.5253093396629556,-1.5253615703717223
0.1949000358581543,1.4283576521830144,0.1949000358581543,1.3984216161241876,0.30380805040787817,0.2678958682988377,0.012166076384861299,0.010763037427121511,0.1949000358581543,0.004338660350808387,0.45949103180516976,-1.5845884059420206
0.19500017166137695,1.4311795273499506,0.19500017166137695,1.4024701365369279,0.307761300396291,0.27211157138014463,0.01221250700038061,0.011009658338283448,0.19500017166137695,0.004250889037133444,0.4753537146009039,-1.6593548982371285
0.1951000690460205,1.4309927547746604,0.1951000690460205,1.404521313050664,0.3072680122746241,0.27487582099882735,0.012189229864119024,0.011181250526868422,0.1951000690460205,0.0042113446083462324,0.474077922017721,-1.6338274363319798
0.19520020484924316,1.427234735335651,0.19520020484924316,1.404036519249574,0.30307154547140985,0.2751712561180128,0.012079138264890418,0.011215957188706584,0.19520020484924316,0.004137460560605582,0.5837343851751647,-1.5283995548770763
0.19530010223388672,1.4218255097915953,0.19530010223388672,1.4022990693119957,0.29747043993347805,0.2737699385372071,0.011956385866663588,0.011235816770412495,0.19530010223388672,0.004132687970391516,0.6404071574038825,-1.4632989895369393
0.19539999961853027,1.419491827404521,0.19539999961853027,1.398462765495121,0.2949329924795922,0.26934887605501406,0.01189032877687801,0.011012807001117297,0.19539999961853027,0.004162368449998465,0.616594649974606,-1.3697742319669923
0.19550013542175293,1.4221982754626938,0.19550013542175293,1.3947198057342765,0.2972259067250155,0.264963276782455,0.012091978561081707,0.010765254049937228,0.19550013542175293,0.004617139668654883,0.5431979165826925,-1.362799064611987
0.19560003280639648,1.4257625794380544,0.19560003280639648,1.3953542364351301,0.30113158951564123,0.26434845082780467,0.012235096134802158,0.010483145715627083,0.19560003280639648,0.004538499762387343,0.47070474332981393,-1.5039040145977634
0.19570016860961914,1.4288588808881462,0.19570016860961914,1.3977079261298266,0.30489683859093947,0.2671291571859314,0.012292357099981195,0.010666718712191907,0.19570016860961914,0.004464436050030312,0.46417687325610313,-1.5738479103544087
0.1958000659942627,1.4305797604085022,0.1958000659942627,1.4008422075950149,0.3069075870851514,0.27047615488390514,0.012331276742934242,0.01092892576485095,0.1958000659942627,0.004484643255025064,0.4568151975685614,-1.637720130009111
0.19590020179748535,1.4281771572199653,0.19590020179748535,1.4027266397355171,0.3046754075381096,0.272804405093379,0.012285380940528985,0.011065222464840077,0.19590020179748535,0.00441040933784799,0.5631959022429656,-1.6356500136826362
0.1960000991821289,1.4229422869210504,0.1960000991821289,1.402133245821348,0.29904207006465056,0.2727869359708753,0.012245257903175755,0.011163673038013652,0.1960000991821289,0.004520272304724242,0.6629370067947893,-1.5746936550444808
0.19609999656677246,1.4196189455317245,0.19609999656677246,1.3986694621895417,0.2955550338248397,0.26900155031650386,0.012156903181290906,0.010978554817578189,0.19609999656677246,0.004719326722150929,0.6790103397238126,-1.4820777005932178
0.19620013236999512,1.4190813747616235,0.19620013236999512,1.393990165233955,0.2952763170755577,0.26365300310683815,0.01215786894084404,0.010658252645989456,0.19620013236999512,0.004906416615380269,0.6356023398954421,-1.4195230523353093
0.19630002975463867,1.4222774260331923,0.19630002975463867,1.3921072700904296,0.29896712585131713,0.2612838222567131,0.012227040659627335,0.010366124165034612,0.19630002975463867,0.004800448359285048,0.5995774290864938,-1.4377019590563722
0.19640016555786133,1.4261498836401387,0.19640016555786133,1.3945285163808248,0.30295852347602675,0.26345246971659203,0.01232582353977966,0.01044784176278759,0.19640016555786133,0.004592676967227656,0.563338514696341,-1.541895923142496
0.19650006294250488,1.4289575144074496,0.19650006294250488,1.397207739340249,0.30629104725148326,0.26676358625471197,0.012370097769074082,0.010773452298436044,0.19650006294250488,0.004469116649717046,0.5590716115073883,-1.568708507039235
0.19660019874572754,1.4291792848115707,0.19660019874572754,1.3997340241099907,0.3073579439415368,0.2699596721457047,0.012400222048202967,0.011032536870386104,0.19660019874572754,0.004364873401147228,0.6031379129365086,-1.5701503105772425
0.1967000961303711,1.4256997632055979,0.1967000961303711,1.4006608921051271,0.3034610227184857,0.27119594383373863,0.012321635963827205,0.01118652751780319,0.1967000961303711,0.004338638831395243,0.7082647796409729,-1.541318305822031
0.19679999351501465,1.421051217703928,0.19679999351501465,1.3983004423518153,0.29828970091858664,0.26930668170887245,0.01213756239621793,0.011127094209792595,0.19679999351501465,0.004309858132752925,0.7291507801182161,-1.4238308379307856
0.1969001293182373,1.4184778248317629,0.1969001293182373,1.3929632705633002,0.2955744283376245,0.26381855370045426,0.012158183823632705,0.01089820972612057,0.1969001293182373,0.0044701538989018,0.7000981451762782,-1.3100267296797248
0.19700002670288086,1.4200628197167429,0.19700002670288086,1.3904264880504595,0.2969073812362458,0.26071132385103357,0.012230617155304324,0.010622790203113233,0.19700002670288086,0.004653522970817408,0.6017115489300049,-1.2954135992341325
0.19710016250610352,1.4234884726180899,0.19710016250610352,1.3909571376155285,0.30086366977319445,0.2610054614475352,0.012418976788383747,0.010508480368412142,0.19710016250610352,0.004661902421564161,0.562516168859147,-1.362384309196903
0.19720005989074707,1.4273332280954563,0.19720005989074707,1.3943131345312485,0.30521756265718736,0.2643899202967305,0.012499317871280991,0.01069499215617518,0.19720005989074707,0.004503667322362298,0.5676880884009589,-1.4764564830594755
0.19730019569396973,1.429650780621111,0.19730019569396973,1.397709248775372,0.30811546292284486,0.268394133089621,0.012514073292008763,0.011057948992478412,0.19730019569396973,0.004392737935036433,0.5463948106419994,-1.487339204178832
0.19740009307861328,1.4285775447646494,0.19740009307861328,1.3992523970960717,0.3075068673249713,0.2709848121801719,0.012523958851698028,0.011259596409891178,0.19740009307861328,0.004345487928098424,0.6086591309758369,-1.457266712429584
0.19749999046325684,1.4234624077159563,0.19749999046325684,1.3993716206648685,0.3017624157568206,0.27144892243463664,0.012503954510884565,0.011346812607561393,0.19749999046325684,0.004465663571677863,0.715957703455817,-1.3610104668047571
0.1976001262664795,1.4188748863199707,0.1976001262664795,1.396356778014091,0.2967996571815749,0.26897580338863675,0.012426030431508061,0.011263596655524104,0.1976001262664795,0.004627706020471073,0.688184605822491,-1.2587717952191597
0.19770002365112305,1.417960542457086,0.19770002365112305,1.3921798694087189,0.2957143619600281,0.2641514030886828,0.012363621107856422,0.010968324766587332,0.19770002365112305,0.004757076785226532,0.6851610064301349,-1.1742236879420815
0.1978001594543457,1.4212452990195128,0.1978001594543457,1.3900230652797403,0.2991927609850033,0.2616125145861281,0.012379816854540239,0.010760139462322734,0.1978001594543457,0.004690281233011223,0.6182189179539272,-1.1910413044813903
0.19790005683898926,1.4251126896488675,0.19790005683898926,1.3915069228370498,0.30345371270869514,0.26277011096092423,0.012426738424972694,0.010731374748157682,0.19790005683898926,0.0044254509284970345,0.5675132683746051,-1.3036320863763395
0.19800019264221191,1.4283339358569163,0.19800019264221191,1.3951813881274917,0.3075212945563205,0.2667709771559671,0.012526080075025328,0.011018803486239116,0.19800019264221191,0.004257826612849907,0.5079143841851619,-1.3780789026003912
0.19810009002685547,1.4300886767166567,0.19810009002685547,1.3991954196501097,0.30990311960553196,0.27107078946546753,0.012526433651757296,0.011332177742867959,0.19810009002685547,0.004147235157075134,0.5697701080460683,-1.444155365554354
0.19819998741149902,1.4280887152795805,0.19819998741149902,1.3996228300484084,0.3078545388584568,0.272699667812052,0.012498103593298194,0.01152716292341548,0.19819998741149902,0.0041877973133073254,0.6335436160092358,-1.3629459124726127
0.19830012321472168,1.422951043546721,0.19830012321472168,1.3996394352067707,0.30229337446531246,0.27312303466710774,0.012351351106607187,0.011560391426200621,0.19830012321472168,0.00411866348897389,0.7388491559783579,-1.3159381693976757
0.19840002059936523,1.4191659869432327,0.19840002059936523,1.3960178396509137,0.2982839600865783,0.269245342003776,0.012248080280246921,0.011403112976152837,0.19840002059936523,0.0041182713145150205,0.7670405543283559,-1.2246757191755169
0.1985001564025879,1.4185952521965344,0.1985001564025879,1.3920990484304137,0.2977721263128895,0.2647424494790733,0.012353214369430977,0.011172511835517469,0.1985001564025879,0.004345047770270264,0.7022631157788565,-1.1875056122729146
0.19860005378723145,1.4220062729753233,0.19860005378723145,1.3914372751519137,0.3012104418821335,0.26339882160130423,0.012498335683116138,0.010949913501803861,0.19860005378723145,0.004447013343936834,0.6482600492159254,-1.272146484082914
0.1987001895904541,1.4257382328607215,0.1987001895904541,1.396059980508301,0.30517784872693,0.26628169448337347,0.01258267159147495,0.011013215701830828,0.1987001895904541,0.004265015717457427,0.609416650987172,-1.4325019593315083
0.19880008697509766,1.427236855697186,0.19880008697509766,1.3995088261026005,0.307946063027972,0.2706625771564636,0.012618587351119703,0.011397823539116456,0.19880008697509766,0.004268287918829965,0.6929641182474443,-1.4972049397224618
0.1989002227783203,1.428989449557705,0.1989002227783203,1.4020487603058234,0.30991671242180197,0.273835397340503,0.01263468971664662,0.011579338948216934,0.1989002227783203,0.004277540899731923,0.6803403307038243,-1.4816044806669524
0.19900012016296387,1.4255564424684843,0.19900012016296387,1.402511011516555,0.3062012269404083,0.2752249107241136,0.012648795655445157,0.011708634160765216,0.19900012016296387,0.0043233319722802465,0.7886229080579942,-1.4353903751614854
0.19910001754760742,1.4197759760117505,0.19910001754760742,1.3988750733604216,0.300312790166795,0.273040886667235,0.012575338116339967,0.011654584044474505,0.19910001754760742,0.0044478867361170535,0.9120199950614478,-1.2916917314188323
0.19920015335083008,1.4172878080139804,0.19920015335083008,1.394078949566006,0.29716037761323255,0.268062001164885,0.012403088097639018,0.011430703781853593,0.19920015335083008,0.004464781374424815,0.8262898769972671,-1.1517443947076682
0.19930005073547363,1.4173244054769574,0.19930005073547363,1.3905750165096389,0.29772725839720726,0.2639288417092341,0.01244585847230179,0.011161146406305748,0.19930005073547363,0.004595258935141354,0.8297585926214233,-1.1723237951085903
0.1994001865386963,1.421948834081689,0.1994001865386963,1.390891373755062,0.302283083193148,0.26386317381081753,0.012533740609978439,0.011076911937376508,0.1994001865386963,0.0043557273616732384,0.742056582096906,-1.232681975983025
0.19950008392333984,1.4257422187368873,0.19950008392333984,1.3958656107534129,0.30645118653206543,0.26777397670082537,0.012557795806174029,0.011319563370571223,0.19950008392333984,0.00417494035995618,0.6832374520241283,-1.350392848356627
0.1996002197265625,1.4272159809616531,0.1996002197265625,1.399337101697191,0.30838374427177745,0.2718507641411414,0.012594416613185866,0.011647997560340248,0.1996002197265625,0.004207347645644671,0.6657190108302166,-1.383068559479434
0.19970011711120605,1.4262030744702034,0.19970011711120605,1.4012451057632616,0.3073273620241359,0.27481382067997007,0.012570404005967773,0.011820272503005573,0.19970011711120605,0.0041673132962411295,0.6922752406914369,-1.342637528070569
0.1998000144958496,1.4221090508705463,0.1998000144958496,1.4007843277020742,0.3026076115948313,0.274975359388846,0.012398672481335186,0.011872105383678715,0.1998000144958496,0.004002013824517518,0.8278481262089917,-1.2516801113930704
0.19990015029907227,1.4172073073311586,0.19990015029907227,1.3971845025428031,0.297313462957509,0.27267165304769725,0.012305785656738292,0.011842683655033518,0.19990015029907227,0.004120740616986862,0.8416254707610933,-1.1596763149870093
0.20000004768371582,1.416576221219407,0.20000004768371582,1.3916554681533242,0.2968145598540403,0.2665235861186449,0.012262991250298037,0.011570295487390928,0.20000004768371582,0.004258864150731077,0.8036525668181712,-1.0268638406800163
0.20010018348693848,1.4198138892236611,0.20010018348693848,1.3900183701963085,0.29976514797508025,0.26407867917108696,0.012408627239934383,0.011288701110619869,0.20010018348693848,0.004338756397681791,0.6821228218658362,-1.1142716231851955
0.20020008087158203,1.423276266500134,0.20020008087158203,1.392955992857466,0.30373125833867487,0.26579708311431743,0.012547408953945412,0.01128590169915528,0.20020008087158203,0.004259779480224641,0.6486376434136765,-1.2064062637874158
0.2003002166748047,1.4267768388826276,0.2003002166748047,1.3963126645875414,0.30782136439301333,0.26971349753167867,0.012594261807461427,0.011593208216063385,0.2003002166748047,0.004260479859982047,0.6572880279280362,-1.2473396444944083
0.20040011405944824,1.4272660869682292,0.20040011405944824,1.3990076858049423,0.30837797372522113,0.27328418502785584,0.012517975167228492,0.011815730241517362,0.20040011405944824,0.004217178760869644,0.6462985527301207,-1.2126363688692217
0.2005000114440918,1.424032311759046,0.2005000114440918,1.3994456280842136,0.30520418713774544,0.27483736053482527,0.012524382429896203,0.011934667050732702,0.2005000114440918,0.004219347163819715,0.7568379042600863,-1.190024310481851
0.20060014724731445,1.4184066520444014,0.20060014724731445,1.3975235226079938,0.2991896073037883,0.2742443256040191,0.012482721791771845,0.011925699502432482,0.20060014724731445,0.004440291519276141,0.8386928384290077,-1.1242166093560517
0.200700044631958,1.415654700656331,0.200700044631958,1.3934268795090978,0.29680205488157996,0.2700074429733248,0.012380685611789897,0.011720033236201875,0.200700044631958,0.004467050615063287,0.8560936503551202,-1.0119494114498375
0.20080018043518066,1.417666411246156,0.20080018043518066,1.389272539183525,0.298004528178463,0.26504606901680555,0.01233826034989351,0.01145467391542698,0.20080018043518066,0.004492346342496736,0.7345893658238347,-1.008379630285286
0.20090007781982422,1.4206748919484695,0.20090007781982422,1.3893575908720115,0.30177362633785876,0.2642939965183957,0.012466754928375403,0.011328001104896923,0.20090007781982422,0.004441309963074577,0.6934500721252989,-1.0684913502118725
0.20100021362304688,1.424490914163698,0.20100021362304688,1.393971959143075,0.30595242620195107,0.2676538366532336,0.012450261473554929,0.011461702333395662,0.20100021362304688,0.004203818367665744,0.6660333662933554,-1.1783437562737964
0.20110011100769043,1.4274041016111718,0.20110011100769043,1.3979187565221969,0.3092434048712155,0.2725928182191405,0.01243905703646553,0.011837341194065303,0.20110011100769043,0.004205877590464786,0.6528322954133037,-1.2649670528111747
0.20120000839233398,1.4271443345278785,0.20120000839233398,1.4002045862617907,0.30949254106329993,0.2755599833644008,0.012407928631936701,0.01199199331061612,0.20120000839233398,0.004145370873640349,0.7379056943086616,-1.27472054838849
0.20130014419555664,1.4238280462142054,0.20130014419555664,1.400371118097769,0.30580445105811105,0.27659741410637806,0.012361853907484385,0.012086518853908311,0.20130014419555664,0.004172512903736215,0.8208396990135661,-1.202127917854261
0.2014000415802002,1.4178135627863728,0.2014000415802002,1.3968011763305836,0.29974830375360956,0.273924760700225,0.01222443716444642,0.011986029277318478,0.2014000415802002,0.00425141243725774,0.9198653517068014,-1.126916374415625
0.20150017738342285,1.4166687130939155,0.20150017738342285,1.3916933948680341,0.29839119841274847,0.2684641042827722,0.012176419978387948,0.0117533801802104,0.20150017738342285,0.004132548043413708,0.8438482729546959,-1.0254955098994833
0.2016000747680664,1.4183791896819071,0.2016000747680664,1.3894199527910198,0.30049798546947065,0.26577336248565764,0.01228322484039452,0.011627991640785674,0.2016000747680664,0.004331011821485359,0.8258817685240356,-1.0556112487357459
0.20170021057128906,1.4223576351326175,0.20170021057128906,1.39269676802104,0.3045002139308795,0.26692326949430756,0.012367275275182284,0.011545967169948322,0.20170021057128906,0.0042723501537126896,0.7797341990338755,-1.2036662273824332
0.20180010795593262,1.4254617946164299,0.20180010795593262,1.3962407855188077,0.3082328799520804,0.2709453038238728,0.012369148987980607,0.011804543693096347,0.20180010795593262,0.004136146498063516,0.7496362745710358,-1.2617398271361309
0.20190000534057617,1.427441847417792,0.20190000534057617,1.3994733047660601,0.3109740321420707,0.2749364586051443,0.012399366179010808,0.01205204968759648,0.20190000534057617,0.004216602710676886,0.7919152994813922,-1.2936438583174603
0.20200014114379883,1.4253238520094977,0.20200014114379883,1.4003671832207545,0.30916401513209324,0.2763941309596968,0.012340380224324276,0.01213345070815899,0.20200014114379883,0.004156565999470264,0.8947871684846177,-1.2639484485226857
0.20210003852844238,1.419710688088932,0.20210003852844238,1.3986713211621966,0.3032903887629754,0.27619224287820554,0.012320219390709135,0.012182107936107037,0.20210003852844238,0.00422727924957579,0.9575922697125352,-1.180800380711269
0.20220017433166504,1.4155034194554108,0.20220017433166504,1.395388857270745,0.29872231018355067,0.27289352982054804,0.012233856968169152,0.012046807166298966,0.20220017433166504,0.0044521939419686135,0.97655504873881,-1.0654211531186883
0.2023000717163086,1.417498127117718,0.2023000717163086,1.3905494787928114,0.30043790145919563,0.2676295882024473,0.012213507527363155,0.011751945916923667,0.2023000717163086,0.004322783111461993,0.8866276624582824,-0.991273085257999
0.20240020751953125,1.4204692683189306,0.20240020751953125,1.389317881333148,0.30367135281922,0.26582544746634434,0.012295700497640451,0.011628680603126032,0.20240020751953125,0.004339263197939659,0.826794828597107,-1.0472048268536456
0.2025001049041748,1.424226710305916,0.2025001049041748,1.3935131229085658,0.3078050796790308,0.268545497514637,0.01230446100664236,0.01173555396782759,0.2025001049041748,0.0042174359287567515,0.7791205047352996,-1.164611376795685
0.20260000228881836,1.4258478470643452,0.20260000228881836,1.3972160753262763,0.31022897328550303,0.2728184678116251,0.012296265696276664,0.012019947937098657,0.20260000228881836,0.004100483039830671,0.7905544787875842,-1.2196173264373793
0.20270013809204102,1.4265512503293776,0.20270013809204102,1.39989662240709,0.3110792978209739,0.2765097643101809,0.012318477575616051,0.012210273431976974,0.20270013809204102,0.0041275542102095445,0.7875474722401413,-1.202602991781314
0.20280003547668457,1.4231517107970852,0.20280003547668457,1.4011327672921394,0.30822730331117987,0.2782994589354045,0.01219968958338336,0.012290261394744048,0.20280003547668457,0.004054249410261561,0.9247080524453777,-1.18708138102651
0.20290017127990723,1.418751311078183,0.20290017127990723,1.3980050861623567,0.30312315105765775,0.27671589554814413,0.012054523790303208,0.012323968942886992,0.20290017127990723,0.003973546206154005,0.9288763997175847,-1.0361394597745384
0.20300006866455078,1.4154819157399277,0.20300006866455078,1.3937442244461649,0.2995521922281664,0.27256888767131904,0.01205753754796958,0.012159405401425953,0.20300006866455078,0.004030891175760285,0.900466146424471,-0.9383315134788863
0.20310020446777344,1.4168195329599411,0.20310020446777344,1.389974891663876,0.3005907111003596,0.2678875264502941,0.01214501722858502,0.011874185810136419,0.20310020446777344,0.0041789059674847175,0.8306833519641659,-0.9123818255457736
0.203200101852417,1.4207677203841416,0.203200101852417,1.3912493486939521,0.3049607341996182,0.2675332300848993,0.012292584364976445,0.011824040739755178,0.203200101852417,0.004110234082276491,0.7670466627285351,-1.03607887023309
0.20329999923706055,1.4244705199311873,0.20329999923706055,1.3937176496331383,0.30861083925075605,0.2700161793622059,0.0123464252180656,0.011983179348595788,0.20329999923706055,0.004214248595551101,0.7159234923658659,-1.1012292787155893
0.2034001350402832,1.4270003969387406,0.2034001350402832,1.3962074381551401,0.3113470706382313,0.2741624377242478,0.012359987316976545,0.012172018289310416,0.2034001350402832,0.00420273894489035,0.7314178805403644,-1.1405198497186648
0.20350003242492676,1.4265205959020515,0.20350003242492676,1.3999993800665114,0.311474504497499,0.27755157676266173,0.012338845762554018,0.012317737074690431,0.20350003242492676,0.004164375918261349,0.8008782695143891,-1.183086547872168
0.20360016822814941,1.4224300415440925,0.20360016822814941,1.3993271929084536,0.307103110399167,0.2786369988248363,0.012303473421651107,0.012377919482532026,0.20360016822814941,0.00419011508638182,0.8616871079001576,-1.1178470628884971
0.20370006561279297,1.4163776119248421,0.20370006561279297,1.397996676374284,0.30068142854231017,0.27751257161502074,0.012245818266762564,0.01236928146677897,0.20370006561279297,0.0043365131612042316,0.9184281347220531,-1.0185119044829043
0.20380020141601562,1.4150448631685093,0.20380020141601562,1.3929033507928525,0.29919330624232976,0.2720190854859998,0.01215377706545148,0.012062537327233462,0.20380020141601562,0.004386393372770348,0.8385752225659672,-0.9462811969934264
0.20390009880065918,1.4180804259075903,0.20390009880065918,1.3897001383377208,0.30193716825330563,0.267392381431236,0.012203301349632451,0.011719091192306694,0.20390009880065918,0.004436977484953664,0.7795969843837666,-0.9721286468849285
0.20399999618530273,1.4216649485767325,0.20399999618530273,1.3895267284194401,0.30617840223788473,0.2667321133924754,0.012255075785311098,0.011758466867682931,0.20399999618530273,0.004223089678216634,0.7628825068522128,-1.0781671661904548
0.2041001319885254,1.4255104324981653,0.2041001319885254,1.3922785532970074,0.3102332183783351,0.27017667104746,0.012280525360828399,0.012075465863087146,0.2041001319885254,0.004196035392106557,0.7033961644381052,-1.0659391313052329
0.20420002937316895,1.426910389258631,0.20420002937316895,1.395539305517181,0.312004574880166,0.2740425008186371,0.01229370834225664,0.012201563228517646,0.20420002937316895,0.004094297254377996,0.7490992211361299,-1.1271608924493193
0.2043001651763916,1.4245768546915134,0.2043001651763916,1.3974307198056082,0.30981684223176087,0.2767803611018964,0.012201092259888018,0.012378164312065012,0.2043001651763916,0.004139426272774522,0.8158245089565171,-1.0790818764028371
0.20440006256103516,1.4194139882292207,0.20440006256103516,1.3985589980757147,0.3047056142814506,0.277758966765145,0.012125528303024595,0.012445299124365507,0.20440006256103516,0.004118212172734625,0.9055537562860408,-1.049954983314441
0.2045001983642578,1.4148550475706945,0.2045001983642578,1.395415114534258,0.2998758820871543,0.27504752251755826,0.012000143866055303,0.012313373889355168,0.2045001983642578,0.0041040157412819,0.9349397280089324,-0.9637422022981919
0.20460009574890137,1.4160636417542645,0.20460009574890137,1.3895619970844193,0.30083781613938887,0.26848007218145714,0.012060718066356082,0.01199173142882826,0.20460009574890137,0.00422259572215148,0.832642198713147,-0.9017169482306927
0.20469999313354492,1.4193378215556918,0.20469999313354492,1.3853024522432587,0.30444003809962983,0.2631436735520148,0.012214990338068025,0.011734995813273176,0.20469999313354492,0.004326768150151071,0.7671232831670495,-0.9280810222415603
0.20480012893676758,1.4226780587098051,0.20480012893676758,1.3854622024632688,0.30821028962024166,0.26278646803931854,0.012263220203265372,0.01178770736253579,0.20480012893676758,0.004304567177429753,0.7473809674053046,-0.9703989248799044
0.20490002632141113,1.4258327169807876,0.20490002632141113,1.3887424777690442,0.3116778332379021,0.26629701063518463,0.012236502733597334,0.012014010320035075,0.20490002632141113,0.004211581041595694,0.7196412494544057,-1.0449515322811784
0.2050001621246338,1.4258711806233295,0.2050001621246338,1.3924348410346223,0.31153070125260346,0.27051411539058895,0.012264751754101088,0.012154103745839204,0.2050001621246338,0.004268889346446923,0.7397786924798274,-1.0172476063723443
0.20510005950927734,1.4216750203780317,0.20510005950927734,1.3959212771874978,0.3080273636787256,0.2748384057548039,0.012200829012690576,0.012301566027540772,0.20510005950927734,0.0041865834246412785,0.8619019309705763,-1.0397002688794745
0.2052001953125,1.4168984748100066,0.2052001953125,1.3974864431017247,0.3024046766541687,0.2768375960259586,0.012122788909891286,0.012292253488770494,0.2052001953125,0.004306403790021907,0.8493675940763787,-1.010411916952464
0.20530009269714355,1.4152097487730668,0.20530009269714355,1.393276034815744,0.3003620903116603,0.2722079177300637,0.012042463104143792,0.012003659882734967,0.20530009269714355,0.004403513028563216,0.7950405710712657,-0.9624273446784355
0.2053999900817871,1.4177583585409594,0.2053999900817871,1.3860349708661268,0.30283727038443153,0.2640669536494596,0.012158138451343115,0.011657148931475493,0.2053999900817871,0.004514216594966964,0.7095899813652213,-0.8995622570406413
0.20550012588500977,1.421791283505473,0.20550012588500977,1.3829979025435255,0.30689388076484725,0.26059249229972814,0.012177329521135141,0.011531828977965314,0.20550012588500977,0.004300221171958961,0.6627416627710918,-0.8808562843402032
0.20560002326965332,1.4249351516141255,0.20560002326965332,1.3850707594628384,0.31047861687605427,0.2629248315711966,0.012270245551524006,0.011795030584597016,0.20560002326965332,0.004249773956668277,0.6870943430545158,-0.9056548661753187
0.20570015907287598,1.426744451040865,0.20570015907287598,1.3886430149574263,0.31258227333063904,0.26707904272386485,0.012296663948610603,0.012102492595112797,0.20570015907287598,0.004263135216326568,0.7199505430046702,-0.9028228369736753
0.20580005645751953,1.4251658192579943,0.20580005645751953,1.3922481172544772,0.31126665279949084,0.2716129659307288,0.012201700225860474,0.012244073433721263,0.20580005645751953,0.004144768189221208,0.719367585586413,-0.8833193745915778
0.2059001922607422,1.4202094556684637,0.2059001922607422,1.3941939070838254,0.3065479525517173,0.27427999593538505,0.012012344184093386,0.012350649474790427,0.2059001922607422,0.004100569244605173,0.8238036864031747,-0.8460315450092312
0.20600008964538574,1.416759556562771,0.20600008964538574,1.392855313505144,0.3026311287481953,0.27316886110182226,0.011912485563104138,0.012223400233512398,0.20600008964538574,0.004108313733542559,0.779002933252661,-0.7961007830376621
0.2060999870300293,1.4169031760329154,0.2060999870300293,1.3855920580155656,0.3027968770199717,0.2653182571969412,0.012014162353851148,0.011863642911366679,0.2060999870300293,0.004302141717429086,0.744798522935831,-0.721995829445892
0.20620012283325195,1.4201249359981274,0.20620012283325195,1.3804937721194146,0.3061616219615879,0.2595919459432297,0.012139466881512783,0.011656554725951285,0.20620012283325195,0.004387241163412947,0.7571502037501195,-0.7028980144708766
0.2063000202178955,1.4231264121830833,0.2063000202178955,1.3809992847267214,0.310091784645521,0.2597374998779002,0.012193282985776302,0.011781131222712831,0.2063000202178955,0.004208079332747763,0.7458270115298801,-0.7597234740428103
0.20640015602111816,1.4249810335645274,0.20640015602111816,1.3849422314510496,0.31192226420816516,0.26380642215003425,0.012297382686030438,0.012014582281071162,0.20640015602111816,0.004328494160049714,0.7691565735450713,-0.8087879812555621
0.20650005340576172,1.4261705507238145,0.20650005340576172,1.3896376169657292,0.31327837631689803,0.26904264586757587,0.012250744113856935,0.012235781395316418,0.20650005340576172,0.004248417078413407,0.7647983496631787,-0.8568418313860893
0.20660018920898438,1.4238349451664458,0.20660018920898438,1.3936889191899082,0.311375535483932,0.2735094883519288,0.012157917743797712,0.012386044061455824,0.20660018920898438,0.004215388448932451,0.834119389002386,-0.8998996966906416
0.20670008659362793,1.4195123128988334,0.20670008659362793,1.3952282392394533,0.30705656402925097,0.2755450836332958,0.012110881673471905,0.01241873516703132,0.20670008659362793,0.004306745282938847,0.8970887385050591,-0.8838505484104971
0.20680022239685059,1.417404068993363,0.20680022239685059,1.3925944592676407,0.304567073508086,0.27275397210013735,0.012064875396589948,0.012165263770493378,0.20680022239685059,0.004565333156246686,0.8904554460226791,-0.873739642662229
0.20690011978149414,1.4187869577865504,0.20690011978149414,1.385972204257344,0.30622167268112,0.26516537803434903,0.01206444401118629,0.01179658526222249,0.20690011978149414,0.004501384157443182,0.831516651410755,-0.7883652123342326
0.2070000171661377,1.42160226402643,0.2070000171661377,1.383057699640287,0.3093631754859716,0.2616667713631058,0.012077725013531092,0.011747166268635537,0.2070000171661377,0.004362493440331938,0.8036411022780813,-0.8497328139634337
0.20710015296936035,1.4232664369930361,0.20710015296936035,1.3848102774566171,0.3117903224481293,0.2633663265187717,0.012092415053514207,0.011944072597034687,0.20710015296936035,0.004248244819481962,0.8831913474604662,-0.8758722195879963
0.2072000503540039,1.4260877824979894,0.2072000503540039,1.388830095446721,0.3146056519744178,0.26794343594026293,0.012158274072735774,0.012220803579095352,0.2072000503540039,0.004302850741086436,0.8622593679687125,-0.9076686112883617
0.20730018615722656,1.426943095230205,0.20730018615722656,1.3930322947164577,0.3158605624440878,0.27273841490834827,0.012103638564445865,0.012395625303312818,0.20730018615722656,0.004271150761268449,0.8725505318947253,-0.9570761038684286
0.20740008354187012,1.4252945303049334,0.20740008354187012,1.395427478832729,0.3143316389702362,0.2758420056604048,0.011975650627019425,0.012515807798379406,0.20740008354187012,0.004243313643110203,0.8786981964462902,-0.9226606266324525
0.20750021934509277,1.4208943940735552,0.20750021934509277,1.3957367301930164,0.31011713413396313,0.2762693404614185,0.011828327409981718,0.012436846791597456,0.20750021934509277,0.004226815303939021,0.963235874770733,-0.904486476457998
0.20760011672973633,1.419111966083334,0.20760011672973633,1.390472359659876,0.3079797040532795,0.2703918208008704,0.01189203332723864,0.012120888746993526,0.20760011672973633,0.004415257993607196,0.9348791198632389,-0.8514305095965974
0.20770001411437988,1.419627374024713,0.20770001411437988,1.3842573713081645,0.3084825576734832,0.2636371035601628,0.01201319165480905,0.011857233519116595,0.20770001411437988,0.004519835524931692,0.8721059133882809,-0.8138888920387253
0.20780014991760254,1.423613554075144,0.20780014991760254,1.3839744445277498,0.31238017748035785,0.26271567556090736,0.012128670107835896,0.011910183066266103,0.20780014991760254,0.0043956299095418115,0.7958719314883929,-0.8876942897232948
0.2079000473022461,1.426710487895195,0.2079000473022461,1.3877486648541528,0.31582687440388124,0.2668231656330947,0.012173874534188433,0.012110119744442586,0.2079000473022461,0.00445433754005433,0.8612796906388248,-0.8880972709325433
0.20800018310546875,1.4273417292986232,0.20800018310546875,1.3923307609584357,0.316710462380887,0.2721306510247542,0.01221932939378216,0.012345089374319046,0.20800018310546875,0.004537321978621707,0.8475583278227714,-0.9689494259245693
0.2081000804901123,1.4267859755389662,0.2081000804901123,1.3960588900576025,0.31602474027826877,0.27663019595683347,0.012176520603458706,0.012445639179454453,0.2081000804901123,0.004688321378339242,0.8662510831166582,-0.9581468890178366
0.20820021629333496,1.4233223504236037,0.20820021629333496,1.3976017543969592,0.3122717946738417,0.2789406901860843,0.012070285890770192,0.01248942429915899,0.20820021629333496,0.004785789105265471,0.9361764015647932,-0.9258538322374225
0.20830011367797852,1.4192486889599472,0.20830011367797852,1.3953711459137645,0.3081606133766962,0.27681744545622,0.012032146380918525,0.012311619194408898,0.20830011367797852,0.004833015298280572,0.9468564528911374,-0.8735135681742686
0.20840001106262207,1.4189404719576497,0.20840001106262207,1.389122047350285,0.307604717241309,0.2700424729625708,0.012030198717317225,0.012000327944092727,0.20840001106262207,0.004516725522414367,0.9006931924821402,-0.7477604108062805
0.20850014686584473,1.4219283087518844,0.20850014686584473,1.3850124413104217,0.31026003563604465,0.2653209048421369,0.012062126233590384,0.011910798762220261,0.20850014686584473,0.004190324191244642,0.8348159550007258,-0.6576721197039588
0.20860004425048828,1.4252068544189973,0.20860004425048828,1.3850548549822739,0.3138654955430281,0.26553436918923107,0.012105410015275002,0.012057838513128158,0.20860004425048828,0.003856143231791077,0.8212709153206088,-0.6040982786195819
0.20870018005371094,1.4266061347946124,0.20870018005371094,1.3891950760319256,0.3156244875191534,0.2700408840638009,0.012148935122842274,0.012339741128176346,0.20870018005371094,0.0036198538080213652,0.8387082979413099,-0.6003981164316646
0.2088000774383545,1.4278148584055268,0.2088000774383545,1.3926821957539959,0.31716907151946827,0.27431010195642874,0.012082603752147269,0.012553807493886036,0.2088000774383545,0.003437245505550583,0.8376200462231064,-0.5487042947219452
0.20890021324157715,1.425897833488931,0.20890021324157715,1.3940825410515507,0.31531811449039726,0.2760861100879675,0.011994565007414979,0.012628335450384094,0.20890021324157715,0.003420691172562469,0.8895542231432628,-0.47948110228503354
0.2090001106262207,1.422163173567893,0.2090001106262207,1.3953132195992,0.31129540245939213,0.27813753952435133,0.011840984740087962,0.012603535821672632,0.2090001106262207,0.0033846736810451434,0.9203163112896727,-0.4310542573319981
0.20910000801086426,1.4202337693637044,0.20910000801086426,1.3923051915989244,0.30914041870493936,0.27515771789348786,0.01187228444012231,0.012410475060766797,0.20910000801086426,0.003167142257141862,0.8911086648081545,-0.365571024530218
0.20920014381408691,1.4207205828398457,0.20920014381408691,1.3860527556445752,0.30945085198374644,0.26870791942472055,0.011927679241141768,0.012215285723292798,0.20920014381408691,0.0030093082829752565,0.8549963566689985,-0.2061028930262255
0.20930004119873047,1.4242825053376438,0.20930004119873047,1.3837695397373841,0.3130682781553636,0.2659197156480021,0.012022646133911075,0.012203299032965914,0.20930004119873047,0.002943047098401066,0.8295497492478462,-0.19804802243827727
0.20940017700195312,1.4271923606341774,0.20940017700195312,1.3849842557845329,0.316525543517927,0.26706254716537303,0.01204522675858525,0.012297866431085942,0.20940017700195312,0.002865133470770123,0.8172750367952394,-0.16632967418662156
0.20950007438659668,1.4288808624093208,0.20950007438659668,1.3885393685684813,0.3184242497002544,0.2704952738968658,0.012100390383995087,0.012490081784623177,0.20950007438659668,0.0028379112733936387,0.8453830336327083,-0.1467231975456234
0.20960021018981934,1.4278799316034012,0.20960021018981934,1.3910577268681141,0.3176735861446973,0.2738524996038769,0.012052128367423006,0.012705477967256738,0.20960021018981934,0.0028466315194591043,0.8967287083467527,-0.10993733677780256
0.2097001075744629,1.4247986244507744,0.2097001075744629,1.3918473197504975,0.3145399096473953,0.27496563257016593,0.01191648178504971,0.012825084750751403,0.2097001075744629,0.002891396373886417,0.969045900426252,-2.4800446815788744e-05
0.20980000495910645,1.4206465435377562,0.20980000495910645,1.390485103786429,0.3100004452538817,0.2736547424595791,0.011944482825959299,0.012735579844554536,0.20980000495910645,0.002852069513056933,0.9792838754508993,0.0644780931280402
0.2099001407623291,1.4200034575522515,0.2099001407623291,1.3871436994431738,0.30916778490929075,0.2704607947887916,0.011899852098852668,0.012476848991052551,0.2099001407623291,0.0028440991696792504,0.9274225963189383,0.08093172350077657
0.21000003814697266,1.4225407430874786,0.21000003814697266,1.3827145150853433,0.3118513532836804,0.2667374117221895,0.011961002812691137,0.012243146323708981,0.21000003814697266,0.002840222551835162,0.8711177138217318,0.16732919804463744
0.2101001739501953,1.4253495572174253,0.2101001739501953,1.382816252661816,0.31516069817316256,0.2666393382919374,0.011977883564002692,0.012253872864833096,0.2101001739501953,0.0028093678971943723,0.893685766652663,0.18899240621057106
0.21020007133483887,1.4284868491405585,0.21020007133483887,1.3859176730859981,0.3182911020978543,0.2690459350284182,0.0120340292112681,0.012362904504587663,0.21020007133483887,0.002799796269018114,0.8531273584665614,0.19146333694804343
0.21030020713806152,1.4295067003357602,0.21030020713806152,1.3889294609294878,0.3197199470722262,0.2722801195698748,0.012047587169698164,0.012590211706444018,0.21030020713806152,0.0029722292879548343,0.8967428407167026,0.22435276167298435
0.21040010452270508,1.4291797473326013,0.21040010452270508,1.3912782633389522,0.3193638632277368,0.27482064237957293,0.011969271350361618,0.012824592861387603,0.21040010452270508,0.0030150653790724465,0.9262389536079135,0.2662149136205262
0.21050000190734863,1.4262297708430525,0.21050000190734863,1.3913537012999941,0.31627266914551516,0.27529844364470485,0.011798443274742765,0.012727508415170365,0.21050000190734863,0.003187600641681075,0.9435379158799769,0.31147880170441933
0.2106001377105713,1.421359409872529,0.2106001377105713,1.3880773436599845,0.3118708981543994,0.27285892447758486,0.011762405041625635,0.012594997150411128,0.2106001377105713,0.0031808579455737908,0.997564902954211,0.40865836137492445
0.21070003509521484,1.4210354271056669,0.21070003509521484,1.383656056607501,0.3110745257293345,0.26898311900933075,0.011880994220844241,0.012364575373825546,0.21070003509521484,0.002976950834971429,0.9179789831088274,0.5120795177408727
0.2108001708984375,1.4250099350613787,0.2108001708984375,1.3818522237967963,0.3145301969799136,0.26712092317860175,0.011980015495834228,0.012201093194493823,0.2108001708984375,0.0027881311206403763,0.8614321129433811,0.539430288231466
0.21090006828308105,1.4276175777030637,0.21090006828308105,1.3838026008953719,0.31734860116613983,0.268735068706421,0.01208927484465754,0.012183878377107753,0.21090006828308105,0.002700883035846444,0.856410787901259,0.5343118579747388
0.2110002040863037,1.4297430918080014,0.2110002040863037,1.3876109014586469,0.3197460020494376,0.27209743715545265,0.012125718351177893,0.012285071713215436,0.2110002040863037,0.0026287406361728246,0.8761692289599742,0.5404574110088288
0.21110010147094727,1.4305928321986898,0.21110010147094727,1.389960047020931,0.3201924999545944,0.27493418452025475,0.012107796119525203,0.012355527857837655,0.21110010147094727,0.002623199029703527,0.851639793957991,0.6085301911819261
0.21119999885559082,1.4282686390667665,0.21119999885559082,1.3904938975390198,0.31833586731476354,0.2759269193878977,0.012076345791335872,0.012408485752940904,0.21119999885559082,0.0025351544352693925,0.9321974763201433,0.674652082685323
0.21130013465881348,1.423775998310952,0.21130013465881348,1.3893344088517996,0.3139538310991654,0.2751099018315216,0.011988582442908206,0.012234760051736768,0.21130013465881348,0.0025305220795836655,0.9712472445207532,0.7177828769612242
0.21140003204345703,1.421932045935863,0.21140003204345703,1.3855450936216995,0.31160558519059045,0.2718816665298548,0.011966280113508702,0.012144142396471675,0.21140003204345703,0.002554820991171606,0.9370039003062411,0.8214550071288249
0.2115001678466797,1.4229121671735627,0.2115001678466797,1.3819566158703522,0.312664009785671,0.2684572114505365,0.011998624172047697,0.012058062209208478,0.2115001678466797,0.002493664507660333,0.9048532481414732,0.8326547335314098
0.21160006523132324,1.4261243417286575,0.21160006523132324,1.3826215855339004,0.31588070751158376,0.26881344658886586,0.012073999963152185,0.011968217470873233,0.21160006523132324,0.0023549378869353516,0.8875139406899106,0.8106981687593506
0.2117002010345459,1.4288884272729665,0.2117002010345459,1.385638954244681,0.31906867917435017,0.2716869251243468,0.012114651847293342,0.011972604119710831,0.2117002010345459,0.0022918385151055516,0.871111295130977,0.8020430859636981
0.21180009841918945,1.4304367319685467,0.21180009841918945,1.3899461587409856,0.3203394740716895,0.27584883997708154,0.012202591472276208,0.012110064089982773,0.21180009841918945,0.0021972962142231735,0.8208091274599428,0.7986804424058938
0.211899995803833,1.4316504307680964,0.211899995803833,1.3922624883507675,0.3214541326133432,0.27838021613642283,0.01214584013999503,0.012129998334122457,0.211899995803833,0.002152338782227666,0.8552578373640426,0.7966610203584423
0.21200013160705566,1.4284175305257552,0.21200013160705566,1.3918295957849502,0.3189078252784159,0.2785119709820454,0.012000186204875182,0.012096909480959109,0.21200013160705566,0.002182725428172966,0.9584445624546497,0.8619209915922256
0.21210002899169922,1.424227829150605,0.21210002899169922,1.3900277272534862,0.31444688439456636,0.27725524778394667,0.011914531114756126,0.011943142424434191,0.21210002899169922,0.0021890221851088615,0.9574314040152822,0.8980116779781528
0.21220016479492188,1.4234426380213514,0.21220016479492188,1.386334842529738,0.31293540597134817,0.27403199681838275,0.011985928329880378,0.011931488826418798,0.21220016479492188,0.002079662088348523,0.8793510761313083,0.9493349881865142
0.21230006217956543,1.4253830352382688,0.21230006217956543,1.3848684776380178,0.3147255727430154,0.27210264219091607,0.012114170803941601,0.011827814045086813,0.21230006217956543,0.0019227784509874297,0.8928438604384428,0.9272626771829091
0.21240019798278809,1.4281266327115374,0.21240019798278809,1.38736533512883,0.31786492258908106,0.27428035068398926,0.012265867060353723,0.011754150032323102,0.21240019798278809,0.001803913221665671,0.856804670710233,0.8699660879658768
0.21250009536743164,1.4310203497038305,0.21250009536743164,1.391785498306353,0.3206721745644576,0.2783979276211017,0.012355195882488377,0.011790471660433784,0.21250009536743164,0.0016755450209591843,0.8274123273249424,0.8240198592398665
0.2125999927520752,1.4332774206983883,0.2125999927520752,1.395357124266658,0.3228719658962216,0.282059830674514,0.012407976175762692,0.011897509144603547,0.2125999927520752,0.0015918705788991463,0.8443234228630317,0.8455639116874081
0.21270012855529785,1.4309496861971152,0.21270012855529785,1.3968570606272774,0.32075199721796366,0.28348123061334063,0.012362213954900529,0.011989006024574901,0.21270012855529785,0.001528644273185598,0.9406298160808511,0.8462823509129521
0.2128000259399414,1.4256681921237575,0.2128000259399414,1.3961540051635752,0.31515899656631,0.28322801863359937,0.012261943163478856,0.011876002790905279,0.2128000259399414,0.0014452709134333992,0.992004470422864,0.8951942184708314
0.21290016174316406,1.4209451354521576,0.21290016174316406,1.3941089036572736,0.3099062438666549,0.28141041982971116,0.012203776182538059,0.01165323278259759,0.21290016174316406,0.0014800024580727503,0.9961463939590322,0.9434625017576036
0.21300005912780762,1.4220460593229778,0.21300005912780762,1.3900157095408894,0.3106667952922344,0.2776228549947807,0.012226541883541163,0.011473181904829533,0.21300005912780762,0.0014156450773641113,0.9183167435252108,0.9749954493296682
0.21310019493103027,1.4257944136352172,0.21310019493103027,1.3897460882550197,0.3145980545665882,0.2771444597423306,0.012242800219942784,0.011560107181483892,0.21310019493103027,0.001318934840533647,0.8753411095672927,0.9516648431882786
0.21320009231567383,1.4295397272064314,0.21320009231567383,1.3929768905480377,0.31822062232753334,0.2800460111427445,0.01234805269455796,0.011706643426043278,0.21320009231567383,0.0012391133714577446,0.817834548693325,0.8648264158473757
0.21329998970031738,1.4324207908673738,0.21329998970031738,1.3970383159081745,0.3208556409595552,0.2846635705646645,0.012438934452488733,0.011927381440832044,0.21329998970031738,0.0011513262294234321,0.7969815664687485,0.8802680631976109
0.21340012550354004,1.4321759490158126,0.21340012550354004,1.4006399987436198,0.32090574991402765,0.28880640290933113,0.012445100921460735,0.01205496371822084,0.21340012550354004,0.001044757914583831,0.8469659982507582,0.8768362051480799
0.2135000228881836,1.4289055892363096,0.2135000228881836,1.4024925144995373,0.31717918837764103,0.2910323281513871,0.01238348724627475,0.012185219596541766,0.2135000228881836,0.0010310456994114504,0.8636372043665614,0.8591511183348485
0.21360015869140625,1.4234352212449382,0.21360015869140625,1.400989477355865,0.31141780189630364,0.28963014753632343,0.012215054854244735,0.012002206721560547,0.21360015869140625,0.000947203288477589,0.8516732407585951,0.9221216411795758
0.2137000560760498,1.4214921572856325,0.2137000560760498,1.396603573205081,0.308560635619215,0.2849504478313256,0.01224441804207731,0.01185780880710723,0.2137000560760498,0.0010652090081016729,0.8123145535185177,0.9834929731994052
0.21380019187927246,1.4224313536042923,0.21380019187927246,1.3926154912334785,0.3094761653070216,0.28077322301822755,0.012340853151168242,0.011724727190305992,0.21380019187927246,0.001140117574101674,0.7795444250460132,1.0434358829151897
0.21390008926391602,1.4280838190033234,0.21390008926391602,1.3935895392695163,0.3149139658197514,0.2813098735012818,0.01241102731486966,0.011770554259072738,0.21390008926391602,0.001024263746314775,0.7203108879142673,0.95587021782808
0.21399998664855957,1.4312618889378796,0.21399998664855957,1.39741576679902,0.3178354114795614,0.28566273403019204,0.0125246192881115,0.011963649850082905,0.21399998664855957,0.000994606805693949,0.692051673404727,0.9121075636671448
0.21410012245178223,1.433005921648894,0.21410012245178223,1.4015731614388114,0.31987009316034337,0.29030544918680146,0.01264236151573854,0.01214513602751691,0.21410012245178223,0.000974959990059428,0.7154724564168137,0.8716100668745931
0.21420001983642578,1.4316603324808146,0.21420001983642578,1.4042421327398986,0.31854073605003697,0.29368641070026,0.012607525501792527,0.012272008498570153,0.21420001983642578,0.0009132289029245115,0.7679702492801007,0.8815454790010699
0.21430015563964844,1.4265247087214863,0.21430015563964844,1.4044578927485125,0.31333938988655663,0.2942655591233991,0.012461561552553414,0.012322454955647925,0.21430015563964844,0.0009379345566010811,0.7997668477382976,0.929315017487912
0.214400053024292,1.421302961190339,0.214400053024292,1.402616829359698,0.307869309585286,0.2921807714260529,0.01244629240949222,0.012104195799668475,0.214400053024292,0.001225361285901775,0.8324728564861871,0.9565641428161762
0.21450018882751465,1.4218811346416955,0.21450018882751465,1.397741262542196,0.3078185334565517,0.2874736277245258,0.012414425424987083,0.01185161324060168,0.21450018882751465,0.001148968410844947,0.7888997487681918,1.0544717273924615
0.2146000862121582,1.4254021292947936,0.2146000862121582,1.3957201454993768,0.31128744776770845,0.2847430248192069,0.012471322999609047,0.011867496948815448,0.2146000862121582,0.001046860849176983,0.7146607511417242,1.0274486886105152
0.21470022201538086,1.428702409293269,0.21470022201538086,1.3973424162996062,0.3153726324888662,0.28650283439088786,0.012551183256190585,0.012041831093697117,0.21470022201538086,0.0008676660425843772,0.7326674576500082,1.0312694939283538
0.21480011940002441,1.4324429692588045,0.21480011940002441,1.401699430032818,0.31871483147218127,0.2912897849409872,0.012608372362705143,0.01232622876929666,0.21480011940002441,0.000832848387634248,0.7212193083287566,0.9753912367162993
0.21490001678466797,1.432906320811208,0.21490001678466797,1.4052958297749352,0.31952929572827493,0.29587830896009615,0.012672547054155027,0.012513906923092956,0.21490001678466797,0.0008319154801203517,0.7732176796446438,0.935838371929276
0.21500015258789062,1.430544877019372,0.21500015258789062,1.4080642798735945,0.31741764793165955,0.2988980056707684,0.012572085988514883,0.012608510702668356,0.21500015258789062,0.0008371051041226418,0.8386933820756968,0.9251850866624445
0.21510004997253418,1.4251727223812558,0.21510004997253418,1.40771188229067,0.31163597257956693,0.2985011724025416,0.012425380842634944,0.012556096851611385,0.21510004997253418,0.000901122020564424,0.881377349132148,0.9932256573707564
0.21520018577575684,1.42104805565575,0.21520018577575684,1.4038050538035522,0.30721790046325637,0.2944180593054544,0.012352098806820635,0.012459711570264013,0.21520018577575684,0.0009086893638461283,0.90583148324379,1.0155305298890454
0.2153000831604004,1.421326594532739,0.2153000831604004,1.3990245123924332,0.30747508203301677,0.2888965499790044,0.012471748616601212,0.012353524102610532,0.2153000831604004,0.0008776516131637243,0.8290728773743322,1.026990581121121
0.21540021896362305,1.4262855190612125,0.21540021896362305,1.3984622913208702,0.3124632158236764,0.2877745270075529,0.012588481861012519,0.012342043299034922,0.21540021896362305,0.0008738706436726943,0.8169136067366635,0.9822815926315961
0.2155001163482666,1.4289982751223205,0.2155001163482666,1.4020691618448597,0.31571616358612686,0.2916470620492455,0.012682827470960494,0.012489082831779859,0.2155001163482666,0.0009021965543506365,0.8207200166663388,0.9374870632977982
0.21560001373291016,1.4318566711567913,0.21560001373291016,1.4067257866645615,0.3185310356736487,0.2970810811753359,0.012784467474704011,0.012649489119233527,0.21560001373291016,0.0009115713173496442,0.8655184977485333,0.8540544121293351
0.2157001495361328,1.4311708403153522,0.2157001495361328,1.4106473303596327,0.3180819081168249,0.3015476407678995,0.0128001533882969,0.012749502970640775,0.2157001495361328,0.0009395995521332643,0.9175208123159828,0.8458408165064757
0.21580004692077637,1.4269703794900575,0.21580004692077637,1.4127930533514594,0.3136156796338401,0.30387778260907555,0.012753654348690238,0.01286204203497389,0.21580004692077637,0.0010560252734375635,0.9180874340901791,0.8626852211719961
0.21590018272399902,1.421119608430715,0.21590018272399902,1.4112103204245423,0.30762272820440195,0.3027374616316585,0.012597566826877727,0.012816671856120614,0.21590018272399902,0.0011173233078427547,0.94536270676399,0.9386199277472042
0.21600008010864258,1.42045074530528,0.21600008010864258,1.4065204608644568,0.3065558938007146,0.2970644597916591,0.0125207030524155,0.012678325771537704,0.21600008010864258,0.0010849282766904318,0.8894045795265701,0.9982152694137767
0.21610021591186523,1.423668368710345,0.21610021591186523,1.4010947354616603,0.30967805281603017,0.29092869868030613,0.01268987524183134,0.01257474121720299,0.21610021591186523,0.0010127523451060746,0.7948010111607436,1.001871804482682
0.2162001132965088,1.427799727596299,0.2162001132965088,1.400467281682959,0.313844172821114,0.2899907699013623,0.01273495144806273,0.012660543598799662,0.2162001132965088,0.001005026359414591,0.806913950678776,0.988931463447283
0.21630001068115234,1.4310799307838828,0.21630001068115234,1.4037608595343312,0.3171626392999097,0.29398304814618925,0.012845422522718227,0.012837447426855268,0.21630001068115234,0.0010119896923021082,0.8056547950631647,0.9863548319288239
0.216400146484375,1.4331373755646633,0.216400146484375,1.408190083313422,0.31938853790031196,0.2987158463836136,0.012964527405078415,0.012966287191027945,0.216400146484375,0.0010406193366188493,0.7918923314475688,0.9269208706172358
0.21650004386901855,1.4313116755677158,0.21650004386901855,1.410830540485116,0.31758530859079326,0.30197802187460676,0.012851598768183531,0.013051246914585674,0.21650004386901855,0.001098322296494085,0.841499347998295,0.9556082599539659
0.2166001796722412,1.4268147749194342,0.2166001796722412,1.4110128228243164,0.3126556212788865,0.30233428524604783,0.012746150382002998,0.013156094664438312,0.2166001796722412,0.0011617765384972615,0.8623891840108554,1.0025454485852388
0.21670007705688477,1.4226100596051672,0.21670007705688477,1.4086630937293607,0.307882825741971,0.30057938263824147,0.012556304239439545,0.013089874015320753,0.21670007705688477,0.0012893775456437676,0.8641072861935536,1.0879217961911054
0.21680021286010742,1.421909702291672,0.21680021286010742,1.4032449283364532,0.3068781025634992,0.2945288221159275,0.012598626340866217,0.013000236676232287,0.21680021286010742,0.0012148314033026389,0.8011733225094504,1.1650547596368415
0.21690011024475098,1.4251592600539058,0.21690011024475098,1.400141088394214,0.3098571529801114,0.290529896056717,0.01277930476496554,0.012979793663158955,0.21690011024475098,0.0010893991733620068,0.7263554069737438,1.1395866215592831
0.21700000762939453,1.429299635956995,0.21700000762939453,1.4014954545924359,0.3139755976521398,0.29221049982030645,0.012967493616014987,0.012997684364156985,0.21700000762939453,0.0010566206955902368,0.724179989856697,1.1435580981643871
0.2171001434326172,1.432079529015797,0.2171001434326172,1.4051468763742598,0.3172890853434459,0.2964492939355665,0.013050955472965597,0.013058064534207964,0.2171001434326172,0.0010601107101425907,0.7699633171104361,1.1159547271827468
0.21720004081726074,1.433033928042265,0.21720004081726074,1.4082806812004065,0.31797346707644913,0.2999057889118635,0.013126723160951762,0.013160467798110075,0.21720004081726074,0.0011038443592653576,0.7830234732789686,1.099495475856238
0.2173001766204834,1.430465264672474,0.2173001766204834,1.4098125036610951,0.3154365683600435,0.3020513971345025,0.013114942369392176,0.013253720239279157,0.2173001766204834,0.0011641537009516795,0.8255206994906766,1.1692634273931617
0.21740007400512695,1.4238594046892137,0.21740007400512695,1.4098231463328772,0.3086503090485854,0.3019754601156447,0.012940578991905226,0.013241309468644205,0.21740007400512695,0.0012960333471556285,0.8868235574105638,1.2075126513538998
0.2175002098083496,1.4209339430789165,0.2175002098083496,1.4063041868209734,0.3054698338140115,0.2983415520248831,0.012789892328208126,0.013163128610769481,0.2175002098083496,0.0013085298685205004,0.8887944074724801,1.2710840123505913
0.21760010719299316,1.4220887951072272,0.21760010719299316,1.4012657861867965,0.3067316600654839,0.29248692522347663,0.012751630248384905,0.01304593585429592,0.21760010719299316,0.0012058148304164536,0.8262885613999679,1.2959120211879198
0.21770000457763672,1.4255807619063328,0.21770000457763672,1.3995021248855135,0.30962870085031063,0.2900928973000231,0.012878800269433645,0.013047754574521281,0.21770000457763672,0.0011739576264515991,0.7669384606638341,1.2587730351453938
0.21780014038085938,1.4288599695574196,0.21780014038085938,1.4031471977718921,0.31318092998238345,0.29404767133243004,0.013016899956923024,0.013187558899120487,0.21780014038085938,0.001177331186258896,0.741124374467472,1.181249294219655
0.21790003776550293,1.4314012185168745,0.21790003776550293,1.4077373107549287,0.31597023382475675,0.2989880041650122,0.013039789236247407,0.01334030800066208,0.21790003776550293,0.00121411055603184,0.8048684382152278,1.0918302005882725
0.21800017356872559,1.4302439757385832,0.21800017356872559,1.4108665443401078,0.315056393051661,0.30253133335150273,0.01308597571011938,0.013441087303910788,0.21800017356872559,0.001309742880166388,0.8510715756762657,1.0795061797908274
0.21810007095336914,1.426328316879488,0.21810007095336914,1.4125869282745274,0.3109989574274513,0.3045241783297876,0.012873612312589194,0.013564962950361137,0.21810007095336914,0.0015368492898955636,0.9387159491963685,1.1167665344322741
0.2182002067565918,1.4208697703050592,0.2182002067565918,1.411894490460886,0.30535574579270613,0.3037951247377331,0.012644743436127724,0.01354607796289644,0.2182002067565918,0.0018998986804784172,0.9366742193364771,1.1549893160279607
0.21830010414123535,1.4207856465989452,0.21830010414123535,1.4062546965912532,0.3053288344867688,0.2972797607211723,0.012641880398034223,0.013590713976515404,0.21830010414123535,0.0017085971410856946,0.9360231616379461,1.1942601982074557
0.2184000015258789,1.4229055990808583,0.2184000015258789,1.4012445886758238,0.3078083029943389,0.29100864986738095,0.012717623747537656,0.013449494511888734,0.2184000015258789,0.0014024970941166979,0.9309797867971356,1.2317995362857472
0.21850013732910156,1.4267679800380346,0.21850013732910156,1.4015834175104835,0.3118709878085839,0.29097492690141136,0.012928429936075016,0.013339029818692455,0.21850013732910156,0.0011659793275134854,0.8829152844540077,1.1657335873350094
0.21860003471374512,1.4295897288380695,0.21860003471374512,1.4047013166035085,0.314915672635939,0.2948674138765409,0.013023922547435169,0.01332854027106858,0.21860003471374512,0.001201026016234593,0.903524778105464,1.1009604665091028
0.21870017051696777,1.4308509784016286,0.21870017051696777,1.4081203274575331,0.31692114047307296,0.2986551468714884,0.013022869269195504,0.013425520619333674,0.21870017051696777,0.0012869872830686953,0.9596738990193698,1.1240953509743559
0.21880006790161133,1.4284361425859267,0.21880006790161133,1.4122689778307136,0.31410274404881994,0.3027428866992135,0.013021157333568572,0.013515590739282884,0.21880006790161133,0.0014006816801674345,0.973056730218901,1.0575600737314088
0.21890020370483398,1.4225537336071687,0.21890020370483398,1.4136076245378406,0.3083736472944878,0.3041377587772977,0.012886477133191819,0.013620828551794585,0.21890020370483398,0.0014664914883776418,1.0472763408172758,1.0805202183462097
0.21900010108947754,1.419211261009924,0.21900010108947754,1.4108505727058307,0.3047178860645995,0.30136790925557855,0.012707531491580966,0.013478401334326626,0.21900010108947754,0.001632841820894492,1.0435942055917695,1.159012355401588
0.2190999984741211,1.4213556135425955,0.2190999984741211,1.4053329497645257,0.30620934134811595,0.2947824797264509,0.01273320754798806,0.013431531079892258,0.2190999984741211,0.001448639393468241,0.9407648056680918,1.195644906769565
0.21920013427734375,1.4255276973237725,0.21920013427734375,1.4009213500963296,0.3106217265598273,0.29009912339416144,0.012839781023030412,0.013320312219628712,0.21920013427734375,0.001244461764702093,0.8993615230965369,1.2676283365374839
0.2193000316619873,1.4291199807124226,0.2193000316619873,1.4024214840481166,0.3145815768944499,0.2914459535128955,0.012934408730911225,0.013308759000265576,0.2193000316619873,0.0012541866014897998,0.8773218947701971,1.1876780918316798
0.21940016746520996,1.4317936335668917,0.21940016746520996,1.4055836441647978,0.31758499428698417,0.2947132929290731,0.013040125123202684,0.013409978876710135,0.21940016746520996,0.001258496164042935,0.8765521414831746,1.1779979821919406
0.21950006484985352,1.4325971829887936,0.21950006484985352,1.409027890288224,0.31842224670114727,0.298662192641016,0.013000231334315673,0.013531636956522614,0.21950006484985352,0.0013462914257078428,0.8941566070642438,1.1930338161836844
0.21960020065307617,1.428553248618936,0.21960020065307617,1.4110721025574868,0.3141241799951875,0.30120782148495406,0.012924257857425327,0.01358648052112097,0.21960020065307617,0.0014771033605068293,0.9704735101033293,1.207187558590842
0.21970009803771973,1.4232084655053843,0.21970009803771973,1.4105161378149624,0.30859898042016887,0.30111974400902297,0.01274003820215114,0.013585162693365694,0.21970009803771973,0.0017322527410132227,0.9609014236927033,1.284616239444411
0.21979999542236328,1.4211169846722775,0.21979999542236328,1.4061723951496357,0.3060091195105856,0.29590176241602095,0.012611970311302961,0.013546967570827075,0.21979999542236328,0.0017743434010237418,0.911645886791026,1.353045782901696
0.21990013122558594,1.4234091492359153,0.21990013122558594,1.3992897920375658,0.3081015818025451,0.2886212715657924,0.012716287121675262,0.013476365420724945,0.21990013122558594,0.0014358239983634415,0.8412762419595383,1.4461724596728163
0.2200000286102295,1.4272111029411496,0.2200000286102295,1.398973216510796,0.3122480092245882,0.2877528458837292,0.012866195114011925,0.01334990328101168,0.2200000286102295,0.0011726398775952127,0.83965367557641,1.3979811061516811
0.22010016441345215,1.4306515877482835,0.22010016441345215,1.4020424025207177,0.3159406928797325,0.29132412638146193,0.012931862380917156,0.01334638813801221,0.22010016441345215,0.00112013657024233,0.8246596405165038,1.3384446207396685
0.2202000617980957,1.4333634398038122,0.2202000617980957,1.4056396032593357,0.31878207964060445,0.29513305920653904,0.013015995473866752,0.013368721381236667,0.2202000617980957,0.001161903725654185,0.8305190797300893,1.3257654764207545
0.22030019760131836,1.4320965679139082,0.22030019760131836,1.4087152433452892,0.31771518635751045,0.2992288080568987,0.012979485537744745,0.01348416861715447,0.22030019760131836,0.0012775048704794089,0.9044944586055935,1.355995907001692
0.22040009498596191,1.4265588426617852,0.22040009498596191,1.4100924128252899,0.31246959163163546,0.30087402432339655,0.012805825764759712,0.013562382624125492,0.22040009498596191,0.0014775991237452304,0.9654590078167384,1.3825411243198322
0.22049999237060547,1.4214323144520875,0.22049999237060547,1.4089017821567156,0.3068269405832913,0.2998067906298761,0.012636510262946035,0.01349329973321081,0.22049999237060547,0.0015702906838179237,0.9147137818539631,1.439427271805529
0.22060012817382812,1.4221490503052934,0.22060012817382812,1.4031939321476625,0.3070080366645845,0.2932122609274923,0.012544759490411544,0.013347456183410716,0.22060012817382812,0.0015432704363945596,0.8637072852576384,1.526923285652214
0.22070002555847168,1.4253194871577153,0.22070002555847168,1.39914392012856,0.31044030582836907,0.28832812888509773,0.01263187330011849,0.013265234472844537,0.22070002555847168,0.0013041542630269354,0.8375052931875397,1.4643602509055635
0.22080016136169434,1.4309193019042903,0.22080016136169434,1.4002279263196442,0.315866661083301,0.28937235727024724,0.012776868325589743,0.013256372281406225,0.22080016136169434,0.0011885835036869175,0.7765471534056705,1.4201325662008313
0.2209000587463379,1.4327890595794717,0.2209000587463379,1.4049821574348789,0.31835651971558854,0.294220957473164,0.012814714665120406,0.01332082899436084,0.2209000587463379,0.0012693335557394073,0.7826764313838502,1.2901555879912339
0.22100019454956055,1.433907574895672,0.22100019454956055,1.408458531939023,0.319374272384113,0.29833065008873316,0.01284637851832057,0.013415755435788065,0.22100019454956055,0.0013419713164263287,0.8312672868988011,1.2878949369091715
0.2211000919342041,1.431295387880442,0.2211000919342041,1.4109552738435578,0.3171269736035334,0.3013402866685957,0.012719947632303552,0.013544559764696795,0.2211000919342041,0.0016576377333745189,0.9166507761088142,1.2976520572957815
0.22119998931884766,1.426452635800841,0.22119998931884766,1.412923357219282,0.3122645432862938,0.30317962798291465,0.012415332317036117,0.01360743247972838,0.22119998931884766,0.002076738332573139,0.8844584675160586,1.249614936449332
0.2213001251220703,1.4227448886897942,0.2213001251220703,1.409551869563032,0.30837214040958294,0.29942957348742727,0.012290797833890149,0.013508673645419376,0.2213001251220703,0.0021502671477324964,0.9125190104209469,1.3382345661910366
0.22140002250671387,1.4237507596614323,0.22140002250671387,1.404147214825678,0.30882165276093326,0.29288604628819415,0.012428778201168177,0.013449026750533824,0.22140002250671387,0.0016318877926666646,0.8314763233063277,1.365308111342485
0.22150015830993652,1.4271857316072192,0.22150015830993652,1.4011531642204471,0.3120734275575409,0.2897132123516363,0.012606530036660861,0.013274474153237523,0.22150015830993652,0.0012458392221056333,0.7939278981316602,1.3633186023936141
0.22160005569458008,1.4303859624038204,0.22160005569458008,1.4039336758129641,0.3157458112205158,0.2921521656149374,0.012720281974847602,0.01323158556038313,0.22160005569458008,0.001255054574538465,0.770316429720202,1.279359950609738
0.22170019149780273,1.433715533105937,0.22170019149780273,1.4077566649670572,0.31908314177420605,0.29652814701283337,0.012747822397479607,0.01336380625120507,0.22170019149780273,0.0013109670797378156,0.7890282884559711,1.2014501195675111
0.2218000888824463,1.4335524264452888,0.2218000888824463,1.4108082680626217,0.31922374573229995,0.3002742898389398,0.012754149933234277,0.013439343416590019,0.2218000888824463,0.0013133930468206942,0.8488073726647999,1.2335550205186592
0.22189998626708984,1.4299193915381476,0.22189998626708984,1.4135148782890443,0.3153277039456982,0.30343053181927215,0.012698162037754748,0.013470139536986187,0.22189998626708984,0.0014813970848311824,0.8717635855950939,1.2321153583325213
0.2220001220703125,1.423461136584939,0.2220001220703125,1.4136771303980262,0.30892396631419416,0.3037847163371584,0.012475162119490861,0.013488782934825947,0.2220001220703125,0.0015894246522563868,0.9443493277305097,1.2751327454844723
0.22210001945495605,1.4222133009163802,0.22210001945495605,1.4095299394047336,0.3069142518335648,0.2985610170285157,0.012329495839931273,0.013349299369861543,0.22210001945495605,0.0015998076560649283,0.8495497364941693,1.3130456515228435
0.2222001552581787,1.4247787444874127,0.2222001552581787,1.4037492736344364,0.3094437966530167,0.2923306452326341,0.012344747251751213,0.013205757250399637,0.2222001552581787,0.0014696141219122758,0.7875154353304533,1.3427830590928207
0.22230005264282227,1.4289513752755252,0.22230005264282227,1.4033060155842856,0.31360060854820865,0.2909535302067603,0.012534306201856032,0.013140433977611372,0.22230005264282227,0.0013210265119095006,0.7197777329088131,1.2885492057898664
0.22240018844604492,1.4319546350245749,0.22240018844604492,1.4062061032085702,0.31668227760301004,0.29425472296747246,0.0126283434066955,0.013243250765067893,0.22240018844604492,0.0012742891657676165,0.7645333275742887,1.2356819961690926
0.22250008583068848,1.4341202353840339,0.22250008583068848,1.4092369895269314,0.3190073374436768,0.29791780610737584,0.012643562538146887,0.013337666816529902,0.22250008583068848,0.0015074317626903185,0.7586358599103405,1.2516104867650428
0.22260022163391113,1.432141171256425,0.22260022163391113,1.4118286317570365,0.3174244733794297,0.30109423138339747,0.012565651067417109,0.013484665040593372,0.22260022163391113,0.0016428618346078943,0.8427470173741167,1.2422765959074022
0.2227001190185547,1.4276986501381743,0.2227001190185547,1.414212087801526,0.31302769389832885,0.3038394605860145,0.012356781259972482,0.01351740419732307,0.2227001190185547,0.0019028855681843333,0.8899204722946743,1.2542164478501654
0.22280001640319824,1.422265059588974,0.22280001640319824,1.4125972515867944,0.30719369108100203,0.30193147780590857,0.012164447072921728,0.013439995381372435,0.22280001640319824,0.002248350043444234,0.8694077916858368,1.3131722079576575
0.2229001522064209,1.42296019466435,0.2229001522064209,1.406781284526446,0.3078343143354215,0.2954981781937652,0.012165994228613822,0.013482043858973973,0.2229001522064209,0.0019389173120964742,0.8327853193996125,1.3481439591386006
0.22300004959106445,1.4268608649102896,0.22300004959106445,1.4022994986329327,0.31156425277599303,0.2905531900097138,0.012327054719788198,0.013234604008921163,0.22300004959106445,0.0013897677364010594,0.7879577864085441,1.369942452158517
0.2231001853942871,1.430089125278498,0.2231001853942871,1.4042026025752887,0.31502580084625076,0.29197699835583213,0.012529380194958814,0.013094924052989197,0.2231001853942871,0.0010887163151239233,0.7756697823572322,1.2805215189335286
0.22320008277893066,1.432795193505364,0.22320008277893066,1.4072039007919248,0.3184158636070703,0.2956771445824072,0.012540756654312339,0.013113278086743342,0.22320008277893066,0.0012936088842226963,0.8055474703090149,1.320115369667823
0.22330021858215332,1.433945934146096,0.22330021858215332,1.4106961324261211,0.31930984706940363,0.2997969874499554,0.012547824532005716,0.013243379410096968,0.22330021858215332,0.0013686995644783405,0.8242438290042337,1.3049747417996405
0.22340011596679688,1.4296114960362893,0.22340011596679688,1.412854659597902,0.31549963211398857,0.3024626884388254,0.012459208848522902,0.01330521449891486,0.22340011596679688,0.001426667026071931,0.9547089893321973,1.3065201117743563
0.22350001335144043,1.4239573951306623,0.22350001335144043,1.4135569913566013,0.30988541868066627,0.30319628897380135,0.012248844927082546,0.01327270714900321,0.22350001335144043,0.0015995810569503655,0.9779710186945159,1.3593910132491729
0.22360014915466309,1.422461488461129,0.22360014915466309,1.4098117367228828,0.30754021017304156,0.2990948407888749,0.012160947237252329,0.013141699239278408,0.22360014915466309,0.0014912270845585207,0.9256830677834805,1.423238344893325
0.22370004653930664,1.4250500103398405,0.22370004653930664,1.4046445095327014,0.310307927808395,0.29313023279680944,0.012194091914611165,0.012985584544104926,0.22370004653930664,0.0013400796139846972,0.8502644633774762,1.4243945624213374
0.2238001823425293,1.4282749134123744,0.2238001823425293,1.4036105169007203,0.31414551210631264,0.29149637089258684,0.012353780905181784,0.012870860346335028,0.2238001823425293,0.001208081291873029,0.8890219552635681,1.3360999379262213
0.22390007972717285,1.4320368359343847,0.22390007972717285,1.4069676777013995,0.3180664723706676,0.2947430056591751,0.012407283303905295,0.012974570936126409,0.22390007972717285,0.001151522919578191,0.8534353288150159,1.273607875723508
0.2240002155303955,1.4345712635151926,0.2240002155303955,1.410687243877212,0.3206667178699271,0.29880967378128875,0.012472866270297318,0.012995493952512635,0.2240002155303955,0.001171675968079855,0.87185397508397,1.1962044103667722
0.22410011291503906,1.4336940694959206,0.22410011291503906,1.4143093585364748,0.3198862638586677,0.30304208378192643,0.01245020383049678,0.013078511036454857,0.22410011291503906,0.0012976684247390788,0.9164296853956766,1.1494823172332835
0.22420001029968262,1.4287049314321776,0.22420001029968262,1.4167644480428034,0.31500979910592203,0.30545126503084474,0.01225454588926368,0.01315481400370654,0.22420001029968262,0.0015593028258263763,0.9750321967079071,1.1154884197380743
0.22430014610290527,1.4232907312374359,0.22430014610290527,1.4150833036753365,0.3093017721517204,0.3039352051396956,0.012061098506137789,0.01307933745576593,0.22430014610290527,0.0019662786403485508,0.9886711132408528,1.2204377034643548
0.22440004348754883,1.4235391452638186,0.22440004348754883,1.4098822746577868,0.30942072941349036,0.29738556216848777,0.012072441368849197,0.013118432311604936,0.22440004348754883,0.0017018615781818334,0.9421206144431199,1.2375763886131463
0.22450017929077148,1.4262886417559855,0.22450017929077148,1.40585473724907,0.312733066729063,0.2927429351858507,0.01221798027440884,0.01295881982607762,0.22450017929077148,0.0012910859591008439,0.8976457245053024,1.210303859639418
0.22460007667541504,1.4309629972473175,0.22460007667541504,1.4065222656872023,0.3172782366370161,0.2932370065943461,0.012389638043727828,0.012852758650435416,0.22460007667541504,0.000995802169437015,0.8497279158518649,1.1823777818922536
0.2247002124786377,1.4345096638594865,0.2247002124786377,1.4100737385938416,0.3206757095157324,0.29734745341387603,0.012501669896276248,0.012854143572047614,0.2247002124786377,0.000879900757388407,0.7756616063698312,1.113097353033576
0.22480010986328125,1.4353134174051587,0.22480010986328125,1.4133297494445873,0.3222181922486191,0.3009585033877259,0.012481878400892925,0.012907329995674267,0.22480010986328125,0.0010999212420958078,0.8468860831984203,1.0856624263286068
0.2249000072479248,1.432588912862449,0.2249000072479248,1.4159860108663214,0.3192487625976067,0.3045249785973106,0.012441534317893603,0.013013887741554445,0.2249000072479248,0.0011136560069476208,0.8489193720901094,1.0701928769833466
0.22500014305114746,1.4268556377282606,0.22500014305114746,1.417677367494872,0.31300243751827905,0.3064592048193166,0.012260076377433298,0.013003043285685112,0.22500014305114746,0.0013170869956037206,0.8902331345281563,1.1170020644392935
0.22510004043579102,1.4239301597831213,0.22510004043579102,1.41552238997279,0.31002548075107894,0.304032625060963,0.012166379829052176,0.012948368841253187,0.22510004043579102,0.0013097236835935906,0.8984621854391298,1.14905547818169
0.22520017623901367,1.4276693428544303,0.22520017623901367,1.409436437615454,0.31298464116933444,0.2967178136653883,0.012260753791109434,0.012837679937154718,0.22520017623901367,0.001040114549935359,0.7575960237825639,1.1970183359386284
0.22530007362365723,1.4310171546492312,0.22530007362365723,1.4069148491235182,0.31716401441036124,0.29363112078469406,0.01229005828721889,0.012709477652268219,0.22530007362365723,0.000991034259947396,0.7408590419248212,1.1814616256858281
0.22540020942687988,1.4343337139010002,0.22540020942687988,1.4087073736537234,0.3209036661235564,0.29545817984138206,0.012364970822283858,0.01273863961365295,0.22540020942687988,0.0009571771149175388,0.7025708540721098,1.1248448254967807
0.22550010681152344,1.4369725651306715,0.22550010681152344,1.4121058615424475,0.3236988836108193,0.29967726527343846,0.012462419075014011,0.012800584610891903,0.22550010681152344,0.0009250097954442674,0.7416766269421496,1.0993647968820297
0.225600004196167,1.4374278365756399,0.225600004196167,1.4151180862603079,0.32456225873518746,0.30315819693597124,0.012449409970427344,0.012899356771730921,0.225600004196167,0.0009847091558192861,0.793256571562175,1.0711468493440188
0.22570013999938965,1.4337003069552763,0.22570013999938965,1.4179021863371604,0.32074871586315346,0.30633964475709846,0.01232873400421668,0.012953237064933178,0.22570013999938965,0.0012375726972375291,0.8127215523662162,1.0554152810779343
0.2258000373840332,1.4279462698668068,0.2258000373840332,1.4186963502518453,0.314607273306281,0.3073637021054096,0.012148017030739006,0.012974334649439307,0.2258000373840332,0.0013793328391059035,0.8445505635482842,1.1272193832083721
0.22590017318725586,1.4265513729205315,0.22590017318725586,1.4139581096766436,0.3128611513440259,0.3023708672379695,0.012108171006452265,0.012879051069435642,0.22590017318725586,0.001368198678811759,0.7920368311355706,1.1854545997224049
0.22600007057189941,1.4287549014096412,0.22600007057189941,1.409310079849173,0.31512037543016513,0.29631881388221093,0.012202448453005919,0.012792851957617788,0.22600007057189941,0.001005144265084005,0.7525402012120467,1.158213267062005
0.22610020637512207,1.4334977849591393,0.22610020637512207,1.4087497915292286,0.31984115595244655,0.29552419414765885,0.012313211646441311,0.012643536310340693,0.22610020637512207,0.0008129692394703843,0.6960924079739198,1.1486110787134385
0.22620010375976562,1.4364868156698847,0.22620010375976562,1.411107100536957,0.3231551271003658,0.29857984999837495,0.012407065078388879,0.012638917057476221,0.22620010375976562,0.0007901592712633199,0.6885558763981098,1.099794195075665
0.22630000114440918,1.438131241527038,0.22630000114440918,1.4150955867112875,0.3251238263227506,0.3029031880599828,0.01247215328916948,0.012694617613410836,0.22630000114440918,0.0007349445693347021,0.6704927785091568,1.0629709616209146
0.22640013694763184,1.4368893373060863,0.22640013694763184,1.4176996327974438,0.32409939681822136,0.3062319270766042,0.012435845414191743,0.012720765156270067,0.22640013694763184,0.0008084130858265596,0.7589410688389034,1.0956033620442613
0.2265000343322754,1.4312442440759034,0.2265000343322754,1.4191150696139792,0.31846045283782565,0.30802046359130697,0.012362950664080316,0.012805272079942717,0.2265000343322754,0.0008154711869448098,0.8525626160014653,1.1170578844970442
0.22660017013549805,1.4267850500374224,0.22660017013549805,1.4173931419019843,0.31364963956829617,0.30601807764518396,0.012197579388213664,0.012715965405424086,0.22660017013549805,0.0008254770406792679,0.8533283020769014,1.1725612262885552
0.2267000675201416,1.4273319251678522,0.2267000675201416,1.4117435218798122,0.3138919941149133,0.2995966753433523,0.012114903068228475,0.012550177374370143,0.2267000675201416,0.0008800536657341607,0.7834029167792178,1.234289257849101
0.22680020332336426,1.4309399301685808,0.22680020332336426,1.4081751079869897,0.3174489517999095,0.29554921662245026,0.012184448428509175,0.012492278454244062,0.22680020332336426,0.0007515463552291773,0.704620212625945,1.1982739635492325
0.2269001007080078,1.4344786301369645,0.2269001007080078,1.4091427178199396,0.32141724100112506,0.29652991399950335,0.01220708218078496,0.012466538175049837,0.2269001007080078,0.0007615128936842592,0.712529056987958,1.1614145290946472
0.22699999809265137,1.4368980173629071,0.22699999809265137,1.412986484281504,0.3242846692216383,0.3009005473641544,0.01224296347048906,0.012519220389989798,0.22699999809265137,0.0008567888829689534,0.7280476234816305,1.1078363424083217
0.22710013389587402,1.437430584822352,0.22710013389587402,1.416634438212956,0.32507171730831164,0.30542144641693847,0.012254657504283105,0.012633481953847054,0.22710013389587402,0.0009369286435222113,0.7588826774496119,1.0896798758103396
0.22720003128051758,1.4337535799608312,0.22720003128051758,1.4191732874267122,0.32212247267878447,0.30797203238086285,0.012136373513690471,0.012693999769004826,0.22720003128051758,0.0011819345318362865,0.8806906445184722,1.090564976127498
0.22730016708374023,1.4293004784694139,0.22730016708374023,1.4203212580358138,0.31722317608149087,0.3096410283800618,0.012016445624604086,0.01276066174224975,0.22730016708374023,0.0012042062983361346,0.8896815852356376,1.1229293233790085
0.2274000644683838,1.4275629432956911,0.2274000644683838,1.4178338317750894,0.3150860612216802,0.30671729049957047,0.011943567696905806,0.012655321815206249,0.2274000644683838,0.0012813601356650947,0.8611914325203688,1.2010088092591613
0.22750020027160645,1.4283143094252677,0.22750020027160645,1.4114235873693453,0.3161270587749504,0.2994059964129307,0.011996602229646854,0.012568602884149346,0.22750020027160645,0.0009366457189371347,0.8170677257620846,1.2519305961190257
0.22760009765625,1.4322928505142019,0.22760009765625,1.4095920182651471,0.32035622621406956,0.2971439989831799,0.012075243036759872,0.012404756389256885,0.22760009765625,0.0007498130630449059,0.779137398015504,1.2073931413132524
0.22769999504089355,1.4361775292308958,0.22769999504089355,1.411876789866189,0.3244416476283501,0.29937984586030686,0.012116499870355131,0.012334207881669498,0.22769999504089355,0.0006706187347664365,0.7307789191257907,1.1499013384556747
0.2278001308441162,1.4377720629763042,0.2278001308441162,1.4164882099797529,0.3263001876685566,0.3046803130217183,0.012158069757044868,0.012327445690358716,0.2278001308441162,0.0006826600295989513,0.7354722741790465,1.0832128520259576
0.22790002822875977,1.4362812446841342,0.22790002822875977,1.4202979358020538,0.32498878235213935,0.30900343458725,0.012158649435590457,0.012398642548659635,0.22790002822875977,0.000712377484241742,0.8131521183832083,1.0902102911203402
0.22800016403198242,1.4332093978000995,0.22800016403198242,1.422467157644939,0.3214605298359907,0.3120848213302968,0.01207491714907306,0.012468042875431323,0.22800016403198242,0.0007387564656983725,0.7929632152881241,1.1284634674278204
0.22810006141662598,1.4283246146171373,0.22810006141662598,1.4218120251250856,0.3162695259964634,0.31179366019168286,0.01195831591675249,0.01236836394370948,0.22810006141662598,0.0006642241175425081,0.8350709252041415,1.1847317689379562
0.22820019721984863,1.4285499830515727,0.22820019721984863,1.4174032886256833,0.3158788279093001,0.30642619898426504,0.011851657153709724,0.01214563117456862,0.22820019721984863,0.0006123809944425052,0.7238945802687086,1.2702977795466432
0.2283000946044922,1.4313871084135523,0.2283000946044922,1.4117358749161688,0.318939792638413,0.2998828904635299,0.011841209093283038,0.011963742715917335,0.2283000946044922,0.0006095051002747389,0.6717092667276447,1.3034253009806562
0.22839999198913574,1.4348752258453865,0.22839999198913574,1.4108899139378985,0.3230519621879192,0.2987590386965083,0.011784232491527226,0.011941980844298608,0.22839999198913574,0.0006931579593744256,0.6569394320187857,1.2730846583416278
0.2285001277923584,1.4379709680914474,0.2285001277923584,1.4141145216308166,0.3265168955390396,0.3024193956533179,0.011760795633445847,0.01198429010481166,0.2285001277923584,0.0007050631050538821,0.617724854518252,1.2110588403977454
0.22860002517700195,1.4396600888533457,0.22860002517700195,1.4175458364584854,0.3282211447819351,0.3066697203738995,0.01182529661889363,0.011985066062348133,0.22860002517700195,0.0006044528095917799,0.643665315155551,1.200727008201735
0.2287001609802246,1.439005286690528,0.2287001609802246,1.4198469771350635,0.3277289147990444,0.3098215619133645,0.011737723723431329,0.011951489906223908,0.2287001609802246,0.0007082518192768043,0.6666123922842089,1.2085238457431842
0.22880005836486816,1.4352343836095818,0.22880005836486816,1.4202646745258234,0.3238349593865385,0.31045033530692623,0.011535134032119653,0.012013162737856029,0.22880005836486816,0.0008308681704448508,0.7160054229072994,1.2213190957222542
0.22890019416809082,1.4304474300986123,0.22890019416809082,1.418235572436628,0.31871956352940456,0.30823156892381276,0.011473853785636968,0.011885636987487411,0.22890019416809082,0.0008213201175221634,0.7091572577916668,1.2833033536553848
0.22900009155273438,1.4312379844897751,0.22900009155273438,1.4123535616575058,0.31920211736678195,0.30158656859554644,0.011425809510239863,0.011788379706947107,0.22900009155273438,0.0008162882226782995,0.661119744923577,1.3581071814435999
0.22909998893737793,1.4340338525420984,0.22909998893737793,1.409602543905391,0.32256036496311796,0.29856958347921886,0.011426369349745245,0.011703931788218307,0.22909998893737793,0.0007353173569829198,0.629919300327485,1.3260246493930754
0.22920012474060059,1.4377352324713262,0.22920012474060059,1.412241542642598,0.3266099294634944,0.30064514144767285,0.011447846199630638,0.011633621692650673,0.22920012474060059,0.0006809645235342379,0.5973956251913914,1.2568217298397795
0.22930002212524414,1.439439509216696,0.22930002212524414,1.4160465236924134,0.3289512677283829,0.3049670902583794,0.011485155844297677,0.011636593050416085,0.22930002212524414,0.0006451853053847346,0.6286211464241788,1.1782591159180447
0.2294001579284668,1.440468506253902,0.2294001579284668,1.4190247719260354,0.3301725465914961,0.30868631959811943,0.011463292781913513,0.011635164177722587,0.2294001579284668,0.0006510112773677866,0.6497887398452149,1.1795946146902279
0.22950005531311035,1.439167784132784,0.22950005531311035,1.4208381372432937,0.3289957418129913,0.31123378844772387,0.011363297126726324,0.011665618053725374,0.22950005531311035,0.0007166856803502542,0.6714570547447074,1.1923797990167804
0.229600191116333,1.4342938355363855,0.229600191116333,1.4215347543641745,0.32395071913315,0.31218455347219837,0.011285590338520604,0.011633000415002016,0.229600191116333,0.0006608915478326313,0.7828319899485213,1.2510232886572776
0.22970008850097656,1.4315238278834646,0.22970008850097656,1.4183253942613199,0.32036679059843987,0.3086729685373042,0.011171721097762762,0.011507808427986998,0.22970008850097656,0.0006943076905247382,0.7073331741376314,1.3075658103981114
0.22979998588562012,1.4328630284099257,0.22979998588562012,1.4133886761466439,0.3223694445746794,0.3025534323851482,0.01104904260049501,0.011381400445994751,0.22979998588562012,0.0008077076259394172,0.6939799768765225,1.3490496614198781
0.22990012168884277,1.4364249675865572,0.22990012168884277,1.412781351510751,0.3260675390811434,0.3014765185681401,0.0110462470427357,0.011333906871126696,0.22990012168884277,0.0007800237103812768,0.623878458648076,1.2417858793192718
0.23000001907348633,1.438767814456117,0.23000001907348633,1.4160592860052152,0.32914584053341667,0.30537130938362333,0.011018764460509445,0.011327113033131032,0.23000001907348633,0.0008304838742086473,0.6370203719338461,1.1603027272869366
0.23010015487670898,1.4407921838692164,0.23010015487670898,1.421210196005751,0.33127508884556306,0.31141295368503386,0.01107027380473994,0.011353626067287077,0.23010015487670898,0.0007554766632842993,0.573390558666375,1.0929045518030762
0.23020005226135254,1.4422863584392196,0.23020005226135254,1.424577261915741,0.3329216174555689,0.31592401955007565,0.01101414428505837,0.011349019699107335,0.23020005226135254,0.0008404562556814804,0.593305011896533,1.0957325252632144
0.2303001880645752,1.439896510727359,0.2303001880645752,1.4260542179756657,0.3306770865829183,0.3177262434813415,0.010839284046575604,0.011368775852464685,0.2303001880645752,0.0009827358782396264,0.6715116929899959,1.0931768196900957
0.23040008544921875,1.4351984280871237,0.23040008544921875,1.4258372276331084,0.3253677591110148,0.3175649759445438,0.01069970789274526,0.011290978096607018,0.23040008544921875,0.0010354161150330618,0.6813762376442318,1.1512060000615603
0.2305002212524414,1.4336130192207959,0.2305002212524414,1.42145677477779,0.3229031748726473,0.31213236975706476,0.010681503670079431,0.011183738078398448,0.2305002212524414,0.0010882279876370281,0.5647088275420247,1.1805721341007156
0.23060011863708496,1.4362317117863355,0.23060011863708496,1.4176293330670884,0.32620706147468215,0.3072663335473492,0.010683835612626931,0.011127639554954613,0.23060011863708496,0.0009110395395130568,0.5595303802466951,1.1447419732373674
0.23070001602172852,1.4394993162705998,0.23070001602172852,1.4185780691345085,0.32995504696532174,0.3081645518677494,0.010821082961933686,0.011002976486006321,0.23070001602172852,0.0006591331300358262,0.5187733865446644,1.1278710728613077
0.23080015182495117,1.4426107328553865,0.23080015182495117,1.4227987077457642,0.3329500898337366,0.31327450580124927,0.010830994594335988,0.010949833881305725,0.23080015182495117,0.0006001749041530374,0.4726392519505462,1.0206710228797164
0.23090004920959473,1.444037457815789,0.23090004920959473,1.4258223686822196,0.3347448838503806,0.3175375419183448,0.010809908735414302,0.01092078034447594,0.23090004920959473,0.0006197335679747674,0.4772178914045799,1.0594133876228589
0.23100018501281738,1.4423180456989806,0.23100018501281738,1.4280515937098486,0.333084656338267,0.3205480284299602,0.010774031618838028,0.010940653343767391,0.23100018501281738,0.0006516174202724331,0.5533746695297886,1.012381170468405
0.23110008239746094,1.438144894883463,0.23110008239746094,1.4291819032846038,0.32854038324337137,0.32200923323463315,0.010641714221102529,0.0109620304824026,0.23110008239746094,0.0007234460557814298,0.6011664709227044,1.0636071879822995
0.2312002182006836,1.433814772670319,0.2312002182006836,1.4278621396670823,0.32317975208683736,0.3209151941427475,0.01052053714029063,0.01087069655195376,0.2312002182006836,0.0007112797302484118,0.568759019260091,1.1218902227872167
0.23130011558532715,1.4352213060585874,0.23130011558532715,1.4233957515980036,0.32443097757478123,0.3153371741603377,0.010488346693152264,0.010683909641730372,0.23130011558532715,0.0006588966479736244,0.48252633207949114,1.21263779710338
0.2314000129699707,1.4382031489351779,0.2314000129699707,1.4193439059278583,0.3284724099592443,0.3106665429114075,0.010434352827997394,0.010571797418414568,0.2314000129699707,0.0006323641706330806,0.4719881627799186,1.2133742228815099
0.23150014877319336,1.441992659400037,0.23150014877319336,1.4204136243280325,0.33296623905017414,0.3118236518795128,0.010455444761322607,0.01055203710370048,0.23150014877319336,0.0006665986100912389,0.4421580594186089,1.1426312200938409
0.23160004615783691,1.4437222122223985,0.23160004615783691,1.4242015750648125,0.3351480759058413,0.3164967302977087,0.010501301014792254,0.010634391784591347,0.23160004615783691,0.0006950975640786014,0.4353051092318783,1.0797902222929405
0.23170018196105957,1.444685939638118,0.23170018196105957,1.4270183752432393,0.3357594683823452,0.3201652267450133,0.010498402019130782,0.010709969440701392,0.23170018196105957,0.0007571440675343285,0.4748477979169984,1.1084818828098069
0.23180007934570312,1.441593440386636,0.23180007934570312,1.429692357807624,0.33261401393751844,0.3233647277958385,0.010350381707379718,0.010787452643333506,0.23180007934570312,0.0008923116200182241,0.516851932147285,1.066899251406343
0.23190021514892578,1.4372178107935614,0.23190021514892578,1.4301726039346363,0.327168277986617,0.32378977346481197,0.01015257891015325,0.010739236570312274,0.23190021514892578,0.0011064618586338645,0.5289462246832846,1.1095565093196056
0.23200011253356934,1.4346913315685612,0.23200011253356934,1.4270008107197303,0.32357134040471813,0.3198523167219561,0.010117099375990507,0.010642511833147867,0.23200011253356934,0.0010318440416401654,0.47779291020386155,1.1492918811758863
0.2321000099182129,1.4359702226477553,0.2321000099182129,1.4227158668550364,0.32538192652136105,0.3141961696240366,0.0101274005352343,0.01052478554382236,0.2321000099182129,0.0009166225119929334,0.4514215341938252,1.1722137942811242
0.23220014572143555,1.440105744920655,0.23220014572143555,1.42084407262279,0.3304439284029736,0.3115275840305425,0.010179116323963336,0.010419651914590274,0.23220014572143555,0.0006774711646555052,0.42329253937210887,1.1178985379557125
0.2323000431060791,1.4430916655294033,0.2323000431060791,1.4239498212861446,0.3344164257827754,0.31503950312321166,0.010200980036516361,0.01032926922668489,0.2323000431060791,0.0006889810211702063,0.3922742155560991,1.0271324603447283
0.23240017890930176,1.4433795050228597,0.23240017890930176,1.4280414545692068,0.33540866993900115,0.3199814407039103,0.010244993245481795,0.010376331166826451,0.23240017890930176,0.0006072288920007624,0.4852707218326686,0.9407168908351159
0.2325000762939453,1.4427995388006325,0.2325000762939453,1.4304902086120859,0.3347173288915019,0.32335487691044085,0.010187676904241124,0.010352910660673795,0.2325000762939453,0.0006656158786223083,0.5215849956947204,0.9341462921643396
0.23260021209716797,1.4389534127633377,0.23260021209716797,1.431689244421267,0.3304214684239656,0.3250016460513167,0.010038331976353834,0.010391971918820712,0.23260021209716797,0.0008330626918838322,0.6145272110178194,0.9821834159821737
0.23270010948181152,1.4362663568540759,0.23270010948181152,1.4307797047461186,0.3259092789209428,0.32422762482801104,0.009974253686311097,0.010372428209831608,0.23270010948181152,0.0007303696172895076,0.5373704896501731,1.0868058175231563
0.23280000686645508,1.4355551386422962,0.23280000686645508,1.42670087149485,0.32492893473400175,0.3195583282346659,0.009905861442779221,0.010165624385090293,0.23280000686645508,0.0007612559775040119,0.5018526399128023,1.1643995367131428
0.23290014266967773,1.4382032402030704,0.23290014266967773,1.421445262216203,0.328416336684457,0.312902561359671,0.009901828000275862,0.010061747559619819,0.23290014266967773,0.0006574140317656555,0.44662940056083605,1.1806688304817363
0.2330000400543213,1.4416704790916168,0.2330000400543213,1.4211438318270273,0.3334471273917534,0.3123685030697491,0.009960046924543626,0.01001909305087637,0.2330000400543213,0.0006845676611459147,0.39608992192163717,1.1539529833306732
0.23310017585754395,1.44410051453438,0.23310017585754395,1.4238649782795203,0.33638732792559356,0.3159803565529472,0.01000017306740766,0.01007041142096033,0.23310017585754395,0.000636466807042868,0.4020202324601123,1.1184474040551287
0.2332000732421875,1.447120634168124,0.2332000732421875,1.427688827951245,0.3393705948447187,0.3203147194416396,0.010009674155306401,0.010121971176788909,0.2332000732421875,0.0007054154294191686,0.3718420792348916,1.0426503880334204
0.23330020904541016,1.443979750376767,0.23330020904541016,1.4299036482096454,0.33622663008467935,0.32329063938751984,0.009902585498435423,0.010138517332281645,0.23330020904541016,0.000782452042025642,0.41832154710002944,1.0709923097938299
0.2334001064300537,1.4393054237660345,0.2334001064300537,1.4312472012212933,0.33017006188780107,0.3250402177073177,0.009679400586795076,0.010129191845139168,0.2334001064300537,0.0010724180256540187,0.48210173538391243,1.0872179798959405
0.23350000381469727,1.4366011553391898,0.23350000381469727,1.429703244480155,0.32616379362777703,0.32355910381599645,0.009620374502097786,0.010051798757499581,0.23350000381469727,0.0011442856932632212,0.45882442015831476,1.1610201482094709
0.23360013961791992,1.4370853039774718,0.23360013961791992,1.4244360621740926,0.3265835809813895,0.3172674165798284,0.009683898582643522,0.00996324263484633,0.23360013961791992,0.0009124103280160092,0.37736029438028346,1.2274134836539161
0.23370003700256348,1.441006965106831,0.23370003700256348,1.4223943574165074,0.33163295068119614,0.3145715345744219,0.009792372247240399,0.009831688757537402,0.23370003700256348,0.0006640222191696098,0.353735059220111,1.2017930876037572
0.23380017280578613,1.44394705789048,0.23380017280578613,1.4256015480490272,0.3361262728162569,0.31772623243868625,0.009831904145804034,0.009811782147918374,0.23380017280578613,0.0006820897259361165,0.343056106667791,1.084055843574519
0.2339000701904297,1.446644542075352,0.2339000701904297,1.4290804841521723,0.33962576297190383,0.3223553064566332,0.009853055278012593,0.00982118030774157,0.2339000701904297,0.000631700415344277,0.3863655388842162,1.0434807365017478
0.23400020599365234,1.447376169804164,0.23400020599365234,1.4317216504229113,0.3405731411104441,0.32659650447791366,0.00985826201808985,0.009833437261686416,0.23400020599365234,0.0006941703706965504,0.4107461783771287,1.076063152716146
0.2341001033782959,1.4436783523840868,0.2341001033782959,1.434390244042207,0.3361343570434178,0.32965702706437156,0.009767736215183662,0.009889095469292257,0.2341001033782959,0.0007976355465622538,0.42800768022259583,1.0681447714668466
0.23420000076293945,1.438519711737277,0.23420000076293945,1.4344669845335158,0.3290308603448147,0.33049603355502155,0.009631558438457023,0.009891077554182616,0.23420000076293945,0.0009155835621006528,0.46528676994919077,1.1559368187018846
0.2343001365661621,1.4370420986485435,0.2343001365661621,1.431988540985184,0.32607913313538783,0.3275766538008976,0.009567297591031542,0.009748759929404865,0.2343001365661621,0.0009434367154178339,0.3680653903487255,1.2097186598007101
0.23440003395080566,1.438846449375001,0.23440003395080566,1.426923106715528,0.3284137633267165,0.32077040914538485,0.009615223316195597,0.009554300489147977,0.23440003395080566,0.0008453016976827369,0.29772212045529156,1.2360916976133594
0.23450016975402832,1.4422855202534715,0.23450016975402832,1.425130929241497,0.33347994922520313,0.31854114641433134,0.009652850357196967,0.009556623558394579,0.23450016975402832,0.0007315931857369863,0.32347189511582836,1.1968365247218462
0.23460006713867188,1.4466296273044381,0.23460006713867188,1.4286668671962843,0.3388160933893933,0.32250133564273176,0.00971177406350154,0.00960842038786432,0.23460006713867188,0.0006987685542223425,0.2623998305138666,1.0931836120677763
0.23470020294189453,1.4479772643871145,0.23470020294189453,1.432725152297971,0.3411096617856497,0.32760939147133117,0.009809569883364537,0.009702450802751313,0.23470020294189453,0.0007348439158223109,0.3102211243699421,1.045596181208617
0.23480010032653809,1.4465246898066386,0.23480010032653809,1.4360706072670828,0.3397409486223274,0.33206144954905187,0.009714033132456603,0.009748963400385948,0.23480010032653809,0.0007814983803977911,0.395434717904398,1.0039691314217634
0.23489999771118164,1.442458916028311,0.23489999771118164,1.4377636593726064,0.33456860876327027,0.3341063198550772,0.009547585286429763,0.009797278346352006,0.23489999771118164,0.0009330421359444561,0.45914896732009947,0.9971678014825447
0.2350001335144043,1.4374678845968325,0.2350001335144043,1.436757219151539,0.32805751042139675,0.33277927048473943,0.009338181302927738,0.009747379253277812,0.2350001335144043,0.001094863105723616,0.4964848512053722,1.01555083173429
0.23510003089904785,1.4380790541859285,0.23510003089904785,1.4325130467450902,0.32836394170942107,0.3274444682210774,0.009409922122351751,0.009576981796845128,0.23510003089904785,0.0009385815026197326,0.4044948284876591,1.0928093642534804
0.2352001667022705,1.4413288885776838,0.2352001667022705,1.428902986798717,0.332722896256331,0.3221585539697173,0.009564076666948498,0.009482128653259763,0.2352001667022705,0.0007802747169095449,0.3696439330923313,1.0338372965286835
0.23530006408691406,1.443651902790065,0.23530006408691406,1.429800634339133,0.3363110153730787,0.3227025860289986,0.00968082586780564,0.009479487433775401,0.23530006408691406,0.0007272755296904808,0.34103212616365636,0.9574824131322676
0.23540019989013672,1.446658397610123,0.23540019989013672,1.4334073899157267,0.3407382630994251,0.32719186533656525,0.009728566303147545,0.00954368554818345,0.23540019989013672,0.000725180677170942,0.4101740227300907,0.8767043588380329
0.23550009727478027,1.4477543761002378,0.23550009727478027,1.4373671329773525,0.3422957021351875,0.33239025584452786,0.009756282106345973,0.009602401852930157,0.23550009727478027,0.000756009831325361,0.44707807839714225,0.8506303888118127
0.23559999465942383,1.4455692015442545,0.23559999465942383,1.4389008864617578,0.34012572960108167,0.3348626234674422,0.009714729475261598,0.009647184451540048,0.23559999465942383,0.0007646284222262959,0.5302595854595711,0.8933281205133535
0.23570013046264648,1.4413802492308299,0.23570013046264648,1.4394916100900355,0.3337385227782421,0.334978781981711,0.009629452324021622,0.00969281472492761,0.23570013046264648,0.0008744449366145742,0.5382751528224908,0.8735732509724913
0.23580002784729004,1.4366206143718305,0.23580002784729004,1.4370875313546159,0.3272452889063745,0.33191997861941736,0.009536165020848905,0.009579151667764692,0.23580002784729004,0.0010479499405834313,0.4955481064474152,0.8999297528714524
0.2359001636505127,1.4366252141209996,0.2359001636505127,1.4314075389733212,0.32710519123121085,0.32498872067052975,0.009520862570842548,0.00932646514642226,0.2359001636505127,0.001011230104741812,0.4876323632238782,1.0044469111304497
0.23600006103515625,1.440260052675267,0.23600006103515625,1.4285956467943641,0.3316090860842329,0.3208457666705399,0.00959649195294153,0.009270661005022086,0.23600006103515625,0.0009011464901724233,0.39148544295461035,0.9952037198961771
0.2361001968383789,1.4430863212316856,0.2361001968383789,1.4308978498688087,0.3358549441370998,0.3234008327684639,0.009620857668371594,0.009396365293825726,0.2361001968383789,0.0008063232276880271,0.37722000108062637,0.8549172915749659
0.23620009422302246,1.4472181684342305,0.23620009422302246,1.4336264747538097,0.3409379982117543,0.32693602717294556,0.009705625617586497,0.009542299676217642,0.23620009422302246,0.0008259650457771832,0.396452951572428,0.8689673694355297
0.23629999160766602,1.446384057534484,0.23629999160766602,1.436496464925185,0.3403514065174353,0.33038443085636027,0.009680325131425685,0.009617321767800086,0.23629999160766602,0.0008719088071198253,0.44577491172059674,0.8715075981215341
0.23640012741088867,1.4425186772376322,0.23640012741088867,1.4388065605444358,0.3353314744629441,0.3332755260790062,0.009550525298742861,0.009674584835137482,0.23640012741088867,0.0009826893193062918,0.49982657064756497,0.8687523943972774
0.23650002479553223,1.4381135079661596,0.23650002479553223,1.4388222215261404,0.3287086340918443,0.3339817426332875,0.009428437357347493,0.009706558285281568,0.23650002479553223,0.001107527255153208,0.4783510415389901,0.958808884642669
0.23660016059875488,1.4352189844728744,0.23660016059875488,1.4342182202941922,0.32515451592829997,0.3279114037212505,0.009349634057736806,0.009564669028433462,0.23660016059875488,0.0010499070707576013,0.48779796232140504,1.0580741319194493
0.23670005798339844,1.4374719637862454,0.23670005798339844,1.4276687739746465,0.3279481639665343,0.31985522096856966,0.009459783312927848,0.009435707274003747,0.23670005798339844,0.000867223828022784,0.43040357788602707,1.0622258068450028
0.2368001937866211,1.4422976897533342,0.2368001937866211,1.4265309151319825,0.33418036719154154,0.3179034635978008,0.00955798841001726,0.009378995188534257,0.2368001937866211,0.0007939194477974847,0.34882905562454836,1.0355572620268212
0.23690009117126465,1.4446156765025153,0.23690009117126465,1.4289342591256144,0.3377802000314811,0.3210983710297849,0.009672515801375615,0.009417711634503124,0.23690009117126465,0.0007951343289611635,0.34456176265142857,0.954496930074878
0.2369999885559082,1.4472026959239337,0.2369999885559082,1.4333389285067888,0.34119063466212624,0.3263071680393623,0.009722329605803026,0.009514190930559715,0.2369999885559082,0.0008101625854839558,0.370109875562106,0.9363131050497177
0.23710012435913086,1.4441633753165202,0.23710012435913086,1.4364523470198842,0.33786642178541626,0.3304245906344976,0.0096340652736073,0.009583972329146989,0.23710012435913086,0.0008624624940724868,0.44707635532764833,0.9181623248055112
0.23720002174377441,1.4401359281842223,0.23720002174377441,1.4376772455960098,0.33170730772207196,0.33215554921069923,0.00956074436763693,0.009592720922235239,0.23720002174377441,0.0009853906014095676,0.45762697120249507,1.0084638406725717
0.23730015754699707,1.4352684204534063,0.23730015754699707,1.4359653789963391,0.3254683285716061,0.3303807705133035,0.00942870898331085,0.009521368582081855,0.23730015754699707,0.0010554980987466716,0.4674449121247744,1.0823919062295464
0.23740005493164062,1.4365977824538474,0.23740005493164062,1.4296165717576879,0.32683185977428286,0.3226951031401248,0.009408598519617731,0.009321126302550995,0.23740005493164062,0.0009884008763004135,0.3831856364979176,1.1730679542034632
0.23750019073486328,1.4404183424539512,0.23750019073486328,1.425268158684357,0.3323052961867201,0.31678866689534513,0.009487116515738173,0.009223534392420844,0.23750019073486328,0.0008477072331664801,0.343116423043306,1.1451226383654576
0.23760008811950684,1.443465202863646,0.23760008811950684,1.4255406660278034,0.3372023782516391,0.31664740493524557,0.00953407346502777,0.009284794964623696,0.23760008811950684,0.0007304319963961165,0.39149114773666954,1.0787159937562247
0.2376999855041504,1.4469713842067589,0.2376999855041504,1.4296876564277199,0.34157342983166805,0.3218775358621143,0.009590157524850733,0.009414714901852412,0.2376999855041504,0.0007366948130196588,0.3848239053192956,0.976487336118822
0.23780012130737305,1.4482605215825952,0.23780012130737305,1.434249640389396,0.3438141919304897,0.32712108561103775,0.009621839467866305,0.009475551483050071,0.23780012130737305,0.0007644987202706224,0.42465524231182644,0.9362254116435069
0.2379000186920166,1.4449363908831956,0.2379000186920166,1.436939690253315,0.3396171331028234,0.3304512443542591,0.009492422646866951,0.009564658230950413,0.2379000186920166,0.0008606262552139699,0.4839812547323527,0.9300110692201415
0.23800015449523926,1.4394852285878137,0.23800015449523926,1.4372157239148784,0.33204389427615233,0.33097920068651154,0.009332456249520251,0.009587434202920159,0.23800015449523926,0.0010615453961842168,0.5375739495017915,0.9856305005021859
0.2381000518798828,1.4363729104109138,0.2381000518798828,1.4333099415556378,0.3281038837364595,0.32630992564374484,0.009291948480466163,0.009512659907278932,0.2381000518798828,0.0010106795658474108,0.5271884505089256,1.0296039484463981
0.23820018768310547,1.4375711285796473,0.23820018768310547,1.4273139574398725,0.3298095046996623,0.3182880967590871,0.009346461731795984,0.009400243104969095,0.23820018768310547,0.0008538472889224899,0.4765304800542072,1.0973892827762466
0.23830008506774902,1.4416009945983033,0.23830008506774902,1.4247121613769211,0.33558921181858226,0.31446544134949567,0.00942023447546782,0.00939433840724979,0.23830008506774902,0.0006782836843461049,0.4943405552940676,1.020267632400384
0.23840022087097168,1.4457659781608725,0.23840022087097168,1.4264059320046536,0.34105788698663986,0.31707837766396574,0.009479426708219597,0.00941733075929233,0.23840022087097168,0.0006193349791227145,0.40454671408236026,1.013405785389972
0.23850011825561523,1.4480894822547006,0.23850011825561523,1.4308094356427623,0.3447218852061648,0.32248923903584137,0.009516318646222897,0.009457765391360772,0.23850011825561523,0.0005941932367947411,0.45781866181152875,0.9043140546233626
0.2386000156402588,1.44715872266053,0.2386000156402588,1.4350091989689675,0.3437577025133165,0.3276743331567042,0.009504552852893174,0.009542940960000558,0.2386000156402588,0.0006421158727222575,0.5252222646600858,0.8896916703825409
0.23870015144348145,1.4433987374401593,0.23870015144348145,1.4377840732809521,0.33862184058574235,0.3312119423154498,0.009375994563449853,0.009624004341174773,0.23870015144348145,0.0007355733327474633,0.6342540295581566,0.9050953041170142
0.238800048828125,1.4375837139711285,0.238800048828125,1.4374855023626762,0.3308084050510095,0.33108707816309435,0.009293394341228021,0.009578893662900058,0.238800048828125,0.0007439972032958456,0.6136029651706049,0.9295126101800706
0.23890018463134766,1.4364862265841896,0.23890018463134766,1.4328880504761778,0.32874911545868535,0.32517756474389575,0.009256186066792524,0.009400724811529513,0.23890018463134766,0.0007371692451812385,0.5126345666380948,0.9912547430916456
0.2390000820159912,1.438675721375726,0.2390000820159912,1.4262927146044475,0.33181772018968875,0.3166515101783337,0.009252341710627103,0.009313680750876657,0.2390000820159912,0.0006308866000170805,0.4709557488380815,1.0366164364842116
0.23910021781921387,1.4434211715899514,0.23910021781921387,1.4246533555155427,0.33801920234549176,0.3144924744244726,0.009293322951336365,0.009338975358217424,0.23910021781921387,0.0005895347939721161,0.4334029636042251,1.0069674185631448
0.23920011520385742,1.4506061687976854,0.23920011520385742,1.428532494924642,0.34351834907027023,0.3194748148350394,0.009333710685301679,0.009443393053822217,0.23920011520385742,0.0006742366002903399,0.44460751132143195,0.8953464732993743
0.23930001258850098,1.4521486534697725,0.23930001258850098,1.433162177423514,0.3455264399591881,0.3252945689527802,0.009433492600595735,0.009535040367755496,0.23930001258850098,0.000545029029270057,0.4528793437801651,0.8581900405731867
0.23940014839172363,1.4510564545382578,0.23940014839172363,1.4369142390716587,0.34402474741691635,0.3296629367259893,0.009303235067138468,0.009583219877053092,0.23940014839172363,0.0008963246495668973,0.5429760038489476,0.8007498637167446
0.2395000457763672,1.4423151544414194,0.2395000457763672,1.438213640276509,0.33750575419684503,0.33135257595885004,0.009111788439077778,0.009688571067477746,0.2395000457763672,0.0011784398656612296,0.6133393279583542,0.8502124503193772
0.23960018157958984,1.4367693833283566,0.23960018157958984,1.4356632767682038,0.3303373541335758,0.32881487390010433,0.008999561272532503,0.009593950593444544,0.23960018157958984,0.0011953671114991044,0.6059681620232877,0.9466197863388225
0.2397000789642334,1.4369961718738251,0.2397000789642334,1.4304511250193404,0.33027241844435123,0.32159383632947314,0.00906853471015507,0.009463774111442681,0.2397000789642334,0.001048387868176369,0.5317799860887462,0.9264609653330408
0.23980021476745605,1.4408835810094884,0.23980021476745605,1.4259923566049442,0.3353185811576771,0.31625366555345835,0.009177151389414532,0.009442610692331993,0.23980021476745605,0.0007891113879647695,0.4794530219798326,0.9191068268413073
0.2399001121520996,1.4453830143128235,0.2399001121520996,1.426782230506411,0.3414682447379349,0.316914947988859,0.009284872334912493,0.009444035436033693,0.2399001121520996,0.000586391947518542,0.45098062373683206,0.8737554644512711
0.24000000953674316,1.4515138095040152,0.24000000953674316,1.430356568361227,0.34501117547286025,0.3215206011044226,0.009321768581519969,0.009467623442896174,0.24000000953674316,0.000688337251488508,0.4941489021390444,0.8460749945009011
0.24010014533996582,1.4526116665511453,0.24010014533996582,1.4353453763854105,0.34621919273156854,0.3281871846175227,0.00931368128502172,0.009598742908093011,0.24010014533996582,0.0007493746863173888,0.5253372514843359,0.836929071647115
0.24020004272460938,1.449578644441964,0.24020004272460938,1.4372615411710856,0.3428409462961296,0.3306016073314671,0.00926945516030765,0.009634283088708468,0.24020004272460938,0.0007143092665340536,0.5725753377451911,0.8678643693610502
0.24030017852783203,1.4401851635949812,0.24030017852783203,1.4380018957366654,0.3351536484805754,0.3319729128682266,0.009107861270197398,0.009622763930407419,0.24030017852783203,0.0009832945064222993,0.6593155192431878,0.9051755897853291
0.24040007591247559,1.436011369523641,0.24040007591247559,1.4343247550443303,0.3298148347163927,0.3275379740403632,0.009035760891933193,0.00954797774247891,0.24040007591247559,0.0007990391105097211,0.6364810087848455,0.9737566404285899
0.24050021171569824,1.4374874088017742,0.24050021171569824,1.427983631887995,0.33132308243632114,0.3195992663743137,0.009040621882408282,0.009335731744058877,0.24050021171569824,0.0006570050249491981,0.554297884744592,1.0228320960836719
0.2406001091003418,1.442629119890026,0.2406001091003418,1.4252529884993899,0.3378602561169326,0.31558292581116426,0.009078806461724412,0.009306186379723934,0.2406001091003418,0.0006945784785217766,0.5350850285332999,0.9406702227483038
0.24070000648498535,1.4498475284414265,0.24070000648498535,1.4276721607413887,0.34274527259890736,0.3179798567219696,0.009112549739938624,0.009396864043140997,0.24070000648498535,0.0008215012875592691,0.5062737422884674,0.8564059175312286
0.240800142288208,1.4520685195463918,0.240800142288208,1.4324880323573363,0.34539777064086225,0.32414099182532136,0.00916024320502928,0.009494592392095935,0.240800142288208,0.0008771205450187009,0.5251659298057785,0.7961156366353971
0.24090003967285156,1.4512307522002494,0.24090003967285156,1.436493364550312,0.3445928867924972,0.32898545485734604,0.009104192770153516,0.009594392532477989,0.24090003967285156,0.0010733765374945849,0.5752795868915855,0.7414779103745823
0.24100017547607422,1.4462328882595115,0.24100017547607422,1.4396461551153685,0.33932101240015766,0.3332743451357729,0.008945940750271735,0.009660054507578621,0.24100017547607422,0.0014295627541020895,0.6737020347120415,0.7527528784603928
0.24110007286071777,1.4377388644947093,0.24110007286071777,1.4392135851858747,0.33231206539510616,0.3328250429575566,0.008841308800800873,0.009664156025734725,0.24110007286071777,0.0015798051477182696,0.6709817614183412,0.8366906142446388
0.24120020866394043,1.4366121940822598,0.24120020866394043,1.4345402903150297,0.33020346813446155,0.32669463585318614,0.00886804205595042,0.009585291853701607,0.24120020866394043,0.001334459828532848,0.5194865207755356,0.874200411874539
0.24130010604858398,1.4389544270790124,0.24130010604858398,1.4280094452768264,0.33332132344111776,0.31833480229071465,0.008927730984145689,0.009436262074232944,0.24130010604858398,0.0010554935716174875,0.49884898252034326,0.895192492526985
0.24140000343322754,1.4467762020843304,0.24140000343322754,1.4269280065924184,0.33936051461060684,0.31684921073093,0.008976738198754757,0.00936447217807878,0.24140000343322754,0.0009978399801378116,0.49968588117335455,0.8589987556813284
0.2415001392364502,1.4505350410044238,0.2415001392364502,1.4297400305979588,0.3434639400812697,0.3200945404367817,0.009025814594198243,0.009400180276674748,0.2415001392364502,0.0009446728318363662,0.4708005015511881,0.7844922972142231
0.24160003662109375,1.4523850805017129,0.24160003662109375,1.4332173690418306,0.3453252299451628,0.3246043611892919,0.009062302515289496,0.009430630731748112,0.24160003662109375,0.0010063595080207711,0.4682914918345632,0.8197639540611708
0.2417001724243164,1.4490511221837987,0.2417001724243164,1.4354224555917863,0.3419822757397401,0.32813385026238345,0.00896351001513309,0.00952877489974094,0.2417001724243164,0.0011624020726484579,0.5520661193470587,0.809872458703845
0.24180006980895996,1.4404276741254753,0.24180006980895996,1.4363742872731586,0.33544189975561184,0.3290498900367236,0.00884090269012945,0.00954245628749731,0.24180006980895996,0.0012117972653137251,0.5772939337524003,0.8544785026306636
0.24190020561218262,1.4365449997538455,0.24190020561218262,1.4327070983015293,0.33040182393420625,0.3249172579820837,0.008768074161935188,0.009401533077389314,0.24190020561218262,0.0012224830486144101,0.537124485329201,0.9757593554860213
0.24200010299682617,1.4387588631097057,0.24200010299682617,1.4266900845140817,0.3327545834915814,0.31717008999562696,0.008794318464907483,0.009254121870885397,0.24200010299682617,0.001065374633509014,0.478507915414928,1.0285671487122308
0.24210000038146973,1.4461730849999002,0.24210000038146973,1.4235415565519753,0.33808560627699824,0.3129399580512173,0.008822989641882483,0.009187838818517348,0.24210000038146973,0.0010439844587938668,0.4487507434952422,0.9923784225801355
0.24220013618469238,1.4499822270485512,0.24220013618469238,1.4252112930982124,0.3427752115444774,0.31460673384307414,0.008857070905041644,0.009225337838537403,0.24220013618469238,0.0011780000349606555,0.4662504890335549,0.9154389747301175
0.24230003356933594,1.4530323075508291,0.24230003356933594,1.4291952427475092,0.3460528905724983,0.3198355479126914,0.008904520803826674,0.009299421064586321,0.24230003356933594,0.0011927691025619476,0.4445701753866451,0.8743547068529879
0.2424001693725586,1.4527395626132629,0.2424001693725586,1.433739088307122,0.3459027381556675,0.3257199201091962,0.008872379231535518,0.009373720556381816,0.2424001693725586,0.001224401170085701,0.5111809436287149,0.8448634940785705
0.24250006675720215,1.4493153308324491,0.24250006675720215,1.436158865744147,0.34179665657797664,0.3290553105885622,0.008723592525387494,0.009395461606323416,0.24250006675720215,0.0015463243762933866,0.5677586866099155,0.8557187386780278
0.2426002025604248,1.439597294007434,0.2426002025604248,1.4355308383548553,0.3349420027289548,0.3287386377156434,0.008575982039643763,0.009381332054139619,0.2426002025604248,0.0018565294131770954,0.5881374789437978,0.9256266586287529
0.24270009994506836,1.4373278790663047,0.24270009994506836,1.4315805005364641,0.33173984608174467,0.32319004899026715,0.008594260131905184,0.009290480229671995,0.24270009994506836,0.0016793991431669436,0.5400727426322118,0.9970906334643369
0.24279999732971191,1.4402297951256642,0.24279999732971191,1.4260990455453066,0.3357244256155228,0.31602438010680267,0.008653270226135221,0.009203798515932102,0.24279999732971191,0.0014881045917808872,0.5578789463810971,0.999577966842393
0.24290013313293457,1.4479739545369303,0.24290013313293457,1.423815028579801,0.34104971170972254,0.31349319753495686,0.008730250607435864,0.009168663222296593,0.24290013313293457,0.0012376391957514689,0.49307164528954306,0.986998666096828
0.24300003051757812,1.4524856125545074,0.24300003051757812,1.426527468792509,0.3458382618915494,0.3169685830767547,0.00880819516063169,0.009110907893494934,0.24300003051757812,0.001032186392852612,0.4269386180890142,0.9710611939609517
0.24310016632080078,1.454891688312952,0.24310016632080078,1.4312250103353232,0.34864644072079964,0.3231260755799056,0.008838957880812797,0.009116684478443923,0.24310016632080078,0.0010106519529494108,0.4926074144470622,0.9800260404401925
0.24320006370544434,1.4527718867182546,0.24320006370544434,1.434035858851066,0.3465080638832603,0.32663159044964374,0.008743089325496242,0.009165330768825303,0.24320006370544434,0.0011505088301782794,0.5656501265087863,0.9597541610680055
0.243300199508667,1.4467510864902817,0.243300199508667,1.435806673510907,0.3402497789939571,0.3296153438739038,0.008613682921317553,0.009211342958391584,0.243300199508667,0.0011891079693509014,0.6519122447986738,0.9963847739333287
0.24340009689331055,1.4380824938599754,0.24340009689331055,1.4354317023457523,0.33379703389894955,0.32900305329516943,0.008530920216265376,0.009126701282821762,0.24340009689331055,0.0011074124141414933,0.6578640695774229,1.037764610290993
0.2434999942779541,1.4387301002497392,0.2434999942779541,1.4294122187246254,0.3345030876227919,0.32148854550495254,0.008533120595308799,0.008954279073121513,0.2434999942779541,0.0010137512230404034,0.6209628543556318,1.1051900002651092
0.24360013008117676,1.4464802732117095,0.24360013008117676,1.4243008911217465,0.3397348901142426,0.31490027452905767,0.008587625936489323,0.008882182234759976,0.24360013008117676,0.0010126102341550419,0.5085897952196538,1.072012381051609
0.2437000274658203,1.4516171740191997,0.2437000274658203,1.4243025157865992,0.34542716314438454,0.3143208434325151,0.008660932864732632,0.00891039229214363,0.2437000274658203,0.0009665953508045308,0.4806517147051636,0.9981879460951605
0.24380016326904297,1.4532266679733212,0.24380016326904297,1.4279647195803,0.34777089761611235,0.31900772134080735,0.008682155223762764,0.008986150687895178,0.24380016326904297,0.001046846840101826,0.5320256833311287,0.9264860655700322
0.24390006065368652,1.455255026424259,0.24390006065368652,1.4319833329884675,0.3500033624276451,0.3241376370504601,0.008702983664882431,0.009059249407598502,0.24390006065368652,0.0009941072853577022,0.5646684546129546,0.9148359246412001
0.24400019645690918,1.4523032524967774,0.24400019645690918,1.434900816798743,0.3468476665173601,0.3279441434240811,0.008609697383537087,0.00906374533519299,0.24400019645690918,0.0011100904148324275,0.6231335022169514,0.9337129958618898
0.24410009384155273,1.4474891236436025,0.24410009384155273,1.4370053278666173,0.34120430785319483,0.3304459390071418,0.008381611868271166,0.009101032277981723,0.24410009384155273,0.0015105684282439723,0.685436970582552,0.8895039950282663
0.2441999912261963,1.4435572827571925,0.2441999912261963,1.4339208670985317,0.33666650013413707,0.32618875740324604,0.008353434128158647,0.008984667522486453,0.2441999912261963,0.0014010118671123524,0.6286606213705963,0.9587946608917846
0.24430012702941895,1.4439342518262899,0.24430012702941895,1.4272784455023733,0.336856191348181,0.31780488424846914,0.00844481001139873,0.00886155088338719,0.24430012702941895,0.001086124684622294,0.5317681223852851,0.9811248325910419
0.2444000244140625,1.447677241559843,0.2444000244140625,1.4239038625589544,0.3407962301963406,0.3133496977114435,0.00855239388969354,0.008811239915060482,0.2444000244140625,0.0009594906548391655,0.45888112657301827,0.9088297424326301
0.24450016021728516,1.4523030294758188,0.24450016021728516,1.4259970391154997,0.34572978535684706,0.3158187419808106,0.008644751157316541,0.008849196765650486,0.24450016021728516,0.0008676061569019834,0.40297803628793916,0.8812093593874888
0.2446000576019287,1.4556905333876837,0.2446000576019287,1.4302027095431387,0.3492425015588747,0.3209178950598357,0.008693682200473844,0.008908480444612295,0.2446000576019287,0.0008119179691235381,0.36142290724767373,0.8061570549394528
0.24470019340515137,1.4565832187908232,0.24470019340515137,1.4340440338955087,0.35012350565272643,0.32634480425629986,0.008689683087269699,0.00894814581660296,0.24470019340515137,0.0007860231867658443,0.40977501660911364,0.8364198034380679
0.24480009078979492,1.451965134451013,0.24480009078979492,1.4365690873444152,0.3450844414243302,0.3292814513188693,0.008582298106085441,0.00896610355188284,0.24480009078979492,0.0008031725757991939,0.4664311417830759,0.8484640792702266
0.24489998817443848,1.445990574082423,0.24489998817443848,1.435714575897655,0.3380061352137092,0.32848797758629555,0.008460460647588047,0.008925769011553529,0.24489998817443848,0.0006860220682200478,0.471984680855443,0.924289242387109
0.24500012397766113,1.443910278909204,0.24500012397766113,1.4310366843067348,0.33545762908556054,0.3225461235371254,0.008422708953463823,0.00873863905869313,0.24500012397766113,0.0006232594736316927,0.4445623433003784,0.9825094308064145
0.2451000213623047,1.4462241484594898,0.2451000213623047,1.4259893702614534,0.3377803959580934,0.3158862194355706,0.00848704370765613,0.008609615419740292,0.2451000213623047,0.0006204761742059662,0.3095052163147775,0.9402515164181241
0.24520015716552734,1.4504414535090948,0.24520015716552734,1.424491122236663,0.3421937049037189,0.31372847167279083,0.008538932104241765,0.008646542299853342,0.24520015716552734,0.0006508830309632326,0.27927525249577595,0.8792184479125427
0.2453000545501709,1.4548603564845526,0.2453000545501709,1.4272962540377114,0.3469789200681591,0.31733422538356315,0.008600628335244515,0.008739918925326518,0.2453000545501709,0.0006688728669634326,0.2768482461195672,0.8612142944638618
0.24540019035339355,1.456026588447999,0.24540019035339355,1.432498484346378,0.3484904535206347,0.3234090638138045,0.008601471060988753,0.008824960563078242,0.24540019035339355,0.0006819007169594916,0.30592496462003327,0.7681486696963257
0.2455000877380371,1.4539875984863635,0.2455000877380371,1.4358106480028077,0.34634294705547675,0.3279516031526723,0.008544832817694506,0.008873768513886373,0.2455000877380371,0.0007438356432440915,0.3666091793549422,0.7809746573260054
0.24559998512268066,1.449388706619928,0.24559998512268066,1.4377151310682972,0.3407776697933904,0.3299068404186716,0.008367436716016344,0.008893372541388785,0.24559998512268066,0.0009772931423243317,0.4036725320046535,0.8045383441014564
0.24570012092590332,1.443903205186137,0.24570012092590332,1.4356450929587643,0.3348552498717088,0.32753801056457266,0.00830849337323746,0.008837732236544639,0.24570012092590332,0.0009408400530781539,0.394100885536056,0.872221703239251
0.24580001831054688,1.4440896617912742,0.24580001831054688,1.4297487136604676,0.3345551760476476,0.3198451328981159,0.008342174989667364,0.008703951845132996,0.24580001831054688,0.000712448047729838,0.3049328720349004,0.9290029440452053
0.24590015411376953,1.447961772924845,0.24590015411376953,1.4253899697999755,0.3387412141065965,0.3145137672246368,0.008435686419634802,0.008594509420882676,0.24590015411376953,0.0005964287120856688,0.2597143921046518,0.9104205443886749
0.24600005149841309,1.452215952823095,0.24600005149841309,1.426457692774519,0.34344640443337904,0.31503298050064366,0.008518156888228386,0.008611639044927259,0.24600005149841309,0.0005861582901901209,0.19174851855501765,0.7965675467586553
0.24610018730163574,1.4561017057898331,0.24610018730163574,1.430635643307966,0.3474630341475085,0.3206164642930783,0.008548365466775636,0.00864901642307479,0.24610018730163574,0.0005982501265075015,0.1667712755779503,0.7554367545542191
0.2462000846862793,1.4566671035585053,0.2462000846862793,1.4354748785090745,0.3479840571445735,0.3263751450349423,0.008535239849521991,0.008691391310160097,0.2462000846862793,0.0005129383771465788,0.24490967709111283,0.7138336477712146
0.24630022048950195,1.4517621121452442,0.24630022048950195,1.4382378847747335,0.3430096480836738,0.33013412992192215,0.00845196545712833,0.00870555708122749,0.24630022048950195,0.0005734239500625333,0.311841325057816,0.725740413093532
0.2464001178741455,1.4471260896293374,0.2464001178741455,1.437739071309889,0.3373938132212638,0.3296507125989957,0.008332931101041934,0.008718558254108404,0.2464001178741455,0.0005333258288919569,0.32007360826915826,0.8195792281209724
0.24650001525878906,1.4410282463991178,0.24650001525878906,1.43475337134252,0.3341017942583533,0.32565466874532667,0.008284749748258512,0.008568582618691013,0.24650001525878906,0.0004421536260756045,0.2853309773626388,0.8143038407128188
0.24660015106201172,1.446690102157336,0.24660015106201172,1.4282514810079319,0.3365506738233384,0.3175039192445296,0.008336188031229128,0.00842901953940451,0.24660015106201172,0.0005132157019303809,0.2091336299486866,0.8338477889342175
0.24670004844665527,1.4506325084563239,0.24670004844665527,1.426102515592307,0.3411413705694004,0.31473132477795795,0.008354326397314,0.008417488710191432,0.24670004844665527,0.0005349421510526748,0.1896505239448743,0.7820521428885404
0.24680018424987793,1.4557149221761785,0.24680018424987793,1.4287819588894273,0.34639965097481573,0.31760506079079476,0.008391557396189298,0.008488031630609537,0.24680018424987793,0.0005450062707633999,0.1621522361622192,0.7213496588691487
0.24690008163452148,1.458089936037939,0.24690008163452148,1.433174392018514,0.3491428923555535,0.3231591439753482,0.008460761861084222,0.008544568961465765,0.24690008163452148,0.0005667825890456793,0.15199058919819072,0.6864570580245054
0.24700021743774414,1.4572036358304934,0.24700021743774414,1.4366872025598556,0.3483270921936854,0.32751182244217525,0.00842565442573121,0.008579560002614955,0.24700021743774414,0.0005753942083802795,0.21048646944240318,0.686500299697509
0.2471001148223877,1.4532413588588484,0.2471001148223877,1.438244642524386,0.34352763359862315,0.32952616431202153,0.008280697134040494,0.008632439629360103,0.2471001148223877,0.0006521183764045718,0.279288844406954,0.7512300198265002
0.24720001220703125,1.446966009726651,0.24720001220703125,1.4365864446593855,0.33668454918998936,0.3274424837209414,0.008145928662005798,0.008573519146087945,0.24720001220703125,0.0007576637217221787,0.30822528100133056,0.7891726710003568
0.2473001480102539,1.4442540777194017,0.2473001480102539,1.4303390228867052,0.3341020284958063,0.3196532851860118,0.008163790445558558,0.00844928942760188,0.2473001480102539,0.000634198802730467,0.30700212378700964,0.875414165313763
0.24740004539489746,1.4477012585716376,0.24740004539489746,1.4251528789932382,0.33755265308495774,0.3131808362819003,0.008241108794920012,0.008371270527262713,0.24740004539489746,0.0004934542636406847,0.20070620541859535,0.891608149341424
0.24750018119812012,1.4528139355001486,0.24750018119812012,1.425198978934851,0.3429494492398716,0.312819609413927,0.008330292962189189,0.008368940798262474,0.24750018119812012,0.0004695352425161874,0.1672804140060616,0.8014275758243748
0.24760007858276367,1.4562117797565863,0.24760007858276367,1.4295215765749312,0.34688670234000973,0.3182615308953557,0.008374698346902791,0.008416240065553946,0.24760007858276367,0.0004279130550551095,0.16065637266344857,0.7446317792264745
0.24770021438598633,1.4571846244962872,0.24770021438598633,1.4338767766457254,0.3477115607981803,0.32385067906389464,0.008385753930511953,0.008451707535940468,0.24770021438598633,0.0004281665676229878,0.1606706066321931,0.7376288603247376
0.24780011177062988,1.4547062165945488,0.24780011177062988,1.436499041157435,0.3450259756657812,0.32772116587005395,0.008294984785293827,0.008456882637081137,0.24780011177062988,0.0004149279239652596,0.20860972850371035,0.7728543455213658
0.24790000915527344,1.4497857515646855,0.24790000915527344,1.4379362993680447,0.3398390476020296,0.3291270629892589,0.008214784067745397,0.008478937524409114,0.24790000915527344,0.0004166060000107752,0.27311284923768836,0.8027704205861664
0.2480001449584961,1.446041270272184,0.2480001449584961,1.4347690118772771,0.33555805911800896,0.32569904134488165,0.008147077894253025,0.008385603172095656,0.2480001449584961,0.0004172904154088989,0.2592527974319819,0.8825268105278373
0.24810004234313965,1.4460876436868035,0.24810004234313965,1.4275830027035448,0.3356563302276845,0.3163940139412428,0.008161306946129515,0.008240312488794647,0.24810004234313965,0.0005764196017695648,0.20962983743005315,0.9272237641833199
0.2482001781463623,1.4511628264946823,0.2482001781463623,1.4238775206307788,0.3406506362450413,0.3116578649902981,0.008201440620749855,0.008174989971481812,0.2482001781463623,0.0003992035514238688,0.08043240880881786,0.9328581946060295
0.24830007553100586,1.4550468890714994,0.24830007553100586,1.4259375413595916,0.3450372647306681,0.314448194923622,0.008267544978551034,0.008261123946848222,0.24830007553100586,0.0004502616523669055,0.0968596460762201,0.8949551168176113
0.24840021133422852,1.4571956878018943,0.24840021133422852,1.430403868673851,0.3473875355399667,0.320140176769093,0.008286469753927056,0.008333825297558975,0.24840021133422852,0.0003769229680772805,0.057740997560846156,0.8341222845117445
0.24850010871887207,1.4574087871815833,0.24850010871887207,1.4345339775109482,0.3477476248435562,0.32559245242660334,0.00827884516143849,0.008369068605012204,0.24850010871887207,0.00036125248627853713,0.13425674059885204,0.8337495306105993
0.24860000610351562,1.4540074228641044,0.24860000610351562,1.4366233304795564,0.34409721174157115,0.3279857965584661,0.008156999441014792,0.008405782675416251,0.24860000610351562,0.0004541125288325716,0.24038171192380833,0.8302405291083851
0.24870014190673828,1.4501347107336207,0.24870014190673828,1.4365684230463251,0.3397993720237475,0.3277817984228165,0.008017608095156774,0.008399052042467596,0.24870014190673828,0.0005246635008757586,0.25981722293506027,0.8424605208902504
0.24880003929138184,1.4471965758347796,0.24880003929138184,1.4320402229380973,0.33694145980910595,0.32228921386113446,0.008039937969442041,0.008269878987092763,0.24880003929138184,0.00041089001576044966,0.2523268017625669,0.9283502187211415
0.2489001750946045,1.4488588836225464,0.2489001750946045,1.4270722740314106,0.3384482337052581,0.3158895794645188,0.008080255534749515,0.008171567016941744,0.2489001750946045,0.00034965894781238205,0.18374604579340667,0.9615780329767148
0.24900007247924805,1.453074892667572,0.24900007247924805,1.4251850972805709,0.3429914522938957,0.31399229077109186,0.008180565294908383,0.008172609261085335,0.24900007247924805,0.0004330276387798935,0.14584235672166687,0.9834175081142166
0.2491002082824707,1.4576230583708312,0.2491002082824707,1.4286410070083824,0.3480071803811027,0.3180106749062849,0.008223818707885027,0.008217063499448975,0.2491002082824707,0.00044345241318822294,0.12249112686462467,0.9039122234824463
0.24920010566711426,1.4593701406766073,0.24920010566711426,1.433796601384912,0.35024856807300775,0.32458398196971594,0.008252586087716424,0.008262904061898039,0.24920010566711426,0.0004378298858883779,0.1413486619235773,0.8274226972120814
0.2493000030517578,1.4594752626958432,0.2493000030517578,1.436993466508471,0.3499840475777544,0.32861811563350257,0.008224265208905825,0.008303164017743135,0.2493000030517578,0.00040131541208446645,0.18820718943607062,0.8028849491335568
0.24940013885498047,1.4538068176899035,0.24940013885498047,1.4378539449592032,0.343410826676759,0.3298897598471153,0.008092374757182585,0.008332911178874271,0.24940013885498047,0.0004184458632980066,0.2971968864456867,0.8731116176515352
0.24950003623962402,1.447205977973652,0.24950003623962402,1.4363504533726352,0.33650727652760404,0.3276534484019732,0.008013780494835143,0.008272023611471911,0.24950003623962402,0.00048782686842806277,0.30317863407661205,0.8776073812989053
0.24960017204284668,1.4461144527490584,0.24960017204284668,1.4322710920118165,0.3349474051819946,0.3224733405129715,0.007980902919170266,0.008128335025097137,0.24960017204284668,0.0005049299813025754,0.24512590728804934,0.9375602925408457
0.24970006942749023,1.44936826731858,0.24970006942749023,1.427853302979659,0.3385339153802409,0.3172844472102341,0.008013675020413205,0.00807291412822142,0.24970006942749023,0.000451372387764934,0.20818849831540137,0.9725207105745212
0.2498002052307129,1.4543913250189489,0.2498002052307129,1.4282960331478876,0.34378972302449695,0.31719384020411867,0.00806250290143017,0.008098572810455906,0.2498002052307129,0.0004329155735668518,0.16065134555508848,0.879947921339306
0.24990010261535645,1.4577485245119604,0.24990010261535645,1.431562521665212,0.3478146821406142,0.3215100590989831,0.00810483957714174,0.008191830557979103,0.24990010261535645,0.00037582784886583983,0.15121012341417372,0.8347294033985818
0.25,1.4597579928583122,0.25,1.4358555816611565,0.34970149225364644,0.3266695548681383,0.008130398164548264,0.008248445699817314,0.25,0.00037019692799055413,0.16965669441479259,0.7756639166778768
0.25010013580322266,1.4560129543494909,0.25010013580322266,1.4386269313928066,0.3455788675550946,0.3300306158794836,0.008018468244664975,0.008303101314852622,0.25010013580322266,0.0005384139303404535,0.2488282403529447,0.7942660324414028
0.2502000331878662,1.451308012920031,0.2502000331878662,1.437748145617681,0.33996476220369176,0.32897292117455623,0.007910570367963735,0.008304212828784123,0.2502000331878662,0.0006920984633893313,0.26596604595234385,0.8648077822465566
0.25030016899108887,1.4463517703708673,0.25030016899108887,1.4360046965860935,0.3348586607067555,0.32667966469522597,0.007853173034418615,0.008240728653422803,0.25030016899108887,0.0006854502856099064,0.26022227728494907,0.8962338338898844
0.2504000663757324,1.4464507460348877,0.2504000663757324,1.4306546547743197,0.3351872830345646,0.3200906993806929,0.007899643153935687,0.008137866234531641,0.2504000663757324,0.0003930977275079862,0.26678780366666616,0.955647091871011
0.2505002021789551,1.4509195982837293,0.2505002021789551,1.4269001908924426,0.3396492516730253,0.31537566325591415,0.007973652718716516,0.008057709874569718,0.2505002021789551,0.0003340960186904199,0.1770641092705773,0.9484839314704295
0.25060009956359863,1.4552132156371445,0.25060009956359863,1.4286821051837568,0.3446398978459407,0.31737698230155487,0.008043179441872357,0.00807731413547687,0.25060009956359863,0.0003546295039644978,0.13577091674506664,0.8900318636894226
0.2506999969482422,1.4576396653636317,0.2506999969482422,1.432892597441559,0.3473767745306895,0.32241502257272525,0.008090058193451322,0.008125610396951689,0.2506999969482422,0.0003522215447979936,0.15487955464643893,0.8214234319882234
0.25080013275146484,1.4577171546863108,0.25080013275146484,1.4364897805120556,0.3471358714442915,0.3268038289640646,0.00805084286284712,0.00819048196616804,0.25080013275146484,0.0003498865142194649,0.1598609540279431,0.7989372962644556
0.2509000301361084,1.4536112430559405,0.2509000301361084,1.436966744562782,0.34250148148363635,0.32773556389318337,0.007970321047979609,0.00820177980011503,0.2509000301361084,0.00039352510532139504,0.23835331014401162,0.8460550284226774
0.25100016593933105,1.4487744607072015,0.25100016593933105,1.436029094902086,0.33712667001424257,0.32668918302216793,0.007893285959190146,0.008168177442481932,0.25100016593933105,0.00041484450934414676,0.2771798086472554,0.9088221342993493
0.2511000633239746,1.447086378246018,0.2511000633239746,1.432942611695859,0.3349016539128826,0.32276094332324845,0.00789154192686454,0.008039487418320973,0.2511000633239746,0.0004110813875114,0.18478716381208504,0.9923843162134581
0.25120019912719727,1.4494677350681335,0.25120019912719727,1.4286715334070543,0.33708164808657315,0.31717031883856406,0.007926423784422496,0.007975114321005523,0.25120019912719727,0.0003812870339120705,0.1166747806952917,0.976682355392084
0.2513000965118408,1.4539847653493385,0.2513000965118408,1.4272107303202417,0.34229869589286355,0.3155934731295771,0.007979453911258316,0.007982244780915117,0.2513000965118408,0.00033808581676237964,0.07251058291082155,0.9395830829871993
0.2513999938964844,1.4572404455810741,0.2513999938964844,1.4305289014304308,0.34597524096140264,0.3193394968971245,0.008025101560008458,0.00805068122836005,0.2513999938964844,0.0003371671731661167,0.08211055240913993,0.8319636173415929
0.25150012969970703,1.4594526652092357,0.25150012969970703,1.4347560706373212,0.3480533715325039,0.3245481923555604,0.008060705780029926,0.008132489454308273,0.25150012969970703,0.00034761601519619725,0.12438281441439177,0.8195394945731969
0.2516000270843506,1.4583281866756703,0.2516000270843506,1.4375343233169275,0.3468153518159912,0.32812023566052057,0.00801237776967737,0.008169411559984786,0.2516000270843506,0.00046380192985639063,0.15014737056591548,0.8327915419651545
0.25170016288757324,1.4526583826410402,0.25170016288757324,1.438094408535726,0.3407695318673136,0.32871416491936356,0.00790109335789407,0.008200932962378626,0.25170016288757324,0.0006372677175871837,0.19642069375453866,0.8701436953879311
0.2518000602722168,1.4474393766676783,0.2518000602722168,1.436386774673776,0.3348587714343725,0.32670722111529554,0.00781394545779905,0.008121487197902405,0.2518000602722168,0.0006997118258991438,0.26368252637362455,0.9592045350866101
0.25190019607543945,1.4473007731471619,0.25190019607543945,1.4309647179664708,0.3345415134148284,0.31968007978294416,0.007856522694806863,0.008016696962649983,0.25190019607543945,0.000553260778833973,0.16661743804530124,0.9927963662346884
0.252000093460083,1.450596230677896,0.252000093460083,1.426595011081872,0.3383050621504419,0.31424141278516715,0.007902953825897662,0.007951357861593702,0.252000093460083,0.00044242190985192495,0.12330127747781808,0.9765866226530343
0.25209999084472656,1.455417393540969,0.25209999084472656,1.427659477518226,0.34316333628419554,0.31518442904187194,0.00799867781878335,0.007972347644767014,0.25209999084472656,0.0003714596167146801,0.04262887138838414,0.8961371942868281
0.2522001266479492,1.4584413788410877,0.2522001266479492,1.4329777084652233,0.3458833010026673,0.32168145444950524,0.008026173993612608,0.008018228596277495,0.2522001266479492,0.0003786775859571787,0.03810446872946341,0.8002400251306826
0.2523000240325928,1.459657936710965,0.2523000240325928,1.4366861876998853,0.34696872734551387,0.32668592736212404,0.008029234337237604,0.00804989005247841,0.2523000240325928,0.0003587010676581428,0.09582845299161272,0.7800542172113201
0.25240015983581543,1.4570113865599055,0.25240015983581543,1.439248611921853,0.3447151593318179,0.3298658428430695,0.007972014267482029,0.008084367600486756,0.25240015983581543,0.00040899478767914693,0.16715458093819324,0.7476756226425642
0.252500057220459,1.4506674315834003,0.252500057220459,1.439229208233571,0.33783457403325,0.33006776753222383,0.007871625852482111,0.0081011503219425,0.252500057220459,0.0005240826690760604,0.19683346542087385,0.8207236626975937
0.25260019302368164,1.4462875391908658,0.25260019302368164,1.4364505370745815,0.3327038184708815,0.32623381375910543,0.007802863309269102,0.008027501461903445,0.25260019302368164,0.0005368072463162503,0.1664584289417835,0.8941445306311362
0.2527000904083252,1.4478511520416755,0.2527000904083252,1.4308538893097311,0.33446688084139975,0.3190448496485188,0.007859918829449851,0.007916778748285124,0.2527000904083252,0.0004538278138860163,0.1219823845360661,0.9327689101517899
0.25279998779296875,1.4521641595180668,0.25279998779296875,1.4272530361978784,0.3391628035361727,0.31488397331641904,0.007925211174437858,0.007890518406930043,0.25279998779296875,0.0003708659200771324,0.05656045513279969,0.9347095583577466
0.2529001235961914,1.4565710265915328,0.2529001235961914,1.4281074595374719,0.3427430372459918,0.31539606024306577,0.007969596442477718,0.007948960221225116,0.2529001235961914,0.00035910279056486306,0.008297691476007459,0.873425429049239
0.25300002098083496,1.4573431673241097,0.25300002098083496,1.4306858069499004,0.34399013028925746,0.3188719096671203,0.007981315899393023,0.008008553484259332,0.25300002098083496,0.0003945067519546585,0.05618855691258796,0.8313425752893673
0.2531001567840576,1.4577345046214676,0.2531001567840576,1.4348300446713833,0.34407064045320834,0.32382179375788833,0.007975166577870356,0.008072984860448095,0.2531001567840576,0.0004605091778322915,0.09315074106914108,0.8191125983499223
0.25320005416870117,1.4544327530984156,0.25320005416870117,1.4358623390988896,0.3415399075596754,0.32540876078420367,0.007894124438671662,0.008128115758205308,0.25320005416870117,0.0006417213386279098,0.22049944372993197,0.8457313785091101
0.25330018997192383,1.450255867639011,0.25330018997192383,1.436962505063875,0.33701892790946697,0.32659330137035203,0.007797417647179526,0.008118286563929778,0.25330018997192383,0.000890681278031481,0.21003296338196378,0.9359506020882109
0.2534000873565674,1.4480605311401862,0.2534000873565674,1.4334612925020465,0.33462286050872037,0.3228191946558325,0.007793952834324029,0.008052842728812203,0.2534000873565674,0.0007136475535927966,0.20133121965749887,1.0102893279654963
0.25349998474121094,1.4499289965870668,0.25349998474121094,1.4270418891927297,0.3365031107718838,0.31544955322060586,0.00787804095058126,0.00795535074775299,0.25349998474121094,0.0005215334924342622,0.13456521376251476,1.0600409235592816
0.2536001205444336,1.4530540611202383,0.2536001205444336,1.4253097404620936,0.3396858524851819,0.31321916200300615,0.007940735460765935,0.007937995109762425,0.2536001205444336,0.0003834192223169233,0.11058517620919156,0.9801004874691134
0.25370001792907715,1.4566110386283386,0.25370001792907715,1.4287162275401832,0.34304825013906065,0.3171340366158324,0.007996411392558724,0.007967997385788423,0.25370001792907715,0.00038288605467534794,0.09481201739024255,0.8893399942276592
0.2538001537322998,1.4588093726162135,0.2538001537322998,1.4334682201188607,0.3449008402405598,0.32315884047533255,0.008026794685063088,0.008045901713207277,0.2538001537322998,0.0003910265724718082,0.13254063157294876,0.8369523492707521
0.25390005111694336,1.4579215720018832,0.25390005111694336,1.437112183208296,0.34432052664509616,0.3278062515942498,0.008016256372661786,0.008091588299445044,0.25390005111694336,0.00048826188755595926,0.16498359632334905,0.8698361481396132
0.254000186920166,1.452991476702988,0.254000186920166,1.4434232750252873,0.3396565318026667,0.3305920698287472,0.007921632258785156,0.008135959540686933,0.254000186920166,0.0006172526199742728,0.19379373047937407,0.8886873580380925
0.25410008430480957,1.4474688504255409,0.25410008430480957,1.44309000218068,0.3334870518398194,0.3301754547299292,0.007840987174288052,0.008093118051799759,0.25410008430480957,0.0006841828042053705,0.20648500025179237,0.9260419112678792
0.2542002201080322,1.445715085302448,0.2542002201080322,1.4341195359328547,0.3316655700224854,0.32359592598706705,0.0078723715346227,0.007983156768287765,0.2542002201080322,0.0006096880240029219,0.18938128495335696,1.0142563362926593
0.2543001174926758,1.4505646680311823,0.2543001174926758,1.4294394331490203,0.3361211400940777,0.3182987782030315,0.007889885561833967,0.007895354169735922,0.2543001174926758,0.00045106528660073577,0.09937723010615446,1.0082057116905925
0.25440001487731934,1.4540358994099833,0.25440001487731934,1.4296219585203174,0.3393115219700915,0.31773498927988986,0.00795308563020796,0.00792573543116122,0.25440001487731934,0.0004056605815007293,0.08535446306836093,0.8791662394846207
0.254500150680542,1.4562839526518763,0.254500150680542,1.4333442643248349,0.34165899585949955,0.3218725098496559,0.007963900495896514,0.007991378605556996,0.254500150680542,0.00041406694553023575,0.09857943699939642,0.802896906263195
0.25460004806518555,1.457107882876716,0.25460004806518555,1.4410222004339175,0.3425074274049052,0.3274501382148569,0.007992845875264705,0.008084364234553242,0.25460004806518555,0.0004537528494001858,0.12069028186536161,0.7626376475170836
0.2547001838684082,1.4544569055235395,0.2547001838684082,1.443519130955981,0.33988119785562193,0.3297995804517423,0.007916274038656879,0.008112150571413396,0.2547001838684082,0.0006785259281648755,0.19497062320751138,0.8017780085559353
0.25480008125305176,1.448022401589737,0.25480008125305176,1.4448006390413783,0.33388204391410914,0.3310767595385792,0.007794467445067163,0.008140195879970568,0.25480008125305176,0.0010160499678228217,0.30260637228528503,0.8334969468138588
0.2549002170562744,1.4447388656538847,0.2549002170562744,1.4427397605272347,0.3301666367462266,0.32878282919378304,0.007787562731395424,0.008076589465959865,0.2549002170562744,0.0007981145979113929,0.2728250457485556,0.8719594633227971
0.25500011444091797,1.4466570107212382,0.25500011444091797,1.4333068559555446,0.3320636213537407,0.32160281825935955,0.007847490240061471,0.007968413756786395,0.25500011444091797,0.0004793878894540837,0.22255376373243052,0.9089671249224339
0.2551000118255615,1.4505850154127422,0.2551000118255615,1.430169946818772,0.3358750972189595,0.31754644647060437,0.007900851875657217,0.00792385546155035,0.2551000118255615,0.0003596854339987583,0.1790958254642901,0.7731267179320567
0.2552001476287842,1.4540718857008683,0.2552001476287842,1.4325000572024327,0.33893168971996757,0.3197798148751946,0.007951111187065978,0.007958100796131932,0.2552001476287842,0.00035065571331927844,0.15327598971728001,0.6981335522402078
0.25530004501342773,1.4558943045765498,0.25530004501342773,1.4356086279351277,0.34108679864821245,0.32397011838781986,0.00796862204952128,0.008014980029058046,0.25530004501342773,0.0003824983713689114,0.21440834532346342,0.665662752535689
0.2554001808166504,1.456069508786664,0.2554001808166504,1.442466809228251,0.3413249449039075,0.3273496140754171,0.007970280745320494,0.008077846181071482,0.2554001808166504,0.00037754688208626203,0.2717888965062739,0.7003642832367332
0.25550007820129395,1.4518375710777476,0.25550007820129395,1.4430568969850488,0.3375739870177531,0.32808963025810733,0.007866862439537688,0.00809172366273623,0.25550007820129395,0.0004963831423852289,0.3887384977930342,0.7524158261858974
[truncated: 1,378,886 more chars]
