# Supplementary material for: Magnetic control of tokamak plasmas through deep reinforcement learning
Source: Nature. 2022 Feb 16;602(7897):414–9. doi: 10.1038/s41586-021-04301-9 (PMC8850200; doi:10.1038/s41586-021-04301-9)
Supplement: Supplementary file 8 — Source Data Extended Data Fig. 4 [file 41586_2021_4301_MOESM8_ESM.txt]

# Line data CSV and plot json.

Subfigure A
reference_time,reference_radius,reconstruction_time,reconstruction_radius,reference_axis_z,reconstruction_axis_z,growth_rate_time,growth_rate,reference_plasma_current,reconstruction_plasma_current
0.4,0.88,0.40000009536743164,0.8674751115169026,0.24986,0.2545772704356937,0.4,105.27864261983729,-120.0,-118.01337044010306
0.4001,0.88,0.4000999927520752,0.867663950557589,0.24986,0.25452026031262237,0.4036842105263158,106.89219706518935,-120.0,-118.03810477803492
0.4002,0.88,0.40020012855529785,0.8676933256716238,0.24986,0.2546120332788554,0.4073684210526316,109.1773542536614,-120.0,-118.0195129273391
0.40030000000000004,0.88,0.4003000259399414,0.8669577084693905,0.24986,0.2544967215949921,0.4110526315789474,111.98700288175714,-120.0,-117.96854558158157
0.40040000000000003,0.88,0.40040016174316406,0.8665834191385358,0.24986,0.2546370538108614,0.4147368421052632,108.95473868423011,-120.0,-117.90264625370368
0.4005,0.88,0.4005000591278076,0.866040011323214,0.24986,0.2547396692132135,0.41842105263157897,112.29666423220976,-120.0,-117.78769219957732
0.4006,0.88,0.4006001949310303,0.8662689574087923,0.24986,0.2548071481751699,0.42210526315789476,106.31081896842625,-120.0,-117.79686477113646
0.4007,0.88,0.40070009231567383,0.8670137477664296,0.24986,0.2546652159755064,0.42578947368421055,102.17112982961606,-120.0,-117.87273120661217
0.40080000000000005,0.88,0.4007999897003174,0.8675834851183835,0.24986,0.25469542837284365,0.42947368421052634,103.03665940615713,-120.0,-117.95677475381072
0.40090000000000003,0.88,0.40090012550354004,0.8676811656966119,0.24986,0.2547243396566653,0.4331578947368421,105.6724326280447,-120.0,-117.9699732960505
0.401,0.88,0.4010000228881836,0.8677384046625145,0.24986,0.25463950683019665,0.4368421052631579,103.14201293856547,-120.0,-118.01250710698983
0.4011,0.88,0.40110015869140625,0.867568968343556,0.24986,0.254629263238429,0.44052631578947365,103.41703650042757,-120.0,-117.95236523365611
0.4012,0.88,0.4012000560760498,0.8670362109618981,0.24986,0.25470068415407016,0.44421052631578944,106.75927530214733,-120.0,-117.82233210022171
0.40130000000000005,0.88,0.40130019187927246,0.8664747252359063,0.24986,0.25473716761543186,0.44789473684210523,105.08970689116995,-120.0,-117.69234593227834
0.40140000000000003,0.88,0.401400089263916,0.8667874268611512,0.24986,0.2547404341782326,0.451578947368421,92.18931733054046,-120.0,-117.73477508847975
0.4015,0.88,0.40149998664855957,0.8670666010458281,0.24986,0.2547768327660802,0.4552631578947368,36.61407488432656,-120.0,-117.85987823487656
0.4016,0.88,0.4016001224517822,0.8674110652200574,0.24986,0.254755422458275,0.4589473684210526,6.804552783674892,-120.0,-117.93001037939612
0.4017,0.88,0.4017000198364258,0.867552351766274,0.24986,0.25473241262234975,0.4626315789473684,2.605000024551117,-120.0,-117.90465367132056
0.40180000000000005,0.88,0.40180015563964844,0.8674227459585191,0.24986,0.25480583503580806,0.4663157894736842,6.927820053515593,-120.0,-117.90110137070742
0.40190000000000003,0.88,0.401900053024292,0.8670733986727518,0.24986,0.25481904334224603,0.47,-0.7548371271388147,-120.0,-117.8520665563358
0.402,0.88,0.40200018882751465,0.8667257539880953,0.24986,0.25489689337716626,0.48,-0.7920982447201446,-120.0,-117.83177349588424
0.4021,0.88,0.4021000862121582,0.8666126771393295,0.24986,0.2549077995495677,0.5822222222222222,-0.6427265611592338,-120.0,-117.72645633847424
0.4022,0.88,0.40219998359680176,0.8669881775597846,0.24986,0.25491766687634004,0.6844444444444444,-0.7862126992717494,-120.0,-117.86518595518136
0.40230000000000005,0.88,0.4023001194000244,0.8676366896441277,0.24986,0.2549172949669967,0.7866666666666666,-0.5106466397637317,-120.0,-117.93048239225371
0.40240000000000004,0.88,0.40240001678466797,0.8677595127083417,0.24986,0.25483551085333883,0.8888888888888888,-0.5294379106054092,-120.0,-117.97221276160909
0.4025,0.88,0.4025001525878906,0.8678771165941568,0.24986,0.2549192462970028,0.991111111111111,-0.47286079812125326,-120.0,-118.00201660027479
0.4026,0.88,0.4026000499725342,0.8678577687326807,0.24986,0.2548192293369131,1.0933333333333333,-0.48673554538362723,-120.0,-118.0260326099433
0.4027,0.88,0.40270018577575684,0.8675832484197026,0.24986,0.2548627960055164,1.1955555555555555,2.0456952634927923,-120.0,-117.95273975327554
0.40280000000000005,0.88,0.4028000831604004,0.8670062985757941,0.24986,0.254922036344179,1.2977777777777777,-0.7907275343373517,-120.0,-117.86666591036297
0.40290000000000004,0.88,0.40289998054504395,0.8669374340138054,0.24986,0.2550162197683253,1.4,-0.7312981788948607,-120.0,-117.86985230956532
0.403,0.88,0.4030001163482666,0.8675222844657083,0.24986,0.25495259788954927,,,-120.0,-117.99536972666894
0.4031,0.88,0.40310001373291016,0.868033224514979,0.24986,0.25490263913144817,,,-120.0,-118.0257670503631
0.4032,0.88,0.4032001495361328,0.8679280211940429,0.24986,0.25491844124485324,,,-120.0,-118.10229393810116
0.40330000000000005,0.88,0.40330004692077637,0.867932824520356,0.24986,0.25490884415686127,,,-120.0,-118.12118924222749
0.40340000000000004,0.88,0.403400182723999,0.8677231001291712,0.24986,0.2546788333455355,,,-120.0,-118.05633315368826
0.4035,0.88,0.4035000801086426,0.8673509262541088,0.24986,0.2548571568409362,,,-120.0,-118.00195170102397
0.4036,0.88,0.40360021591186523,0.8669939282340183,0.24986,0.25504188659591764,,,-120.0,-117.94315866660445
0.4037,0.88,0.4037001132965088,0.8672318420639161,0.24986,0.2551814510882173,,,-120.0,-117.95066486823906
0.40380000000000005,0.88,0.40380001068115234,0.8677170705979437,0.24986,0.25513534466792986,,,-120.0,-118.01268186832466
0.40390000000000004,0.88,0.403900146484375,0.8679150925032257,0.24986,0.25506629608262366,,,-120.0,-118.11080327630093
0.404,0.88,0.40400004386901855,0.8679787226395603,0.24986,0.25508869211857693,,,-120.0,-118.1574468246756
0.4041,0.88,0.4041001796722412,0.8676849659742196,0.24986,0.25502371204781193,,,-120.0,-118.09052581723381
0.4042,0.88,0.40420007705688477,0.8675570001734414,0.24986,0.25520587171192266,,,-120.0,-118.03813427309125
0.40430000000000005,0.88,0.4043002128601074,0.867142458877689,0.24986,0.2553510316968673,,,-120.0,-117.9755639234389
0.40440000000000004,0.88,0.404400110244751,0.8669398474329524,0.24986,0.2553437905511623,,,-120.0,-117.941968264956
0.4045,0.88,0.40450000762939453,0.8673856334960868,0.24986,0.25525415400819773,,,-120.0,-118.04494126479169
0.4046,0.88,0.4046001434326172,0.8677863471606679,0.24986,0.25534090698116807,,,-120.0,-118.10837217770438
0.4047,0.88,0.40470004081726074,0.8679260458837401,0.24986,0.25533978257494633,,,-120.0,-118.1692632387391
0.40480000000000005,0.88,0.4048001766204834,0.8680801517187212,0.24986,0.2553274709400191,,,-120.0,-118.16889676574144
0.40490000000000004,0.88,0.40490007400512695,0.8676613241985539,0.24986,0.2552753761970119,,,-120.0,-118.17644820878208
0.405,0.88,0.4050002098083496,0.867527332078348,0.24986,0.2551852045149515,,,-120.0,-118.15382298330408
0.4051,0.88,0.40510010719299316,0.867222095796921,0.24986,0.25534537516955985,,,-120.0,-118.090072440187
0.4052,0.88,0.4052000045776367,0.8672272212649155,0.24986,0.2553477720367412,,,-120.0,-118.11317447229652
0.40530000000000005,0.88,0.4053001403808594,0.8676807089988767,0.24986,0.2553269493095944,,,-120.0,-118.14287206081252
0.40540000000000004,0.88,0.40540003776550293,0.8680999421774708,0.24986,0.2553645701917805,,,-120.0,-118.21670931879777
0.4055,0.88,0.4055001735687256,0.8681238303979266,0.24986,0.2552277942970208,,,-120.0,-118.23908462722349
0.4056,0.88,0.40560007095336914,0.8681230800557225,0.24986,0.255246263712255,,,-120.0,-118.25543667648124
0.4057,0.88,0.4057002067565918,0.8677983975564305,0.24986,0.2550543035726335,,,-120.0,-118.26048855383115
0.40580000000000005,0.88,0.40580010414123535,0.8674390637345244,0.24986,0.2551007305158905,,,-120.0,-118.13618013852582
0.40590000000000004,0.88,0.4059000015258789,0.867024205132744,0.24986,0.2552683485611782,,,-120.0,-118.05039416257009
0.406,0.88,0.40600013732910156,0.8670538533521004,0.24986,0.2552288426893716,,,-120.0,-118.06786230612946
0.4061,0.88,0.4061000347137451,0.8676153018432433,0.24986,0.25514132270829054,,,-120.0,-118.22087169246232
0.4062,0.88,0.4062001705169678,0.8679869403186802,0.24986,0.2551243323870769,,,-120.0,-118.2998870878111
0.4063,0.88,0.40630006790161133,0.8679773841495374,0.24986,0.2551275133512936,,,-120.0,-118.3126109074617
0.40640000000000004,0.88,0.406400203704834,0.8680916020258667,0.24986,0.2549574375328289,,,-120.0,-118.34231863532362
0.40650000000000003,0.88,0.40650010108947754,0.8679263683681406,0.24986,0.25487169033958545,,,-120.0,-118.33544716860284
0.4066,0.88,0.4065999984741211,0.867443737934598,0.24986,0.25493359151656786,,,-120.0,-118.24395737630665
0.4067,0.88,0.40670013427734375,0.8673595565409007,0.24986,0.2550248296801823,,,-120.0,-118.20673701774022
0.40680000000000005,0.88,0.4068000316619873,0.8677955703283778,0.24986,0.2548862556884811,,,-120.0,-118.242516797378
0.40690000000000004,0.88,0.40690016746520996,0.8681318564560291,0.24986,0.2549689539060229,,,-120.0,-118.30796071714657
0.40700000000000003,0.88,0.4070000648498535,0.8681945429815509,0.24986,0.2550025257231172,,,-120.0,-118.3196927026534
0.4071,0.88,0.40710020065307617,0.8683801818777745,0.24986,0.2549366034244976,,,-120.0,-118.39796420499155
0.4072,0.88,0.4072000980377197,0.8682287299304033,0.24986,0.25492286476045223,,,-120.0,-118.35198412801057
0.4073,0.88,0.4072999954223633,0.8678322802137619,0.24986,0.2550926920737369,,,-120.0,-118.30220378960098
0.40740000000000004,0.88,0.40740013122558594,0.8672380361948405,0.24986,0.2552611721527251,,,-120.0,-118.17828879647178
0.40750000000000003,0.88,0.4075000286102295,0.8673502394372407,0.24986,0.25516387497149096,,,-120.0,-118.1654505923365
0.4076,0.88,0.40760016441345215,0.8677663445583054,0.24986,0.2551236848456673,,,-120.0,-118.30415180489281
0.4077,0.88,0.4077000617980957,0.8683765326390379,0.24986,0.2551229893091443,,,-120.0,-118.40655772122497
0.4078,0.88,0.40780019760131836,0.8685381500502055,0.24986,0.2552296278889614,,,-120.0,-118.49161372024697
0.40790000000000004,0.88,0.4079000949859619,0.8685065906715921,0.24986,0.2551116623660807,,,-120.0,-118.45453854969307
0.40800000000000003,0.88,0.40799999237060547,0.8679990663107847,0.24986,0.2551232674231521,,,-120.0,-118.42942181397618
0.4081,0.88,0.4081001281738281,0.8674161408803648,0.24986,0.2552395829551608,,,-120.0,-118.37539985720998
0.4082,0.88,0.4082000255584717,0.8671746765093618,0.24986,0.25540024040965165,,,-120.0,-118.27373049223063
0.4083,0.88,0.40830016136169434,0.8675459558428208,0.24986,0.2553283056602975,,,-120.0,-118.29279083600106
0.40840000000000004,0.88,0.4084000587463379,0.86811079925648,0.24986,0.2552833283940986,,,-120.0,-118.3584670506673
0.40850000000000003,0.88,0.40850019454956055,0.8683584125745747,0.24986,0.25526869097993454,,,-120.0,-118.43923070155026
0.4086,0.88,0.4086000919342041,0.868296255958936,0.24986,0.255371934581995,,,-120.0,-118.45236290557712
0.4087,0.88,0.40869998931884766,0.8683547115329191,0.24986,0.25534425674701516,,,-120.0,-118.43828794104961
0.4088,0.88,0.4088001251220703,0.8680905415493968,0.24986,0.2553535609234961,,,-120.0,-118.4045211220271
0.40890000000000004,0.88,0.40890002250671387,0.8673860842640396,0.24986,0.2553494227758827,,,-120.0,-118.26594656722591
0.40900000000000003,0.88,0.4090001583099365,0.8671154326255055,0.24986,0.2554598679629029,,,-120.0,-118.23179510418329
0.4091,0.88,0.4091000556945801,0.8674518920277943,0.24986,0.2555064863149148,,,-120.0,-118.24366918839851
0.4092,0.88,0.40920019149780273,0.8678655110124309,0.24986,0.25541995826568015,,,-120.0,-118.34085323485495
0.4093,0.88,0.4093000888824463,0.8683078678821065,0.24986,0.2553810809720517,,,-120.0,-118.38759291603677
0.40940000000000004,0.88,0.40939998626708984,0.8682557526174608,0.24986,0.25546014337628037,,,-120.0,-118.46216446170982
0.40950000000000003,0.88,0.4095001220703125,0.8679320738086659,0.24986,0.2554512769880577,,,-120.0,-118.40128016566159
0.4096,0.88,0.40960001945495605,0.8673278489445683,0.24986,0.25539778198340013,,,-120.0,-118.30084818739674
0.4097,0.88,0.4097001552581787,0.8670438806203581,0.24986,0.25539669582990865,,,-120.0,-118.24427127985221
0.4098,0.88,0.40980005264282227,0.8673697308880914,0.24986,0.2555519490896495,,,-120.0,-118.2390540056765
0.40990000000000004,0.88,0.4099001884460449,0.867849516027958,0.24986,0.255612518400676,,,-120.0,-118.25368315654978
0.41000000000000003,0.88,0.4100000858306885,0.8680895908620788,0.24986,0.2556492276567378,,,-120.0,-118.3570220634894
0.4101,0.88,0.41009998321533203,0.8681234667798967,0.24986,0.2555830357968755,,,-120.0,-118.34895431665163
0.4102,0.88,0.4102001190185547,0.8679015300479016,0.24986,0.2553981286939112,,,-120.0,-118.42235904405796
0.4103,0.88,0.41030001640319824,0.867699236451488,0.24986,0.25516053619768403,,,-120.0,-118.2982066089955
0.41040000000000004,0.88,0.4104001522064209,0.8675764467631981,0.24986,0.2551168078785325,,,-120.0,-118.27374277092667
0.41050000000000003,0.88,0.41050004959106445,0.867327805024064,0.24986,0.25545529381608034,,,-120.0,-118.17985610392
0.4106,0.88,0.4106001853942871,0.8673152492366902,0.24986,0.25552531025443137,,,-120.0,-118.22533036897657
0.4107,0.88,0.41070008277893066,0.8677318599292151,0.24986,0.2554408431135093,,,-120.0,-118.28216765078096
0.4108,0.88,0.4107999801635742,0.8680020876077504,0.24986,0.2552517787247721,,,-120.0,-118.38305525462576
0.41090000000000004,0.88,0.4109001159667969,0.8681043939099247,0.24986,0.2550108205870929,,,-120.0,-118.4314499460602
0.41100000000000003,0.88,0.41100001335144043,0.868036078876594,0.24986,0.2550136336600629,,,-120.0,-118.45804125301377
0.4111,0.88,0.4111001491546631,0.8676811157115554,0.24986,0.2550233745081092,,,-120.0,-118.42466630468853
0.4112,0.88,0.41120004653930664,0.8677224986392773,0.24986,0.25503826650557476,,,-120.0,-118.35410792699575
0.4113,0.88,0.4113001823425293,0.8674782657564116,0.24986,0.25510947960249636,,,-120.0,-118.3198478324616
0.41140000000000004,0.88,0.41140007972717285,0.8674852974772125,0.24986,0.2549771526483627,,,-120.0,-118.38093405487525
0.41150000000000003,0.88,0.4115002155303955,0.8678963396351776,0.24986,0.25476979101838315,,,-120.0,-118.46200164111066
0.4116,0.88,0.41160011291503906,0.8683281541061615,0.24986,0.2546656835499018,,,-120.0,-118.55770564794715
0.4117,0.88,0.4117000102996826,0.8680157271499712,0.24986,0.25455885928547356,,,-120.0,-118.55527831191617
0.4118,0.88,0.4118001461029053,0.8678814824228466,0.24986,0.2544314209253204,,,-120.0,-118.55470972807242
0.41190000000000004,0.88,0.41190004348754883,0.8676837556980482,0.24986,0.2543375252089715,,,-120.0,-118.50660109100613
0.41200000000000003,0.88,0.4120001792907715,0.8672459182646636,0.24986,0.25424606581278997,,,-120.0,-118.45995922318092
0.4121,0.88,0.41210007667541504,0.8671696419900612,0.24986,0.2541260590099903,,,-120.0,-118.3925352529996
0.4122,0.88,0.4122002124786377,0.8676419592967254,0.24986,0.25410523971288584,,,-120.0,-118.49809667028164
0.4123,0.88,0.41230010986328125,0.8681109082313605,0.24986,0.25397265313201867,,,-120.0,-118.5413821059404
0.41240000000000004,0.88,0.4124000072479248,0.8683044879094598,0.24986,0.25401824635485126,,,-120.0,-118.59933395108514
0.41250000000000003,0.88,0.41250014305114746,0.8681246150937247,0.24986,0.2538767045661626,,,-120.0,-118.61090330643142
0.4126,0.88,0.412600040435791,0.8679272052356364,0.24986,0.2536824827783259,,,-120.0,-118.5862535340831
0.4127,0.88,0.41270017623901367,0.8673573570225181,0.24986,0.2536687863121879,,,-120.0,-118.51894922439749
0.4128,0.88,0.4128000736236572,0.8667398138236125,0.24986,0.2536222727676699,,,-120.0,-118.44217132491247
0.41290000000000004,0.88,0.4129002094268799,0.8668773527928656,0.24986,0.2535398906904288,,,-120.0,-118.43048968021807
0.41300000000000003,0.88,0.41300010681152344,0.867563188201444,0.24986,0.2534524222909464,,,-120.0,-118.46395344642862
0.4131,0.88,0.413100004196167,0.8681041812721997,0.24986,0.25350240837673355,,,-120.0,-118.53937932273513
0.4132,0.88,0.41320013999938965,0.8680469462731356,0.24986,0.25358107719523193,,,-120.0,-118.58701257455151
0.4133,0.88,0.4133000373840332,0.8678437295350506,0.24986,0.253630433677107,,,-120.0,-118.54834258989789
0.41340000000000005,0.88,0.41340017318725586,0.8674293212953293,0.24986,0.2536664382746686,,,-120.0,-118.52601795910563
0.41350000000000003,0.88,0.4135000705718994,0.867229979368307,0.24986,0.2536079070065365,,,-120.0,-118.41167631055409
0.4136,0.88,0.41360020637512207,0.8668505263716331,0.24986,0.2536868550527637,,,-120.0,-118.33746322921286
0.4137,0.88,0.4137001037597656,0.8668880427660227,0.24986,0.25357343786937514,,,-120.0,-118.31333246174766
0.4138,0.88,0.4138000011444092,0.867369026538857,0.24986,0.25352224949978214,,,-120.0,-118.44770775222615
0.41390000000000005,0.88,0.41390013694763184,0.8677589299242919,0.24986,0.25332649655357214,,,-120.0,-118.46747167350853
0.41400000000000003,0.88,0.4140000343322754,0.8678141287356046,0.24986,0.2533533908761972,,,-120.0,-118.57070843103543
0.4141,0.88,0.41410017013549805,0.8673791846454977,0.24986,0.2533104656263598,,,-120.0,-118.51744887701874
0.4142,0.88,0.4142000675201416,0.8668199417395003,0.24986,0.2531723957879666,,,-120.0,-118.42756580396154
0.4143,0.88,0.41430020332336426,0.8667002846021075,0.24986,0.2532420999802757,,,-120.0,-118.37228903895655
0.41440000000000005,0.88,0.4144001007080078,0.8668253025893254,0.24986,0.2533052562091927,,,-120.0,-118.35882922556729
0.41450000000000004,0.88,0.41449999809265137,0.8671369299191106,0.24986,0.2531858826661243,,,-120.0,-118.37210211522181
0.4146,0.88,0.414600133895874,0.8675715368094369,0.24986,0.2529716084099367,,,-120.0,-118.46790537101577
0.4147,0.88,0.4147000312805176,0.8677800919143477,0.24986,0.25298581640580925,,,-120.0,-118.5453547720178
0.4148,0.88,0.41480016708374023,0.8677739947109813,0.24986,0.25289690174554236,,,-120.0,-118.5908272172577
0.41490000000000005,0.88,0.4149000644683838,0.8675127494478831,0.24986,0.2526434214494263,,,-120.0,-118.54782498966486
0.41500000000000004,0.88,0.41500020027160645,0.8669448722314195,0.24986,0.25269754734568683,,,-120.0,-118.4601973343452
0.4151,0.88,0.41510009765625,0.8665043767913051,0.24986,0.2528390528426505,,,-120.0,-118.38139108254013
0.4152,0.88,0.41519999504089355,0.8664833958258636,0.24986,0.2528997224797033,,,-120.0,-118.39305950277631
0.4153,0.88,0.4153001308441162,0.867053326987054,0.24986,0.2528089560449168,,,-120.0,-118.48549076317029
0.41540000000000005,0.88,0.41540002822875977,0.8676267931165499,0.24986,0.25266695688259405,,,-120.0,-118.6117384617644
0.41550000000000004,0.88,0.4155001640319824,0.8677973047188275,0.24986,0.25273029646727757,,,-120.0,-118.72494797931915
0.4156,0.88,0.415600061416626,0.867742894161087,0.24986,0.2526866936166884,,,-120.0,-118.68675169584525
0.4157,0.88,0.41570019721984863,0.8674122933546938,0.24986,0.2526577126188761,,,-120.0,-118.65203984446606
0.4158,0.88,0.4158000946044922,0.8670557129269097,0.24986,0.25265972017928523,,,-120.0,-118.58513262371926
0.41590000000000005,0.88,0.41589999198913574,0.8664135472965925,0.24986,0.2526452859240942,,,-120.0,-118.44690159501799
0.41600000000000004,0.88,0.4160001277923584,0.8665633768347691,0.24986,0.25264308269019997,,,-120.0,-118.43966442590542
0.4161,0.88,0.41610002517700195,0.8670145070320905,0.24986,0.2525471584081366,,,-120.0,-118.54958012050295
0.4162,0.88,0.4162001609802246,0.8674336502272271,0.24986,0.2526020011683702,,,-120.0,-118.6008808194497
0.4163,0.88,0.41630005836486816,0.8673099656409499,0.24986,0.252684151973004,,,-120.0,-118.62595074946401
0.41640000000000005,0.88,0.4164001941680908,0.8672160038126044,0.24986,0.2527576524809471,,,-120.0,-118.58651262185742
0.41650000000000004,0.88,0.4165000915527344,0.8668205996398026,0.24986,0.25268156650333246,,,-120.0,-118.57452509950049
0.4166,0.88,0.41659998893737793,0.866843118964065,0.24986,0.25271529210359917,,,-120.0,-118.47270091195573
0.4167,0.88,0.4167001247406006,0.8666255604300149,0.24986,0.25288101476668545,,,-120.0,-118.46868312812035
0.4168,0.88,0.41680002212524414,0.8667746778515067,0.24986,0.25288062864621424,,,-120.0,-118.50001256194129
0.41690000000000005,0.88,0.4169001579284668,0.8672735593055224,0.24986,0.25282907349381273,,,-120.0,-118.59062531665063
0.41700000000000004,0.88,0.41700005531311035,0.867471652789246,0.24986,0.25282988103150816,,,-120.0,-118.65936489371495
0.4171,0.88,0.417100191116333,0.8673283217953538,0.24986,0.2528448051729043,,,-120.0,-118.6241004192578
0.4172,0.88,0.41720008850097656,0.8671719229591307,0.24986,0.2528414611148006,,,-120.0,-118.64845517775734
0.4173,0.88,0.4172999858856201,0.8671350045532787,0.24986,0.2528571387650752,,,-120.0,-118.64737343503104
0.41740000000000005,0.88,0.4174001216888428,0.8669946778670793,0.24986,0.2530084513496635,,,-120.0,-118.64882339163437
0.41750000000000004,0.88,0.41750001907348633,0.8669920630262415,0.24986,0.2530368115029226,,,-120.0,-118.60756375048473
0.4176,0.88,0.417600154876709,0.8673166285376291,0.24986,0.25289489419408406,,,-120.0,-118.69589199430588
0.4177,0.88,0.41770005226135254,0.867645346913239,0.24986,0.2528486608641576,,,-120.0,-118.78253751268208
0.4178,0.88,0.4178001880645752,0.8678360471807198,0.24986,0.2528062518464379,,,-120.0,-118.77693348997744
0.41790000000000005,0.88,0.41790008544921875,0.8677183945099378,0.24986,0.2528224597483242,,,-120.0,-118.75772736964105
0.41800000000000004,0.88,0.4179999828338623,0.8674712307787371,0.24986,0.25280286304354066,,,-120.0,-118.78779861914212
0.4181,0.88,0.41810011863708496,0.8674436158585915,0.24986,0.25279419396036545,,,-120.0,-118.73059246322961
0.4182,0.88,0.4182000160217285,0.8671235743683057,0.24986,0.2528220471134155,,,-120.0,-118.65329823637937
0.4183,0.88,0.41830015182495117,0.867090406829292,0.24986,0.2527235399821285,,,-120.0,-118.65092696494546
0.4184,0.88,0.4184000492095947,0.8674561212493956,0.24986,0.25249722758024906,,,-120.0,-118.72025766570654
0.41850000000000004,0.88,0.4185001850128174,0.867903054304679,0.24986,0.25249277746846277,,,-120.0,-118.82120521909957
0.4186,0.88,0.41860008239746094,0.8678695249590497,0.24986,0.25243687999745273,,,-120.0,-118.82938945947566
0.4187,0.88,0.4186999797821045,0.8676591087985117,0.24986,0.25240878393495053,,,-120.0,-118.8573683126809
0.4188,0.88,0.41880011558532715,0.8672522894601047,0.24986,0.252321196197027,,,-120.0,-118.79428780122241
0.41890000000000005,0.88,0.4189000129699707,0.8670323320699469,0.24986,0.2523071753040309,,,-120.0,-118.74480096355482
0.41900000000000004,0.88,0.41900014877319336,0.8667429715256585,0.24986,0.25239415515622665,,,-120.0,-118.71409732717515
0.41910000000000003,0.88,0.4191000461578369,0.8671601600362835,0.24986,0.25231041178137015,,,-120.0,-118.67699013272757
0.4192,0.88,0.41920018196105957,0.8675091533440759,0.24986,0.2521552688508983,,,-120.0,-118.75474313641001
0.4193,0.88,0.4193000793457031,0.867895129173347,0.24986,0.2521326129425393,,,-120.0,-118.81018435296562
0.4194,0.88,0.4194002151489258,0.8679393937122927,0.24986,0.25221777251777977,,,-120.0,-118.81834529850337
0.41950000000000004,0.88,0.41950011253356934,0.8677881197165623,0.24986,0.25211160170338226,,,-120.0,-118.79271935018664
0.41960000000000003,0.88,0.4196000099182129,0.8672024108044312,0.24986,0.2520575140234474,,,-120.0,-118.74614956101804
0.4197,0.88,0.41970014572143555,0.8667227683807224,0.24986,0.25201865465861617,,,-120.0,-118.57209443231982
0.4198,0.88,0.4198000431060791,0.8665801686307093,0.24986,0.25219163764917935,,,-120.0,-118.5483110512632
0.41990000000000005,0.88,0.41990017890930176,0.8670366419318528,0.24986,0.25212606534359994,,,-120.0,-118.5975837883302
0.42000000000000004,0.88,0.4200000762939453,0.8675678477245974,0.24986,0.2521353941701871,,,-120.0,-118.67544976319591
0.42010000000000003,0.88,0.42010021209716797,0.8678629496570186,0.24986,0.2520960373491943,,,-120.0,-118.75498657899759
0.4202,0.88,0.4202001094818115,0.8677667089327625,0.24986,0.2522696095303539,,,-120.0,-118.75673227027845
0.4203,0.88,0.4203000068664551,0.86757856757617,0.24986,0.2521535987696385,,,-120.0,-118.71547973857994
0.4204,0.88,0.42040014266967773,0.8672294063894329,0.24986,0.25221674211323464,,,-120.0,-118.60578029749793
0.42050000000000004,0.88,0.4205000400543213,0.8664820237570883,0.24986,0.25223953143988337,,,-120.0,-118.52648677811332
0.42060000000000003,0.88,0.42060017585754395,0.8662892286080074,0.24986,0.252341288026446,,,-120.0,-118.5245424136217
0.4207,0.88,0.4207000732421875,0.8668572770523049,0.24986,0.25234411929668205,,,-120.0,-118.54080384644487
0.4208,0.88,0.42080020904541016,0.8671742777270108,0.24986,0.2522472490716054,,,-120.0,-118.65999355651581
0.42090000000000005,0.88,0.4209001064300537,0.8673327848439897,0.24986,0.25221583216907684,,,-120.0,-118.73383284806461
0.42100000000000004,0.88,0.42100000381469727,0.8670265952740307,0.24986,0.25220527811322185,,,-120.0,-118.69181676297929
0.42110000000000003,0.88,0.4211001396179199,0.8665240654471127,0.24986,0.2521557925180774,,,-120.0,-118.60900845663916
0.4212,0.88,0.4212000370025635,0.8663852212985207,0.24986,0.2522762259323439,,,-120.0,-118.54686389504363
0.4213,0.88,0.42130017280578613,0.8661420490978052,0.24986,0.2523017138711738,,,-120.0,-118.53641024802707
0.4214,0.88,0.4214000701904297,0.8663635062474645,0.24986,0.2522893001842248,,,-120.0,-118.55559278394324
0.42150000000000004,0.88,0.42150020599365234,0.866898837696472,0.24986,0.25215396534995493,,,-120.0,-118.60714904901874
0.42160000000000003,0.88,0.4216001033782959,0.8672398549404965,0.24986,0.25211059211573233,,,-120.0,-118.74551540808974
0.4217,0.88,0.42170000076293945,0.8673520889261235,0.24986,0.2522114149420847,,,-120.0,-118.75561195439408
0.4218,0.88,0.4218001365661621,0.867209210405012,0.24986,0.2521687945641564,,,-120.0,-118.69444590602362
0.4219,0.88,0.42190003395080566,0.8668699654120994,0.24986,0.25216026075678627,,,-120.0,-118.65567621937761
0.42200000000000004,0.88,0.4220001697540283,0.8659060767998696,0.24986,0.25221188228636005,,,-120.0,-118.5539939394309
0.42210000000000003,0.88,0.4221000671386719,0.8657327562470156,0.24986,0.25232631102813646,,,-120.0,-118.46374745228793
0.4222,0.88,0.42220020294189453,0.8663107952216735,0.24986,0.2523266804943174,,,-120.0,-118.55629117756206
0.4223,0.88,0.4223001003265381,0.8669640288173923,0.24986,0.2523153374187008,,,-120.0,-118.64931447383654
0.4224,0.88,0.42239999771118164,0.8671458457261254,0.24986,0.2524267487148522,,,-120.0,-118.74717220052305
0.42250000000000004,0.88,0.4225001335144043,0.8673778661696776,0.24986,0.25244521434761313,,,-120.0,-118.73027017103139
0.42260000000000003,0.88,0.42260003089904785,0.8670205258609689,0.24986,0.25241748342847914,,,-120.0,-118.73360119729101
0.4227,0.88,0.4227001667022705,0.866730315683891,0.24986,0.2524309876942923,,,-120.0,-118.63008019983154
0.4228,0.88,0.42280006408691406,0.8663561032157762,0.24986,0.25256661555716803,,,-120.0,-118.58931034957577
0.4229,0.88,0.4229001998901367,0.8663864929332801,0.24986,0.2526262037885486,,,-120.0,-118.55988331429526
0.42300000000000004,0.88,0.4230000972747803,0.8668591432244183,0.24986,0.25259037360222997,,,-120.0,-118.60584918067197
0.42310000000000003,0.88,0.42309999465942383,0.8672885200244818,0.24986,0.25260735310523613,,,-120.0,-118.7319965153477
0.4232,0.88,0.4232001304626465,0.8674949640982422,0.24986,0.2526145670925917,,,-120.0,-118.72157943708882
0.4233,0.88,0.42330002784729004,0.8672646052395786,0.24986,0.25265925734756045,,,-120.0,-118.70354100400517
0.4234,0.88,0.4234001636505127,0.8671660904365348,0.24986,0.2527752598583032,,,-120.0,-118.7346218119165
0.42350000000000004,0.88,0.42350006103515625,0.8669491029143811,0.24986,0.25273737063648133,,,-120.0,-118.60418807501884
0.42360000000000003,0.88,0.4236001968383789,0.8663563737163519,0.24986,0.25292143980593135,,,-120.0,-118.6090905657671
0.4237,0.88,0.42370009422302246,0.8666213712038916,0.24986,0.2529050528472069,,,-120.0,-118.62706985901028
0.4238,0.88,0.423799991607666,0.8672350959277553,0.24986,0.2530058968896693,,,-120.0,-118.73248804537062
0.4239,0.88,0.42390012741088867,0.8676413718191308,0.24986,0.25301250575557205,,,-120.0,-118.85656943582144
0.42400000000000004,0.88,0.4240000247955322,0.8677302495835713,0.24986,0.2530013601875735,,,-120.0,-118.92318705653881
0.42410000000000003,0.88,0.4241001605987549,0.8675917185769199,0.24986,0.253009244105265,,,-120.0,-118.94859929593808
0.4242,0.88,0.42420005798339844,0.8672179039247339,0.24986,0.25295441636641575,,,-120.0,-118.87585378146966
0.4243,0.88,0.4243001937866211,0.8669854521437081,0.24986,0.25297868631478404,,,-120.0,-118.77929427379696
0.4244,0.88,0.42440009117126465,0.8666177814622847,0.24986,0.25309359670991327,,,-120.0,-118.75494680581873
0.42450000000000004,0.88,0.4244999885559082,0.8669552406212095,0.24986,0.25311728453527405,,,-120.0,-118.8436144946574
0.42460000000000003,0.88,0.42460012435913086,0.8672713773966074,0.24986,0.2531226743265292,,,-120.0,-118.9183641088692
0.4247,0.88,0.4247000217437744,0.8672606503184028,0.24986,0.253126774126773,,,-120.0,-119.00885051345111
0.4248,0.88,0.42480015754699707,0.8673516875189917,0.24986,0.2531932629125856,,,-120.0,-119.02489013854755
0.4249,0.88,0.4249000549316406,0.8674473023380141,0.24986,0.25310765430162574,,,-120.0,-119.01665077083756
0.42500000000000004,0.88,0.4250001907348633,0.8670722507308268,0.24986,0.25311300746287607,,,-120.0,-119.01159683559014
0.42510000000000003,0.88,0.42510008811950684,0.8663626596222712,0.24986,0.25328368750490443,,,-120.0,-118.95891979665845
0.4252,0.88,0.4251999855041504,0.8663182074983657,0.24986,0.2534295548933396,,,-120.0,-118.95473290550855
0.4253,0.88,0.42530012130737305,0.8666990676633185,0.24986,0.25345935090930566,,,-120.0,-119.00246752028981
0.4254,0.88,0.4254000186920166,0.8671578868607106,0.24986,0.25346965953388445,,,-120.0,-119.03901707370727
0.42550000000000004,0.88,0.42550015449523926,0.8673406076188459,0.24986,0.2535731210159434,,,-120.0,-119.05448240319808
0.42560000000000003,0.88,0.4256000518798828,0.8671164320501044,0.24986,0.2535440803638732,,,-120.0,-119.05153744970968
0.4257,0.88,0.42570018768310547,0.866557033130865,0.24986,0.25346284032531874,,,-120.0,-118.94322863372844
0.4258,0.88,0.425800085067749,0.8664940505395482,0.24986,0.2536220448221009,,,-120.0,-118.8911332458299
0.4259,0.88,0.4258999824523926,0.866046597935916,0.24986,0.2539012088441797,,,-120.0,-118.85118940638623
0.42600000000000005,0.88,0.42600011825561523,0.8661887723802772,0.24986,0.2540487724730504,,,-120.0,-118.83137512947218
0.42610000000000003,0.88,0.4261000156402588,0.8666795030769763,0.24986,0.254079832818571,,,-120.0,-118.9094829090038
0.4262,0.88,0.42620015144348145,0.8670584931220264,0.24986,0.2540644380190956,,,-120.0,-119.01018759944132
0.4263,0.88,0.426300048828125,0.8672343342881556,0.24986,0.2541144637640952,,,-120.0,-119.0545617722583
0.4264,0.88,0.42640018463134766,0.8668396434264524,0.24986,0.25413032294923565,,,-120.0,-119.01209545992681
0.42650000000000005,0.88,0.4265000820159912,0.8667715619203039,0.24986,0.25400372904384405,,,-120.0,-118.97881702713593
0.42660000000000003,0.88,0.42659997940063477,0.8668052904617014,0.24986,0.2542560257804728,,,-120.0,-118.96860265447263
0.4267,0.88,0.4267001152038574,0.866734680799727,0.24986,0.25434301166694645,,,-120.0,-118.95477688143859
0.4268,0.88,0.426800012588501,0.8670221602147661,0.24986,0.25429886584880923,,,-120.0,-118.93843183573813
0.4269,0.88,0.42690014839172363,0.8671878008373347,0.24986,0.2541051114680844,,,-120.0,-118.9908363353316
0.42700000000000005,0.88,0.4270000457763672,0.8674857299976781,0.24986,0.2540593424293517,,,-120.0,-119.03463255205087
0.42710000000000004,0.88,0.42710018157958984,0.8674567624210106,0.24986,0.25400243580641724,,,-120.0,-119.09032454613379
0.4272,0.88,0.4272000789642334,0.867180454109358,0.24986,0.25391994454898564,,,-120.0,-119.04331531071668
0.4273,0.88,0.42730021476745605,0.8671036463239729,0.24986,0.2538185727085375,,,-120.0,-119.02985321700699
0.4274,0.88,0.4274001121520996,0.8667958984856924,0.24986,0.25398813985742097,,,-120.0,-118.94214809878264
0.42750000000000005,0.88,0.42750000953674316,0.8664315267413466,0.24986,0.25390099026484914,,,-120.0,-118.87350407519423
0.42760000000000004,0.88,0.4276001453399658,0.8670014811156472,0.24986,0.25377184110274875,,,-120.0,-119.00480340363542
0.4277,0.88,0.4277000427246094,0.8675923966986233,0.24986,0.2535978704217562,,,-120.0,-119.09877364542001
0.4278,0.88,0.42780017852783203,0.8679276815400999,0.24986,0.25368773887671836,,,-120.0,-119.22190991236913
0.4279,0.88,0.4279000759124756,0.8678979136324595,0.24986,0.2536170609089255,,,-120.0,-119.17543392163124
0.42800000000000005,0.88,0.42800021171569824,0.8677046150789902,0.24986,0.25354048006704355,,,-120.0,-119.16726930397907
0.42810000000000004,0.88,0.4281001091003418,0.8674795751907497,0.24986,0.2535577868313769,,,-120.0,-119.1542601392554
0.4282,0.88,0.42820000648498535,0.8668606487587365,0.24986,0.2536766315102419,,,-120.0,-119.03865846885577
0.4283,0.88,0.428300142288208,0.8670468961279655,0.24986,0.25355001513774733,,,-120.0,-119.01018874768677
0.4284,0.88,0.42840003967285156,0.8675460761866036,0.24986,0.2534483984086619,,,-120.0,-119.09007234520939
0.42850000000000005,0.88,0.4285001754760742,0.8677292201285185,0.24986,0.25349164022566284,,,-120.0,-119.14757016611829
0.42860000000000004,0.88,0.4286000728607178,0.8678231875564958,0.24986,0.2535605214236283,,,-120.0,-119.15619076332264
0.4287,0.88,0.42870020866394043,0.8676239771773644,0.24986,0.2534934837927585,,,-120.0,-119.1776573462174
0.4288,0.88,0.428800106048584,0.8673445076895948,0.24986,0.2533438952971365,,,-120.0,-119.16712634183632
0.4289,0.88,0.42890000343322754,0.8667738048068062,0.24986,0.2533251243946119,,,-120.0,-119.04105703095239
0.42900000000000005,0.88,0.4290001392364502,0.8663782380659885,0.24986,0.2533874589389855,,,-120.0,-118.92831043072417
0.42910000000000004,0.88,0.42910003662109375,0.8668459210569622,0.24986,0.25343229299548203,,,-120.0,-119.02900524581291
0.4292,0.88,0.4292001724243164,0.867404524924194,0.24986,0.2534330441409139,,,-120.0,-119.11367206855459
0.4293,0.88,0.42930006980895996,0.8678316812180796,0.24986,0.2534647194633189,,,-120.0,-119.18634469415193
0.4294,0.88,0.4294002056121826,0.8679528787773665,0.24986,0.25357439931288234,,,-120.0,-119.22613569243185
0.42950000000000005,0.88,0.42950010299682617,0.8674754726335395,0.24986,0.25367555338055564,,,-120.0,-119.18016326959321
0.42960000000000004,0.88,0.4296000003814697,0.8674658027778575,0.24986,0.25368055687933516,,,-120.0,-119.1187594946356
0.4297,0.88,0.4297001361846924,0.8671263289343555,0.24986,0.2538093120973514,,,-120.0,-119.07468143725882
0.4298,0.88,0.42980003356933594,0.86698797782478,0.24986,0.25391157899962724,,,-120.0,-119.0634741078803
0.4299,0.88,0.4299001693725586,0.8673081678190425,0.24986,0.25379730630437847,,,-120.0,-119.09966232249127
0.43000000000000005,0.88,0.43000006675720215,0.8675190534957723,0.24986,0.2536936151746472,,,-120.0,-119.1715081852498
0.43010000000000004,0.88,0.4301002025604248,0.8673567392112197,0.24986,0.2535979551642601,,,-120.0,-119.20935165076551
0.4302,0.88,0.43020009994506836,0.8673013731337647,0.24986,0.25363783413762664,,,-120.0,-119.2112356675508
0.4303,0.88,0.4302999973297119,0.8672091099399368,0.24986,0.2535748724088306,,,-120.0,-119.2194162077363
0.4304,0.88,0.43040013313293457,0.8670768083301416,0.24986,0.2534948739243443,,,-120.0,-119.18169192762804
0.43050000000000005,0.88,0.4305000305175781,0.8665587028786904,0.24986,0.25349303107861765,,,-120.0,-119.06882032730346
0.43060000000000004,0.88,0.4306001663208008,0.8667076510015875,0.24986,0.253478219142353,,,-120.0,-119.05294287573287
0.4307,0.88,0.43070006370544434,0.8670820015278887,0.24986,0.25342643497726425,,,-120.0,-119.13680918270781
0.4308,0.88,0.430800199508667,0.8673536640170489,0.24986,0.2533912471978826,,,-120.0,-119.2113831681319
0.4309,0.88,0.43090009689331055,0.8672807836702782,0.24986,0.25342814686286375,,,-120.0,-119.29696431561466
0.43100000000000005,0.88,0.4309999942779541,0.867165165982363,0.24986,0.2534374826321685,,,-120.0,-119.29593218043982
0.43110000000000004,0.88,0.43110013008117676,0.8670016872629339,0.24986,0.2533260028922847,,,-120.0,-119.32146085860654
0.4312,0.88,0.4312000274658203,0.8666473365765945,0.24986,0.2533033726606143,,,-120.0,-119.29688936978806
0.4313,0.88,0.43130016326904297,0.8661670588053662,0.24986,0.25345606410835403,,,-120.0,-119.20995047214366
0.4314,0.88,0.4314000606536865,0.8664500199977576,0.24986,0.25346952026369474,,,-120.0,-119.22067331401362
0.4315,0.88,0.4315001964569092,0.8669903148775701,0.24986,0.2532379030324257,,,-120.0,-119.23087760071701
0.43160000000000004,0.88,0.43160009384155273,0.8673705378981483,0.24986,0.2533461098301709,,,-120.0,-119.349563560811
0.43170000000000003,0.88,0.4316999912261963,0.8674292849817847,0.24986,0.2533459732334617,,,-120.0,-119.39424977642142
0.4318,0.88,0.43180012702941895,0.8670761640068934,0.24986,0.25331341414663205,,,-120.0,-119.33139216115569
0.4319,0.88,0.4319000244140625,0.8668810845392753,0.24986,0.253292556128262,,,-120.0,-119.31831060327316
0.43200000000000005,0.88,0.43200016021728516,0.8665096863826607,0.24986,0.25337915364475727,,,-120.0,-119.22395717579353
0.43210000000000004,0.88,0.4321000576019287,0.8662139647782908,0.24986,0.25350286240453607,,,-120.0,-119.15557264598097
0.43220000000000003,0.88,0.43220019340515137,0.8667082943794047,0.24986,0.25354605842151184,,,-120.0,-119.15859189674751
0.4323,0.88,0.4323000907897949,0.8671128336989332,0.24986,0.2534553739919257,,,-120.0,-119.2570787271644
0.4324,0.88,0.4323999881744385,0.8671933729459209,0.24986,0.2533955124696725,,,-120.0,-119.3449888681437
0.4325,0.88,0.43250012397766113,0.8672021848795216,0.24986,0.25351139980964943,,,-120.0,-119.27765146944795
0.43260000000000004,0.88,0.4326000213623047,0.8667004335756244,0.24986,0.25341850072600086,,,-120.0,-119.1819947428808
0.43270000000000003,0.88,0.43270015716552734,0.8663927827163681,0.24986,0.2534335058721319,,,-120.0,-119.1141501248116
0.4328,0.88,0.4328000545501709,0.8659258174589166,0.24986,0.25358309567386844,,,-120.0,-119.09283685321869
0.4329,0.88,0.43290019035339355,0.8660525388979432,0.24986,0.25360351065585945,,,-120.0,-119.02843506734413
0.43300000000000005,0.88,0.4330000877380371,0.8665878106703464,0.24986,0.25346760404308594,,,-120.0,-119.09435839876954
0.43310000000000004,0.88,0.43309998512268066,0.8669010802654014,0.24986,0.2534490910931161,,,-120.0,-119.23318315770356
0.43320000000000003,0.88,0.4332001209259033,0.8670008508657515,0.24986,0.25345786721476943,,,-120.0,-119.27742525237328
0.4333,0.88,0.4333000183105469,0.8668912191642708,0.24986,0.25343510766433,,,-120.0,-119.2420080134485
0.4334,0.88,0.43340015411376953,0.866564250512223,0.24986,0.25330014276297114,,,-120.0,-119.17830616257463
0.4335,0.88,0.4335000514984131,0.8663005415547385,0.24986,0.2533441291637384,,,-120.0,-119.1973574906285
0.43360000000000004,0.88,0.43360018730163574,0.8658578288986685,0.24986,0.25347868820007113,,,-120.0,-119.03204783129118
0.43370000000000003,0.88,0.4337000846862793,0.8660088132247817,0.24986,0.2535197420437667,,,-120.0,-119.05782447953214
0.4338,0.88,0.43379998207092285,0.8664907309979623,0.24986,0.25347916560772216,,,-120.0,-119.1103419868187
0.4339,0.88,0.4339001178741455,0.8667075710713448,0.24986,0.2534199305113304,,,-120.0,-119.1437326746313
0.43400000000000005,0.88,0.43400001525878906,0.8666305727114699,0.24986,0.25336357675472354,,,-120.0,-119.1911747271576
0.43410000000000004,0.88,0.4341001510620117,0.8665454007077794,0.24986,0.2533954303767109,,,-120.0,-119.12847888451701
0.43420000000000003,0.88,0.4342000484466553,0.865911394749389,0.24986,0.25328876567790487,,,-120.0,-119.05758454723045
0.4343,0.88,0.43430018424987793,0.8654433795522244,0.24986,0.25322203962754464,,,-120.0,-119.06201127511294
0.4344,0.88,0.4344000816345215,0.8654001244892428,0.24986,0.25341125394346536,,,-120.0,-118.99904842251381
0.4345,0.88,0.43449997901916504,0.865779688237292,0.24986,0.2532405890570032,,,-120.0,-119.03002658050768
0.43460000000000004,0.88,0.4346001148223877,0.8665294109061615,0.24986,0.25320019743490946,,,-120.0,-119.04129842774405
0.43470000000000003,0.88,0.43470001220703125,0.8668094314848857,0.24986,0.253155175176817,,,-120.0,-119.09768148972566
0.4348,0.88,0.4348001480102539,0.8668003174686668,0.24986,0.25327215056996405,,,-120.0,-119.08998335063767
0.4349,0.88,0.43490004539489746,0.8666162068590478,0.24986,0.2531526402335633,,,-120.0,-119.05938344127918
0.43500000000000005,0.88,0.4350001811981201,0.8663712990258524,0.24986,0.25300272535297286,,,-120.0,-118.9893185975236
0.43510000000000004,0.88,0.43510007858276367,0.8658000303339533,0.24986,0.25302191005109176,,,-120.0,-118.89653112697322
0.43520000000000003,0.88,0.43520021438598633,0.8656094166766101,0.24986,0.25305807682285836,,,-120.0,-118.86396010871107
0.4353,0.88,0.4353001117706299,0.8660881420915978,0.24986,0.25303080922438215,,,-120.0,-118.93410521389293
0.4354,0.88,0.43540000915527344,0.8664491446837269,0.24986,0.2529562427344854,,,-120.0,-119.00350848736012
0.4355,0.88,0.4355001449584961,0.8665855243456448,0.24986,0.25297615092830184,,,-120.0,-119.00604086929184
0.43560000000000004,0.88,0.43560004234313965,0.866446006397963,0.24986,0.25292524959029616,,,-120.0,-119.00644086216619
0.43570000000000003,0.88,0.4357001781463623,0.8663283530218486,0.24986,0.25275004065891155,,,-120.0,-119.00049832738802
0.4358,0.88,0.43580007553100586,0.8658162721182305,0.24986,0.2527361263351364,,,-120.0,-118.9189074714797
0.4359,0.88,0.4359002113342285,0.8649829248606735,0.24986,0.25286213584941153,,,-120.0,-118.78170648021633
0.43600000000000005,0.88,0.43600010871887207,0.865208285642853,0.24986,0.25289620395169377,,,-120.0,-118.77855222878438
0.43610000000000004,0.88,0.4361000061035156,0.8659131049021741,0.24986,0.2529509351246706,,,-120.0,-118.87007696164426
0.43620000000000003,0.88,0.4362001419067383,0.8664434835553186,0.24986,0.25294036884607174,,,-120.0,-118.89874352357187
0.4363,0.88,0.43630003929138184,0.8665871707424034,0.24986,0.2530678286433663,,,-120.0,-119.00264863826052
0.4364,0.88,0.4364001750946045,0.8663118922511259,0.24986,0.25302193869524947,,,-120.0,-118.96973884965979
0.4365,0.88,0.43650007247924805,0.8661187023773692,0.24986,0.2530298357073424,,,-120.0,-118.92510346376444
0.43660000000000004,0.88,0.4366002082824707,0.8658499925404132,0.24986,0.25311330603887544,,,-120.0,-118.8602838074587
0.43670000000000003,0.88,0.43670010566711426,0.865429717988794,0.24986,0.25323308545207307,,,-120.0,-118.75250821673717
0.4368,0.88,0.4368000030517578,0.8656101846492964,0.24986,0.25319015052339156,,,-120.0,-118.74449185329227
0.4369,0.88,0.43690013885498047,0.866057724203416,0.24986,0.25330024715355204,,,-120.0,-118.87737170893274
0.43700000000000006,0.88,0.437000036239624,0.8663147395333154,0.24986,0.25346565432920587,,,-120.0,-118.91877339325336
0.43710000000000004,0.88,0.4371001720428467,0.8661689278556748,0.24986,0.2534688589491986,,,-120.0,-118.92925580267026
0.43720000000000003,0.88,0.43720006942749023,0.8660835580816231,0.24986,0.253556527717215,,,-120.0,-118.9019764912863
0.4373,0.88,0.4373002052307129,0.8653772540447633,0.24986,0.25341885971641337,,,-120.0,-118.80913946945215
0.4374,0.88,0.43740010261535645,0.8650742873767564,0.24986,0.2535013521941747,,,-120.0,-118.71066332021681
0.4375,0.88,0.4375,0.8650584048457494,0.24986,0.2537305010636351,,,-120.0,-118.71848521762143
0.43760000000000004,0.88,0.43760013580322266,0.8656390301007926,0.24986,0.2537730657388999,,,-120.0,-118.75102336172671
0.43770000000000003,0.88,0.4377000331878662,0.8662243491146725,0.24986,0.25381681545955886,,,-120.0,-118.84496736167524
0.4378,0.88,0.43780016899108887,0.8665875666518187,0.24986,0.25392606094620385,,,-120.0,-118.87156111034632
0.4379,0.88,0.4379000663757324,0.8665716831881742,0.24986,0.25385557150785987,,,-120.0,-118.85668238885326
0.438,0.88,0.4380002021789551,0.8662922715819683,0.24986,0.2537821365442072,,,-120.0,-118.86578563525214
0.43810000000000004,0.88,0.43810009956359863,0.8658498780360446,0.24986,0.2537420615980407,,,-120.0,-118.76542497833701
0.43820000000000003,0.88,0.4381999969482422,0.8656161681866185,0.24986,0.2539120317194324,,,-120.0,-118.64286100347954
0.4383,0.88,0.43830013275146484,0.8653067447158298,0.24986,0.2539844176321981,,,-120.0,-118.6898457213488
0.4384,0.88,0.4384000301361084,0.865743194206983,0.24986,0.25391707431631877,,,-120.0,-118.75385967195511
0.4385,0.88,0.43850016593933105,0.8662436330363159,0.24986,0.2540544036294539,,,-120.0,-118.88016463648897
0.43860000000000005,0.88,0.4386000633239746,0.8665122367683786,0.24986,0.25415571327947417,,,-120.0,-118.89789723636383
0.43870000000000003,0.88,0.43870019912719727,0.8661393111022798,0.24986,0.2540890790014793,,,-120.0,-118.90180557723386
0.4388,0.88,0.4388000965118408,0.8658880094721799,0.24986,0.25406719449700815,,,-120.0,-118.82940685954333
0.4389,0.88,0.4388999938964844,0.8654076846698174,0.24986,0.25419931394339196,,,-120.0,-118.77193370354391
0.439,0.88,0.43900012969970703,0.8651295864743556,0.24986,0.2544107762495138,,,-120.0,-118.68508463420865
0.43910000000000005,0.88,0.4391000270843506,0.8656244892753997,0.24986,0.25440163564599666,,,-120.0,-118.6990380587365
0.43920000000000003,0.88,0.43920016288757324,0.8662028257438518,0.24986,0.25431512641905873,,,-120.0,-118.78855565668063
0.4393,0.88,0.4393000602722168,0.8666619583166197,0.24986,0.25447665785246626,,,-120.0,-118.82188766713882
0.4394,0.88,0.43940019607543945,0.8667389174361666,0.24986,0.2545744866737326,,,-120.0,-118.86545640538223
0.4395,0.88,0.439500093460083,0.8667099114112092,0.24986,0.254568740554782,,,-120.0,-118.82169022024019
0.43960000000000005,0.88,0.43959999084472656,0.866073301125528,0.24986,0.2545620011516165,,,-120.0,-118.77728088178043
0.43970000000000004,0.88,0.4397001266479492,0.8656189125091571,0.24986,0.2546900202212227,,,-120.0,-118.70924572530508
0.4398,0.88,0.4398000240325928,0.8653798880592974,0.24986,0.25471372353902283,,,-120.0,-118.61876934823799
0.4399,0.88,0.43990015983581543,0.8658713312607663,0.24986,0.2548321543000543,,,-120.0,-118.69082254839245
0.44,0.88,0.440000057220459,0.866511162498123,0.24986,0.2547394849988431,,,-120.0,-118.76015768130979
0.44010000000000005,0.88,0.44010019302368164,0.866764775925763,0.24986,0.2549043011952155,,,-120.0,-118.82128137225722
0.44020000000000004,0.88,0.4402000904083252,0.8667820568353752,0.24986,0.25504273055623333,,,-120.0,-118.88037647969306
0.4403,0.88,0.44029998779296875,0.8665311721531745,0.24986,0.2551010765036638,,,-120.0,-118.84823446847085
0.4404,0.88,0.4404001235961914,0.8661340804234982,0.24986,0.25524428516516195,,,-120.0,-118.7565400324185
0.4405,0.88,0.44050002098083496,0.8655240103634045,0.24986,0.255318762956966,,,-120.0,-118.62757118253147
0.44060000000000005,0.88,0.4406001567840576,0.8654610916825147,0.24986,0.25532509516526003,,,-120.0,-118.60789495197169
0.44070000000000004,0.88,0.44070005416870117,0.8662233400650697,0.24986,0.2553315296656917,,,-120.0,-118.66871819662909
0.4408,0.88,0.44080018997192383,0.8666245526673766,0.24986,0.25530565623740564,,,-120.0,-118.76050689941805
0.4409,0.88,0.4409000873565674,0.8668087484393837,0.24986,0.25531577342223305,,,-120.0,-118.79419204441295
0.441,0.88,0.44099998474121094,0.8668316586566303,0.24986,0.2553308813488994,,,-120.0,-118.80084975578151
0.44110000000000005,0.88,0.4411001205444336,0.8666721009365762,0.24986,0.2552399874590704,,,-120.0,-118.7784301411572
0.44120000000000004,0.88,0.44120001792907715,0.8664011394005442,0.24986,0.25526114569100167,,,-120.0,-118.64133042949278
0.4413,0.88,0.4413001537322998,0.8658985441330332,0.24986,0.25542250640770714,,,-120.0,-118.52524346296562
0.4414,0.88,0.44140005111694336,0.866009884642036,0.24986,0.25545098737021016,,,-120.0,-118.57686661467602
0.4415,0.88,0.441500186920166,0.8665412767938762,0.24986,0.2554067104851036,,,-120.0,-118.65407238015997
0.44160000000000005,0.88,0.44160008430480957,0.8668206915319333,0.24986,0.25543536742385287,,,-120.0,-118.746131379345
0.44170000000000004,0.88,0.4416999816894531,0.8668915131630853,0.24986,0.2554487009908983,,,-120.0,-118.77347041595861
0.4418,0.88,0.4418001174926758,0.8668217519721818,0.24986,0.2554592322864636,,,-120.0,-118.7884484891245
0.4419,0.88,0.44190001487731934,0.866364956132505,0.24986,0.2554626628788779,,,-120.0,-118.69981864991665
0.442,0.88,0.442000150680542,0.8658776189191195,0.24986,0.2555967725309116,,,-120.0,-118.63662515122077
0.44210000000000005,0.88,0.44210004806518555,0.8656287829961196,0.24986,0.25574962047586247,,,-120.0,-118.56387120932199
0.44220000000000004,0.88,0.4422001838684082,0.8662092725398808,0.24986,0.25577798324692064,,,-120.0,-118.64827729355643
0.4423,0.88,0.44230008125305176,0.8668366830229793,0.24986,0.25570357642193425,,,-120.0,-118.69783136741354
0.4424,0.88,0.4423999786376953,0.8673110991299663,0.24986,0.2558187312430122,,,-120.0,-118.7856899731865
0.4425,0.88,0.44250011444091797,0.8673119958639349,0.24986,0.25593848177089423,,,-120.0,-118.83727548561932
0.4426,0.88,0.4426000118255615,0.8671250560220499,0.24986,0.25603281380568527,,,-120.0,-118.79467662421422
0.44270000000000004,0.88,0.4427001476287842,0.8666740954052968,0.24986,0.256036901370069,,,-120.0,-118.6887534706041
0.4428,0.88,0.44280004501342773,0.8660443324736619,0.24986,0.2561436540952926,,,-120.0,-118.66122533931429
0.4429,0.88,0.4429001808166504,0.8660887407994567,0.24986,0.25622698603694777,,,-120.0,-118.60673912150523
0.443,0.88,0.44300007820129395,0.8667804595261496,0.24986,0.25624111969020785,,,-120.0,-118.7266667446752
0.44310000000000005,0.88,0.4431002140045166,0.867153413160184,0.24986,0.2563742508033945,,,-120.0,-118.86105343434329
0.44320000000000004,0.88,0.44320011138916016,0.8673648966788582,0.24986,0.2563974462211527,,,-120.0,-118.89137512334736
0.4433,0.88,0.4433000087738037,0.8673735647553886,0.24986,0.25629072733802044,,,-120.0,-118.86241666558091
0.4434,0.88,0.44340014457702637,0.8667770570643192,0.24986,0.25635865596203544,,,-120.0,-118.89821709609149
0.4435,0.88,0.4435000419616699,0.8669366282354953,0.24986,0.25640178547907355,,,-120.0,-118.9014913925959
0.4436,0.88,0.4436001777648926,0.8666863077119173,0.24986,0.2563634468577596,,,-120.0,-118.87769765990585
0.44370000000000004,0.88,0.44370007514953613,0.8664799717575266,0.24986,0.25629658283810686,,,-120.0,-118.78160870327808
0.44380000000000003,0.88,0.4438002109527588,0.8671385628692551,0.24986,0.2562807005823572,,,-120.0,-118.8678984668551
0.4439,0.88,0.44390010833740234,0.8674899602525693,0.24986,0.2562259691243654,,,-120.0,-118.92250503548331
0.444,0.88,0.4440000057220459,0.8675794307606121,0.24986,0.2562153556479681,,,-120.0,-118.92409886533696
0.44410000000000005,0.88,0.44410014152526855,0.8674904937072297,0.24986,0.25624194895028984,,,-120.0,-118.94415458871893
0.44420000000000004,0.88,0.4442000389099121,0.8673728180294384,0.24986,0.2560339183240807,,,-120.0,-118.93114500024825
0.44430000000000003,0.88,0.44430017471313477,0.867101968735247,0.24986,0.25601563147585776,,,-120.0,-118.8600018387145
0.4444,0.88,0.4444000720977783,0.8666570117500717,0.24986,0.2561742775875605,,,-120.0,-118.77987086590662
0.4445,0.88,0.444500207901001,0.8668347269366189,0.24986,0.2561634527230383,,,-120.0,-118.79823593495857
0.4446,0.88,0.44460010528564453,0.8673807856114663,0.24986,0.25619226610265483,,,-120.0,-118.88063871893152
0.44470000000000004,0.88,0.4447000026702881,0.8676033332617773,0.24986,0.2561318798036105,,,-120.0,-118.95686768442319
0.44480000000000003,0.88,0.44480013847351074,0.8677774869083634,0.24986,0.25612728218804937,,,-120.0,-118.9530031135341
0.4449,0.88,0.4449000358581543,0.8675668787425768,0.24986,0.25604133022086173,,,-120.0,-118.96370920072872
0.445,0.88,0.44500017166137695,0.8672040758635629,0.24986,0.2559838469434276,,,-120.0,-118.93028423377801
0.44510000000000005,0.88,0.4451000690460205,0.8664331708853024,0.24986,0.2560352873363781,,,-120.0,-118.83017423029388
0.44520000000000004,0.88,0.44520020484924316,0.8662771321931355,0.24986,0.25611238461647584,,,-120.0,-118.77881482250285
0.44530000000000003,0.88,0.4453001022338867,0.8669903783328773,0.24986,0.2560036745857263,,,-120.0,-118.85567520049936
0.4454,0.88,0.4453999996185303,0.8675796761390796,0.24986,0.25600473939105384,,,-120.0,-118.94549691232405
0.4455,0.88,0.44550013542175293,0.867801225518175,0.24986,0.2559951183255777,,,-120.0,-119.02524357282056
0.4456,0.88,0.4456000328063965,0.867873136983006,0.24986,0.2560243080501967,,,-120.0,-119.00242848900976
0.44570000000000004,0.88,0.44570016860961914,0.8676737552744177,0.24986,0.25595039602311553,,,-120.0,-118.97359408584866
0.44580000000000003,0.88,0.4458000659942627,0.8673882719691609,0.24986,0.2560417796693479,,,-120.0,-118.927548155853
0.4459,0.88,0.44590020179748535,0.8666814052780516,0.24986,0.25607816958448826,,,-120.0,-118.79857977439796
0.446,0.88,0.4460000991821289,0.8668073477182167,0.24986,0.25617449697410416,,,-120.0,-118.78961676202586
0.44610000000000005,0.88,0.44609999656677246,0.8674361522363742,0.24986,0.2560397563848617,,,-120.0,-118.92159514366054
0.44620000000000004,0.88,0.4462001323699951,0.8677725116452351,0.24986,0.2560318849748857,,,-120.0,-119.01775105547553
0.44630000000000003,0.88,0.44630002975463867,0.8678060862014267,0.24986,0.2560168611929687,,,-120.0,-119.05879619873501
0.4464,0.88,0.44640016555786133,0.8679503040256569,0.24986,0.25604929150030664,,,-120.0,-119.00383041864791
0.4465,0.88,0.4465000629425049,0.8674543833310749,0.24986,0.25602705880984167,,,-120.0,-118.99880414008832
0.4466,0.88,0.44660019874572754,0.8671533004688715,0.24986,0.2560386798398592,,,-120.0,-118.92787739921512
0.44670000000000004,0.88,0.4467000961303711,0.8667634214527914,0.24986,0.2561580730129638,,,-120.0,-118.86884260415111
0.44680000000000003,0.88,0.44679999351501465,0.8670314437295581,0.24986,0.25624002331734713,,,-120.0,-118.88450140286736
0.4469,0.88,0.4469001293182373,0.8677393626815079,0.24986,0.2561467506996939,,,-120.0,-118.9706369616541
0.447,0.88,0.44700002670288086,0.8679390403556387,0.24986,0.2562526005187475,,,-120.0,-118.9814848851063
0.44710000000000005,0.88,0.4471001625061035,0.8680432508587141,0.24986,0.25620328928231456,,,-120.0,-119.03156352180609
0.44720000000000004,0.88,0.44720005989074707,0.8680216112757607,0.24986,0.2561343845623177,,,-120.0,-119.09557767228739
0.44730000000000003,0.88,0.4473001956939697,0.8676062779539697,0.24986,0.2561811803916212,,,-120.0,-118.9895643663511
0.4474,0.88,0.4474000930786133,0.8671187169313448,0.24986,0.2561667298491312,,,-120.0,-118.87657409377763
0.4475,0.88,0.44749999046325684,0.8667253518767546,0.24986,0.25628204970171453,,,-120.0,-118.84871327192778
0.4476,0.88,0.4476001262664795,0.8670425487528497,0.24986,0.25635677364286596,,,-120.0,-118.94611098236355
0.44770000000000004,0.88,0.44770002365112305,0.8676040572386633,0.24986,0.25626655746014987,,,-120.0,-119.03176567714621
0.44780000000000003,0.88,0.4478001594543457,0.8678612846905666,0.24986,0.25621398604713197,,,-120.0,-119.03593273864803
0.4479,0.88,0.44790005683898926,0.867783960950341,0.24986,0.25620645469473147,,,-120.0,-119.14937424743836
0.448,0.88,0.4480001926422119,0.8677918304872868,0.24986,0.25618044955691116,,,-120.0,-119.08812639091133
0.44810000000000005,0.88,0.44810009002685547,0.8674856270019576,0.24986,0.25620149281030313,,,-120.0,-119.07204369426192
0.44820000000000004,0.88,0.448199987411499,0.8667358984589892,0.24986,0.25628589429134113,,,-120.0,-118.98340213444928
0.44830000000000003,0.88,0.4483001232147217,0.8667780133072159,0.24986,0.2563197944193641,,,-120.0,-118.99175295374559
0.4484,0.88,0.44840002059936523,0.8674458789763031,0.24986,0.2562484237285379,,,-120.0,-119.01060515857685
0.4485,0.88,0.4485001564025879,0.867720866198327,0.24986,0.2562010282534763,,,-120.0,-119.06374057354616
0.4486,0.88,0.44860005378723145,0.8680227328252066,0.24986,0.25629572589704985,,,-120.0,-119.11804748323696
0.44870000000000004,0.88,0.4487001895904541,0.8679742983119507,0.24986,0.2563722159512914,,,-120.0,-119.08720212024916
0.44880000000000003,0.88,0.44880008697509766,0.8675714033665503,0.24986,0.25634706004963764,,,-120.0,-119.0725381902091
0.4489,0.88,0.4488999843597412,0.8672135688807722,0.24986,0.2563995716649123,,,-120.0,-118.99855300989215
0.449,0.88,0.44900012016296387,0.8666932153421143,0.24986,0.256497614979953,,,-120.0,-118.90892193465987
0.44910000000000005,0.88,0.4491000175476074,0.8669383482713764,0.24986,0.25650250888939025,,,-120.0,-118.91169340134846
0.44920000000000004,0.88,0.4492001533508301,0.8676615520358096,0.24986,0.2564030098901348,,,-120.0,-119.0291825106341
0.44930000000000003,0.88,0.44930005073547363,0.8681192145300939,0.24986,0.2563794159742519,,,-120.0,-119.08127459868146
0.4494,0.88,0.4494001865386963,0.8681382510753013,0.24986,0.25654376879748775,,,-120.0,-119.16884177197117
0.4495,0.88,0.44950008392333984,0.867947870425733,0.24986,0.25655991840752673,,,-120.0,-119.23593404762192
0.4496,0.88,0.4495999813079834,0.8674990312309164,0.24986,0.25648752017710535,,,-120.0,-119.10108853070862
0.44970000000000004,0.88,0.44970011711120605,0.8672016484016205,0.24986,0.25649540278766403,,,-120.0,-118.9978706159511
0.44980000000000003,0.88,0.4498000144958496,0.8670414094367285,0.24986,0.25663066825514735,,,-120.0,-118.98182613549984
0.4499,0.88,0.44990015029907227,0.8675300780585437,0.24986,0.2566103524229345,,,-120.0,-118.95236913002189
0.45,0.88,0.4500000476837158,0.8680382027737815,0.24986,0.2565249380192916,,,-120.0,-119.02955918042991
0.45010000000000006,0.88,0.4501001834869385,0.8682061134214066,0.24986,0.25667617781214935,,,-120.0,-119.092764882249
0.45020000000000004,0.88,0.45020008087158203,0.8681886683652947,0.24986,0.25670822730279047,,,-120.0,-119.10361796602321
0.45030000000000003,0.88,0.4502999782562256,0.8679476346372449,0.24986,0.2566242732534652,,,-120.0,-119.05996692547959
0.4504,0.88,0.45040011405944824,0.8674562971825932,0.24986,0.2567105224784652,,,-120.0,-118.9986493117652
0.4505,0.88,0.4505000114440918,0.8671782727107085,0.24986,0.256785347804136,,,-120.0,-118.89989251303135
0.4506,0.88,0.45060014724731445,0.8670196831114657,0.24986,0.2568140440075708,,,-120.0,-118.85545474654127
0.45070000000000005,0.88,0.450700044631958,0.8674168803342863,0.24986,0.2567799479658911,,,-120.0,-118.96398649121676
0.45080000000000003,0.88,0.45080018043518066,0.8676989019871323,0.24986,0.25678089653293534,,,-120.0,-119.06932077152698
0.4509,0.88,0.4509000778198242,0.8677406075114974,0.24986,0.2567551057922509,,,-120.0,-118.98424092440246
0.451,0.88,0.4510002136230469,0.8674682868679066,0.24986,0.256708754588694,,,-120.0,-119.03688928255573
0.4511,0.88,0.45110011100769043,0.8675015653334242,0.24986,0.25653629474345324,,,-120.0,-119.04812189730248
0.45120000000000005,0.88,0.451200008392334,0.8673764375755285,0.24986,0.25591124669455606,,,-120.0,-118.93083534349195
0.45130000000000003,0.88,0.45130014419555664,0.8674556536199641,0.24986,0.2553877102897692,,,-120.0,-118.92688644899685
0.4514,0.88,0.4514000415802002,0.8676827472916384,0.24986,0.25495861400893977,,,-120.0,-119.04304638589548
0.4515,0.88,0.45150017738342285,0.8677344987135078,0.24986,0.255059420654471,,,-120.0,-119.07031742791561
0.4516,0.88,0.4516000747680664,0.8672599656077448,0.24986,0.25519337330773467,,,-120.0,-119.03960251504849
0.45170000000000005,0.88,0.45170021057128906,0.8670162812378862,0.24986,0.2552618014814518,,,-120.0,-118.95260336995658
0.45180000000000003,0.88,0.4518001079559326,0.8669946349191465,0.24986,0.25519587941050115,,,-120.0,-118.96254406098143
0.4519,0.88,0.45190000534057617,0.8663368211243112,0.24986,0.2549598099216845,,,-120.0,-118.92400466110581
0.452,0.88,0.45200014114379883,0.8659928266310155,0.24986,0.2544857198693108,,,-120.0,-118.78310223506361
0.4521,0.88,0.4521000385284424,0.8659531896577733,0.24986,0.2539196634268493,,,-120.0,-118.77076420425868
0.45220000000000005,0.88,0.45220017433166504,0.8662849538115913,0.24986,0.2533564451715551,,,-120.0,-118.82817894876196
0.45230000000000004,0.88,0.4523000717163086,0.8662479302792473,0.24986,0.2530550597317634,,,-120.0,-118.76435720115825
0.4524,0.88,0.45240020751953125,0.865664848154008,0.24986,0.25293820084406504,,,-120.0,-118.71627534842989
0.4525,0.88,0.4525001049041748,0.8653960224076072,0.24986,0.25266449323011064,,,-120.0,-118.63444210834653
0.4526,0.88,0.45260000228881836,0.8653592650973482,0.24986,0.25222620901207454,,,-120.0,-118.58426820015819
0.45270000000000005,0.88,0.452700138092041,0.8640205455239294,0.24986,0.25156178686029995,,,-120.0,-118.46482179100165
0.45280000000000004,0.88,0.45280003547668457,0.863490312493423,0.24986,0.25076705713430586,,,-120.0,-118.31652123229846
0.4529,0.88,0.4529001712799072,0.8641042997230802,0.24986,0.2498972325601021,,,-120.0,-118.25002664589103
0.453,0.88,0.4530000686645508,0.864835011863194,0.24986,0.24923965490470396,,,-120.0,-118.29897460404527
0.4531,0.88,0.45310020446777344,0.8621891405166094,0.24986,0.24848023748264517,,,-120.0,-118.30836894059266
0.45320000000000005,0.88,0.453200101852417,0.8612026289264484,0.24986,0.2481872598807658,,,-120.0,-118.12777255871951
0.45330000000000004,0.88,0.45329999923706055,0.861127738406948,0.24986,0.2475951537797226,,,-120.0,-118.07367804304447
0.4534,0.88,0.4534001350402832,0.860570770338251,0.24986,0.24715294028941015,,,-120.0,-117.98824802199326
0.4535,0.88,0.45350003242492676,0.8591356341997708,0.24986,0.24633218071086438,,,-120.0,-117.77088391511587
0.4536,0.88,0.4536001682281494,0.8592403834460608,0.24986,0.24555580495919832,,,-120.0,-117.6674622599429
0.45370000000000005,0.88,0.45370006561279297,0.8600820432019597,0.24986,0.24478667224008258,,,-120.0,-117.62612883507728
0.45380000000000004,0.88,0.4538002014160156,0.8607048762651146,0.24986,0.24408485991912998,,,-120.0,-117.66153046868939
0.4539,0.88,0.4539000988006592,0.8608583441701505,0.24986,0.2436571529824354,,,-120.0,-117.62699778120894
0.454,0.88,0.45399999618530273,0.8606889173269018,0.24986,0.24313328071840026,,,-120.0,-117.65717673001662
0.4541,0.88,0.4541001319885254,0.8605322227374882,0.24986,0.2424025662300378,,,-120.0,-117.55079292144434
0.45420000000000005,0.88,0.45420002937316895,0.8599669804193765,0.24986,0.2416941891450011,,,-120.0,-117.40472790861425
0.45430000000000004,0.88,0.4543001651763916,0.8590331684232945,0.24986,0.24090131625373745,,,-120.0,-117.27931096674415
0.4544,0.88,0.45440006256103516,0.85979511905575,0.24986,0.24011804630082229,,,-120.0,-117.27931948709859
0.4545,0.88,0.4545001983642578,0.8606180157822806,0.24986,0.2394708941876501,,,-120.0,-117.2916183290531
0.4546,0.88,0.45460009574890137,0.8649998083873812,0.24986,0.23911879474811817,,,-120.0,-117.34854173545668
0.45470000000000005,0.88,0.4546999931335449,0.8624701654220096,0.24986,0.23824213132171562,,,-120.0,-117.47932865834832
0.45480000000000004,0.88,0.4548001289367676,0.8627166658080019,0.24986,0.23772044211765564,,,-120.0,-117.51922421137962
0.4549,0.88,0.45490002632141113,0.8622121523926983,0.24986,0.23716101556515676,,,-120.0,-117.3899070370561
0.455,0.88,0.4550001621246338,0.861660393016277,0.24986,0.2367463967318493,,,-120.0,-117.31120267558933
0.4551,0.88,0.45510005950927734,0.8617633666739382,0.24986,0.23633560453544425,,,-120.0,-117.28259574602868
0.45520000000000005,0.88,0.4552001953125,0.8582118167846577,0.24986,0.23556002100933698,,,-120.0,-117.45931857647575
0.45530000000000004,0.88,0.45530009269714355,0.8641529440796442,0.24986,0.23567407367744025,,,-120.0,-117.45695328150035
0.4554,0.88,0.4553999900817871,0.8651637660074948,0.24986,0.23535206910940878,,,-120.0,-117.66395352809961
0.4555,0.88,0.45550012588500977,0.8658327936766083,0.24986,0.2350554131289683,,,-120.0,-117.76386452877891
0.4556,0.88,0.4556000232696533,0.8661855433204702,0.24986,0.23473857207647209,,,-120.0,-117.83991066195935
0.4557,0.88,0.455700159072876,0.8657030308641712,0.24986,0.23457304911259216,,,-120.0,-117.74676212593484
0.45580000000000004,0.88,0.45580005645751953,0.865157537065675,0.24986,0.23440597125664636,,,-120.0,-117.67091692654245
0.4559,0.88,0.4559001922607422,0.8656999426279762,0.24986,0.2343014773437226,,,-120.0,-117.66400866601506
0.456,0.88,0.45600008964538574,0.8666994688706465,0.24986,0.2344716692132198,,,-120.0,-117.67396393757205
0.4561,0.88,0.4560999870300293,0.8675649635192159,0.24986,0.23473804926775568,,,-120.0,-117.75882290847514
0.45620000000000005,0.88,0.45620012283325195,0.8686653754354816,0.24986,0.23491836821973816,,,-120.0,-117.82652030711641
0.45630000000000004,0.88,0.4563000202178955,0.8692587577001804,0.24986,0.23502244142242334,,,-120.0,-117.86199248965735
0.45640000000000003,0.88,0.45640015602111816,0.8690705994400685,0.24986,0.23511758025405666,,,-120.0,-117.83114827511695
0.4565,0.88,0.4565000534057617,0.8684390732773128,0.24986,0.23548920715778984,,,-120.0,-117.64012988198088
0.4566,0.88,0.4566001892089844,0.8633890274597673,0.24986,0.23566324257368865,,,-120.0,-117.61248082970702
0.4567,0.88,0.45670008659362793,0.8638118437285409,0.24986,0.23599895665813486,,,-120.0,-117.53622548647917
0.45680000000000004,0.88,0.4567999839782715,0.864669362041438,0.24986,0.23643881442642728,,,-120.0,-117.53008511762346
0.45690000000000003,0.88,0.45690011978149414,0.8653718307933873,0.24986,0.23679856333570373,,,-120.0,-117.50051033700102
0.457,0.88,0.4570000171661377,0.8659330853576147,0.24986,0.23738070767945582,,,-120.0,-117.48998354008116
0.4571,0.88,0.45710015296936035,0.8662239009172547,0.24986,0.23775272834396247,,,-120.0,-117.43874766730255
0.45720000000000005,0.88,0.4572000503540039,0.8658107730634382,0.24986,0.23831139423075684,,,-120.0,-117.32363348953858
0.45730000000000004,0.88,0.45730018615722656,0.8645583613432459,0.24986,0.23875583735912229,,,-120.0,-117.1285443070769
0.45740000000000003,0.88,0.4574000835418701,0.8643833483752552,0.24986,0.23921320634077464,,,-120.0,-116.95125109636851
0.4575,0.88,0.45749998092651367,0.865052552876236,0.24986,0.2395519781171555,,,-120.0,-116.87759040667518
0.4576,0.88,0.45760011672973633,0.8656840360712557,0.24986,0.2400420738973733,,,-120.0,-116.9056675895589
0.4577,0.88,0.4577000141143799,0.8662507064704851,0.24986,0.24057423992720967,,,-120.0,-116.80479170294127
0.45780000000000004,0.88,0.45780014991760254,0.8665743972207359,0.24986,0.24099507655930855,,,-120.0,-116.73043859814724
0.45790000000000003,0.88,0.4579000473022461,0.8667714163317537,0.24986,0.24147876268809246,,,-120.0,-116.73187863073122
0.458,0.88,0.45800018310546875,0.8662380219415042,0.24986,0.24191073167345153,,,-120.0,-116.61939338007559
0.4581,0.88,0.4581000804901123,0.8647730712376235,0.24986,0.24231601713336479,,,-120.0,-116.33585920104242
0.45820000000000005,0.88,0.45819997787475586,0.8646883410434073,0.24986,0.2425829011898757,,,-120.0,-116.12027802464125
0.45830000000000004,0.88,0.4583001136779785,0.8634390890858282,0.24986,0.24274674483592834,,,-120.0,-116.11678147373071
0.45840000000000003,0.88,0.45840001106262207,0.8640069987574172,0.24986,0.24305245780874615,,,-120.0,-116.07072729218137
0.4585,0.88,0.4585001468658447,0.8644771752999484,0.24986,0.24349472454838808,,,-120.0,-116.0464730047006
0.4586,0.88,0.4586000442504883,0.8646240013215225,0.24986,0.244043362299095,,,-120.0,-116.00293565098495
0.4587,0.88,0.45870018005371094,0.8646491955600333,0.24986,0.24452299772702848,,,-120.0,-115.93518991551456
0.45880000000000004,0.88,0.4588000774383545,0.8641952379312611,0.24986,0.24480070514691066,,,-120.0,-115.78485933845265
0.45890000000000003,0.88,0.45890021324157715,0.8632668856740662,0.24986,0.2450082434604308,,,-120.0,-115.55474718823287
0.459,0.88,0.4590001106262207,0.863361489544965,0.24986,0.2451245458357185,,,-120.0,-115.40345756906811
0.4591,0.88,0.45910000801086426,0.863678559239111,0.24986,0.24524585322392642,,,-120.0,-115.31888359354802
0.45920000000000005,0.88,0.4592001438140869,0.8640350032062263,0.24986,0.24553548931019958,,,-120.0,-115.26701270441781
0.45930000000000004,0.88,0.45930004119873047,0.8644697919544976,0.24986,0.245976467388508,,,-120.0,-115.22987459546599
0.45940000000000003,0.88,0.4594001770019531,0.8645155817493362,0.24986,0.24629265415335116,,,-120.0,-115.19719777939622
0.4595,0.88,0.4595000743865967,0.864336760072129,0.24986,0.2465382212712294,,,-120.0,-115.18043710705209
0.4596,0.88,0.45960021018981934,0.8635304436325107,0.24986,0.24677551926044436,,,-120.0,-114.93401501016717
0.4597,0.88,0.4597001075744629,0.8630384392911595,0.24986,0.24678408677266872,,,-120.0,-114.71219255448332
0.45980000000000004,0.88,0.45980000495910645,0.8633130634409748,0.24986,0.2467193410498462,,,-120.0,-114.57212563960819
0.45990000000000003,0.88,0.4599001407623291,0.8638572347084474,0.24986,0.24679562867554466,,,-120.0,-114.53220260730649
0.46,0.88,0.46000003814697266,0.864335413090109,0.24986,0.24700183448396348,,,-120.0,-114.4972308461529
0.4601,0.88,0.4601001739501953,0.864681523862514,0.24986,0.2472116889363241,,,-120.0,-114.50136742928868
0.46020000000000005,0.88,0.46020007133483887,0.8648398877898001,0.24986,0.24760585323161657,,,-120.0,-114.42394575993455
0.46030000000000004,0.88,0.4603002071380615,0.8647824797719807,0.24986,0.2476882863589251,,,-120.0,-114.37841230104294
0.46040000000000003,0.88,0.4604001045227051,0.863869640555362,0.24986,0.2476824809923752,,,-120.0,-114.16956340745224
0.4605,0.88,0.46050000190734863,0.86382393539711,0.24986,0.24765175592251443,,,-120.0,-114.03284179490062
0.4606,0.88,0.4606001377105713,0.864399958306969,0.24986,0.2475313131074158,,,-120.0,-113.96234850393357
0.4607,0.88,0.46070003509521484,0.8649173752250107,0.24986,0.24760217040903013,,,-120.0,-113.99759741400432
0.46080000000000004,0.88,0.4608001708984375,0.8655004497464391,0.24986,0.2477829403164496,,,-120.0,-114.01118848547314
0.46090000000000003,0.88,0.46090006828308105,0.8657749557125143,0.24986,0.247975505408582,,,-120.0,-114.00932097422616
0.461,0.88,0.4610002040863037,0.8658623775770887,0.24986,0.2480902855321705,,,-120.0,-113.97846717501471
0.4611,0.88,0.46110010147094727,0.8655627948052789,0.24986,0.24817405802727396,,,-120.0,-113.94772215682234
0.46120000000000005,0.88,0.4611999988555908,0.8647661323790082,0.24986,0.2481104338158491,,,-120.0,-113.7079428913642
0.46130000000000004,0.88,0.4613001346588135,0.8649920237151636,0.24986,0.24804497595977718,,,-120.0,-113.6305414868402
0.46140000000000003,0.88,0.46140003204345703,0.8653253518271233,0.24986,0.24784237026245293,,,-120.0,-113.57716465068836
0.4615,0.88,0.4615001678466797,0.865845763461969,0.24986,0.24784221391947098,,,-120.0,-113.6389919032081
0.4616,0.88,0.46160006523132324,0.866314698721567,0.24986,0.24794605804195097,,,-120.0,-113.67411984147044
0.4617,0.88,0.4617002010345459,0.866275674648746,0.24986,0.24803328413337863,,,-120.0,-113.57701103951455
0.46180000000000004,0.88,0.46180009841918945,0.8666343524779557,0.24986,0.24825754472477013,,,-120.0,-113.62769867851571
0.46190000000000003,0.88,0.461899995803833,0.866052624723966,0.24986,0.2482619930099167,,,-120.0,-113.57404873632389
0.462,0.88,0.46200013160705566,0.8654362107758897,0.24986,0.2481835952886768,,,-120.0,-113.35490690085875
0.4621,0.88,0.4621000289916992,0.8656651357821415,0.24986,0.2479738865134505,,,-120.0,-113.26392474305155
0.46220000000000006,0.88,0.4622001647949219,0.8660639429978179,0.24986,0.24771731305728095,,,-120.0,-113.25772571044695
0.46230000000000004,0.88,0.46230006217956543,0.8665621275424532,0.24986,0.2478056950464305,,,-120.0,-113.32692864571817
0.46240000000000003,0.88,0.4624001979827881,0.8670095750972012,0.24986,0.24783579225224267,,,-120.0,-113.38360809197674
0.4625,0.88,0.46250009536743164,0.8672149033183633,0.24986,0.24798780082033814,,,-120.0,-113.37001549873374
0.4626,0.88,0.4625999927520752,0.8673697406417641,0.24986,0.24792922400713846,,,-120.0,-113.40455188293541
0.4627,0.88,0.46270012855529785,0.8664105477993541,0.24986,0.24793359290904177,,,-120.0,-113.22806008153961
0.46280000000000004,0.88,0.4628000259399414,0.8661575164220081,0.24986,0.24770673879825225,,,-120.0,-113.07838922769268
0.46290000000000003,0.88,0.46290016174316406,0.8666546924271818,0.24986,0.24755669900119953,,,-120.0,-113.05725042154887
0.463,0.88,0.4630000591278076,0.8671995419024158,0.24986,0.24747988261691858,,,-120.0,-113.11993640467588
0.4631,0.88,0.4631001949310303,0.8675687562605136,0.24986,0.24754817763819373,,,-120.0,-113.18504449799933
0.46320000000000006,0.88,0.46320009231567383,0.867797036562251,0.24986,0.24750671363806065,,,-120.0,-113.18867169939693
0.46330000000000005,0.88,0.4632999897003174,0.8681061838261996,0.24986,0.24764585725590063,,,-120.0,-113.24227928531607
0.46340000000000003,0.88,0.46340012550354004,0.8677781091447189,0.24986,0.247609092054718,,,-120.0,-113.23536536266064
0.4635,0.88,0.4635000228881836,0.866799869912741,0.24986,0.24753134092793694,,,-120.0,-113.05727961271661
0.4636,0.88,0.46360015869140625,0.8668530118300558,0.24986,0.24729355036985862,,,-120.0,-112.90779269187419
0.4637,0.88,0.4637000560760498,0.8674486160891813,0.24986,0.2470793902194381,,,-120.0,-112.96085300083098
0.46380000000000005,0.88,0.46380019187927246,0.8679600250689694,0.24986,0.2471400158070542,,,-120.0,-113.06874448449067
0.46390000000000003,0.88,0.463900089263916,0.8683294257061503,0.24986,0.24717947575346816,,,-120.0,-113.09942253398445
0.464,0.88,0.46399998664855957,0.8688556915861665,0.24986,0.24732917356825795,,,-120.0,-113.2029948349752
0.4641,0.88,0.4641001224517822,0.8694268534981945,0.24986,0.24717481523553686,,,-120.0,-113.27254154938028
0.46420000000000006,0.88,0.4642000198364258,0.8690305123203289,0.24986,0.2471820393741833,,,-120.0,-113.27203772413803
0.46430000000000005,0.88,0.46430015563964844,0.868435504621045,0.24986,0.24711354146548314,,,-120.0,-113.11826161878345
0.46440000000000003,0.88,0.464400053024292,0.8687651586583984,0.24986,0.24703037867609307,,,-120.0,-113.0334527104299
0.4645,0.88,0.46450018882751465,0.868942467731593,0.24986,0.24682168056493373,,,-120.0,-113.0556122687776
0.4646,0.88,0.4646000862121582,0.8691256825147493,0.24986,0.24680279063098937,,,-120.0,-113.15534206814297
0.4647,0.88,0.46469998359680176,0.869306577358245,0.24986,0.2469039985890549,,,-120.0,-113.16958411654923
0.4648,0.88,0.4648001194000244,0.8695980470647946,0.24986,0.24701579030244175,,,-120.0,-113.21184361415874
0.46490000000000004,0.88,0.46490001678466797,0.8698657274502596,0.24986,0.24700882887000974,,,-120.0,-113.25945403134492
0.465,0.88,0.4650001525878906,0.8687550283537523,0.24986,0.24708652690986863,,,-120.0,-113.15769994724461
0.4651,0.88,0.4651000499725342,0.8686458873755389,0.24986,0.24700744382901904,,,-120.0,-113.08835800582261
0.46520000000000006,0.88,0.46520018577575684,0.8692279059516351,0.24986,0.2468851378827843,,,-120.0,-113.10384866423145
0.46530000000000005,0.88,0.4653000831604004,0.8695185803320782,0.24986,0.24680992372103952,,,-120.0,-113.15171776613217
0.46540000000000004,0.88,0.46539998054504395,0.8696401798759641,0.24986,0.24684181493727586,,,-120.0,-113.2174175345649
0.4655,0.88,0.4655001163482666,0.8698568434331452,0.24986,0.24698876162680813,,,-120.0,-113.26376789758795
0.4656,0.88,0.46560001373291016,0.8704177810510584,0.24986,0.24697099574385284,,,-120.0,-113.37316431661048
0.4657,0.88,0.4657001495361328,0.8701684094584845,0.24986,0.24700075825225798,,,-120.0,-113.35378383175731
0.4658,0.88,0.46580004692077637,0.8692872962228052,0.24986,0.2470021830457539,,,-120.0,-113.25102563148015
0.46590000000000004,0.88,0.465900182723999,0.869353511682296,0.24986,0.24701075284464447,,,-120.0,-113.17587644807939
0.466,0.88,0.4660000801086426,0.8697165015609813,0.24986,0.24689297620124895,,,-120.0,-113.22023673654458
0.4661,0.88,0.46610021591186523,0.8699712344138147,0.24986,0.2468059491097189,,,-120.0,-113.32067169920704
0.46620000000000006,0.88,0.4662001132965088,0.8699589108048427,0.24986,0.24689590188526706,,,-120.0,-113.37790169869167
0.46630000000000005,0.88,0.46630001068115234,0.8704413067285403,0.24986,0.2469996577549718,,,-120.0,-113.44836785627527
0.46640000000000004,0.88,0.466400146484375,0.8707840567727556,0.24986,0.24704587416621288,,,-120.0,-113.49080158481314
0.4665,0.88,0.46650004386901855,0.8703135697152811,0.24986,0.24709574779997578,,,-120.0,-113.48681040559663
0.4666,0.88,0.4666001796722412,0.8700960093905997,0.24986,0.24713224136740836,,,-120.0,-113.41990101551878
0.4667,0.88,0.46670007705688477,0.8705385210182213,0.24986,0.2470597857313067,,,-120.0,-113.41767984580466
0.4668,0.88,0.4668002128601074,0.8707384450121116,0.24986,0.24685660542569898,,,-120.0,-113.44962863769193
0.46690000000000004,0.88,0.466900110244751,0.8709740550386266,0.24986,0.24692766908369734,,,-120.0,-113.52819072089285
0.467,0.88,0.46700000762939453,0.8709015468117756,0.24986,0.24717082576803603,,,-120.0,-113.60216939869932
0.4671,0.88,0.4671001434326172,0.8710547328510685,0.24986,0.24723468926645317,,,-120.0,-113.64460761754677
0.46720000000000006,0.88,0.46720004081726074,0.8711090778308254,0.24986,0.24713960829197618,,,-120.0,-113.65935425407893
0.46730000000000005,0.88,0.4673001766204834,0.8700970216739756,0.24986,0.24717693977108646,,,-120.0,-113.56495112993522
0.46740000000000004,0.88,0.46740007400512695,0.8697327389348015,0.24986,0.24714501696200503,,,-120.0,-113.44906325837034
0.4675,0.88,0.4675002098083496,0.8700786310232854,0.24986,0.24697400653850698,,,-120.0,-113.41225790502749
0.4676,0.88,0.46760010719299316,0.8705453962353149,0.24986,0.24693033197292896,,,-120.0,-113.51499309990447
0.4677,0.88,0.4677000045776367,0.8706261394309428,0.24986,0.2470487499171652,,,-120.0,-113.62737315577051
0.4678,0.88,0.4678001403808594,0.8708990590118691,0.24986,0.24724941102941272,,,-120.0,-113.69460229157664
0.46790000000000004,0.88,0.46790003776550293,0.8713095006856258,0.24986,0.2472745704384733,,,-120.0,-113.72763190236088
0.468,0.88,0.4680001735687256,0.8714082552741415,0.24986,0.24723323842618752,,,-120.0,-113.77534852655108
0.4681,0.88,0.46810007095336914,0.870315633298398,0.24986,0.24725770614701947,,,-120.0,-113.63477928391258
0.4682,0.88,0.4682002067565918,0.8701971130682954,0.24986,0.24718099800162144,,,-120.0,-113.56209295905902
0.46830000000000005,0.88,0.46830010414123535,0.8706362101650563,0.24986,0.24701119695659488,,,-120.0,-113.56046512015766
0.46840000000000004,0.88,0.4684000015258789,0.871163353374608,0.24986,0.24700240034811163,,,-120.0,-113.67499833813109
0.4685,0.88,0.46850013732910156,0.8712644092985897,0.24986,0.2472515343216208,,,-120.0,-113.75858283214215
0.4686,0.88,0.4686000347137451,0.8713802885800983,0.24986,0.24737235756660103,,,-120.0,-113.80829893110305
0.4687,0.88,0.4687001705169678,0.8719345513804939,0.24986,0.24739401893729282,,,-120.0,-113.88804567123252
0.4688,0.88,0.46880006790161133,0.8717693776027804,0.24986,0.24737824905374428,,,-120.0,-113.87577790753262
0.46890000000000004,0.88,0.468900203704834,0.8710875236817597,0.24986,0.2472947447377252,,,-120.0,-113.81379338133421
0.46900000000000003,0.88,0.46900010108947754,0.8708280196279898,0.24986,0.24714790118743316,,,-120.0,-113.66222098762661
0.4691,0.88,0.4690999984741211,0.871265762860315,0.24986,0.24705892843570354,,,-120.0,-113.76849639228928
0.4692,0.88,0.46920013427734375,0.8713881033199024,0.24986,0.24703464956069962,,,-120.0,-113.83748879923813
0.46930000000000005,0.88,0.4693000316619873,0.8712600156868597,0.24986,0.2472097048064301,,,-120.0,-113.8692692867909
0.46940000000000004,0.88,0.46940016746520996,0.8715180038980588,0.24986,0.24726208396424038,,,-120.0,-113.97369605528637
0.46950000000000003,0.88,0.4695000648498535,0.8718712193858866,0.24986,0.24724535366609346,,,-120.0,-114.00826995111373
0.4696,0.88,0.46960020065307617,0.8708855924570933,0.24986,0.24728111461008898,,,-120.0,-113.94531755343881
0.4697,0.88,0.4697000980377197,0.8702905348008594,0.24986,0.24719230210356574,,,-120.0,-113.7830822310905
0.4698,0.88,0.4697999954223633,0.870721303061239,0.24986,0.2470961883517654,,,-120.0,-113.79969747149843
0.46990000000000004,0.88,0.46990013122558594,0.8710587066240694,0.24986,0.24701636547032094,,,-120.0,-113.85691494204777
0.47000000000000003,0.88,0.4700000286102295,0.8709973211394958,0.24986,0.24698256904986088,,,-120.0,-113.88973224785354
0.4701,0.88,0.47010016441345215,0.8712343931927102,0.24986,0.24733143198369,,,-120.0,-113.96832340784692
0.4702,0.88,0.4702000617980957,0.8715953661135887,0.24986,0.24741328419366093,,,-120.0,-114.03598773359992
0.47030000000000005,0.88,0.47030019760131836,0.8717608445211519,0.24986,0.24736181837414992,,,-120.0,-114.06123378588815
0.47040000000000004,0.88,0.4704000949859619,0.8708123487643433,0.24986,0.247298362586554,,,-120.0,-113.95871482904435
0.47050000000000003,0.88,0.47049999237060547,0.8704303689750228,0.24986,0.24721419528842192,,,-120.0,-113.86558032266055
0.4706,0.88,0.4706001281738281,0.8706280991778268,0.24986,0.24719057337041853,,,-120.0,-113.8233438720426
0.4707,0.88,0.4707000255584717,0.870768018016535,0.24986,0.2470827201533056,,,-120.0,-113.92211497813219
0.4708,0.88,0.47080016136169434,0.8706171095213779,0.24986,0.24718432815372923,,,-120.0,-113.9702547290457
0.47090000000000004,0.88,0.4709000587463379,0.8706741593156082,0.24986,0.2473769621857643,,,-120.0,-114.03172178846013
0.47100000000000003,0.88,0.47100019454956055,0.871065247388433,0.24986,0.2474695322298513,,,-120.0,-114.0972092441839
0.4711,0.88,0.4711000919342041,0.870825260560242,0.24986,0.24738769750800715,,,-120.0,-114.09403103815397
0.4712,0.88,0.47119998931884766,0.8699290411685765,0.24986,0.2473001662695595,,,-120.0,-113.98214358575365
0.47130000000000005,0.88,0.4713001251220703,0.87004993080005,0.24986,0.24719061571097276,,,-120.0,-113.9361013405632
0.47140000000000004,0.88,0.47140002250671387,0.8703312964233451,0.24986,0.24711332968342561,,,-120.0,-113.93564084118938
0.47150000000000003,0.88,0.4715001583099365,0.8706061455259416,0.24986,0.24706158161870037,,,-120.0,-113.97945412556463
0.4716,0.88,0.4716000556945801,0.8704938908970298,0.24986,0.24723833844989215,,,-120.0,-114.02112203262612
0.4717,0.88,0.47170019149780273,0.8707659955801219,0.24986,0.24741766682083183,,,-120.0,-114.06423054699955
0.4718,0.88,0.4718000888824463,0.8712291628798631,0.24986,0.24736532255608862,,,-120.0,-114.08501501171096
0.47190000000000004,0.88,0.47189998626708984,0.8709002646874167,0.24986,0.24719587504942903,,,-120.0,-114.08427140596552
0.47200000000000003,0.88,0.4720001220703125,0.87057921058716,0.24986,0.24727673347354137,,,-120.0,-113.98355985008753
0.4721,0.88,0.47210001945495605,0.8706325391990691,0.24986,0.2471259009234467,,,-120.0,-113.90623350662872
0.4722,0.88,0.4722001552581787,0.8707115795813075,0.24986,0.2471186737383371,,,-120.0,-113.93428233393786
0.47230000000000005,0.88,0.47230005264282227,0.8706264263189252,0.24986,0.24705419438555137,,,-120.0,-113.98894721300084
0.47240000000000004,0.88,0.4724001884460449,0.8705599360634942,0.24986,0.24719635234382517,,,-120.0,-114.07815177902833
0.47250000000000003,0.88,0.4725000858306885,0.8706558486549754,0.24986,0.24735081353120364,,,-120.0,-114.07453416407873
0.4726,0.88,0.47259998321533203,0.870798031354032,0.24986,0.24731306142024975,,,-120.0,-114.06478006965536
0.4727,0.88,0.4727001190185547,0.8699488068828375,0.24986,0.24712257898326212,,,-120.0,-114.0100611588902
0.4728,0.88,0.47280001640319824,0.8697907860872758,0.24986,0.24716804387485353,,,-120.0,-113.88153335019535
0.47290000000000004,0.88,0.4729001522064209,0.8701596859397511,0.24986,0.24712812152993824,,,-120.0,-113.88942279720925
0.47300000000000003,0.88,0.47300004959106445,0.8704555948616738,0.24986,0.2470484034691603,,,-120.0,-113.91944269597225
0.4731,0.88,0.4731001853942871,0.8707795117969503,0.24986,0.2471222872619137,,,-120.0,-114.06799713403967
0.4732,0.88,0.47320008277893066,0.8708586654655747,0.24986,0.2472579530795622,,,-120.0,-114.11520770283747
0.47330000000000005,0.88,0.4732999801635742,0.8711810837815332,0.24986,0.24735129367618436,,,-120.0,-114.1569891465329
0.47340000000000004,0.88,0.4734001159667969,0.8713575853275783,0.24986,0.24719811614257486,,,-120.0,-114.1800029952665
0.47350000000000003,0.88,0.47350001335144043,0.8707062069767327,0.24986,0.2471252585524193,,,-120.0,-114.07649481658085
0.4736,0.88,0.4736001491546631,0.8703902541398487,0.24986,0.24697367404916132,,,-120.0,-113.93926750297328
0.4737,0.88,0.47370004653930664,0.8706335994427591,0.24986,0.2469139185932072,,,-120.0,-113.92332240599961
0.4738,0.88,0.4738001823425293,0.8708554386747274,0.24986,0.2468608405530645,,,-120.0,-113.99459455734434
0.47390000000000004,0.88,0.47390007972717285,0.8709487250254905,0.24986,0.24704530340396885,,,-120.0,-114.06372959658854
0.47400000000000003,0.88,0.4740002155303955,0.8709429314000113,0.24986,0.24713394487655838,,,-120.0,-114.09905920239932
0.4741,0.88,0.47410011291503906,0.8715476579918752,0.24986,0.2471528283270269,,,-120.0,-114.16875548641224
0.4742,0.88,0.4742000102996826,0.8713891900677901,0.24986,0.2470791854337354,,,-120.0,-114.15973914185146
0.47430000000000005,0.88,0.4743001461029053,0.8707791771609464,0.24986,0.24700163663983474,,,-120.0,-114.06674807227017
0.47440000000000004,0.88,0.47440004348754883,0.8708244730128702,0.24986,0.24702706259769533,,,-120.0,-113.97054947216604
0.47450000000000003,0.88,0.4745001792907715,0.8707929140936368,0.24986,0.24694347936913943,,,-120.0,-113.97337981429146
0.4746,0.88,0.47460007667541504,0.8709092411089395,0.24986,0.2469001962471463,,,-120.0,-114.0642243902096
0.4747,0.88,0.4747002124786377,0.8706675885401717,0.24986,0.24704805909946698,,,-120.0,-114.04926445209715
0.4748,0.88,0.47480010986328125,0.870449264238475,0.24986,0.2471231098924559,,,-120.0,-114.07567660970369
0.47490000000000004,0.88,0.4749000072479248,0.8707782071414997,0.24986,0.2470094916140004,,,-120.0,-114.10119467165394
0.47500000000000003,0.88,0.47500014305114746,0.8704422763719697,0.24986,0.24690655557754101,,,-120.0,-114.07671095020044
0.4751,0.88,0.475100040435791,0.8700420419758685,0.24986,0.2468458725276083,,,-120.0,-113.97046335099685
0.4752,0.88,0.47520017623901367,0.8703341786784986,0.24986,0.24690748976598056,,,-120.0,-113.97178243536335
0.47530000000000006,0.88,0.4753000736236572,0.87069609118322,0.24986,0.24678301389489063,,,-120.0,-114.0178282537114
0.47540000000000004,0.88,0.4754002094268799,0.870795683695741,0.24986,0.24684539883385986,,,-120.0,-114.05734252094382
0.47550000000000003,0.88,0.47550010681152344,0.870911513964626,0.24986,0.2469439697797948,,,-120.0,-114.13957250726
0.4756,0.88,0.475600004196167,0.8713657062662012,0.24986,0.24708838815902773,,,-120.0,-114.1994938489954
0.4757,0.88,0.47570013999938965,0.8715672030565149,0.24986,0.24695850691873192,,,-120.0,-114.20905447452274
0.4758,0.88,0.4758000373840332,0.8707808166707413,0.24986,0.24687596385290703,,,-120.0,-114.08187683046029
0.47590000000000005,0.88,0.47590017318725586,0.8704216572209411,0.24986,0.24695482725132933,,,-120.0,-113.94478564109122
0.47600000000000003,0.88,0.4760000705718994,0.8707189108402965,0.24986,0.2469677094551605,,,-120.0,-113.98742406212337
0.4761,0.88,0.47610020637512207,0.8707963809786141,0.24986,0.24684539128463417,,,-120.0,-114.05935688907594
0.4762,0.88,0.4762001037597656,0.8707218496812124,0.24986,0.24686687750226263,,,-120.0,-114.11211129655263
0.47630000000000006,0.88,0.4763000011444092,0.8706713264881726,0.24986,0.24701672063222657,,,-120.0,-114.14296776141087
0.47640000000000005,0.88,0.47640013694763184,0.8711904447178267,0.24986,0.24710711171324057,,,-120.0,-114.21075503858115
0.47650000000000003,0.88,0.4765000343322754,0.8711305015759447,0.24986,0.24699019383144205,,,-120.0,-114.23359356002635
0.4766,0.88,0.47660017013549805,0.8705068787428845,0.24986,0.2469332115395324,,,-120.0,-114.10344454459413
0.4767,0.88,0.4767000675201416,0.8706552979972986,0.24986,0.24702327780748387,,,-120.0,-114.04340817057741
0.4768,0.88,0.47680020332336426,0.8708532961512893,0.24986,0.24694887722314482,,,-120.0,-114.09953530350725
0.47690000000000005,0.88,0.4769001007080078,0.8707294927354348,0.24986,0.24686643125318325,,,-120.0,-114.11296398592054
0.47700000000000004,0.88,0.47699999809265137,0.8706027169479151,0.24986,0.24697585618923032,,,-120.0,-114.20149317675393
0.4771,0.88,0.477100133895874,0.8706629715386766,0.24986,0.24713326278882797,,,-120.0,-114.2473806790796
0.4772,0.88,0.4772000312805176,0.8708747273261703,0.24986,0.24710171156879554,,,-120.0,-114.22052539470744
0.47730000000000006,0.88,0.47730016708374023,0.8705924655734402,0.24986,0.24703154475296554,,,-120.0,-114.23351761664065
0.47740000000000005,0.88,0.4774000644683838,0.869954755026247,0.24986,0.24716698507487644,,,-120.0,-114.18537871487402
0.47750000000000004,0.88,0.47750020027160645,0.8700884483304773,0.24986,0.24720290726501634,,,-120.0,-114.12247660459998
0.4776,0.88,0.47760009765625,0.8702968597998924,0.24986,0.24708482950323865,,,-120.0,-114.1270982900999
0.4777,0.88,0.47769999504089355,0.8703302445765102,0.24986,0.24698601532521453,,,-120.0,-114.12782865662741
0.4778,0.88,0.4778001308441162,0.8702802837629995,0.24986,0.2470979708909009,,,-120.0,-114.22925138522655
0.4779,0.88,0.47790002822875977,0.8701809525588728,0.24986,0.24735662622962,,,-120.0,-114.26981588166353
0.47800000000000004,0.88,0.4780001640319824,0.8703427503868831,0.24986,0.24724526217072443,,,-120.0,-114.22068137892185
0.4781,0.88,0.478100061416626,0.8701199852471783,0.24986,0.24709860845556197,,,-120.0,-114.25053927188468
0.4782,0.88,0.47820019721984863,0.869921111779339,0.24986,0.24699875632908658,,,-120.0,-114.11521603502695
0.47830000000000006,0.88,0.4783000946044922,0.8702780456440732,0.24986,0.2469411172090886,,,-120.0,-114.07700907004464
0.47840000000000005,0.88,0.47839999198913574,0.8705007625926663,0.24986,0.24691676310616606,,,-120.0,-114.15837481790713
0.47850000000000004,0.88,0.4785001277923584,0.8706537634005406,0.24986,0.2468639027428387,,,-120.0,-114.24567912518198
0.4786,0.88,0.47860002517700195,0.8707452075832702,0.24986,0.2470963549491986,,,-120.0,-114.33987997060906
0.4787,0.88,0.4787001609802246,0.8708402125274571,0.24986,0.24718269775075216,,,-120.0,-114.37518728814901
0.4788,0.88,0.47880005836486816,0.8708387984317988,0.24986,0.24698453281470628,,,-120.0,-114.37033229035559
0.4789,0.88,0.4789001941680908,0.8699983547201812,0.24986,0.2469022972707636,,,-120.0,-114.27174236275835
0.47900000000000004,0.88,0.4790000915527344,0.8699072707001558,0.24986,0.24692640865777174,,,-120.0,-114.19257195549177
0.4791,0.88,0.47909998893737793,0.8701563778485227,0.24986,0.246890802037826,,,-120.0,-114.12282536891107
0.4792,0.88,0.4792001247406006,0.8704258837374232,0.24986,0.24683298517554997,,,-120.0,-114.22644957245487
0.47930000000000006,0.88,0.47930002212524414,0.8704163933439406,0.24986,0.24687295345792865,,,-120.0,-114.27309529849178
0.47940000000000005,0.88,0.4794001579284668,0.8703320061266957,0.24986,0.24703675019628787,,,-120.0,-114.31290882183598
0.47950000000000004,0.88,0.47950005531311035,0.8704731161879307,0.24986,0.247075288551674,,,-120.0,-114.33178558653417
0.4796,0.88,0.479600191116333,0.8705655396550995,0.24986,0.24694447927559154,,,-120.0,-114.33819750920063
0.4797,0.88,0.47970008850097656,0.8699914443913297,0.24986,0.24677328458343192,,,-120.0,-114.24000082788835
0.4798,0.88,0.4797999858856201,0.8699719302553892,0.24986,0.2468443919344283,,,-120.0,-114.13337028376067
0.4799,0.88,0.4799001216888428,0.8701259846555893,0.24986,0.24682553143626765,,,-120.0,-114.12765049629121
0.48000000000000004,0.88,0.48000001907348633,0.8703228750312779,0.24986,0.24680973243509707,,,-120.0,-114.22028546963776
0.4801,0.88,0.480100154876709,0.8702701996138688,0.24986,0.24692807679039738,,,-120.0,-114.28022440690489
0.4802,0.88,0.48020005226135254,0.8702410395894233,0.24986,0.24708654812769593,,,-120.0,-114.3086037344501
0.48030000000000006,0.88,0.4803001880645752,0.870664966330345,0.24986,0.24717581436511538,,,-120.0,-114.3701171611647
0.48040000000000005,0.88,0.48040008544921875,0.8702411699590415,0.24986,0.24692475707293207,,,-120.0,-114.29658829389392
0.48050000000000004,0.88,0.4804999828338623,0.8695967548000075,0.24986,0.24688102697149072,,,-120.0,-114.15339525423066
0.4806,0.88,0.48060011863708496,0.8698890235397448,0.24986,0.24686930795045106,,,-120.0,-114.14867650612418
0.4807,0.88,0.4807000160217285,0.8703333214388529,0.24986,0.2467478410035711,,,-120.0,-114.20325974299887
0.4808,0.88,0.48080015182495117,0.8705266839622662,0.24986,0.2468100268457305,,,-120.0,-114.30311619157135
0.4809,0.88,0.4809000492095947,0.8706280534648397,0.24986,0.24699935833246964,,,-120.0,-114.31318317503577
0.48100000000000004,0.88,0.4810001850128174,0.8707664509892776,0.24986,0.24704657105063288,,,-120.0,-114.33530275416885
0.4811,0.88,0.48110008239746094,0.8712606431849952,0.24986,0.24701247492236159,,,-120.0,-114.40727741793452
0.4812,0.88,0.4811999797821045,0.8706952208149276,0.24986,0.24681366615500858,,,-120.0,-114.29790034219745
0.4813,0.88,0.48130011558532715,0.8701875912245376,0.24986,0.24675079471091876,,,-120.0,-114.1176811878721
0.48140000000000005,0.88,0.4814000129699707,0.8704348863110971,0.24986,0.24670337417791058,,,-120.0,-114.1652036694589
0.48150000000000004,0.88,0.48150014877319336,0.8705559274308441,0.24986,0.24658052455655516,,,-120.0,-114.15581679874197
0.48160000000000003,0.88,0.4816000461578369,0.8705542263025646,0.24986,0.24668976140199944,,,-120.0,-114.2206838121368
0.4817,0.88,0.48170018196105957,0.8707393662572,0.24986,0.24698104866545917,,,-120.0,-114.30780286288422
0.4818,0.88,0.4818000793457031,0.8713089191715304,0.24986,0.24694787499486975,,,-120.0,-114.37164668372273
0.4819,0.88,0.4819002151489258,0.8714171155847171,0.24986,0.24679388820187353,,,-120.0,-114.37503532443455
0.48200000000000004,0.88,0.48200011253356934,0.8709276272483449,0.24986,0.24678280106276065,,,-120.0,-114.3000968199478
0.48210000000000003,0.88,0.4821000099182129,0.8708242637935526,0.24986,0.2468790250549397,,,-120.0,-114.21617955100214
0.4822,0.88,0.48220014572143555,0.8706645527401673,0.24986,0.24667195464097358,,,-120.0,-114.13417396849778
0.4823,0.88,0.4823000431060791,0.8707572098299476,0.24986,0.24654397325832822,,,-120.0,-114.2070218139335
0.48240000000000005,0.88,0.48240017890930176,0.8707194006345489,0.24986,0.24669080105135802,,,-120.0,-114.27721751194825
0.48250000000000004,0.88,0.4825000762939453,0.870532372238278,0.24986,0.2469552878089738,,,-120.0,-114.3164875876793
0.48260000000000003,0.88,0.48260021209716797,0.8710780251443808,0.24986,0.2469842841267599,,,-120.0,-114.37248938351398
0.4827,0.88,0.4827001094818115,0.8711685262994548,0.24986,0.24674101630511092,,,-120.0,-114.37944832503496
0.4828,0.88,0.4828000068664551,0.870804178338806,0.24986,0.2467051857618995,,,-120.0,-114.26983838034116
0.4829,0.88,0.48290014266967773,0.870754198958066,0.24986,0.24661519434303783,,,-120.0,-114.18073380205009
0.48300000000000004,0.88,0.4830000400543213,0.8707214385170727,0.24986,0.24654052326644924,,,-120.0,-114.2015574015325
0.48310000000000003,0.88,0.48310017585754395,0.8704951127268508,0.24986,0.246517940844897,,,-120.0,-114.22401028636632
0.4832,0.88,0.4832000732421875,0.8705735006367642,0.24986,0.24664710651692548,,,-120.0,-114.30946396130716
0.4833,0.88,0.48330020904541016,0.8706355522399597,0.24986,0.24686756888065362,,,-120.0,-114.325309436336
0.48340000000000005,0.88,0.4834001064300537,0.8712207278374072,0.24986,0.24673127657141267,,,-120.0,-114.36529438934521
0.48350000000000004,0.88,0.48350000381469727,0.8709505181869428,0.24986,0.24668829847185986,,,-120.0,-114.37449697853806
0.48360000000000003,0.88,0.4836001396179199,0.8708292850333927,0.24986,0.24666338544787997,,,-120.0,-114.2655608449407
0.4837,0.88,0.4837000370025635,0.8710786506730297,0.24986,0.24663025125371188,,,-120.0,-114.24009467253344
0.4838,0.88,0.48380017280578613,0.8711444850056198,0.24986,0.2464887789452579,,,-120.0,-114.27421535095847
0.4839,0.88,0.4839000701904297,0.8711809035276598,0.24986,0.24654457591485052,,,-120.0,-114.30710930806349
0.48400000000000004,0.88,0.48400020599365234,0.8711041097884542,0.24986,0.24687971074076437,,,-120.0,-114.33802763380842
0.48410000000000003,0.88,0.4841001033782959,0.8712020951613073,0.24986,0.24691711455164578,,,-120.0,-114.39283923340528
0.4842,0.88,0.48420000076293945,0.871481868637475,0.24986,0.246753104791583,,,-120.0,-114.42481315654139
0.4843,0.88,0.4843001365661621,0.8710396486562989,0.24986,0.246717342563231,,,-120.0,-114.33048763859783
0.48440000000000005,0.88,0.48440003395080566,0.8708254080728216,0.24986,0.24663926935453587,,,-120.0,-114.23917787238936
0.48450000000000004,0.88,0.4845001697540283,0.8708609424262741,0.24986,0.24651417666474923,,,-120.0,-114.22635686793454
0.48460000000000003,0.88,0.4846000671386719,0.8709917049001352,0.24986,0.2464812684852573,,,-120.0,-114.28556031979286
0.4847,0.88,0.48470020294189453,0.8711380139138168,0.24986,0.24666221862000093,,,-120.0,-114.36123445466251
0.4848,0.88,0.4848001003265381,0.870974390063232,0.24986,0.24682736157396293,,,-120.0,-114.35720625255232
0.4849,0.88,0.48489999771118164,0.8714765490756085,0.24986,0.24694467700771572,,,-120.0,-114.43723004035672
0.48500000000000004,0.88,0.4850001335144043,0.8715272598567133,0.24986,0.24680539372735344,,,-120.0,-114.44253233216554
0.48510000000000003,0.88,0.48510003089904785,0.8711927092059638,0.24986,0.24678726773868823,,,-120.0,-114.32887122398859
0.4852,0.88,0.4852001667022705,0.8712932958870152,0.24986,0.24674110876046043,,,-120.0,-114.30455707959219
0.4853,0.88,0.48530006408691406,0.8714545693076416,0.24986,0.246692324613108,,,-120.0,-114.32790588185726
0.48540000000000005,0.88,0.4854001998901367,0.8716126940288026,0.24986,0.24666147268048771,,,-120.0,-114.37775223609854
0.48550000000000004,0.88,0.4855000972747803,0.8715799647361095,0.24986,0.2468196388431256,,,-120.0,-114.45749257484799
0.48560000000000003,0.88,0.48559999465942383,0.871540741427463,0.24986,0.24706233076751274,,,-120.0,-114.4804937955687
0.4857,0.88,0.4857001304626465,0.8718982135833524,0.24986,0.24698337460379655,,,-120.0,-114.53161167018429
0.4858,0.88,0.48580002784729004,0.8716850726802592,0.24986,0.24679199244513056,,,-120.0,-114.49259928756165
0.4859,0.88,0.4859001636505127,0.8713538692118007,0.24986,0.24670779616395877,,,-120.0,-114.39271955356527
0.48600000000000004,0.88,0.48600006103515625,0.8712854212213917,0.24986,0.24668222298105147,,,-120.0,-114.33513415164843
0.48610000000000003,0.88,0.4861001968383789,0.8715803091385308,0.24986,0.24660233020474118,,,-120.0,-114.41549033608642
0.4862,0.88,0.48620009422302246,0.8715854540570762,0.24986,0.24677151837639952,,,-120.0,-114.47438769313604
0.4863,0.88,0.486299991607666,0.8714270523736845,0.24986,0.24702052235452368,,,-120.0,-114.54827285410174
0.48640000000000005,0.88,0.48640012741088867,0.871590044091316,0.24986,0.24720371007202274,,,-120.0,-114.54964394798863
0.48650000000000004,0.88,0.4865000247955322,0.8720078728214081,0.24986,0.2470428760070942,,,-120.0,-114.59285229511312
0.48660000000000003,0.88,0.4866001605987549,0.8712527920798719,0.24986,0.2469642097795472,,,-120.0,-114.55104067081064
0.4867,0.88,0.48670005798339844,0.8708111595938021,0.24986,0.2468649748658418,,,-120.0,-114.38055144312186
0.4868,0.88,0.4868001937866211,0.8708932816686488,0.24986,0.24678334527593013,,,-120.0,-114.40449447856001
0.4869,0.88,0.48690009117126465,0.8709849613140732,0.24986,0.2466962917252329,,,-120.0,-114.42020126917859
0.48700000000000004,0.88,0.4869999885559082,0.8710681103495138,0.24986,0.2468891641293239,,,-120.0,-114.49461763321068
0.48710000000000003,0.88,0.48710012435913086,0.8711235540654567,0.24986,0.24706257364242082,,,-120.0,-114.55847844507963
0.4872,0.88,0.4872000217437744,0.8713268371613274,0.24986,0.2472843189016187,,,-120.0,-114.6058351218869
0.4873,0.88,0.48730015754699707,0.8717624723689222,0.24986,0.24709804523605028,,,-120.0,-114.71545720701458
0.48740000000000006,0.88,0.4874000549316406,0.871235232042983,0.24986,0.24693735120420857,,,-120.0,-114.56697608011453
0.48750000000000004,0.88,0.4875001907348633,0.870833952533811,0.24986,0.2469324100850702,,,-120.0,-114.42514332210479
0.48760000000000003,0.88,0.48760008811950684,0.8707979175614189,0.24986,0.24675438039398884,,,-120.0,-114.42861500404022
0.4877,0.88,0.4876999855041504,0.8707035786226158,0.24986,0.24666335270450934,,,-120.0,-114.46609840388157
0.4878,0.88,0.48780012130737305,0.8707645762529511,0.24986,0.24693433573571724,,,-120.0,-114.56706875197963
0.4879,0.88,0.4879000186920166,0.8708785683155102,0.24986,0.24724768176192005,,,-120.0,-114.65980306597655
0.48800000000000004,0.88,0.48800015449523926,0.8713006150605491,0.24986,0.24719745601424242,,,-120.0,-114.68652881554037
0.48810000000000003,0.88,0.4881000518798828,0.8709459225471959,0.24986,0.24701537903562787,,,-120.0,-114.67343034381614
0.4882,0.88,0.48820018768310547,0.8705640609424279,0.24986,0.2469942883551286,,,-120.0,-114.56217476612605
0.4883,0.88,0.488300085067749,0.8704874152971982,0.24986,0.24693210750426298,,,-120.0,-114.53494072635503
0.48840000000000006,0.88,0.4883999824523926,0.8704713237145358,0.24986,0.2467494017840679,,,-120.0,-114.52147532682547
0.48850000000000005,0.88,0.48850011825561523,0.8706246206826984,0.24986,0.2468905240080669,,,-120.0,-114.59568203623222
0.48860000000000003,0.88,0.4886000156402588,0.8706422022050786,0.24986,0.24711452882858628,,,-120.0,-114.64338829687651
0.4887,0.88,0.48870015144348145,0.8708330077235751,0.24986,0.24731982540635225,,,-120.0,-114.69875314726922
0.4888,0.88,0.488800048828125,0.8712457039102779,0.24986,0.24727059645370503,,,-120.0,-114.70954717291909
0.4889,0.88,0.48890018463134766,0.8709199451635078,0.24986,0.24709428356606833,,,-120.0,-114.68585648601045
0.48900000000000005,0.88,0.4890000820159912,0.8706061846168123,0.24986,0.2470509135354271,,,-120.0,-114.57199654919201
0.48910000000000003,0.88,0.48909997940063477,0.8705467077786383,0.24986,0.24693666002441325,,,-120.0,-114.55365537744379
0.4892,0.88,0.4892001152038574,0.8704774367134109,0.24986,0.24684596680143436,,,-120.0,-114.63739587759201
0.4893,0.88,0.489300012588501,0.8705559264564762,0.24986,0.2470334575060678,,,-120.0,-114.71337158611996
0.48940000000000006,0.88,0.48940014839172363,0.870495931633438,0.24986,0.24733926612811558,,,-120.0,-114.75509790850141
0.48950000000000005,0.88,0.4895000457763672,0.8706097304184527,0.24986,0.2474898289077233,,,-120.0,-114.77815493211611
0.48960000000000004,0.88,0.48960018157958984,0.8710396191438208,0.24986,0.2473536179328901,,,-120.0,-114.80671919859465
0.4897,0.88,0.4897000789642334,0.8708084200972555,0.24986,0.24725255339514968,,,-120.0,-114.78069863827302
0.4898,0.88,0.48980021476745605,0.8705332294008833,0.24986,0.24723946743642777,,,-120.0,-114.66803870400524
0.4899,0.88,0.4899001121520996,0.8705827647021113,0.24986,0.2470797868809315,,,-120.0,-114.64149992164458
0.49000000000000005,0.88,0.49000000953674316,0.8706281443454381,0.24986,0.24706890249438052,,,-120.0,-114.7186756576974
0.49010000000000004,0.88,0.4901001453399658,0.8704745399989001,0.24986,0.24724371710027043,,,-120.0,-114.78236871019995
0.4902,0.88,0.4902000427246094,0.870218967166864,0.24986,0.24749342023719578,,,-120.0,-114.77257515171891
0.4903,0.88,0.49030017852783203,0.8703702525687007,0.24986,0.2474682632218935,,,-120.0,-114.85105020228903
0.49040000000000006,0.88,0.4904000759124756,0.8703221465280575,0.24986,0.24728856040688604,,,-120.0,-114.81222535699833
0.49050000000000005,0.88,0.49050021171569824,0.870057729491722,0.24986,0.2470622395147683,,,-120.0,-114.70545678670784
0.49060000000000004,0.88,0.4906001091003418,0.8701237761251791,0.24986,0.2470819371628767,,,-120.0,-114.61701354482635
0.4907,0.88,0.49070000648498535,0.8701324845774666,0.24986,0.24706771989431092,,,-120.0,-114.64447932588544
0.4908,0.88,0.490800142288208,0.8702021256249801,0.24986,0.24714120670794834,,,-120.0,-114.73721510827995
0.4909,0.88,0.49090003967285156,0.8701780793806865,0.24986,0.24728140239376134,,,-120.0,-114.77815863110295
0.491,0.88,0.4910001754760742,0.8701517791185466,0.24986,0.2475188514678516,,,-120.0,-114.79174289663919
0.49110000000000004,0.88,0.4911000728607178,0.8705604872619924,0.24986,0.2474154283171107,,,-120.0,-114.8563345617018
0.4912,0.88,0.49120020866394043,0.8700355984346764,0.24986,0.2472096637462812,,,-120.0,-114.77675186901995
0.4913,0.88,0.491300106048584,0.8697904875934132,0.24986,0.24724062081095016,,,-120.0,-114.66181007512083
0.49140000000000006,0.88,0.49140000343322754,0.8699184436821349,0.24986,0.2472785584001308,,,-120.0,-114.6516088455219
0.49150000000000005,0.88,0.4915001392364502,0.8701320363908827,0.24986,0.24716492067036142,,,-120.0,-114.7153323671709
0.49160000000000004,0.88,0.49160003662109375,0.8703420884060245,0.24986,0.24722787711957991,,,-120.0,-114.80945166788166
0.4917,0.88,0.4917001724243164,0.8705735490185826,0.24986,0.24741762939094022,,,-120.0,-114.88556407105887
0.4918,0.88,0.49180006980895996,0.8705768103543327,0.24986,0.24760999969066194,,,-120.0,-114.91518996408249
0.4919,0.88,0.4919002056121826,0.870888253254672,0.24986,0.24744550614733332,,,-120.0,-114.91605239840763
0.492,0.88,0.49200010299682617,0.8705789077341826,0.24986,0.2473027944641407,,,-120.0,-114.82397029454886
0.49210000000000004,0.88,0.4921000003814697,0.8704986851323722,0.24986,0.24729568758884687,,,-120.0,-114.77213840596725
0.4922,0.88,0.4922001361846924,0.8703801222691874,0.24986,0.24713091969788867,,,-120.0,-114.77068133433517
0.4923,0.88,0.49230003356933594,0.8704316196064557,0.24986,0.24710249340096255,,,-120.0,-114.80815307592914
0.49240000000000006,0.88,0.4924001693725586,0.8706193405827652,0.24986,0.24721671648230648,,,-120.0,-114.9357159450563
0.49250000000000005,0.88,0.49250006675720215,0.8706669291062985,0.24986,0.2475189207261114,,,-120.0,-115.01823274348193
0.49260000000000004,0.88,0.4926002025604248,0.8705941733559235,0.24986,0.2475535608934654,,,-120.0,-114.97419845922373
0.4927,0.88,0.49270009994506836,0.8706042895540708,0.24986,0.2473245814917512,,,-120.0,-114.98230036600063
0.4928,0.88,0.4927999973297119,0.870009583117721,0.24986,0.24724948086624252,,,-120.0,-114.8675323116644
0.4929,0.88,0.49290013313293457,0.8698525071655296,0.24986,0.24722737546745974,,,-120.0,-114.76442195190727
0.493,0.88,0.4930000305175781,0.8699621641619504,0.24986,0.24718710342797684,,,-120.0,-114.81234205154871
0.49310000000000004,0.88,0.4931001663208008,0.8701801327967105,0.24986,0.24720629970104713,,,-120.0,-114.90641966385421
0.4932,0.88,0.49320006370544434,0.8701572960496632,0.24986,0.2473491943848794,,,-120.0,-114.92220118306841
0.4933,0.88,0.493300199508667,0.8701571586950504,0.24986,0.2476066912823366,,,-120.0,-114.97769453703005
0.49340000000000006,0.88,0.49340009689331055,0.8704333039617681,0.24986,0.24753933132158812,,,-120.0,-115.0324552320361
0.49350000000000005,0.88,0.4934999942779541,0.8702067824151459,0.24986,0.24737385183424407,,,-120.0,-115.00467428668881
0.49360000000000004,0.88,0.49360013008117676,0.8697135583337516,0.24986,0.24724675449495345,,,-120.0,-114.84082990273106
0.4937,0.88,0.4937000274658203,0.8696145814618355,0.24986,0.24723481649505052,,,-120.0,-114.7910479980813
0.4938,0.88,0.49380016326904297,0.8695624165322173,0.24986,0.24716021061901966,,,-120.0,-114.8183871155147
0.4939,0.88,0.4939000606536865,0.8697390195813823,0.24986,0.24724858673066683,,,-120.0,-114.8994326505028
0.494,0.88,0.4940001964569092,0.8697409853571194,0.24986,0.24742165948007963,,,-120.0,-114.93493722121086
0.49410000000000004,0.88,0.49410009384155273,0.8696925076817167,0.24986,0.24759629573328218,,,-120.0,-114.98492808613379
0.49420000000000003,0.88,0.4941999912261963,0.8700907400014242,0.24986,0.24751530564576427,,,-120.0,-115.02579185127475
0.4943,0.88,0.49430012702941895,0.8695799323430439,0.24986,0.24728119601965892,,,-120.0,-114.926080340606
0.4944,0.88,0.4944000244140625,0.8692174510257424,0.24986,0.2472265739857182,,,-120.0,-114.85752594853346
0.49450000000000005,0.88,0.49450016021728516,0.869161810825708,0.24986,0.24719224458469913,,,-120.0,-114.78562536664876
0.49460000000000004,0.88,0.4946000576019287,0.8693382398320505,0.24986,0.24714189953449825,,,-120.0,-114.87476488606896
0.49470000000000003,0.88,0.49470019340515137,0.8693675461036673,0.24986,0.24723035712586233,,,-120.0,-114.89672285621506
0.4948,0.88,0.4948000907897949,0.8694947135195947,0.24986,0.24758602858350834,,,-120.0,-114.98371362052701
0.4949,0.88,0.4948999881744385,0.8695447857804862,0.24986,0.24756135642889426,,,-120.0,-114.98260754918871
0.495,0.88,0.49500012397766113,0.8698013526773754,0.24986,0.2473489432394429,,,-120.0,-115.00941760496084
0.49510000000000004,0.88,0.4951000213623047,0.8695868951025255,0.24986,0.24720760127878572,,,-120.0,-114.9262519552263
0.49520000000000003,0.88,0.49520015716552734,0.8693277803204883,0.24986,0.24715427798350378,,,-120.0,-114.80011959856311
0.4953,0.88,0.4953000545501709,0.8691943513288306,0.24986,0.24707485271081037,,,-120.0,-114.81014102060747
0.4954,0.88,0.49540019035339355,0.8691879032522762,0.24986,0.24712332963967132,,,-120.0,-114.83156319625095
0.49550000000000005,0.88,0.4955000877380371,0.8693359014050637,0.24986,0.24733349961515602,,,-120.0,-114.96804138553937
0.49560000000000004,0.88,0.49559998512268066,0.869126651436837,0.24986,0.24746655829927577,,,-120.0,-114.94828484474819
0.49570000000000003,0.88,0.4957001209259033,0.8691776538197103,0.24986,0.2474981472797303,,,-120.0,-114.92824408199422
0.4958,0.88,0.4958000183105469,0.869376100133199,0.24986,0.24730244028805648,,,-120.0,-114.98450553527687
0.4959,0.88,0.49590015411376953,0.868976766391021,0.24986,0.24723082505060803,,,-120.0,-114.88477712819132
0.496,0.88,0.4960000514984131,0.8687270857905266,0.24986,0.2471060065501342,,,-120.0,-114.78688010562763
0.49610000000000004,0.88,0.49610018730163574,0.8688807908761659,0.24986,0.2471137738694615,,,-120.0,-114.74681741402918
0.49620000000000003,0.88,0.4962000846862793,0.8691986693887379,0.24986,0.24710080373648224,,,-120.0,-114.8860172000191
0.4963,0.88,0.49629998207092285,0.8692843257099291,0.24986,0.247279386738272,,,-120.0,-114.91087192973369
0.4964,0.88,0.4964001178741455,0.8692778703307402,0.24986,0.24746809725588625,,,-120.0,-114.94708767383663
0.49650000000000005,0.88,0.49650001525878906,0.8695576420757779,0.24986,0.2475231347689936,,,-120.0,-115.01289822847313
0.49660000000000004,0.88,0.4966001510620117,0.869373762635526,0.24986,0.24720420896423845,,,-120.0,-114.91382590569937
0.49670000000000003,0.88,0.4967000484466553,0.8691391252493749,0.24986,0.24712045239706248,,,-120.0,-114.77957383746296
0.4968,0.88,0.49680018424987793,0.8691050069363436,0.24986,0.24708745167100288,,,-120.0,-114.76060136548638
0.4969,0.88,0.4969000816345215,0.869194662331149,0.24986,0.2470220714265746,,,-120.0,-114.77508894167467
0.497,0.88,0.49699997901916504,0.8694310407653881,0.24986,0.24716049593241166,,,-120.0,-114.850868963767
0.49710000000000004,0.88,0.4971001148223877,0.8694046270352817,0.24986,0.2473433321181371,,,-120.0,-114.87941152401292
0.49720000000000003,0.88,0.49720001220703125,0.8694338721621909,0.24986,0.24744433422654508,,,-120.0,-114.90208549874785
0.4973,0.88,0.4973001480102539,0.8699451482992604,0.24986,0.24730516488023999,,,-120.0,-114.98414155812837
0.4974,0.88,0.49740004539489746,0.8692882125410225,0.24986,0.24716872203466786,,,-120.0,-114.8487410300944
0.49750000000000005,0.88,0.4975001811981201,0.869169763682297,0.24986,0.24719853238766393,,,-120.0,-114.77200571391462
0.49760000000000004,0.88,0.49760007858276367,0.8692326936661781,0.24986,0.24702515038284217,,,-120.0,-114.75183495767462
0.49770000000000003,0.88,0.49770021438598633,0.8695094460852139,0.24986,0.24703352368257137,,,-120.0,-114.79893100126247
0.4978,0.88,0.4978001117706299,0.869799442551214,0.24986,0.2472352421520658,,,-120.0,-114.88943624031121
0.4979,0.88,0.49790000915527344,0.8697715916736012,0.24986,0.2473286913076352,,,-120.0,-114.92587250245491
0.498,0.88,0.4980001449584961,0.8698950187655036,0.24986,0.24753760448738624,,,-120.0,-114.9622605837098
0.49810000000000004,0.88,0.49810004234313965,0.8700187559280838,0.24986,0.247306491166824,,,-120.0,-114.96908288606232
0.49820000000000003,0.88,0.4982001781463623,0.8694334707052546,0.24986,0.24712149370814007,,,-120.0,-114.84597919056452
0.4983,0.88,0.49830007553100586,0.8692478007400914,0.24986,0.24711057721792062,,,-120.0,-114.72367759185917
0.4984,0.88,0.4984002113342285,0.8695777067598467,0.24986,0.2470530627411531,,,-120.0,-114.8104605992549
0.49850000000000005,0.88,0.49850010871887207,0.8696303602129836,0.24986,0.24706634886622691,,,-120.0,-114.88266225391588
0.49860000000000004,0.88,0.4986000061035156,0.8697261433463792,0.24986,0.2472321582813878,,,-120.0,-114.92178103181719
0.49870000000000003,0.88,0.4987001419067383,0.8698585837469017,0.24986,0.24745589006595056,,,-120.0,-114.9725193013211
0.4988,0.88,0.49880003929138184,0.8701987219940275,0.24986,0.24753106366606709,,,-120.0,-115.0140034158853
0.4989,0.88,0.4989001750946045,0.8701469893008316,0.24986,0.24734432473619505,,,-120.0,-115.02254535318582
0.499,0.88,0.49900007247924805,0.8694885769275729,0.24986,0.24725642717645643,,,-120.0,-114.85563250069507
0.49910000000000004,0.88,0.4991002082824707,0.8693369486088213,0.24986,0.2470757595377684,,,-120.0,-114.79040321324068
0.49920000000000003,0.88,0.49920010566711426,0.8693350582492032,0.24986,0.24703234612389724,,,-120.0,-114.77740441635224
0.4993,0.88,0.4993000030517578,0.8692753419842153,0.24986,0.24711261170916077,,,-120.0,-114.80638164658357
0.4994,0.88,0.49940013885498047,0.8692723100023009,0.24986,0.24727813183351707,,,-120.0,-114.84774096041154
0.49950000000000006,0.88,0.499500036239624,0.8693659592652777,0.24986,0.2474934623385606,,,-120.0,-114.87835894198206
0.49960000000000004,0.88,0.4996001720428467,0.8697816956782043,0.24986,0.24737932179008065,,,-120.0,-114.9555222436619
0.49970000000000003,0.88,0.49970006942749023,0.8695590104455012,0.24986,0.24717005768708072,,,-120.0,-114.86472016565024
0.4998,0.88,0.4998002052307129,0.8692798409555657,0.24986,0.24704761226150118,,,-120.0,-114.77487643683219
0.4999,0.88,0.49990010261535645,0.8689789632265252,0.24986,0.24691954645809128,,,-120.0,-114.63838757940002
0.5,0.88,0.5,0.8692345895194835,0.24986,0.24702967278910437,,,-120.0,-114.72264924144105
0.5001,0.88,0.5001001358032227,0.8693023211562889,0.24986,0.247116743695344,,,-120.0,-114.77686044504956
0.5002,0.88,0.5002000331878662,0.8693368410576948,0.24986,0.24731200478853727,,,-120.0,-114.80480476296852
0.5003,0.88,0.5003001689910889,0.8693207162915589,0.24986,0.247387282838218,,,-120.0,-114.82981858651648
0.5004000000000001,0.88,0.5004000663757324,0.8698397646421339,0.24986,0.24730009957099586,,,-120.0,-114.89729209382085
0.5005000000000001,0.88,0.5005002021789551,0.8692889247964447,0.24986,0.2472061175868982,,,-120.0,-114.77854387607032
0.5006,0.88,0.5006000995635986,0.8688354688088055,0.24986,0.24706753444992946,,,-120.0,-114.63139481734582
0.5007,0.88,0.5006999969482422,0.8691328648960589,0.24986,0.24699210031578314,,,-120.0,-114.67573022806263
0.5008,0.88,0.5008001327514648,0.8692988887627067,0.24986,0.24699941816302323,,,-120.0,-114.69562679378218
0.5009,0.88,0.5009000301361084,0.8697870769999144,0.24986,0.24722513247142958,,,-120.0,-114.84121327591409
0.501,0.88,0.501000165939331,0.8697695299605578,0.24986,0.2473772091471095,,,-120.0,-114.79699879431722
0.5011,0.88,0.5011000633239746,0.870021499027675,0.24986,0.24749170552600586,,,-120.0,-114.86175924149707
0.5012,0.88,0.5012001991271973,0.8703976324873891,0.24986,0.24730530103686696,,,-120.0,-114.88313036029317
0.5013000000000001,0.88,0.5013000965118408,0.8699160602124992,0.24986,0.24716440409333834,,,-120.0,-114.76975611813344
0.5014000000000001,0.88,0.5013999938964844,0.8693837721496841,0.24986,0.2469869882341648,,,-120.0,-114.62078475186387
0.5015000000000001,0.88,0.501500129699707,0.8695294066486701,0.24986,0.24688833380541164,,,-120.0,-114.64261111541904
0.5016,0.88,0.5016000270843506,0.8695144353806845,0.24986,0.24691973946257145,,,-120.0,-114.70063520752613
0.5017,0.88,0.5017001628875732,0.8696587804880095,0.24986,0.2472288759303289,,,-120.0,-114.79551330412855
0.5018,0.88,0.5018000602722168,0.8694061130819096,0.24986,0.24735550205938822,,,-120.0,-114.73193838922424
0.5019,0.88,0.5019001960754395,0.8702633510829323,0.24986,0.24743004907361985,,,-120.0,-114.88545604513527
0.502,0.88,0.502000093460083,0.8697191264018633,0.24986,0.24711680115193999,,,-120.0,-114.79467107791945
0.5021,0.88,0.5020999908447266,0.8694192143673015,0.24986,0.24711451491633296,,,-120.0,-114.6872035121954
0.5022,0.88,0.5022001266479492,0.8693896663983778,0.24986,0.24703860629997665,,,-120.0,-114.64279252565765
0.5023,0.88,0.5023000240325928,0.8694667266533977,0.24986,0.2469702718991074,,,-120.0,-114.64509631128331
0.5024000000000001,0.88,0.5024001598358154,0.8698720337016332,0.24986,0.24708180029489127,,,-120.0,-114.70804729760069
0.5025000000000001,0.88,0.502500057220459,0.8697767580553437,0.24986,0.24728623445138923,,,-120.0,-114.77019607613232
0.5026,0.88,0.5026001930236816,0.8699093916425868,0.24986,0.24746895864631202,,,-120.0,-114.77824175493276
0.5027,0.88,0.5027000904083252,0.8705483178824857,0.24986,0.24736460449726955,,,-120.0,-114.86675120586061
0.5028,0.88,0.5027999877929688,0.8703070160871591,0.24986,0.24728031044038484,,,-120.0,-114.80111472524783
0.5029,0.88,0.5029001235961914,0.8698791433948089,0.24986,0.24714173714291937,,,-120.0,-114.65869587702707
0.503,0.88,0.503000020980835,0.8699159474697244,0.24986,0.247025396364045,,,-120.0,-114.6680193816582
0.5031,0.88,0.5031001567840576,0.8699101467047154,0.24986,0.2469876604493797,,,-120.0,-114.66341508926922
0.5032,0.88,0.5032000541687012,0.8697551812225892,0.24986,0.24712126132309875,,,-120.0,-114.69817865337716
0.5033000000000001,0.88,0.5033001899719238,0.8697845402479999,0.24986,0.24743715134453173,,,-120.0,-114.7584374554295
0.5034000000000001,0.88,0.5034000873565674,0.8699875192585297,0.24986,0.24753289335794101,,,-120.0,-114.79576264933397
0.5035000000000001,0.88,0.5034999847412109,0.8701376933377335,0.24986,0.24743659658968173,,,-120.0,-114.81582805165557
0.5036,0.88,0.5036001205444336,0.8695740042691951,0.24986,0.2472251651464217,,,-120.0,-114.6924345473369
0.5037,0.88,0.5037000179290771,0.8694558691376921,0.24986,0.2472482396486824,,,-120.0,-114.60402543433347
0.5038,0.88,0.5038001537322998,0.869377706207174,0.24986,0.2469761515984669,,,-120.0,-114.57578839847815
0.5039,0.88,0.5039000511169434,0.8697111224412439,0.24986,0.24709498760851933,,,-120.0,-114.6572495911904
0.504,0.88,0.504000186920166,0.869828611258231,0.24986,0.24724737674057645,,,-120.0,-114.65348215746879
0.5041,0.88,0.5041000843048096,0.8700434241700776,0.24986,0.24749961571693896,,,-120.0,-114.75049091489562
0.5042,0.88,0.5041999816894531,0.8707556035503788,0.24986,0.24760395896275564,,,-120.0,-114.86597627351746
0.5043,0.88,0.5043001174926758,0.8706478914580241,0.24986,0.24734733362937217,,,-120.0,-114.75972687463924
0.5044000000000001,0.88,0.5044000148773193,0.8703546752812359,0.24986,0.2472825775800906,,,-120.0,-114.68617318003633
0.5045000000000001,0.88,0.504500150680542,0.870142109593481,0.24986,0.2471955761745468,,,-120.0,-114.63194383125106
0.5046,0.88,0.5046000480651855,0.8700376492425325,0.24986,0.24708210172952133,,,-120.0,-114.67268017102525
0.5047,0.88,0.5047001838684082,0.8700767517205715,0.24986,0.24720211975911044,,,-120.0,-114.74885867262769
0.5048,0.88,0.5048000812530518,0.8699550958144077,0.24986,0.2474142923593838,,,-120.0,-114.76254042820312
0.5049,0.88,0.5048999786376953,0.8698553791434466,0.24986,0.24767788240305766,,,-120.0,-114.80280566921061
0.505,0.88,0.505000114440918,0.8705375713086305,0.24986,0.24766538118293027,,,-120.0,-114.88640076415693
0.5051,0.88,0.5051000118255615,0.8701851832626999,0.24986,0.24742671226043225,,,-120.0,-114.79540541312076
0.5052,0.88,0.5052001476287842,0.8698701904292571,0.24986,0.24735741450201534,,,-120.0,-114.74146968942945
0.5053000000000001,0.88,0.5053000450134277,0.8698398656347622,0.24986,0.24722568564418748,,,-120.0,-114.71137578053606
0.5054000000000001,0.88,0.5054001808166504,0.870005855379591,0.24986,0.24713299033977473,,,-120.0,-114.69721298429789
0.5055000000000001,0.88,0.505500078201294,0.8698276477559297,0.24986,0.24731820925585454,,,-120.0,-114.72571404253902
0.5056,0.88,0.5056002140045166,0.8695559352713126,0.24986,0.24754242030964732,,,-120.0,-114.72892792311373
0.5057,0.88,0.5057001113891602,0.8697507742051983,0.24986,0.24775762889490294,,,-120.0,-114.85177002024346
0.5058,0.88,0.5058000087738037,0.8699758982837349,0.24986,0.2475804791753461,,,-120.0,-114.82684281773669
0.5059,0.88,0.5059001445770264,0.8696128819598969,0.24986,0.24744997838944824,,,-120.0,-114.69726845598984
0.506,0.88,0.5060000419616699,0.8692392926770972,0.24986,0.24734458042010077,,,-120.0,-114.57781227035501
0.5061,0.88,0.5061001777648926,0.8690156762922927,0.24986,0.2471174712604629,,,-120.0,-114.5467561987712
0.5062,0.88,0.5062000751495361,0.8693788438461404,0.24986,0.2472086770580786,,,-120.0,-114.65159076623937
0.5063,0.88,0.5063002109527588,0.869564230396552,0.24986,0.2473368445437856,,,-120.0,-114.76964490279232
0.5064000000000001,0.88,0.5064001083374023,0.8696291252073036,0.24986,0.24750797362970933,,,-120.0,-114.77585746848955
0.5065000000000001,0.88,0.5065000057220459,0.8702672129554021,0.24986,0.24764973183223005,,,-120.0,-114.87621006715754
0.5066,0.88,0.5066001415252686,0.8703898750286166,0.24986,0.24758103385720376,,,-120.0,-114.9154029947803
0.5067,0.88,0.5067000389099121,0.8700506525205773,0.24986,0.24744268951206252,,,-120.0,-114.79453323139356
0.5068,0.88,0.5068001747131348,0.8699684292984693,0.24986,0.2472876435683289,,,-120.0,-114.73525725478801
0.5069,0.88,0.5069000720977783,0.8701592319943674,0.24986,0.24723030230264584,,,-120.0,-114.77393904361259
0.507,0.88,0.507000207901001,0.8702020435655933,0.24986,0.24736689570609327,,,-120.0,-114.79867905037922
0.5071,0.88,0.5071001052856445,0.8700422587308014,0.24986,0.24742865973587944,,,-120.0,-114.79275450843795
0.5072,0.88,0.5072000026702881,0.8700743762083096,0.24986,0.2477326303781659,,,-120.0,-114.89633370715552
0.5073000000000001,0.88,0.5073001384735107,0.8704931244395847,0.24986,0.24767486756142038,,,-120.0,-114.93916640028128
0.5074000000000001,0.88,0.5074000358581543,0.8701466916495972,0.24986,0.24749220795491522,,,-120.0,-114.87474326617539
0.5075000000000001,0.88,0.507500171661377,0.8696089846913351,0.24986,0.2474427540491782,,,-120.0,-114.67810165024025
0.5076,0.88,0.5076000690460205,0.8696048729654643,0.24986,0.24712797183412982,,,-120.0,-114.69167828122177
0.5077,0.88,0.5077002048492432,0.8699605965833002,0.24986,0.2471935435146745,,,-120.0,-114.7962430974355
0.5078,0.88,0.5078001022338867,0.8700183335913102,0.24986,0.24747801376681836,,,-120.0,-114.84040001764099
0.5079,0.88,0.5078999996185303,0.8701373499496935,0.24986,0.24767855471048275,,,-120.0,-114.9008553167443
0.508,0.88,0.5080001354217529,0.8704082365697142,0.24986,0.24795497887352932,,,-120.0,-115.01247001499384
0.5081,0.88,0.5081000328063965,0.8707942100192787,0.24986,0.2478267165584569,,,-120.0,-115.0021433513662
0.5082,0.88,0.5082001686096191,0.8704462707045046,0.24986,0.2476966721626872,,,-120.0,-114.9431630540492
0.5083,0.88,0.5083000659942627,0.8700063294328935,0.24986,0.24749756064534517,,,-120.0,-114.79880533967392
0.5084000000000001,0.88,0.5084002017974854,0.8698568896877675,0.24986,0.24738061048109847,,,-120.0,-114.7731879255829
0.5085000000000001,0.88,0.5085000991821289,0.869930365117302,0.24986,0.24736325116631888,,,-120.0,-114.825967323541
0.5086,0.88,0.5085999965667725,0.8699493522148172,0.24986,0.24754394365876178,,,-120.0,-114.91503577038125
0.5087,0.88,0.5087001323699951,0.8699487900689142,0.24986,0.24786037004116523,,,-120.0,-114.9721258031539
0.5088,0.88,0.5088000297546387,0.8700474423822563,0.24986,0.24797154692121268,,,-120.0,-115.05110045050387
0.5089,0.88,0.5089001655578613,0.8700377407602198,0.24986,0.24777605103602465,,,-120.0,-115.03739617022666
0.509,0.88,0.5090000629425049,0.8697343742171844,0.24986,0.24762641993545828,,,-120.0,-114.90315018749732
0.5091,0.88,0.5091001987457275,0.8694752439184004,0.24986,0.24751518214364995,,,-120.0,-114.81176873511075
0.5092,0.88,0.5092000961303711,0.8693582962076772,0.24986,0.2472711234813467,,,-120.0,-114.73496257306802
0.5093000000000001,0.88,0.5092999935150146,0.8693870357657313,0.24986,0.2474388837231056,,,-120.0,-114.79882009178432
0.5094000000000001,0.88,0.5094001293182373,0.8696778845146833,0.24986,0.24770653747861612,,,-120.0,-114.87156388536407
0.5095000000000001,0.88,0.5095000267028809,0.8698104948279299,0.24986,0.2478864337525436,,,-120.0,-114.95719420210955
0.5096,0.88,0.5096001625061035,0.8701786379871305,0.24986,0.24786740134972374,,,-120.0,-114.97544777320353
0.5097,0.88,0.5097000598907471,0.8699198703143824,0.24986,0.24771326926539447,,,-120.0,-114.93930748874466
0.5098,0.88,0.5098001956939697,0.8694601296993593,0.24986,0.2475922591192145,,,-120.0,-114.81532525212664
0.5099,0.88,0.5099000930786133,0.8692497482902299,0.24986,0.24751522553088143,,,-120.0,-114.75946846268496
0.51,0.88,0.5099999904632568,0.8691942599612188,0.24986,0.2474950263017599,,,-120.0,-114.76259628291434
0.5101,0.88,0.5101001262664795,0.8693657307589587,0.24986,0.24762387772445893,,,-120.0,-114.86243901346207
0.5102,0.88,0.510200023651123,0.8694298089170461,0.24986,0.2477634518855684,,,-120.0,-114.85064720677394
0.5103,0.88,0.5103001594543457,0.8693836704076824,0.24986,0.24804445375767115,,,-120.0,-114.90217155680389
0.5104000000000001,0.88,0.5104000568389893,0.8697448892534413,0.24986,0.2479830650631325,,,-120.0,-114.94661096203339
0.5105000000000001,0.88,0.5105001926422119,0.8693982995288266,0.24986,0.2476018916362379,,,-120.0,-114.8305784517592
0.5106,0.88,0.5106000900268555,0.8690969656165152,0.24986,0.2476684054142175,,,-120.0,-114.73879307101248
0.5107,0.88,0.510699987411499,0.8690000346017529,0.24986,0.24743514802349723,,,-120.0,-114.70546937114247
0.5108,0.88,0.5108001232147217,0.8691135409669657,0.24986,0.2474543436964625,,,-120.0,-114.76094848543583
0.5109,0.88,0.5109000205993652,0.8693321816334467,0.24986,0.24766427218340045,,,-120.0,-114.87032236588814
0.511,0.88,0.5110001564025879,0.8694263538227908,0.24986,0.24783506599389524,,,-120.0,-114.90867205021067
0.5111,0.88,0.5111000537872314,0.8696622096331107,0.24986,0.24792618623121976,,,-120.0,-114.92221081690359
0.5112,0.88,0.5112001895904541,0.8698887975172505,0.24986,0.24781426147008642,,,-120.0,-114.9892938937696
0.5113000000000001,0.88,0.5113000869750977,0.8693620185203903,0.24986,0.2476763273747182,,,-120.0,-114.86033314890099
0.5114000000000001,0.88,0.5113999843597412,0.8691750316760684,0.24986,0.24749261446605159,,,-120.0,-114.75552424613049
0.5115000000000001,0.88,0.5115001201629639,0.8692213600199243,0.24986,0.24752837406880338,,,-120.0,-114.79513067885685
0.5116,0.88,0.5116000175476074,0.8693821934641444,0.24986,0.2475933308203489,,,-120.0,-114.8266052744948
0.5117,0.88,0.5117001533508301,0.8694648896606084,0.24986,0.247639128575999,,,-120.0,-114.87954695178126
0.5118,0.88,0.5118000507354736,0.8694822312696563,0.24986,0.2479737245433355,,,-120.0,-114.96084959825689
0.5119,0.88,0.5119001865386963,0.8697107020464911,0.24986,0.24805749257150028,,,-120.0,-114.99087440885779
0.512,0.88,0.5120000839233398,0.8697523324740974,0.24986,0.2477751308150465,,,-120.0,-114.92242493904807
0.5121,0.88,0.5120999813079834,0.869343725479915,0.24986,0.24771610756907098,,,-120.0,-114.83649325465119
0.5122,0.88,0.512200117111206,0.869125814708827,0.24986,0.2476487053536791,,,-120.0,-114.7838713761781
0.5123,0.88,0.5123000144958496,0.8691650543717027,0.24986,0.2476657868800689,,,-120.0,-114.79231368932783
0.5124,0.88,0.5124001502990723,0.8693050524496551,0.24986,0.24777117046742977,,,-120.0,-114.83649415599378
0.5125000000000001,0.88,0.5125000476837158,0.8692230205756352,0.24986,0.24790978930971475,,,-120.0,-114.86443313569141
0.5126000000000001,0.88,0.5126001834869385,0.8691045423769955,0.24986,0.2480689116741305,,,-120.0,-114.8600171421657
0.5127,0.88,0.512700080871582,0.8694929221100286,0.24986,0.2479800300457687,,,-120.0,-114.96686394789765
0.5128,0.88,0.5127999782562256,0.869312145162899,0.24986,0.247837887992265,,,-120.0,-114.90096007625935
0.5129,0.88,0.5129001140594482,0.869020559428119,0.24986,0.24771441955064022,,,-120.0,-114.8112241896086
0.513,0.88,0.5130000114440918,0.8689424378873158,0.24986,0.2476721993407622,,,-120.0,-114.74038310048509
0.5131,0.88,0.5131001472473145,0.8693434232528554,0.24986,0.24770530792531412,,,-120.0,-114.80998717141752
0.5132,0.88,0.513200044631958,0.8695276112021234,0.24986,0.2478139158246935,,,-120.0,-114.81939567299995
0.5133000000000001,0.88,0.5133001804351807,0.8697041478808822,0.24986,0.24802075204426952,,,-120.0,-114.95929931075513
0.5134000000000001,0.88,0.5134000778198242,0.8696367854405499,0.24986,0.24815277488701457,,,-120.0,-114.94002480828306
0.5135000000000001,0.88,0.5135002136230469,0.8698973310654976,0.24986,0.2480251551821945,,,-120.0,-114.9551028663454
0.5136000000000001,0.88,0.5136001110076904,0.8693237988203899,0.24986,0.24784157343026025,,,-120.0,-114.84914415928695
0.5137,0.88,0.513700008392334,0.8691223725250581,0.24986,0.24786442858853694,,,-120.0,-114.78936003491773
0.5138,0.88,0.5138001441955566,0.8691484106291987,0.24986,0.2477872927856139,,,-120.0,-114.76473153371235
0.5139,0.88,0.5139000415802002,0.8693586198830175,0.24986,0.24773191639058476,,,-120.0,-114.84462975162894
0.514,0.88,0.5140001773834229,0.8694219219448082,0.24986,0.24795395261814826,,,-120.0,-114.88594328316358
0.5141,0.88,0.5141000747680664,0.8695302969973144,0.24986,0.24824257409257808,,,-120.0,-114.95245650214689
0.5142,0.88,0.5142002105712891,0.8696359716933315,0.24986,0.24832644899084058,,,-120.0,-114.98657651932122
0.5143,0.88,0.5143001079559326,0.8694665173081866,0.24986,0.24814984688563485,,,-120.0,-114.96216304159972
0.5144,0.88,0.5144000053405762,0.8686628512957897,0.24986,0.24794805730689692,,,-120.0,-114.81625898367994
0.5145000000000001,0.88,0.5145001411437988,0.8684900534693087,0.24986,0.24785022451176286,,,-120.0,-114.76463642514301
0.5146000000000001,0.88,0.5146000385284424,0.8685817237744975,0.24986,0.24772815617218516,,,-120.0,-114.75781237478034
0.5147,0.88,0.514700174331665,0.8691695056217389,0.24986,0.24793531385204737,,,-120.0,-114.88892819893258
0.5148,0.88,0.5148000717163086,0.8695298929727031,0.24986,0.24806231103253787,,,-120.0,-114.98543301241381
0.5149,0.88,0.5149002075195312,0.8695596322294145,0.24986,0.24819319995039313,,,-120.0,-115.0109752268496
0.515,0.88,0.5150001049041748,0.8695350747261984,0.24986,0.2481197954609041,,,-120.0,-115.00386021783861
0.5151,0.88,0.5151000022888184,0.8694576207331699,0.24986,0.24798103718706838,,,-120.0,-114.95777036661944
0.5152,0.88,0.515200138092041,0.868995440540902,0.24986,0.2478921777965895,,,-120.0,-114.8820441464136
0.5153,0.88,0.5153000354766846,0.86849708862742,0.24986,0.2478137733927744,,,-120.0,-114.75853296666342
0.5154000000000001,0.88,0.5154001712799072,0.8683476134818698,0.24986,0.24776980828573034,,,-120.0,-114.73819958001046
0.5155000000000001,0.88,0.5155000686645508,0.8684617174747458,0.24986,0.24783369773160674,,,-120.0,-114.84133227842652
0.5156000000000001,0.88,0.5156002044677734,0.8684455215302018,0.24986,0.24804445504815661,,,-120.0,-114.88082953784402
0.5157,0.88,0.515700101852417,0.8683859091112424,0.24986,0.24819567694298147,,,-120.0,-114.9370524160414
0.5158,0.88,0.5157999992370605,0.8686647627286319,0.24986,0.24811374536234043,,,-120.0,-114.92210771942052
0.5159,0.88,0.5159001350402832,0.8681621218602292,0.24986,0.2479122149587492,,,-120.0,-114.86984325122205
0.516,0.88,0.5160000324249268,0.8679698721816198,0.24986,0.24782066093075636,,,-120.0,-114.78962397168205
0.5161,0.88,0.5161001682281494,0.8681601550526553,0.24986,0.24778666002386984,,,-120.0,-114.72933755456667
0.5162,0.88,0.516200065612793,0.8685614168618363,0.24986,0.24760966097153658,,,-120.0,-114.72235651251279
0.5163,0.88,0.5163002014160156,0.8690473832274389,0.24986,0.2478532013279755,,,-120.0,-114.86746174710747
0.5164,0.88,0.5164000988006592,0.8692755398562121,0.24986,0.24814862833669213,,,-120.0,-114.90769352235353
0.5165000000000001,0.88,0.5164999961853027,0.8692491105092269,0.24986,0.24799580211892577,,,-120.0,-114.87026403296818
0.5166000000000001,0.88,0.5166001319885254,0.8694486554030779,0.24986,0.2479948472728347,,,-120.0,-114.94664791460265
0.5167,0.88,0.516700029373169,0.8688120969792661,0.24986,0.24786548681816395,,,-120.0,-114.84352333588976
0.5168,0.88,0.5168001651763916,0.868381347230256,0.24986,0.2476696125315871,,,-120.0,-114.71369846489385
0.5169,0.88,0.5169000625610352,0.8684682886409162,0.24986,0.24760827055465134,,,-120.0,-114.75733792475609
0.517,0.88,0.5170001983642578,0.8685668994421487,0.24986,0.24772026361092683,,,-120.0,-114.77967019963631
0.5171,0.88,0.5171000957489014,0.868798912609352,0.24986,0.24791939737256333,,,-120.0,-114.87507861098359
0.5172,0.88,0.5171999931335449,0.8689977646691929,0.24986,0.24817693927911796,,,-120.0,-114.9417687867887
0.5173,0.88,0.5173001289367676,0.8692868965118105,0.24986,0.24826889796433005,,,-120.0,-114.99181719016973
0.5174000000000001,0.88,0.5174000263214111,0.8690149805826949,0.24986,0.24798038571580255,,,-120.0,-114.92539130395679
0.5175000000000001,0.88,0.5175001621246338,0.8686024577988362,0.24986,0.24784012365437105,,,-120.0,-114.80913913331318
0.5176000000000001,0.88,0.5176000595092773,0.8683566141866028,0.24986,0.2477354117727551,,,-120.0,-114.7590756942797
0.5177,0.88,0.5177001953125,0.8684273693497435,0.24986,0.24770297234841582,,,-120.0,-114.74893130753347
0.5178,0.88,0.5178000926971436,0.8686214353051898,0.24986,0.24773290364771758,,,-120.0,-114.76690067568623
0.5179,0.88,0.5178999900817871,0.8686267727094581,0.24986,0.24791430547877213,,,-120.0,-114.82452661468298
0.518,0.88,0.5180001258850098,0.8688248504534092,0.24986,0.24815356885147016,,,-120.0,-114.91082573610622
0.5181,0.88,0.5181000232696533,0.8692504010315182,0.24986,0.24808660067525853,,,-120.0,-114.93489989564297
0.5182,0.88,0.518200159072876,0.8687202239208585,0.24986,0.24774712597557266,,,-120.0,-114.83336355737819
0.5183,0.88,0.5183000564575195,0.8685485598468682,0.24986,0.2477604725006496,,,-120.0,-114.70086624334962
0.5184,0.88,0.5184001922607422,0.8685226145342707,0.24986,0.24757553546764224,,,-120.0,-114.64738446374905
0.5185000000000001,0.88,0.5185000896453857,0.8685861201924523,0.24986,0.24766334900320286,,,-120.0,-114.67187565153405
0.5186000000000001,0.88,0.5185999870300293,0.8689265442617987,0.24986,0.2477645900265356,,,-120.0,-114.76359544008987
0.5187,0.88,0.518700122833252,0.8690839545329426,0.24986,0.24792886449192073,,,-120.0,-114.79115740557431
0.5188,0.88,0.5188000202178955,0.869090145193783,0.24986,0.24811442646489995,,,-120.0,-114.81920843710434
0.5189,0.88,0.5189001560211182,0.869502449070195,0.24986,0.24803080841012004,,,-120.0,-114.8554070630605
0.519,0.88,0.5190000534057617,0.8691484390645324,0.24986,0.2478571406960621,,,-120.0,-114.82544978511955
0.5191,0.88,0.5191001892089844,0.868774080369388,0.24986,0.24783169453162293,,,-120.0,-114.71247180455808
0.5192,0.88,0.5192000865936279,0.8687687486493018,0.24986,0.24777031648030554,,,-120.0,-114.65888366241856
0.5193,0.88,0.5192999839782715,0.8691413854586507,0.24986,0.24768730891505927,,,-120.0,-114.72482036939935
0.5194000000000001,0.88,0.5194001197814941,0.8692838184070352,0.24986,0.24773541364095455,,,-120.0,-114.73851885274487
0.5195000000000001,0.88,0.5195000171661377,0.8694297083965927,0.24986,0.24811683461551282,,,-120.0,-114.82042995726924
0.5196000000000001,0.88,0.5196001529693604,0.8694423811095064,0.24986,0.2481789023925404,,,-120.0,-114.84843635802231
0.5197,0.88,0.5197000503540039,0.8696610905367869,0.24986,0.2478947426579185,,,-120.0,-114.8425255791399
0.5198,0.88,0.5198001861572266,0.869475563256681,0.24986,0.24784061257939113,,,-120.0,-114.82504070416003
0.5199,0.88,0.5199000835418701,0.8689387682521023,0.24986,0.24772152290135468,,,-120.0,-114.66164265606517
0.52,0.88,0.5199999809265137,0.8692260756373275,0.24986,0.24759151228795145,,,-120.0,-114.70300223738847
0.5201,0.88,0.5201001167297363,0.869533425454583,0.24986,0.24762337230472184,,,-120.0,-114.76100629085039
0.5202,0.88,0.5202000141143799,0.8697158957272784,0.24986,0.24792246628377074,,,-120.0,-114.84609303871818
0.5203,0.88,0.5203001499176025,0.8698568984982323,0.24986,0.24801776202420098,,,-120.0,-114.85268538045484
0.5204,0.88,0.5204000473022461,0.8703183800123199,0.24986,0.2480858889011294,,,-120.0,-114.91610228318073
0.5205000000000001,0.88,0.5205001831054688,0.8699963930150574,0.24986,0.24789191407167174,,,-120.0,-114.92122656006838
0.5206000000000001,0.88,0.5206000804901123,0.869601967333228,0.24986,0.24776070616999787,,,-120.0,-114.75887222635357
0.5207,0.88,0.5206999778747559,0.8693387968791327,0.24986,0.24770280251083354,,,-120.0,-114.67355584078713
0.5208,0.88,0.5208001136779785,0.8692363840338281,0.24986,0.24770543456411062,,,-120.0,-114.65976348596364
0.5209,0.88,0.5209000110626221,0.8693524448929095,0.24986,0.24774400473473412,,,-120.0,-114.72246831542131
0.521,0.88,0.5210001468658447,0.8691886791937011,0.24986,0.2479257820618949,,,-120.0,-114.73693349680633
0.5211,0.88,0.5211000442504883,0.8690627200029788,0.24986,0.24818931323079668,,,-120.0,-114.76069660614287
0.5212,0.88,0.5212001800537109,0.8693611058632477,0.24986,0.24810183422494655,,,-120.0,-114.81825029891719
0.5213,0.88,0.5213000774383545,0.8689916874723791,0.24986,0.2478337004843153,,,-120.0,-114.73177186742565
0.5214000000000001,0.88,0.5214002132415771,0.8688395610158658,0.24986,0.24776240765632918,,,-120.0,-114.6020263495939
0.5215000000000001,0.88,0.5215001106262207,0.8687879900571264,0.24986,0.24764505362516043,,,-120.0,-114.53942569407151
0.5216000000000001,0.88,0.5216000080108643,0.8689457473778703,0.24986,0.24767172557768027,,,-120.0,-114.61305716024562
0.5217,0.88,0.5217001438140869,0.8692610086168797,0.24986,0.24786728042552006,,,-120.0,-114.69963806041946
0.5218,0.88,0.5218000411987305,0.8694150531452172,0.24986,0.24809954243550425,,,-120.0,-114.73759336940441
0.5219,0.88,0.5219001770019531,0.8695366961897693,0.24986,0.2481814073851397,,,-120.0,-114.7625518996838
0.522,0.88,0.5220000743865967,0.8697835243224378,0.24986,0.2479939102179149,,,-120.0,-114.82898963615625
0.5221,0.88,0.5221002101898193,0.8693399872022514,0.24986,0.2478937288680888,,,-120.0,-114.69529414644607
0.5222,0.88,0.5222001075744629,0.8691463914642087,0.24986,0.24773685988878852,,,-120.0,-114.63388616018734
0.5223,0.88,0.5223000049591064,0.8692072061170694,0.24986,0.2476838816676782,,,-120.0,-114.62448521317819
0.5224,0.88,0.5224001407623291,0.8693038915703855,0.24986,0.2477683251694033,,,-120.0,-114.64548902955538
0.5225000000000001,0.88,0.5225000381469727,0.8695861223169477,0.24986,0.24799729224446398,,,-120.0,-114.72955308430632
0.5226000000000001,0.88,0.5226001739501953,0.8696089463865212,0.24986,0.24820826521154352,,,-120.0,-114.75260311972566
0.5227,0.88,0.5227000713348389,0.8699425434608328,0.24986,0.24828017639296485,,,-120.0,-114.77960945446644
0.5228,0.88,0.5228002071380615,0.8697940314245234,0.24986,0.2479739460242974,,,-120.0,-114.79429911694392
0.5229,0.88,0.5229001045227051,0.8693194183316555,0.24986,0.2478450498672592,,,-120.0,-114.67348651459267
0.523,0.88,0.5230000019073486,0.8691595290310454,0.24986,0.24775732191242425,,,-120.0,-114.57597581526967
0.5231,0.88,0.5231001377105713,0.8693431858280966,0.24986,0.24767606633691897,,,-120.0,-114.64053217985412
0.5232,0.88,0.5232000350952148,0.8696332175753688,0.24986,0.2478047960194191,,,-120.0,-114.74182808399637
0.5233,0.88,0.5233001708984375,0.8698230551989103,0.24986,0.24805532682775522,,,-120.0,-114.76373302779598
0.5234000000000001,0.88,0.523400068283081,0.8699867844500624,0.24986,0.24829301531176828,,,-120.0,-114.83106940834014
0.5235000000000001,0.88,0.5235002040863037,0.8702708122127379,0.24986,0.24818254030264938,,,-120.0,-114.83321756953728
0.5236000000000001,0.88,0.5236001014709473,0.8700489076932383,0.24986,0.24813446427990593,,,-120.0,-114.80889907989949
0.5237,0.88,0.5236999988555908,0.869359228275492,0.24986,0.24799295199611668,,,-120.0,-114.63890295564687
0.5238,0.88,0.5238001346588135,0.8690332722493046,0.24986,0.24779244750588755,,,-120.0,-114.52702276735366
0.5239,0.88,0.523900032043457,0.8693468613595461,0.24986,0.24777807719649173,,,-120.0,-114.61093970536159
0.524,0.88,0.5240001678466797,0.8692914227489145,0.24986,0.24789203461242434,,,-120.0,-114.66609955169328
0.5241,0.88,0.5241000652313232,0.869354977054326,0.24986,0.24803013280976371,,,-120.0,-114.72588685596108
0.5242,0.88,0.5242002010345459,0.8693752620095564,0.24986,0.2482425890730549,,,-120.0,-114.75718375825494
0.5243,0.88,0.5243000984191895,0.8697981271824227,0.24986,0.24826572991389603,,,-120.0,-114.79069792466436
0.5244,0.88,0.524399995803833,0.8696577808727218,0.24986,0.24804765356945915,,,-120.0,-114.77614295128309
0.5245,0.88,0.5245001316070557,0.8691877572645451,0.24986,0.2478789757627871,,,-120.0,-114.60378974021987
0.5246000000000001,0.88,0.5246000289916992,0.8690776416364024,0.24986,0.24775167968216993,,,-120.0,-114.55080199717428
0.5247,0.88,0.5247001647949219,0.8693557612694296,0.24986,0.24772959437640046,,,-120.0,-114.6369296900455
0.5248,0.88,0.5248000621795654,0.8692366651571264,0.24986,0.24788715372848644,,,-120.0,-114.62550841847268
0.5249,0.88,0.5249001979827881,0.8693746499578444,0.24986,0.24815559700035056,,,-120.0,-114.73540054474854
0.525,0.88,0.5250000953674316,0.8696476205491519,0.24986,0.2482182557016051,,,-120.0,-114.81460141282169
0.5251,0.88,0.5250999927520752,0.8697715880505181,0.24986,0.24810758193851803,,,-120.0,-114.8308095601482
0.5252,0.88,0.5252001285552979,0.8692698821049326,0.24986,0.2479837769588715,,,-120.0,-114.69999894955318
0.5253,0.88,0.5253000259399414,0.8689787916893116,0.24986,0.24792263527896108,,,-120.0,-114.54862608433407
0.5254000000000001,0.88,0.5254001617431641,0.8691264982734321,0.24986,0.24784557988281972,,,-120.0,-114.60460016518674
0.5255000000000001,0.88,0.5255000591278076,0.8695607180811629,0.24986,0.24790715848822328,,,-120.0,-114.64414833859261
0.5256000000000001,0.88,0.5256001949310303,0.8696686219026798,0.24986,0.24807020356984621,,,-120.0,-114.7252434068825
0.5257000000000001,0.88,0.5257000923156738,0.8698820123373157,0.24986,0.2483491439712604,,,-120.0,-114.78983197700681
0.5258,0.88,0.5257999897003174,0.8703460906789003,0.24986,0.24831925975643343,,,-120.0,-114.84582853223979
0.5259,0.88,0.52590012550354,0.8703569508837983,0.24986,0.2481983506130422,,,-120.0,-114.8730498422072
0.526,0.88,0.5260000228881836,0.8700991622996054,0.24986,0.24813765154232095,,,-120.0,-114.77716960732316
0.5261,0.88,0.5261001586914062,0.8697141432916483,0.24986,0.24791823429582158,,,-120.0,-114.65321942564238
0.5262,0.88,0.5262000560760498,0.8697053044173468,0.24986,0.24789400358863578,,,-120.0,-114.67798291524787
0.5263,0.88,0.5263001918792725,0.8696342479759815,0.24986,0.24798720246240158,,,-120.0,-114.71917289506725
0.5264,0.88,0.526400089263916,0.8696981737188475,0.24986,0.2481423229523792,,,-120.0,-114.78324878255039
0.5265,0.88,0.5264999866485596,0.8696746781141473,0.24986,0.24841741792195973,,,-120.0,-114.77979194345484
0.5266000000000001,0.88,0.5266001224517822,0.8700851489633514,0.24986,0.24833114064733147,,,-120.0,-114.85629808817797
0.5267000000000001,0.88,0.5267000198364258,0.8700894024222651,0.24986,0.24826186273555126,,,-120.0,-114.85863921018439
0.5268,0.88,0.5268001556396484,0.8697062489311153,0.24986,0.2481249445460975,,,-120.0,-114.71169202294317
0.5269,0.88,0.526900053024292,0.8696325414128944,0.24986,0.24794544802642654,,,-120.0,-114.67787880857972
0.527,0.88,0.5270001888275146,0.8697845623236915,0.24986,0.24800182581709854,,,-120.0,-114.706387614093
0.5271,0.88,0.5271000862121582,0.869717587200857,0.24986,0.24811708918477876,,,-120.0,-114.74958922679261
0.5272,0.88,0.5271999835968018,0.8695286680078818,0.24986,0.24840058681346405,,,-120.0,-114.75772973420987
0.5273,0.88,0.5273001194000244,0.8692881860398729,0.24986,0.2485007961867434,,,-120.0,-114.76921891398293
0.5274000000000001,0.88,0.527400016784668,0.869509012623027,0.24986,0.2483507730677153,,,-120.0,-114.7758111782671
0.5275000000000001,0.88,0.5275001525878906,0.8692630639843986,0.24986,0.2481653966059518,,,-120.0,-114.73756217509904
0.5276000000000001,0.88,0.5276000499725342,0.8690377596840129,0.24986,0.2480121870416419,,,-120.0,-114.60515025900902
0.5277000000000001,0.88,0.5277001857757568,0.8691334675775323,0.24986,0.24786196466177524,,,-120.0,-114.62427506612283
0.5278,0.88,0.5278000831604004,0.8690809852916398,0.24986,0.24798392881885165,,,-120.0,-114.60081258558543
0.5279,0.88,0.527899980545044,0.8692424613994381,0.24986,0.24823220108128125,,,-120.0,-114.68670445437039
0.528,0.88,0.5280001163482666,0.8693911534121849,0.24986,0.24848402793803845,,,-120.0,-114.7503741636145
0.5281,0.88,0.5281000137329102,0.8696804805216116,0.24986,0.2484906873888783,,,-120.0,-114.79226377105532
0.5282,0.88,0.5282001495361328,0.8695763151389118,0.24986,0.2483243598606858,,,-120.0,-114.7636550170877
0.5283,0.88,0.5283000469207764,0.8690331219186895,0.24986,0.24808242753392262,,,-120.0,-114.64601878092564
0.5284,0.88,0.528400182723999,0.8690614210943578,0.24986,0.2480413515553359,,,-120.0,-114.58628380583406
0.5285,0.88,0.5285000801086426,0.8693183401019405,0.24986,0.24796830489670801,,,-120.0,-114.64670706388198
0.5286000000000001,0.88,0.5285999774932861,0.8696326979204313,0.24986,0.24814388645145813,,,-120.0,-114.70145297778828
0.5287000000000001,0.88,0.5287001132965088,0.8696945712910853,0.24986,0.24833962200375415,,,-120.0,-114.75247966171946
0.5288,0.88,0.5288000106811523,0.8699021238351554,0.24986,0.24856326410081586,,,-120.0,-114.84696861968528
0.5289,0.88,0.528900146484375,0.8703762183999787,0.24986,0.24866497779633961,,,-120.0,-114.9056616820939
0.529,0.88,0.5290000438690186,0.8699937801060974,0.24986,0.2482824839665865,,,-120.0,-114.746847604907
0.5291,0.88,0.5291001796722412,0.8698855430174657,0.24986,0.24825261278387262,,,-120.0,-114.71003059278877
0.5292,0.88,0.5292000770568848,0.8696316271334686,0.24986,0.247996506526125,,,-120.0,-114.66366591040462
0.5293,0.88,0.5293002128601074,0.8698516202122165,0.24986,0.24801797599185946,,,-120.0,-114.71391498232569
0.5294000000000001,0.88,0.529400110244751,0.8699647548601865,0.24986,0.24812800768725474,,,-120.0,-114.7875021843397
0.5295000000000001,0.88,0.5295000076293945,0.8700978290893547,0.24986,0.2484135920465978,,,-120.0,-114.83503899182685
0.5296000000000001,0.88,0.5296001434326172,0.8702248294266686,0.24986,0.2485891550345655,,,-120.0,-114.88439957657889
0.5297000000000001,0.88,0.5297000408172607,0.8706077931942853,0.24986,0.2485499928226724,,,-120.0,-114.9807891163989
0.5298,0.88,0.5298001766204834,0.8700629520525489,0.24986,0.24836653524120908,,,-120.0,-114.88254650513909
0.5299,0.88,0.529900074005127,0.8698522884311737,0.24986,0.24827446198205472,,,-120.0,-114.8169715315641
0.53,0.88,0.5300002098083496,0.8696867860508867,0.24986,0.24810947571111808,,,-120.0,-114.70321705602099
0.5301,0.88,0.5301001071929932,0.8698661123992099,0.24986,0.24812065768244773,,,-120.0,-114.75814896043784
0.5302,0.88,0.5302000045776367,0.8699331187652335,0.24986,0.24830730146046787,,,-120.0,-114.79538810437299
0.5303,0.88,0.5303001403808594,0.8700501333736695,0.24986,0.2486616032911983,,,-120.0,-114.882617367956
0.5304,0.88,0.5304000377655029,0.8702114037297598,0.24986,0.24877044326897296,,,-120.0,-114.91371367656652
0.5305,0.88,0.5305001735687256,0.8704222808296845,0.24986,0.24861099090380115,,,-120.0,-115.00671188243852
0.5306,0.88,0.5306000709533691,0.8696814700650968,0.24986,0.2483246496089318,,,-120.0,-114.79158515741752
0.5307000000000001,0.88,0.5307002067565918,0.8693962618597761,0.24986,0.2482024337928257,,,-120.0,-114.70308765123895
0.5308,0.88,0.5308001041412354,0.8694088348172198,0.24986,0.2481107288037727,,,-120.0,-114.7153321498656
0.5309,0.88,0.5309000015258789,0.8694550042606112,0.24986,0.24822940498810964,,,-120.0,-114.76631935268801
0.531,0.88,0.5310001373291016,0.869583494100002,0.24986,0.24856911951605207,,,-120.0,-114.82359222593135
0.5311,0.88,0.5311000347137451,0.8695371535538349,0.24986,0.24868720903017036,,,-120.0,-114.86936764601619
0.5312,0.88,0.5312001705169678,0.869690563528005,0.24986,0.24874440991646246,,,-120.0,-114.8381518125585
0.5313,0.88,0.5313000679016113,0.8696593967204673,0.24986,0.24849748341300093,,,-120.0,-114.85980097000865
0.5314000000000001,0.88,0.531400203704834,0.8692320904708549,0.24986,0.24836420385110594,,,-120.0,-114.75263323695015
0.5315000000000001,0.88,0.5315001010894775,0.8691708334995308,0.24986,0.24822295513083714,,,-120.0,-114.72075226630257
0.5316000000000001,0.88,0.5315999984741211,0.8692877692980285,0.24986,0.24827739011599712,,,-120.0,-114.7555574005429
0.5317000000000001,0.88,0.5317001342773438,0.8693366427317677,0.24986,0.24835884652067183,,,-120.0,-114.85836059497949
0.5318,0.88,0.5318000316619873,0.8696184461337167,0.24986,0.2486383787694439,,,-120.0,-114.9222921889169
0.5319,0.88,0.53190016746521,0.8695560105637659,0.24986,0.24879650651791926,,,-120.0,-114.91771618177037
0.532,0.88,0.5320000648498535,0.8697410822743153,0.24986,0.24865795554897552,,,-120.0,-114.90619597680544
0.5321,0.88,0.5321002006530762,0.8695257042493286,0.24986,0.24839370222229296,,,-120.0,-114.86739699123403
0.5322,0.88,0.5322000980377197,0.8694636493668031,0.24986,0.24842643649242582,,,-120.0,-114.76595114412753
0.5323,0.88,0.5322999954223633,0.8692603762213711,0.24986,0.24826405697343085,,,-120.0,-114.74517968669757
0.5324,0.88,0.5324001312255859,0.8694172132339875,0.24986,0.24830164375837424,,,-120.0,-114.7950073475019
0.5325,0.88,0.5325000286102295,0.8695269998385722,0.24986,0.24848465711459988,,,-120.0,-114.86177108757094
0.5326,0.88,0.5326001644134521,0.8695377407564041,0.24986,0.24869125088283794,,,-120.0,-114.87137886493963
0.5327000000000001,0.88,0.5327000617980957,0.8694638139849217,0.24986,0.24885346290597907,,,-120.0,-114.92019985668335
0.5328,0.88,0.5328001976013184,0.8697720355464551,0.24986,0.24867019688689015,,,-120.0,-114.98451770257304
0.5329,0.88,0.5329000949859619,0.8693603552840377,0.24986,0.24855036442387354,,,-120.0,-114.84515893617217
0.533,0.88,0.5329999923706055,0.8690230246534647,0.24986,0.248377327021194,,,-120.0,-114.74935800523033
0.5331,0.88,0.5331001281738281,0.8691044138975966,0.24986,0.24833952225491365,,,-120.0,-114.75401206629243
0.5332,0.88,0.5332000255584717,0.8693674206708681,0.24986,0.2484392394037742,,,-120.0,-114.84008079403529
0.5333,0.88,0.5333001613616943,0.8693922459470637,0.24986,0.24863653960260187,,,-120.0,-114.89621430953221
0.5334000000000001,0.88,0.5334000587463379,0.8693048318220385,0.24986,0.2487650325576879,,,-120.0,-114.8896833941958
0.5335000000000001,0.88,0.5335001945495605,0.8693503625259956,0.24986,0.24884287616943687,,,-120.0,-114.93289993195235
0.5336000000000001,0.88,0.5336000919342041,0.8694563062476145,0.24986,0.24861727317404672,,,-120.0,-114.92540848944235
0.5337000000000001,0.88,0.5336999893188477,0.8694005497289151,0.24986,0.2486138688533981,,,-120.0,-114.85424498991064
0.5338,0.88,0.5338001251220703,0.8690770494772809,0.24986,0.2484361014511123,,,-120.0,-114.73406501768552
0.5339,0.88,0.5339000225067139,0.8690370563877865,0.24986,0.24832892054890907,,,-120.0,-114.77163155012715
0.534,0.88,0.5340001583099365,0.8691964759309234,0.24986,0.24846083276888406,,,-120.0,-114.83002537437957
0.5341,0.88,0.5341000556945801,0.8692030982923749,0.24986,0.2487122788211066,,,-120.0,-114.87361465451517
0.5342,0.88,0.5342001914978027,0.8688302373052329,0.24986,0.24882833937683746,,,-120.0,-114.84594375375012
0.5343,0.88,0.5343000888824463,0.8693482060550065,0.24986,0.24883112300689078,,,-120.0,-114.96197803808727
0.5344,0.88,0.5343999862670898,0.8688079174208503,0.24986,0.24861600940282022,,,-120.0,-114.87310274361718
0.5345,0.88,0.5345001220703125,0.8686572544880631,0.24986,0.2485108362093828,,,-120.0,-114.73722803908741
0.5346,0.88,0.534600019454956,0.8688782175555333,0.24986,0.24846353974220375,,,-120.0,-114.77556803880196
0.5347000000000001,0.88,0.5347001552581787,0.8692783751037672,0.24986,0.24846913912404608,,,-120.0,-114.8167009124487
0.5348,0.88,0.5348000526428223,0.8694832728742828,0.24986,0.24858479056624577,,,-120.0,-114.84187434450439
0.5349,0.88,0.5349001884460449,0.8696447327443474,0.24986,0.24867693266412386,,,-120.0,-114.90926920017023
0.535,0.88,0.5350000858306885,0.8695364804236988,0.24986,0.24895906317652658,,,-120.0,-114.95491467325493
0.5351,0.88,0.535099983215332,0.8695507901552167,0.24986,0.2488034057782176,,,-120.0,-114.96127044962861
0.5352,0.88,0.5352001190185547,0.8691055289444489,0.24986,0.24860846514128276,,,-120.0,-114.87009975240908
0.5353,0.88,0.5353000164031982,0.8688454090220833,0.24986,0.2484958172937487,,,-120.0,-114.78376342387182
0.5354000000000001,0.88,0.5354001522064209,0.8688429295940813,0.24986,0.2484309467882432,,,-120.0,-114.75211711513064
0.5355000000000001,0.88,0.5355000495910645,0.8690569585110469,0.24986,0.24841097049415373,,,-120.0,-114.88336023015675
0.5356000000000001,0.88,0.5356001853942871,0.8691620233914189,0.24986,0.24854655227878336,,,-120.0,-114.90586837510334
0.5357000000000001,0.88,0.5357000827789307,0.8692412950565741,0.24986,0.24883221549893642,,,-120.0,-114.9439310249205
0.5358,0.88,0.5357999801635742,0.8691828470735886,0.24986,0.24890671101815368,,,-120.0,-114.9635031568659
0.5359,0.88,0.5359001159667969,0.869151372742099,0.24986,0.24870636540779403,,,-120.0,-114.94533720077939
0.536,0.88,0.5360000133514404,0.8688038555250205,0.24986,0.24867089669958078,,,-120.0,-114.8440964467944
0.5361,0.88,0.5361001491546631,0.8685820953285468,0.24986,0.24855990798539482,,,-120.0,-114.78517481296255
0.5362,0.88,0.5362000465393066,0.8683814551142234,0.24986,0.2483770080635621,,,-120.0,-114.76412533972012
0.5363,0.88,0.5363001823425293,0.8685032148043811,0.24986,0.24838592198381307,,,-120.0,-114.80188268473097
0.5364,0.88,0.5364000797271729,0.8686492096721852,0.24986,0.24858614604901333,,,-120.0,-114.85079892418135
0.5365,0.88,0.5364999771118164,0.8686333503862231,0.24986,0.24874023294243147,,,-120.0,-114.85558224858254
0.5366,0.88,0.5366001129150391,0.8688135926902939,0.24986,0.24878717851348195,,,-120.0,-114.90280582533313
0.5367000000000001,0.88,0.5367000102996826,0.8689361851259819,0.24986,0.24869572489394257,,,-120.0,-114.91980638203158
0.5368,0.88,0.5368001461029053,0.8685902582956677,0.24986,0.24848745718164342,,,-120.0,-114.78851335416222
0.5369,0.88,0.5369000434875488,0.8685964023832812,0.24986,0.24852949696186818,,,-120.0,-114.774466444332
0.537,0.88,0.5370001792907715,0.8685225396011466,0.24986,0.248356618116797,,,-120.0,-114.75166935779768
0.5371,0.88,0.537100076675415,0.8687095868474032,0.24986,0.24840973970254357,,,-120.0,-114.80723432534865
0.5372,0.88,0.5372002124786377,0.8687503006655782,0.24986,0.2486062680556025,,,-120.0,-114.856670277088
0.5373,0.88,0.5373001098632812,0.8686360168864431,0.24986,0.24883377285173422,,,-120.0,-114.83926168876974
0.5374,0.88,0.5374000072479248,0.8690267752795412,0.24986,0.24869453347908305,,,-120.0,-114.89908132891821
0.5375000000000001,0.88,0.5375001430511475,0.8688271461209044,0.24986,0.2485752456725168,,,-120.0,-114.86152531401903
0.5376000000000001,0.88,0.537600040435791,0.8686292195203483,0.24986,0.2485342930792343,,,-120.0,-114.75529966410285
0.5377000000000001,0.88,0.5377001762390137,0.8685492482556484,0.24986,0.24838591159894016,,,-120.0,-114.72036736120259
0.5378000000000001,0.88,0.5378000736236572,0.8689903327908323,0.24986,0.248373261329915,,,-120.0,-114.80327681842068
0.5379,0.88,0.5379002094268799,0.8692396540063778,0.24986,0.24850385539110734,,,-120.0,-114.83519387319113
0.538,0.88,0.5380001068115234,0.8692306249893664,0.24986,0.24863605958867763,,,-120.0,-114.87182791564562
0.5381,0.88,0.538100004196167,0.8693103311438231,0.24986,0.24886022509583045,,,-120.0,-114.94920345066922
0.5382,0.88,0.5382001399993896,0.8694188764491381,0.24986,0.24873806829796677,,,-120.0,-114.9632473349342
0.5383,0.88,0.5383000373840332,0.8692380598405581,0.24986,0.2485478819898956,,,-120.0,-114.8917461177305
0.5384,0.88,0.5384001731872559,0.8689827838934389,0.24986,0.24834436596682785,,,-120.0,-114.76391739191267
0.5385,0.88,0.5385000705718994,0.8689144991492753,0.24986,0.2482662510634851,,,-120.0,-114.75011036073616
0.5386,0.88,0.5386002063751221,0.8690111815875562,0.24986,0.24840694783346007,,,-120.0,-114.81864010844758
0.5387000000000001,0.88,0.5387001037597656,0.8691682154296121,0.24986,0.24858367029591621,,,-120.0,-114.8843752913706
0.5388000000000001,0.88,0.5388000011444092,0.8690286116011499,0.24986,0.24878777251542486,,,-120.0,-114.90427554231665
0.5389,0.88,0.5389001369476318,0.8690472023695378,0.24986,0.2488113663159429,,,-120.0,-114.94058421877956
0.539,0.88,0.5390000343322754,0.8690897547789291,0.24986,0.24859910338754151,,,-120.0,-114.91299144972754
0.5391,0.88,0.539100170135498,0.8685561792557474,0.24986,0.2484174919201526,,,-120.0,-114.8329133360085
0.5392,0.88,0.5392000675201416,0.8682476048763571,0.24986,0.24828830490699869,,,-120.0,-114.69817842025365
0.5393,0.88,0.5393002033233643,0.8685268013412252,0.24986,0.24815704852818832,,,-120.0,-114.75004879153616
0.5394,0.88,0.5394001007080078,0.8689307551663822,0.24986,0.2483699045639022,,,-120.0,-114.7798340293904
0.5395000000000001,0.88,0.5394999980926514,0.8690280658552293,0.24986,0.24853116545648277,,,-120.0,-114.8042439708562
0.5396000000000001,0.88,0.539600133895874,0.8690453347304999,0.24986,0.24871582209586163,,,-120.0,-114.86484445127591
0.5397000000000001,0.88,0.5397000312805176,0.869342326741028,0.24986,0.24879691478752525,,,-120.0,-114.91448870296645
0.5398000000000001,0.88,0.5398001670837402,0.8689830452501358,0.24986,0.24861124884273467,,,-120.0,-114.80427850002066
0.5399,0.88,0.5399000644683838,0.8686353028333472,0.24986,0.2483763811677175,,,-120.0,-114.7285338024391
0.54,0.88,0.5400002002716064,0.8684931956125771,0.24986,0.24825768232498757,,,-120.0,-114.690224417496
0.5401,0.88,0.54010009765625,0.8686136155097384,0.24986,0.24821052771389499,,,-120.0,-114.67350780704312
0.5402,0.88,0.5401999950408936,0.8689589340082499,0.24986,0.24834247729106496,,,-120.0,-114.73981686233465
0.5403,0.88,0.5403001308441162,0.8690292107402304,0.24986,0.24857057159190066,,,-120.0,-114.81263398863344
0.5404,0.88,0.5404000282287598,0.8690684445079819,0.24986,0.248747328005908,,,-120.0,-114.84642868459188
0.5405,0.88,0.5405001640319824,0.869638370472992,0.24986,0.24867493859303716,,,-120.0,-114.93373038018612
0.5406,0.88,0.540600061416626,0.8692196942572459,0.24986,0.2484533582389598,,,-120.0,-114.8389841266549
0.5407000000000001,0.88,0.5407001972198486,0.8688390263646866,0.24986,0.2483117476303047,,,-120.0,-114.68546453948088
0.5408000000000001,0.88,0.5408000946044922,0.8689160694128927,0.24986,0.24819167596010153,,,-120.0,-114.69103579261372
0.5409,0.88,0.5408999919891357,0.8690988848417891,0.24986,0.24827172892840155,,,-120.0,-114.69516520235287
0.541,0.88,0.5410001277923584,0.8689975802100056,0.24986,0.24839570171007302,,,-120.0,-114.67647228921774
0.5411,0.88,0.541100025177002,0.8689823100383939,0.24986,0.24865505316644454,,,-120.0,-114.72153500894106
0.5412,0.88,0.5412001609802246,0.8689337473509332,0.24986,0.24870004210479668,,,-120.0,-114.75711781558104
0.5413,0.88,0.5413000583648682,0.869084698279912,0.24986,0.24848527324859862,,,-120.0,-114.75415662439225
0.5414,0.88,0.5414001941680908,0.8686964504859985,0.24986,0.24834625536910204,,,-120.0,-114.6281518590039
0.5415000000000001,0.88,0.5415000915527344,0.8685468052765083,0.24986,0.2481798911675861,,,-120.0,-114.56506067839732
0.5416000000000001,0.88,0.5415999889373779,0.868580256150009,0.24986,0.24815106693700026,,,-120.0,-114.55291355769523
0.5417000000000001,0.88,0.5417001247406006,0.868803342666612,0.24986,0.24821242822217035,,,-120.0,-114.60519051126036
0.5418000000000001,0.88,0.5418000221252441,0.8689721051188392,0.24986,0.248364454096907,,,-120.0,-114.67246141043056
0.5419,0.88,0.5419001579284668,0.8691486013835387,0.24986,0.24867983539619581,,,-120.0,-114.6839553390108
0.542,0.88,0.5420000553131104,0.8694767842092327,0.24986,0.24871285729983975,,,-120.0,-114.7410030496226
0.5421,0.88,0.542100191116333,0.869422665544851,0.24986,0.24853598560868845,,,-120.0,-114.74047282565033
0.5422,0.88,0.5422000885009766,0.8688749471307827,0.24986,0.2484311634408316,,,-120.0,-114.59262527397308
0.5423,0.88,0.5422999858856201,0.8686358773204869,0.24986,0.24828259291692018,,,-120.0,-114.53003970543249
0.5424,0.88,0.5424001216888428,0.8688508848591324,0.24986,0.24819550463231366,,,-120.0,-114.50178994365906
0.5425,0.88,0.5425000190734863,0.869129991663993,0.24986,0.24835226754556253,,,-120.0,-114.55963978966109
0.5426,0.88,0.542600154876709,0.8693918433579103,0.24986,0.2485557700707985,,,-120.0,-114.63157657848926
0.5427,0.88,0.5427000522613525,0.8695683615229877,0.24986,0.2487949155117506,,,-120.0,-114.67849593045442
0.5428000000000001,0.88,0.5428001880645752,0.870162585176039,0.24986,0.24873685133594775,,,-120.0,-114.78426096577337
0.5429,0.88,0.5429000854492188,0.8699874374940749,0.24986,0.24849208777494822,,,-120.0,-114.71416582904378
0.543,0.88,0.5429999828338623,0.86961952698667,0.24986,0.2483162490819241,,,-120.0,-114.54093891516001
0.5431,0.88,0.543100118637085,0.8693925217250613,0.24986,0.24811981648161788,,,-120.0,-114.49712045354535
0.5432,0.88,0.5432000160217285,0.8695046885206801,0.24986,0.24813617940470314,,,-120.0,-114.54442565212464
0.5433,0.88,0.5433001518249512,0.8694910531918445,0.24986,0.2483184574448784,,,-120.0,-114.5637968282938
0.5434,0.88,0.5434000492095947,0.8695624187029739,0.24986,0.24846537243465183,,,-120.0,-114.62169352787207
0.5435000000000001,0.88,0.5435001850128174,0.8695216601046258,0.24986,0.24869204637632122,,,-120.0,-114.62768346949397
0.5436000000000001,0.88,0.5436000823974609,0.8698866564774953,0.24986,0.24854999582394816,,,-120.0,-114.66243611736003
0.5437000000000001,0.88,0.5436999797821045,0.8694653937758523,0.24986,0.24836937226609243,,,-120.0,-114.58640276298122
0.5438000000000001,0.88,0.5438001155853271,0.869323025133052,0.24986,0.2482942241430343,,,-120.0,-114.48689633906676
0.5439,0.88,0.5439000129699707,0.8695400678215702,0.24986,0.24818392826422545,,,-120.0,-114.5214617070922
0.544,0.88,0.5440001487731934,0.8698739797553454,0.24986,0.24822226611533546,,,-120.0,-114.59866074625104
0.5441,0.88,0.5441000461578369,0.8700139612237677,0.24986,0.24845272066958818,,,-120.0,-114.62161307436637
0.5442,0.88,0.5442001819610596,0.8700829812245179,0.24986,0.24864342458616684,,,-120.0,-114.63238130817747
0.5443,0.88,0.5443000793457031,0.8701312916916036,0.24986,0.248728897228062,,,-120.0,-114.66569496249552
0.5444,0.88,0.5443999767303467,0.8703784788378559,0.24986,0.24857735426626765,,,-120.0,-114.70155632701504
0.5445,0.88,0.5445001125335693,0.8701142958715687,0.24986,0.24843465130587125,,,-120.0,-114.58349684759386
0.5446,0.88,0.5446000099182129,0.869740612274331,0.24986,0.24826931805202343,,,-120.0,-114.45319247212655
0.5447,0.88,0.5447001457214355,0.8696016768381917,0.24986,0.24816427512305114,,,-120.0,-114.45844790233892
0.5448000000000001,0.88,0.5448000431060791,0.8697500959788721,0.24986,0.24829601935526704,,,-120.0,-114.53808687109485
0.5449,0.88,0.5449001789093018,0.869810109254248,0.24986,0.2485394633571753,,,-120.0,-114.54886034053148
0.545,0.88,0.5450000762939453,0.869759553456519,0.24986,0.24872604648889984,,,-120.0,-114.6291975938176
0.5451,0.88,0.545100212097168,0.8701618568498227,0.24986,0.24885480815902805,,,-120.0,-114.70442999948813
0.5452,0.88,0.5452001094818115,0.8699448905788641,0.24986,0.2487524952102825,,,-120.0,-114.6421641201185
0.5453,0.88,0.5453000068664551,0.869854739377538,0.24986,0.2486132343138633,,,-120.0,-114.55494644974172
0.5454,0.88,0.5454001426696777,0.8696048486913991,0.24986,0.2484651108071591,,,-120.0,-114.48881853326765
0.5455000000000001,0.88,0.5455000400543213,0.8697047026179783,0.24986,0.2484561779106602,,,-120.0,-114.49856691963588
0.5456000000000001,0.88,0.545600175857544,0.8696858402699666,0.24986,0.24849613302246792,,,-120.0,-114.44852918393225
0.5457000000000001,0.88,0.5457000732421875,0.8696531222767583,0.24986,0.24869189139884007,,,-120.0,-114.54697815787875
0.5458000000000001,0.88,0.5458002090454102,0.8697522558064752,0.24986,0.24891831017896965,,,-120.0,-114.59129148474338
0.5459,0.88,0.5459001064300537,0.870029794178286,0.24986,0.24888429067483664,,,-120.0,-114.60606114732842
0.546,0.88,0.5460000038146973,0.8696895126953649,0.24986,0.24864707430444735,,,-120.0,-114.51150190033283
0.5461,0.88,0.5461001396179199,0.8694196105975297,0.24986,0.24855635733527717,,,-120.0,-114.41762035804553
0.5462,0.88,0.5462000370025635,0.8692941506836561,0.24986,0.24826327438197027,,,-120.0,-114.37779168264377
0.5463,0.88,0.5463001728057861,0.86950708155236,0.24986,0.2483299300611516,,,-120.0,-114.42026846453291
0.5464,0.88,0.5464000701904297,0.8696319064234516,0.24986,0.2485333932303605,,,-120.0,-114.5183493606785
0.5465,0.88,0.5465002059936523,0.8696366216698432,0.24986,0.24880540148347777,,,-120.0,-114.54550234534909
0.5466,0.88,0.5466001033782959,0.8698110772755397,0.24986,0.24894929198601048,,,-120.0,-114.5721862053214
0.5467,0.88,0.5467000007629395,0.8700821530514653,0.24986,0.2487601335320988,,,-120.0,-114.63158116413197
0.5468000000000001,0.88,0.5468001365661621,0.8694826778811469,0.24986,0.2487371854995459,,,-120.0,-114.47190558535611
0.5469,0.88,0.5469000339508057,0.86909332124948,0.24986,0.24847808622359194,,,-120.0,-114.41623138816794
0.547,0.88,0.5470001697540283,0.8690894573153374,0.24986,0.2483100999151857,,,-120.0,-114.38211063116019
0.5471,0.88,0.5471000671386719,0.8694505951952232,0.24986,0.248385514626325,,,-120.0,-114.43913103049913
0.5472,0.88,0.5472002029418945,0.8697091110291041,0.24986,0.248620999045363,,,-120.0,-114.57998461765284
0.5473,0.88,0.5473001003265381,0.8697936296308254,0.24986,0.2489208116193282,,,-120.0,-114.61387122762706
0.5474,0.88,0.5473999977111816,0.8700727908376148,0.24986,0.24897783632258308,,,-120.0,-114.6798632806454
0.5475000000000001,0.88,0.5475001335144043,0.8702821597973205,0.24986,0.248840900432812,,,-120.0,-114.69247786674802
0.5476000000000001,0.88,0.5476000308990479,0.8698459044773896,0.24986,0.24863367193029226,,,-120.0,-114.50708821689004
0.5477000000000001,0.88,0.5477001667022705,0.8696151720212288,0.24986,0.24844031406149203,,,-120.0,-114.44515484237995
0.5478000000000001,0.88,0.5478000640869141,0.8697414347882423,0.24986,0.24843602377795745,,,-120.0,-114.50934100666035
0.5479,0.88,0.5479001998901367,0.8697052954095535,0.24986,0.2485015874518766,,,-120.0,-114.58746164443146
0.548,0.88,0.5480000972747803,0.8699907079432546,0.24986,0.24879849045529837,,,-120.0,-114.72346969472459
0.5481,0.88,0.5480999946594238,0.8698399799342219,0.24986,0.24897183986035998,,,-120.0,-114.71160726764525
0.5482,0.88,0.5482001304626465,0.870260499415833,0.24986,0.24890882648935758,,,-120.0,-114.79078181775334
0.5483,0.88,0.54830002784729,0.8700327812254599,0.24986,0.24874886159679827,,,-120.0,-114.71150407706655
0.5484,0.88,0.5484001636505127,0.8699181765532091,0.24986,0.24862000466437612,,,-120.0,-114.62992762984852
0.5485,0.88,0.5485000610351562,0.8698032036758687,0.24986,0.24852062761342184,,,-120.0,-114.60793437517734
0.5486,0.88,0.5486001968383789,0.8700105603917779,0.24986,0.2484885901637293,,,-120.0,-114.60337057973192
0.5487,0.88,0.5487000942230225,0.8701717311205657,0.24986,0.24871958444844264,,,-120.0,-114.69014848258743
0.5488000000000001,0.88,0.548799991607666,0.8698468062398831,0.24986,0.24891313158425163,,,-120.0,-114.67704839361728
0.5489,0.88,0.5489001274108887,0.8697729581193716,0.24986,0.249113855738271,,,-120.0,-114.71810606288663
0.549,0.88,0.5490000247955322,0.8698422624077564,0.24986,0.2490243678365682,,,-120.0,-114.7325917400351
0.5491,0.88,0.5491001605987549,0.8693285338090222,0.24986,0.2487861729215771,,,-120.0,-114.66845166208455
0.5492,0.88,0.5492000579833984,0.8687944252402647,0.24986,0.24858831848064142,,,-120.0,-114.48901011911319
0.5493,0.88,0.5493001937866211,0.8688328294518266,0.24986,0.24855313972384474,,,-120.0,-114.46971746851172
0.5494,0.88,0.5494000911712646,0.8690815540272544,0.24986,0.24855848619323523,,,-120.0,-114.5420393058523
0.5495,0.88,0.5494999885559082,0.869348257054233,0.24986,0.24883355583334313,,,-120.0,-114.58559810407706
0.5496000000000001,0.88,0.5496001243591309,0.8693266674500345,0.24986,0.24903290852775745,,,-120.0,-114.59331484675533
0.5497000000000001,0.88,0.5497000217437744,0.8697884360803102,0.24986,0.24915305773159951,,,-120.0,-114.68588244976024
0.5498000000000001,0.88,0.5498001575469971,0.8697527043140504,0.24986,0.24894697229502266,,,-120.0,-114.65931133158092
0.5499,0.88,0.5499000549316406,0.8695671646017372,0.24986,0.24882950597610842,,,-120.0,-114.6356648851138
0.55,0.88,0.5500001907348633,0.8694640991464118,0.24986,0.2487705798995542,,,-120.0,-114.5675386235341
0.5501,0.88,0.5501000881195068,0.8694874555308271,0.24986,0.24865724033157005,,,-120.0,-114.54342389825477
0.5502,0.88,0.5501999855041504,0.8696743675580672,0.24986,0.24873928516952748,,,-120.0,-114.63207279420085
0.5503,0.88,0.550300121307373,0.869715768449493,0.24986,0.24891513428539652,,,-120.0,-114.67912245413604
0.5504,0.88,0.5504000186920166,0.8697324967902818,0.24986,0.24917489196556297,,,-120.0,-114.72354431247723
0.5505,0.88,0.5505001544952393,0.8699974267107577,0.24986,0.24912510213493272,,,-120.0,-114.7742255252986
0.5506,0.88,0.5506000518798828,0.8697429623643802,0.24986,0.24890814638546632,,,-120.0,-114.6673445462343
0.5507,0.88,0.5507001876831055,0.8695280998000938,0.24986,0.24877586781417,,,-120.0,-114.5847249352951
0.5508000000000001,0.88,0.550800085067749,0.8694160332552254,0.24986,0.24873244272183892,,,-120.0,-114.50238151321663
0.5509000000000001,0.88,0.5508999824523926,0.8694284709062281,0.24986,0.24866183771240752,,,-120.0,-114.5350156523078
0.551,0.88,0.5510001182556152,0.8694545297619378,0.24986,0.24887050851774026,,,-120.0,-114.62143175318467
0.5511,0.88,0.5511000156402588,0.8695628758308299,0.24986,0.24907071533480743,,,-120.0,-114.69153026518397
0.5512,0.88,0.5512001514434814,0.8694557777197328,0.24986,0.2492135679053787,,,-120.0,-114.68769364835163
0.5513,0.88,0.551300048828125,0.8697564588875287,0.24986,0.24913644734076448,,,-120.0,-114.7155576651999
0.5514,0.88,0.5514001846313477,0.8693895896452658,0.24986,0.24893724341046772,,,-120.0,-114.68828766322306
0.5515,0.88,0.5515000820159912,0.8689540630104914,0.24986,0.24890382091751426,,,-120.0,-114.5466378294061
0.5516000000000001,0.88,0.5515999794006348,0.8689225394055473,0.24986,0.2488377736565817,,,-120.0,-114.53762135007405
0.5517000000000001,0.88,0.5517001152038574,0.8693108432049061,0.24986,0.24889295425701835,,,-120.0,-114.60356728160558
0.5518000000000001,0.88,0.551800012588501,0.8695165255304738,0.24986,0.24901021415860333,,,-120.0,-114.66036068406586
0.5519000000000001,0.88,0.5519001483917236,0.8694415000031702,0.24986,0.24918122766040873,,,-120.0,-114.693957360277
0.552,0.88,0.5520000457763672,0.8693636119097611,0.24986,0.24935461235933717,,,-120.0,-114.74226185149318
0.5521,0.88,0.5521001815795898,0.8695193446126223,0.24986,0.24921132227720233,,,-120.0,-114.74668379504999
0.5522,0.88,0.5522000789642334,0.869110010199003,0.24986,0.2489489677238428,,,-120.0,-114.6516430754407
0.5523,0.88,0.552299976348877,0.8688779102748635,0.24986,0.24880795091800326,,,-120.0,-114.57900033750002
0.5524,0.88,0.5524001121520996,0.8690310161108791,0.24986,0.24869174008167338,,,-120.0,-114.56409553107291
0.5525,0.88,0.5525000095367432,0.8692508545891104,0.24986,0.24884053376067322,,,-120.0,-114.6079521254078
0.5526,0.88,0.5526001453399658,0.8694055546108892,0.24986,0.24901910660442758,,,-120.0,-114.71380919862293
0.5527,0.88,0.5527000427246094,0.8694896710176789,0.24986,0.24922469611287465,,,-120.0,-114.75041388676422
0.5528000000000001,0.88,0.552800178527832,0.8695257378090196,0.24986,0.24925853354007202,,,-120.0,-114.72157088671939
0.5529000000000001,0.88,0.5529000759124756,0.8692645344285361,0.24986,0.24897953877405846,,,-120.0,-114.68002789930974
0.553,0.88,0.5530002117156982,0.8689312122778463,0.24986,0.24893501188728503,,,-120.0,-114.60850278314726
0.5531,0.88,0.5531001091003418,0.8687855691283736,0.24986,0.24880000420745796,,,-120.0,-114.5944585618668
0.5532,0.88,0.5532000064849854,0.8688841157913278,0.24986,0.24880618842069271,,,-120.0,-114.56880816598046
0.5533,0.88,0.553300142288208,0.868892628558033,0.24986,0.2488290444851817,,,-120.0,-114.61379912798253
0.5534,0.88,0.5534000396728516,0.8689875045380144,0.24986,0.2489829761699692,,,-120.0,-114.68337549633158
0.5535,0.88,0.5535001754760742,0.868895728311762,0.24986,0.24914593957491782,,,-120.0,-114.72183069585293
0.5536000000000001,0.88,0.5536000728607178,0.8690809113275924,0.24986,0.24911099905540174,,,-120.0,-114.74154499094568
0.5537000000000001,0.88,0.5537002086639404,0.8687433075829714,0.24986,0.24891773737968675,,,-120.0,-114.67801954096007
0.5538000000000001,0.88,0.553800106048584,0.8685755108101355,0.24986,0.24895232775850723,,,-120.0,-114.59093900696732
0.5539000000000001,0.88,0.5539000034332275,0.8684474101051652,0.24986,0.248838682285079,,,-120.0,-114.59027499050804
0.554,0.88,0.5540001392364502,0.8684968064564814,0.24986,0.24876860197578837,,,-120.0,-114.59306194292843
0.5541,0.88,0.5541000366210938,0.8686853865819689,0.24986,0.24897928234648328,,,-120.0,-114.69255959292737
0.5542,0.88,0.5542001724243164,0.8686431799193491,0.24986,0.24915740957773536,,,-120.0,-114.69785965479828
0.5543,0.88,0.55430006980896,0.8686023432726555,0.24986,0.2492778365823882,,,-120.0,-114.7521380250562
0.5544,0.88,0.5544002056121826,0.8688714620382237,0.24986,0.2492583077544307,,,-120.0,-114.7612487187129
0.5545,0.88,0.5545001029968262,0.868502874568409,0.24986,0.24906235324395504,,,-120.0,-114.70857938908894
0.5546,0.88,0.5546000003814697,0.8681342507501257,0.24986,0.24895168387026675,,,-120.0,-114.61790449579608
0.5547,0.88,0.5547001361846924,0.8682032474559126,0.24986,0.2489370004832556,,,-120.0,-114.59881564090732
0.5548000000000001,0.88,0.5548000335693359,0.8685016760155447,0.24986,0.2489824985976889,,,-120.0,-114.65136129253743
0.5549000000000001,0.88,0.5549001693725586,0.868671170855318,0.24986,0.2491382028683515,,,-120.0,-114.69998147216234
0.555,0.88,0.5550000667572021,0.8687190240719892,0.24986,0.24929010064787255,,,-120.0,-114.731871400227
0.5551,0.88,0.5551002025604248,0.868827305705917,0.24986,0.2493603499055256,,,-120.0,-114.74905292912017
0.5552,0.88,0.5552000999450684,0.8690086676517992,0.24986,0.24914627637886722,,,-120.0,-114.7947263503925
0.5553,0.88,0.5552999973297119,0.8685653330767498,0.24986,0.24904745737979597,,,-120.0,-114.66520374160791
0.5554,0.88,0.5554001331329346,0.8682871793408604,0.24986,0.24895256582088474,,,-120.0,-114.62225368056416
0.5555,0.88,0.5555000305175781,0.8684699078072415,0.24986,0.24890263855063116,,,-120.0,-114.65910044884596
0.5556000000000001,0.88,0.5556001663208008,0.8685315037510415,0.24986,0.24891062331677644,,,-120.0,-114.70106633353242
0.5557000000000001,0.88,0.5557000637054443,0.8685801869853361,0.24986,0.24914753568476608,,,-120.0,-114.72284627046828
0.5558000000000001,0.88,0.555800199508667,0.8684802900231325,0.24986,0.24940094103281077,,,-120.0,-114.75224459935602
0.5559000000000001,0.88,0.5559000968933105,0.8686825922467988,0.24986,0.24939192499608492,,,-120.0,-114.7854788428843
0.556,0.88,0.5559999942779541,0.8683751613190053,0.24986,0.24914322538221384,,,-120.0,-114.70234972007106
0.5561,0.88,0.5561001300811768,0.8680183206679809,0.24986,0.24897124954433572,,,-120.0,-114.59205380207823
0.5562,0.88,0.5562000274658203,0.8679884310861049,0.24986,0.24882654951223346,,,-120.0,-114.56121781189762
0.5563,0.88,0.556300163269043,0.8681937822697166,0.24986,0.248917073902386,,,-120.0,-114.60702300917909
0.5564,0.88,0.5564000606536865,0.8684630370154722,0.24986,0.24900673327493844,,,-120.0,-114.62791435791777
0.5565,0.88,0.5565001964569092,0.8687010483087667,0.24986,0.2492820569695157,,,-120.0,-114.73713788165487
0.5566,0.88,0.5566000938415527,0.8686095157240967,0.24986,0.24945665067191217,,,-120.0,-114.75428593321018
0.5567,0.88,0.5566999912261963,0.8687529515017914,0.24986,0.24941799766858788,,,-120.0,-114.79596793571653
0.5568,0.88,0.556800127029419,0.8683546827823941,0.24986,0.24912273062172136,,,-120.0,-114.71055916140477
0.5569000000000001,0.88,0.5569000244140625,0.867989951813773,0.24986,0.2489358576576644,,,-120.0,-114.54347543329072
0.557,0.88,0.5570001602172852,0.8679355550766492,0.24986,0.248785487757821,,,-120.0,-114.5587521921896
0.5571,0.88,0.5571000576019287,0.868006662143369,0.24986,0.24879489643813213,,,-120.0,-114.58424289730671
0.5572,0.88,0.5572001934051514,0.8682041799980208,0.24986,0.24898565241692133,,,-120.0,-114.6564764485924
0.5573,0.88,0.5573000907897949,0.86825181598343,0.24986,0.24915683347113762,,,-120.0,-114.71534521411792
0.5574,0.88,0.5573999881744385,0.8681671243083818,0.24986,0.2493268198898561,,,-120.0,-114.70722340352029
0.5575,0.88,0.5575001239776611,0.868382754346527,0.24986,0.24910274825871978,,,-120.0,-114.71139944187169
0.5576000000000001,0.88,0.5576000213623047,0.8677785815074684,0.24986,0.24896049452974012,,,-120.0,-114.64914809645411
0.5577000000000001,0.88,0.5577001571655273,0.8675462461953736,0.24986,0.24886774606216183,,,-120.0,-114.55693287608858
0.5578000000000001,0.88,0.5578000545501709,0.867481532604336,0.24986,0.24868436216573891,,,-120.0,-114.4759717810668
0.5579000000000001,0.88,0.5579001903533936,0.8678544935966397,0.24986,0.24868992929834888,,,-120.0,-114.50489073228415
0.558,0.88,0.5580000877380371,0.8682027347839533,0.24986,0.24895334551047538,,,-120.0,-114.59453286200834
0.5581,0.88,0.5580999851226807,0.8682200269566026,0.24986,0.24913463352805065,,,-120.0,-114.61126035898589
0.5582,0.88,0.5582001209259033,0.8684174002035165,0.24986,0.24917796337483444,,,-120.0,-114.65054260053604
0.5583,0.88,0.5583000183105469,0.86852117183964,0.24986,0.24893270438996887,,,-120.0,-114.66252470382756
0.5584,0.88,0.5584001541137695,0.8679766493401087,0.24986,0.24879426182324763,,,-120.0,-114.53058436191702
0.5585,0.88,0.5585000514984131,0.8678180848068939,0.24986,0.24875669698119496,,,-120.0,-114.48290008858686
0.5586,0.88,0.5586001873016357,0.8677243183587579,0.24986,0.2487153231144598,,,-120.0,-114.44241379953296
0.5587,0.88,0.5587000846862793,0.8680052625445895,0.24986,0.24881201923199595,,,-120.0,-114.51381796876633
0.5588,0.88,0.5587999820709229,0.8681979753977923,0.24986,0.249009640814611,,,-120.0,-114.56754134104258
0.5589000000000001,0.88,0.5589001178741455,0.8681208476334447,0.24986,0.24923257672561622,,,-120.0,-114.5242010751826
0.559,0.88,0.5590000152587891,0.8686151600607491,0.24986,0.2492145160690272,,,-120.0,-114.62177618256179
0.5591,0.88,0.5591001510620117,0.8684344018815893,0.24986,0.24899898050290592,,,-120.0,-114.59687768333478
0.5592,0.88,0.5592000484466553,0.8680830131345332,0.24986,0.24884820382783793,,,-120.0,-114.42047891106824
0.5593,0.88,0.5593001842498779,0.8681858635752199,0.24986,0.24868538397123177,,,-120.0,-114.3941826557532
0.5594,0.88,0.5594000816345215,0.8684142382834706,0.24986,0.24863589662890426,,,-120.0,-114.42872645125654
0.5595,0.88,0.559499979019165,0.8688018650256903,0.24986,0.24884831415837377,,,-120.0,-114.51522777800433
0.5596000000000001,0.88,0.5596001148223877,0.8691343881110271,0.24986,0.24907375024013523,,,-120.0,-114.56898982472825
0.5597000000000001,0.88,0.5597000122070312,0.8692495615935921,0.24986,0.24915587474401277,,,-120.0,-114.61840478353903
0.5598000000000001,0.88,0.5598001480102539,0.86953268059388,0.24986,0.24907797269041132,,,-120.0,-114.62815472763782
0.5599000000000001,0.88,0.5599000453948975,0.8691363563519402,0.24986,0.24889511210432544,,,-120.0,-114.55188668119006
0.56,0.88,0.5600001811981201,0.8685733922679407,0.24986,0.24872263809365072,,,-120.0,-114.37972973446497
0.5601,0.88,0.5601000785827637,0.8684246370074606,0.24986,0.2486057846489866,,,-120.0,-114.37283617612064
0.5602,0.88,0.5601999759674072,0.8687145386017664,0.24986,0.24860744273098362,,,-120.0,-114.4365846096527
0.5603,0.88,0.5603001117706299,0.8689035734547508,0.24986,0.24881351285175443,,,-120.0,-114.5265756796738
0.5604,0.88,0.5604000091552734,0.8689319335026967,0.24986,0.24905764498345354,,,-120.0,-114.52814424268108
0.5605,0.88,0.5605001449584961,0.8693146273452582,0.24986,0.24926490172791999,,,-120.0,-114.60366421348627
0.5606,0.88,0.5606000423431396,0.8695234415944589,0.24986,0.2491230763609851,,,-120.0,-114.64879966297956
0.5607,0.88,0.5607001781463623,0.8690054549801112,0.24986,0.24899430749535895,,,-120.0,-114.52219225424699
0.5608,0.88,0.5608000755310059,0.8684394457128215,0.24986,0.24872678904683126,,,-120.0,-114.36672964297755
0.5609000000000001,0.88,0.5609002113342285,0.8683903001423144,0.24986,0.24861276961314158,,,-120.0,-114.3294724232854
0.561,0.88,0.5610001087188721,0.8685846337261217,0.24986,0.24871247594314594,,,-120.0,-114.3932641313337
0.5611,0.88,0.5611000061035156,0.8684503495175441,0.24986,0.24888974085167692,,,-120.0,-114.38435177338923
0.5612,0.88,0.5612001419067383,0.8684631438793887,0.24986,0.24912285591364966,,,-120.0,-114.44803007622396
0.5613,0.88,0.5613000392913818,0.868581954503109,0.24986,0.24919356951986632,,,-120.0,-114.43007988065129
0.5614,0.88,0.5614001750946045,0.8684051558403431,0.24986,0.24882572401785116,,,-120.0,-114.37823095101886
0.5615,0.88,0.561500072479248,0.8682717933558838,0.24986,0.24871623321562303,,,-120.0,-114.32975672514038
0.5616000000000001,0.88,0.5616002082824707,0.8681181481017222,0.24986,0.2486036916569276,,,-120.0,-114.2425133731093
0.5617000000000001,0.88,0.5617001056671143,0.868235218547842,0.24986,0.24850404509213958,,,-120.0,-114.23594310458087
0.5618000000000001,0.88,0.5618000030517578,0.8683577292615331,0.24986,0.24861012794132104,,,-120.0,-114.31343859158352
0.5619000000000001,0.88,0.5619001388549805,0.8684916482162496,0.24986,0.24881932486315259,,,-120.0,-114.35976459612797
0.562,0.88,0.562000036239624,0.8685874802284063,0.24986,0.24910052180196673,,,-120.0,-114.39181408109003
0.5621,0.88,0.5621001720428467,0.8690248993071907,0.24986,0.2489752695139404,,,-120.0,-114.44764814685195
0.5622,0.88,0.5622000694274902,0.8685637414222394,0.24986,0.2487993292675784,,,-120.0,-114.37083332252881
0.5623,0.88,0.5623002052307129,0.8682913522772685,0.24986,0.24869668496140074,,,-120.0,-114.23717200802662
0.5624,0.88,0.5624001026153564,0.8682798648725762,0.24986,0.2485128061515664,,,-120.0,-114.23011726933434
0.5625,0.88,0.5625,0.8687042858455963,0.24986,0.2484777225097474,,,-120.0,-114.24667600792979
0.5626,0.88,0.5626001358032227,0.8689268446520941,0.24986,0.24867106195111197,,,-120.0,-114.3340797776908
0.5627,0.88,0.5627000331878662,0.8692838476002622,0.24986,0.24891051175488604,,,-120.0,-114.39961233281008
0.5628,0.88,0.5628001689910889,0.8697175095276621,0.24986,0.249144916956601,,,-120.0,-114.51065944413739
0.5629000000000001,0.88,0.5629000663757324,0.8698194902492248,0.24986,0.24898085525791228,,,-120.0,-114.49761219348532
0.5630000000000001,0.88,0.5630002021789551,0.8695368650734224,0.24986,0.24890623549472685,,,-120.0,-114.43342225835644
0.5631,0.88,0.5631000995635986,0.8691441809824214,0.24986,0.24865818530903835,,,-120.0,-114.28481369497716
0.5632,0.88,0.5631999969482422,0.8689489826209946,0.24986,0.24849173882558823,,,-120.0,-114.27515167487529
0.5633,0.88,0.5633001327514648,0.8688857585945624,0.24986,0.24852740364637213,,,-120.0,-114.2706949100703
0.5634,0.88,0.5634000301361084,0.8691103968214821,0.24986,0.24878133318036352,,,-120.0,-114.35330350272837
0.5635,0.88,0.563500165939331,0.8694412041241874,0.24986,0.24911702040748693,,,-120.0,-114.46581368552911
0.5636,0.88,0.5636000633239746,0.8696408846935317,0.24986,0.24919573423730612,,,-120.0,-114.46547385456635
0.5637000000000001,0.88,0.5637001991271973,0.8698034729224914,0.24986,0.2490781147963499,,,-120.0,-114.4884378242267
0.5638000000000001,0.88,0.5638000965118408,0.8695127137729735,0.24986,0.24900472047452424,,,-120.0,-114.42078391269882
0.5639000000000001,0.88,0.5638999938964844,0.8692821811312262,0.24986,0.24884197468168034,,,-120.0,-114.33756239818693
0.5640000000000001,0.88,0.564000129699707,0.8690649384842984,0.24986,0.24863920673101794,,,-120.0,-114.30097188293352
0.5641,0.88,0.5641000270843506,0.8691529551662098,0.24986,0.24872847825162894,,,-120.0,-114.37224181451478
0.5642,0.88,0.5642001628875732,0.8691911396997389,0.24986,0.24895664188840216,,,-120.0,-114.42829105065692
0.5643,0.88,0.5643000602722168,0.8690030575250469,0.24986,0.24926118519532428,,,-120.0,-114.43623235003042
0.5644,0.88,0.5644001960754395,0.8692111177680204,0.24986,0.24927181775878499,,,-120.0,-114.46006847758822
0.5645,0.88,0.564500093460083,0.8690073818273737,0.24986,0.24899917938930513,,,-120.0,-114.41359282751726
0.5646,0.88,0.5645999908447266,0.868880226165747,0.24986,0.24895776607947842,,,-120.0,-114.32099783288326
0.5647,0.88,0.5647001266479492,0.8685595377837908,0.24986,0.24862851108941403,,,-120.0,-114.24721739603059
0.5648,0.88,0.5648000240325928,0.8687639606981469,0.24986,0.24864629081791775,,,-120.0,-114.28046604454369
0.5649000000000001,0.88,0.5649001598358154,0.8687933276455695,0.24986,0.24878554109931925,,,-120.0,-114.34574705201616
0.5650000000000001,0.88,0.565000057220459,0.8688169695021857,0.24986,0.2490784856080688,,,-120.0,-114.36981338914553
0.5651,0.88,0.5651001930236816,0.8689279178644814,0.24986,0.24923658589197775,,,-120.0,-114.41888189410938
0.5652,0.88,0.5652000904083252,0.8693054541061583,0.24986,0.24921798919518495,,,-120.0,-114.4503839126231
0.5653,0.88,0.5652999877929688,0.8689025514347563,0.24986,0.24903984116829933,,,-120.0,-114.37751057921592
0.5654,0.88,0.5654001235961914,0.8684198696526434,0.24986,0.24883900344813378,,,-120.0,-114.21720481353856
0.5655,0.88,0.565500020980835,0.8683898536370859,0.24986,0.24875258580772722,,,-120.0,-114.1796853497934
0.5656,0.88,0.5656001567840576,0.8685965494522017,0.24986,0.2488233992979046,,,-120.0,-114.28205479787333
0.5657000000000001,0.88,0.5657000541687012,0.868675637123829,0.24986,0.2489411512885549,,,-120.0,-114.3045906349262
0.5658000000000001,0.88,0.5658001899719238,0.8687728529255511,0.24986,0.2492288054491046,,,-120.0,-114.32936686511557
0.5659000000000001,0.88,0.5659000873565674,0.8690895737677035,0.24986,0.24932500952418424,,,-120.0,-114.43095106201908
0.5660000000000001,0.88,0.5659999847412109,0.8693936716425144,0.24986,0.2491791137381686,,,-120.0,-114.46730332039756
0.5661,0.88,0.5661001205444336,0.8691250412745928,0.24986,0.2490156065584454,,,-120.0,-114.3419806922279
0.5662,0.88,0.5662000179290771,0.868954853429637,0.24986,0.2488516828974037,,,-120.0,-114.26963748680744
0.5663,0.88,0.5663001537322998,0.8689225944811456,0.24986,0.24870160106679332,,,-120.0,-114.26004660191815
0.5664,0.88,0.5664000511169434,0.8693112957760056,0.24986,0.24877104212725154,,,-120.0,-114.3406462464985
0.5665,0.88,0.566500186920166,0.8694621029511805,0.24986,0.2490765746117062,,,-120.0,-114.38982405497019
0.5666,0.88,0.5666000843048096,0.8695702488462552,0.24986,0.24934537310316,,,-120.0,-114.4557294180248
0.5667,0.88,0.5666999816894531,0.8701044477591776,0.24986,0.24938291137716445,,,-120.0,-114.52814389635891
0.5668,0.88,0.5668001174926758,0.8698412793453367,0.24986,0.24914114726368974,,,-120.0,-114.51471986487898
0.5669000000000001,0.88,0.5669000148773193,0.8695693348787037,0.24986,0.24907429208198306,,,-120.0,-114.40540311652657
0.5670000000000001,0.88,0.567000150680542,0.8693405762536724,0.24986,0.24885970155873874,,,-120.0,-114.33213219846216
0.5671,0.88,0.5671000480651855,0.8694876983281628,0.24986,0.2487861490595099,,,-120.0,-114.35017245551366
0.5672,0.88,0.5672001838684082,0.869431855938625,0.24986,0.24889669346593896,,,-120.0,-114.35359136470782
0.5673,0.88,0.5673000812530518,0.8695142821393738,0.24986,0.24920641716381436,,,-120.0,-114.41557188239102
0.5674,0.88,0.5673999786376953,0.8695026380769695,0.24986,0.24951077962894663,,,-120.0,-114.46163355567182
0.5675,0.88,0.567500114440918,0.8696822695403016,0.24986,0.2494123508697116,,,-120.0,-114.49851866635626
0.5676,0.88,0.5676000118255615,0.8691700927307103,0.24986,0.24923612280418247,,,-120.0,-114.36759302341203
0.5677000000000001,0.88,0.5677001476287842,0.8686837198782255,0.24986,0.24906501812479553,,,-120.0,-114.19661653472234
0.5678000000000001,0.88,0.5678000450134277,0.8684219506930724,0.24986,0.2488441513391912,,,-120.0,-114.1669071514854
0.5679000000000001,0.88,0.5679001808166504,0.8687515681903265,0.24986,0.24887431345366343,,,-120.0,-114.23693573690453
0.5680000000000001,0.88,0.568000078201294,0.8690270807367915,0.24986,0.24902489416888401,,,-120.0,-114.31916073375154
0.5681,0.88,0.5680999755859375,0.869140698690092,0.24986,0.249439854119931,,,-120.0,-114.38888105666025
0.5682,0.88,0.5682001113891602,0.8692778758133782,0.24986,0.24960456946200793,,,-120.0,-114.43236138732333
0.5683,0.88,0.5683000087738037,0.869544413400835,0.24986,0.2494497007507498,,,-120.0,-114.43045896330615
0.5684,0.88,0.5684001445770264,0.8690805750750467,0.24986,0.24937780308332252,,,-120.0,-114.34324342766745
0.5685,0.88,0.5685000419616699,0.8685829178549285,0.24986,0.24919015427207403,,,-120.0,-114.20745258732141
0.5686,0.88,0.5686001777648926,0.8684509338193556,0.24986,0.24895885574218105,,,-120.0,-114.15628696616322
0.5687,0.88,0.5687000751495361,0.8686546040615989,0.24986,0.24902445031916293,,,-120.0,-114.23220456132118
0.5688,0.88,0.5688002109527588,0.8688588993823512,0.24986,0.24932015987477507,,,-120.0,-114.3319927236275
0.5689,0.88,0.5689001083374023,0.8690188057169786,0.24986,0.24953898773464264,,,-120.0,-114.41199229859468
0.5690000000000001,0.88,0.5690000057220459,0.8693139618155387,0.24986,0.24958416186324475,,,-120.0,-114.45017098049537
0.5691,0.88,0.5691001415252686,0.8692709364800071,0.24986,0.24934880310557628,,,-120.0,-114.47225687951882
0.5692,0.88,0.5692000389099121,0.8688534939630985,0.24986,0.24921692392457928,,,-120.0,-114.35785957572882
0.5693,0.88,0.5693001747131348,0.8685902310304848,0.24986,0.249034710015636,,,-120.0,-114.23647144014792
0.5694,0.88,0.5694000720977783,0.8685695078777341,0.24986,0.24898189058581754,,,-120.0,-114.26469512922522
0.5695,0.88,0.569500207901001,0.868761915245676,0.24986,0.2491580160829088,,,-120.0,-114.34469593695111
0.5696,0.88,0.5696001052856445,0.8688638236646983,0.24986,0.24941419923156605,,,-120.0,-114.3711000612543
0.5697000000000001,0.88,0.5697000026702881,0.8689891655500672,0.24986,0.24957670232143897,,,-120.0,-114.43311803916485
0.5698000000000001,0.88,0.5698001384735107,0.869354836296507,0.24986,0.2495377167841779,,,-120.0,-114.49456330607022
0.5699000000000001,0.88,0.5699000358581543,0.8689891961896741,0.24986,0.2494784536328485,,,-120.0,-114.4328272088936
0.5700000000000001,0.88,0.570000171661377,0.8686128414299165,0.24986,0.24929945016412555,,,-120.0,-114.38473236858506
0.5701,0.88,0.5701000690460205,0.8683097656585438,0.24986,0.24908811742269274,,,-120.0,-114.25006993143977
0.5702,0.88,0.5702002048492432,0.8685266035609022,0.24986,0.24898108139068625,,,-120.0,-114.32574207783057
0.5703,0.88,0.5703001022338867,0.8686829538972239,0.24986,0.249202482049571,,,-120.0,-114.37670466740788
0.5704,0.88,0.5703999996185303,0.8689186890598135,0.24986,0.2494208726042975,,,-120.0,-114.45377557721645
0.5705,0.88,0.5705001354217529,0.8688329090102104,0.24986,0.24962125829859916,,,-120.0,-114.47735807761806
0.5706,0.88,0.5706000328063965,0.8692089218543168,0.24986,0.249505255246689,,,-120.0,-114.51225205452722
0.5707,0.88,0.5707001686096191,0.8691875692322991,0.24986,0.24938418592489953,,,-120.0,-114.49396377994111
0.5708,0.88,0.5708000659942627,0.8687778975633561,0.24986,0.24912183585947337,,,-120.0,-114.37000512793453
0.5709,0.88,0.5709002017974854,0.8687719611696697,0.24986,0.24901721750555303,,,-120.0,-114.30629187950676
0.5710000000000001,0.88,0.5710000991821289,0.8687282903167335,0.24986,0.24903157693984007,,,-120.0,-114.36928608239862
0.5711,0.88,0.5710999965667725,0.8689152444955287,0.24986,0.24927210840600222,,,-120.0,-114.49366347864442
0.5712,0.88,0.5712001323699951,0.8686884453294783,0.24986,0.24941627061844285,,,-120.0,-114.44998937107219
0.5713,0.88,0.5713000297546387,0.8687350636272331,0.24986,0.2495278371747663,,,-120.0,-114.49352072175881
0.5714,0.88,0.5714001655578613,0.8689620329660794,0.24986,0.24937826338134808,,,-120.0,-114.55391452688856
0.5715,0.88,0.5715000629425049,0.8683576437513716,0.24986,0.24934266035487251,,,-120.0,-114.42483517515957
0.5716,0.88,0.5716001987457275,0.8680534917893971,0.24986,0.24909066948173744,,,-120.0,-114.31970464860193
0.5717000000000001,0.88,0.5717000961303711,0.8683903863531383,0.24986,0.24903926421088315,,,-120.0,-114.32763294017822
0.5718000000000001,0.88,0.5717999935150146,0.868679931768692,0.24986,0.2491633682269193,,,-120.0,-114.39398664621356
0.5719000000000001,0.88,0.5719001293182373,0.8688894783489254,0.24986,0.24940198606338732,,,-120.0,-114.44866605143793
0.5720000000000001,0.88,0.5720000267028809,0.8690387657375749,0.24986,0.2495347502106038,,,-120.0,-114.50914961764713
0.5721,0.88,0.5721001625061035,0.8694096041513203,0.24986,0.24968503057181216,,,-120.0,-114.62260742917636
0.5722,0.88,0.5722000598907471,0.8692888057701204,0.24986,0.24942621983906466,,,-120.0,-114.58412618239134
0.5723,0.88,0.5723001956939697,0.8686190382203312,0.24986,0.24931452233432402,,,-120.0,-114.41620479778369
0.5724,0.88,0.5724000930786133,0.8683841459150509,0.24986,0.24912240763772556,,,-120.0,-114.37671443287068
0.5725,0.88,0.5724999904632568,0.8684926022705058,0.24986,0.2490748987970786,,,-120.0,-114.41111605942444
0.5726,0.88,0.5726001262664795,0.8684863552576042,0.24986,0.24918216561301632,,,-120.0,-114.41931940437699
0.5727,0.88,0.572700023651123,0.8686253406025859,0.24986,0.249409181881876,,,-120.0,-114.47576966438561
0.5728,0.88,0.5728001594543457,0.8687428833250064,0.24986,0.24969449715321837,,,-120.0,-114.53275728368045
0.5729,0.88,0.5729000568389893,0.8691130808457114,0.24986,0.24971878478120277,,,-120.0,-114.60262601578957
0.5730000000000001,0.88,0.5730001926422119,0.8686688730520389,0.24986,0.24950696945575213,,,-120.0,-114.52745999282479
0.5731,0.88,0.5731000900268555,0.8683568537098655,0.24986,0.24938821198049874,,,-120.0,-114.4668223669847
0.5732,0.88,0.573199987411499,0.867986011559384,0.24986,0.24916509787449156,,,-120.0,-114.39243309522996
0.5733,0.88,0.5733001232147217,0.8682589498990648,0.24986,0.24911912887980833,,,-120.0,-114.40097195800627
0.5734,0.88,0.5734000205993652,0.8685085574718743,0.24986,0.24941602277794162,,,-120.0,-114.46744630097598
0.5735,0.88,0.5735001564025879,0.8687050241522951,0.24986,0.2495844542086884,,,-120.0,-114.54596373969396
0.5736,0.88,0.5736000537872314,0.8689137376950324,0.24986,0.24978593264891297,,,-120.0,-114.61450024483513
0.5737000000000001,0.88,0.5737001895904541,0.8691788544568164,0.24986,0.24963925626860256,,,-120.0,-114.63279642798251
0.5738000000000001,0.88,0.5738000869750977,0.8688292098610298,0.24986,0.24933812431229802,,,-120.0,-114.53057820429473
0.5739000000000001,0.88,0.5738999843597412,0.8685656964964619,0.24986,0.24917896362414968,,,-120.0,-114.42737123077458
0.5740000000000001,0.88,0.5740001201629639,0.8684093864777798,0.24986,0.24910118369898115,,,-120.0,-114.39665626498707
0.5741,0.88,0.5741000175476074,0.8683813543756151,0.24986,0.24908364660258625,,,-120.0,-114.41038450389644
0.5742,0.88,0.5742001533508301,0.8684878140838441,0.24986,0.24935744405968135,,,-120.0,-114.47036651607307
0.5743,0.88,0.5743000507354736,0.8685134999064936,0.24986,0.24957730612121565,,,-120.0,-114.52349523493926
0.5744,0.88,0.5744001865386963,0.8684528200658475,0.24986,0.2495835529879022,,,-120.0,-114.5220948936825
0.5745,0.88,0.5745000839233398,0.8686326854271365,0.24986,0.24942495207686713,,,-120.0,-114.55139176743457
0.5746,0.88,0.5745999813079834,0.8680836580542963,0.24986,0.24925881430137636,,,-120.0,-114.43522148725476
0.5747,0.88,0.574700117111206,0.8678285201616259,0.24986,0.2492423440046636,,,-120.0,-114.345189834765
0.5748,0.88,0.5748000144958496,0.8678862397980105,0.24986,0.2491482934276952,,,-120.0,-114.35790175226916
0.5749,0.88,0.5749001502990723,0.8683354070531372,0.24986,0.24921220720022463,,,-120.0,-114.41170827072865
0.5750000000000001,0.88,0.5750000476837158,0.8685381689248555,0.24986,0.24944385770023392,,,-120.0,-114.48546862423593
0.5751000000000001,0.88,0.5751001834869385,0.8685213591808971,0.24986,0.24961156689276773,,,-120.0,-114.5192533923669
0.5752,0.88,0.575200080871582,0.8688129497622484,0.24986,0.249705533249952,,,-120.0,-114.55242453497115
0.5753,0.88,0.5752999782562256,0.8689476302234285,0.24986,0.2495051080871136,,,-120.0,-114.62769390227298
0.5754,0.88,0.5754001140594482,0.8687554800232585,0.24986,0.24929651434293082,,,-120.0,-114.52894895925996
0.5755,0.88,0.5755000114440918,0.8686364753088972,0.24986,0.24913885210241424,,,-120.0,-114.44786250693653
0.5756,0.88,0.5756001472473145,0.8687071771226702,0.24986,0.24909127644341544,,,-120.0,-114.4500310444484
0.5757,0.88,0.575700044631958,0.8689876268378938,0.24986,0.24927703594085462,,,-120.0,-114.53007716966573
0.5758000000000001,0.88,0.5758001804351807,0.8690803577171777,0.24986,0.24943864951554715,,,-120.0,-114.56072449817859
0.5759000000000001,0.88,0.5759000778198242,0.869022377200625,0.24986,0.24955808616193959,,,-120.0,-114.55464345553409
0.5760000000000001,0.88,0.5759999752044678,0.8694537904326107,0.24986,0.24955765030558952,,,-120.0,-114.60926607390547
0.5761000000000001,0.88,0.5761001110076904,0.869048732949277,0.24986,0.24936376087745704,,,-120.0,-114.5372620363486
0.5762,0.88,0.576200008392334,0.8688543212540046,0.24986,0.249262020831866,,,-120.0,-114.45936921896883
0.5763,0.88,0.5763001441955566,0.8686115776495581,0.24986,0.24917871842895967,,,-120.0,-114.39980740925058
0.5764,0.88,0.5764000415802002,0.8687079214967749,0.24986,0.2492848163588971,,,-120.0,-114.44088022085792
0.5765,0.88,0.5765001773834229,0.8686233824086632,0.24986,0.24931449208720438,,,-120.0,-114.45329269225041
0.5766,0.88,0.5766000747680664,0.8686156776572583,0.24986,0.24949953606353076,,,-120.0,-114.4601852649478
0.5767,0.88,0.5767002105712891,0.8685542290994239,0.24986,0.2495853790440858,,,-120.0,-114.49797195479515
0.5768,0.88,0.5768001079559326,0.868731878508217,0.24986,0.24953191593631355,,,-120.0,-114.49866785758186
0.5769,0.88,0.5769000053405762,0.8682103083436596,0.24986,0.24931358167383671,,,-120.0,-114.31750847668017
0.5770000000000001,0.88,0.5770001411437988,0.8680672155604434,0.24986,0.2492545518295477,,,-120.0,-114.27113741512534
0.5771000000000001,0.88,0.5771000385284424,0.868371007298833,0.24986,0.24926237738840512,,,-120.0,-114.34433822467071
0.5772,0.88,0.577200174331665,0.8686437121557413,0.24986,0.24926080719530322,,,-120.0,-114.4007958154821
0.5773,0.88,0.5773000717163086,0.8686461511702772,0.24986,0.24932197526782204,,,-120.0,-114.44510600617117
0.5774,0.88,0.5774002075195312,0.8686769977363892,0.24986,0.2495889367206845,,,-120.0,-114.52020381820121
0.5775,0.88,0.5775001049041748,0.8688607224970448,0.24986,0.24971513796933958,,,-120.0,-114.55184982943837
0.5776,0.88,0.5776000022888184,0.868754635735195,0.24986,0.2494635832361136,,,-120.0,-114.49030051242465
0.5777,0.88,0.577700138092041,0.8684872794895613,0.24986,0.24936582630767334,,,-120.0,-114.41786990929567
0.5778000000000001,0.88,0.5778000354766846,0.8684889142832621,0.24986,0.24928684294018372,,,-120.0,-114.39584671091625
0.5779000000000001,0.88,0.5779001712799072,0.8685791805883263,0.24986,0.24928463115966296,,,-120.0,-114.42179245691037
0.5780000000000001,0.88,0.5780000686645508,0.8688900080101817,0.24986,0.24927712218234,,,-120.0,-114.45386191605272
0.5781000000000001,0.88,0.5781002044677734,0.8690497927070224,0.24986,0.2495079992145726,,,-120.0,-114.48797939094335
0.5782,0.88,0.578200101852417,0.8690214157404809,0.24986,0.24969886307783656,,,-120.0,-114.54340808543715
0.5783,0.88,0.5782999992370605,0.8692659414602717,0.24986,0.24971187736830228,,,-120.0,-114.59558856137771
0.5784,0.88,0.5784001350402832,0.868803242550807,0.24986,0.24943019371417247,,,-120.0,-114.56033252972075
0.5785,0.88,0.5785000324249268,0.8685333019071981,0.24986,0.2493308673408403,,,-120.0,-114.44802926111512
0.5786,0.88,0.5786001682281494,0.868285687177871,0.24986,0.24907824512887689,,,-120.0,-114.39330907851513
0.5787,0.88,0.578700065612793,0.8684635122045492,0.24986,0.24911254500619295,,,-120.0,-114.4042445014977
0.5788,0.88,0.5788002014160156,0.8687157415710909,0.24986,0.24934957515816117,,,-120.0,-114.4697009509383
0.5789,0.88,0.5789000988006592,0.8688591316465811,0.24986,0.24946928239064162,,,-120.0,-114.52228002184908
0.5790000000000001,0.88,0.5789999961853027,0.8689970448016355,0.24986,0.2496946736214522,,,-120.0,-114.55365844020803
0.5791000000000001,0.88,0.5791001319885254,0.8692918830059135,0.24986,0.24965593231027194,,,-120.0,-114.57591418147355
0.5792,0.88,0.579200029373169,0.8689301219819773,0.24986,0.24942015781956525,,,-120.0,-114.53840750938804
0.5793,0.88,0.5793001651763916,0.8683669660171148,0.24986,0.2492815287626982,,,-120.0,-114.4010344473251
0.5794,0.88,0.5794000625610352,0.8680894770603937,0.24986,0.24923461490504986,,,-120.0,-114.33921714006543
0.5795,0.88,0.5795001983642578,0.8682566002763117,0.24986,0.24919424141168028,,,-120.0,-114.38344800996987
0.5796,0.88,0.5796000957489014,0.8681221511856771,0.24986,0.24928359460737004,,,-120.0,-114.39532322721729
0.5797,0.88,0.5796999931335449,0.8681995372142914,0.24986,0.2494535386365047,,,-120.0,-114.45639659571835
0.5798000000000001,0.88,0.5798001289367676,0.8681408786444836,0.24986,0.2496650829630977,,,-120.0,-114.44686177394907
0.5799000000000001,0.88,0.5799000263214111,0.8685629767133866,0.24986,0.24963705415716694,,,-120.0,-114.53195377952558
0.5800000000000001,0.88,0.5800001621246338,0.8680679197562485,0.24986,0.2492901253852449,,,-120.0,-114.37986029047306
0.5801000000000001,0.88,0.5801000595092773,0.8678420416611669,0.24986,0.24906364135926645,,,-120.0,-114.26064022028109
0.5802,0.88,0.5802001953125,0.8680580100182446,0.24986,0.24895139726267332,,,-120.0,-114.26817741177906
0.5803,0.88,0.5803000926971436,0.8683033877261133,0.24986,0.24903675471442502,,,-120.0,-114.30389014952203
0.5804,0.88,0.5803999900817871,0.8686766208745561,0.24986,0.24925485569895517,,,-120.0,-114.4058275580119
0.5805,0.88,0.5805001258850098,0.8687820064596706,0.24986,0.24942855704546799,,,-120.0,-114.4630666981776
0.5806,0.88,0.5806000232696533,0.8690043735384798,0.24986,0.24940782968954642,,,-120.0,-114.49996112583027
0.5807,0.88,0.580700159072876,0.8689291650616804,0.24986,0.24922416420961296,,,-120.0,-114.46121146432982
0.5808,0.88,0.5808000564575195,0.8686888750874531,0.24986,0.2491235469567527,,,-120.0,-114.36299729095225
0.5809,0.88,0.5809001922607422,0.8684199716522345,0.24986,0.24895537358549413,,,-120.0,-114.23744165212746
0.5810000000000001,0.88,0.5810000896453857,0.8686101357494398,0.24986,0.24896762791201868,,,-120.0,-114.27267854326907
0.5811000000000001,0.88,0.5810999870300293,0.8689277083062252,0.24986,0.2490756099958804,,,-120.0,-114.32694758082273
0.5812,0.88,0.581200122833252,0.8690912478514107,0.24986,0.249266701739059,,,-120.0,-114.40195138172237
0.5813,0.88,0.5813000202178955,0.8692435308372602,0.24986,0.24951170551475862,,,-120.0,-114.46858811458438
0.5814,0.88,0.5814001560211182,0.869414423218731,0.24986,0.2494534420901115,,,-120.0,-114.45828156510862
0.5815,0.88,0.5815000534057617,0.8691556132280039,0.24986,0.2492169387859747,,,-120.0,-114.41565756400504
0.5816,0.88,0.5816001892089844,0.8687653875469392,0.24986,0.249056187632441,,,-120.0,-114.28244999538984
0.5817,0.88,0.5817000865936279,0.8686477970888731,0.24986,0.24894560414499337,,,-120.0,-114.22076216524214
0.5818000000000001,0.88,0.5817999839782715,0.8690374268015084,0.24986,0.2489192524482441,,,-120.0,-114.29522650280526
0.5819000000000001,0.88,0.5819001197814941,0.8692633229831574,0.24986,0.24903005044977106,,,-120.0,-114.32099696570361
0.5820000000000001,0.88,0.5820000171661377,0.869582702802715,0.24986,0.24935884898162958,,,-120.0,-114.38927204161911
0.5821000000000001,0.88,0.5821001529693604,0.8697371562280685,0.24986,0.24956398022599266,,,-120.0,-114.43124936062635
0.5822,0.88,0.5822000503540039,0.8701301327230793,0.24986,0.24946814357689967,,,-120.0,-114.47604632723971
0.5823,0.88,0.5823001861572266,0.8697386573891387,0.24986,0.2493071045252433,,,-120.0,-114.3979225727132
0.5824,0.88,0.5824000835418701,0.8691857702191499,0.24986,0.24914154027684637,,,-120.0,-114.27002871211684
0.5825,0.88,0.5824999809265137,0.8691230404245095,0.24986,0.24898301907856696,,,-120.0,-114.24947396677403
0.5826,0.88,0.5826001167297363,0.869336096060585,0.24986,0.24907846285806706,,,-120.0,-114.24768628708124
0.5827,0.88,0.5827000141143799,0.8692729964495097,0.24986,0.24919119928929542,,,-120.0,-114.29131343647796
0.5828,0.88,0.5828001499176025,0.869334126877046,0.24986,0.24943965397531628,,,-120.0,-114.34870752733342
0.5829,0.88,0.5829000473022461,0.8694822391890831,0.24986,0.2496165161382714,,,-120.0,-114.37384661621414
0.583,0.88,0.5830001831054688,0.8696334082690906,0.24986,0.24937510726537856,,,-120.0,-114.41697746657628
0.5831000000000001,0.88,0.5831000804901123,0.869256081471207,0.24986,0.2491538884784797,,,-120.0,-114.27935301197962
0.5832,0.88,0.5831999778747559,0.8690594694615521,0.24986,0.24906211278120086,,,-120.0,-114.2008132418619
0.5833,0.88,0.5833001136779785,0.8691861814707967,0.24986,0.24892598018133302,,,-120.0,-114.20385628449098
0.5834,0.88,0.5834000110626221,0.8692271165200726,0.24986,0.24897262465252495,,,-120.0,-114.25141865524846
0.5835,0.88,0.5835001468658447,0.8694399859374156,0.24986,0.2492200269911438,,,-120.0,-114.30342369651582
0.5836,0.88,0.5836000442504883,0.8695193824406382,0.24986,0.2494691844167498,,,-120.0,-114.35852775742806
0.5837,0.88,0.5837001800537109,0.8697899009273038,0.24986,0.24948440895564555,,,-120.0,-114.38748051265128
0.5838000000000001,0.88,0.5838000774383545,0.8694926828946122,0.24986,0.24929621685116915,,,-120.0,-114.3328857743733
0.5839000000000001,0.88,0.583899974822998,0.8689823056354027,0.24986,0.24915886936954101,,,-120.0,-114.24201947368023
0.5840000000000001,0.88,0.5840001106262207,0.8686568968471182,0.24986,0.2490490365610264,,,-120.0,-114.12542698848179
0.5841000000000001,0.88,0.5841000080108643,0.8688672171510318,0.24986,0.24890131879776414,,,-120.0,-114.17717396597476
0.5842,0.88,0.5842001438140869,0.8693334332345903,0.24986,0.2490847218914118,,,-120.0,-114.20593985010467
0.5843,0.88,0.5843000411987305,0.8696273640618176,0.24986,0.24925306390696986,,,-120.0,-114.28826451365569
0.5844,0.88,0.5844001770019531,0.8698985829716377,0.24986,0.249564097927644,,,-120.0,-114.3671808481875
0.5845,0.88,0.5845000743865967,0.870332025651123,0.24986,0.24955701170638608,,,-120.0,-114.4301932467737
0.5846,0.88,0.5846002101898193,0.8703072259741884,0.24986,0.24934692956435298,,,-120.0,-114.39046665043846
0.5847,0.88,0.5847001075744629,0.8699620523420781,0.24986,0.24915323690196572,,,-120.0,-114.28689351249412
0.5848,0.88,0.5848000049591064,0.8696990114094513,0.24986,0.24900324401390367,,,-120.0,-114.21010020801938
0.5849,0.88,0.5849001407623291,0.8696262843492405,0.24986,0.24893350969959388,,,-120.0,-114.23835339941117
0.585,0.88,0.5850000381469727,0.869616264091876,0.24986,0.24904669139072666,,,-120.0,-114.2632116577002
0.5851000000000001,0.88,0.5851001739501953,0.8697435247140449,0.24986,0.24927796646320202,,,-120.0,-114.300756079293
0.5852,0.88,0.5852000713348389,0.8699162536487265,0.24986,0.24946190029172255,,,-120.0,-114.34838314940404
0.5853,0.88,0.5853002071380615,0.8703777458133556,0.24986,0.24938003368631334,,,-120.0,-114.3869033298725
0.5854,0.88,0.5854001045227051,0.8701183477952505,0.24986,0.2492708137474642,,,-120.0,-114.32363524653253
0.5855,0.88,0.5855000019073486,0.8698324678179873,0.24986,0.2491441248460746,,,-120.0,-114.20949540183045
0.5856,0.88,0.5856001377105713,0.8698572569472205,0.24986,0.24901985109418318,,,-120.0,-114.20477243554419
0.5857,0.88,0.5857000350952148,0.8699320308143501,0.24986,0.24904730773214148,,,-120.0,-114.25462978741939
0.5858000000000001,0.88,0.5858001708984375,0.8700301030172634,0.24986,0.2491341522916081,,,-120.0,-114.29043627886682
0.5859000000000001,0.88,0.585900068283081,0.8699770326760612,0.24986,0.24941028057403258,,,-120.0,-114.35330715555887
0.5860000000000001,0.88,0.5860002040863037,0.8701691016447825,0.24986,0.24951108344205875,,,-120.0,-114.36471799409188
0.5861000000000001,0.88,0.5861001014709473,0.8702288839432339,0.24986,0.2494433562929218,,,-120.0,-114.36912959151074
0.5862,0.88,0.5861999988555908,0.8699406469549741,0.24986,0.24928930135866112,,,-120.0,-114.27311236812744
0.5863,0.88,0.5863001346588135,0.8697581338880362,0.24986,0.2491009876310957,,,-120.0,-114.18237090539941
0.5864,0.88,0.586400032043457,0.8696886377638824,0.24986,0.2489933014980713,,,-120.0,-114.15001227599528
0.5865,0.88,0.5865001678466797,0.8698395482977279,0.24986,0.2490521728669056,,,-120.0,-114.25962009104076
0.5866,0.88,0.5866000652313232,0.8699348778731704,0.24986,0.2492520899263893,,,-120.0,-114.28005235232642
0.5867,0.88,0.5867002010345459,0.8698509847427622,0.24986,0.24949701385682344,,,-120.0,-114.299160609833
0.5868,0.88,0.5868000984191895,0.8703161874220945,0.24986,0.24953005021105507,,,-120.0,-114.35664885510958
0.5869,0.88,0.586899995803833,0.8702454061033353,0.24986,0.24938017286935435,,,-120.0,-114.34786583773116
0.587,0.88,0.5870001316070557,0.8699728245321353,0.24986,0.24924792226223239,,,-120.0,-114.24386155118816
0.5871000000000001,0.88,0.5871000289916992,0.8698716277208234,0.24986,0.2491354299794403,,,-120.0,-114.17841004024372
0.5872,0.88,0.5872001647949219,0.870083620666506,0.24986,0.2491047612034032,,,-120.0,-114.21778511377009
0.5873,0.88,0.5873000621795654,0.8700553412005275,0.24986,0.2492141584052717,,,-120.0,-114.22265961717733
0.5874,0.88,0.5874001979827881,0.8701813543972957,0.24986,0.2494566956253815,,,-120.0,-114.29202577382105
0.5875,0.88,0.5875000953674316,0.8703507911569137,0.24986,0.2497320308903895,,,-120.0,-114.31808342696262
0.5876,0.88,0.5875999927520752,0.8705930957960412,0.24986,0.24958452591999292,,,-120.0,-114.33584931795306
0.5877,0.88,0.5877001285552979,0.8702563396351148,0.24986,0.24942389122695402,,,-120.0,-114.22366016204823
0.5878000000000001,0.88,0.5878000259399414,0.8700345061698233,0.24986,0.2493064874285763,,,-120.0,-114.18369252556278
0.5879000000000001,0.88,0.5879001617431641,0.8700111954758917,0.24986,0.24908151021549718,,,-120.0,-114.14738394124664
0.5880000000000001,0.88,0.5880000591278076,0.8701565528165842,0.24986,0.24914083414909305,,,-120.0,-114.16518022661346
0.5881000000000001,0.88,0.5881001949310303,0.8702103857405864,0.24986,0.24937834470220008,,,-120.0,-114.2431072750234
0.5882000000000001,0.88,0.5882000923156738,0.8703426001686017,0.24986,0.2496354263735411,,,-120.0,-114.29563336108782
0.5883,0.88,0.5882999897003174,0.8705607158650508,0.24986,0.24985903752767624,,,-120.0,-114.3745509580753
0.5884,0.88,0.58840012550354,0.8706787803537686,0.24986,0.24968000636960627,,,-120.0,-114.35596013516798
0.5885,0.88,0.5885000228881836,0.8701001892832225,0.24986,0.24951370373721699,,,-120.0,-114.23839027861338
0.5886,0.88,0.5886001586914062,0.8697553097048178,0.24986,0.24942341790855993,,,-120.0,-114.14634172646048
0.5887,0.88,0.5887000560760498,0.8697356045087133,0.24986,0.24921595633730298,,,-120.0,-114.14580846030437
0.5888,0.88,0.5888001918792725,0.8700061651241209,0.24986,0.2492399937260282,,,-120.0,-114.20907410736449
0.5889,0.88,0.588900089263916,0.8704037146750899,0.24986,0.2495327090699328,,,-120.0,-114.3269182549206
0.589,0.88,0.5889999866485596,0.8704306876689796,0.24986,0.24975287849162825,,,-120.0,-114.36894373894539
0.5891000000000001,0.88,0.5891001224517822,0.8707562138595379,0.24986,0.24985192311429646,,,-120.0,-114.39623230173355
0.5892000000000001,0.88,0.5892000198364258,0.8708907737973629,0.24986,0.24957431406431468,,,-120.0,-114.37436719380078
0.5893,0.88,0.5893001556396484,0.8706039030160078,0.24986,0.2494658277596695,,,-120.0,-114.2990286134015
0.5894,0.88,0.589400053024292,0.8703056823878987,0.24986,0.24936776003367442,,,-120.0,-114.21101437292148
0.5895,0.88,0.5895001888275146,0.8702699845092023,0.24986,0.24921443758023468,,,-120.0,-114.21932071178325
0.5896,0.88,0.5896000862121582,0.8702587407958325,0.24986,0.2493317412157241,,,-120.0,-114.273929136901
0.5897,0.88,0.5896999835968018,0.8702620333402947,0.24986,0.24962748009515068,,,-120.0,-114.37458326858602
0.5898,0.88,0.5898001194000244,0.870228598341568,0.24986,0.24980647776748793,,,-120.0,-114.38962514652538
0.5899000000000001,0.88,0.589900016784668,0.8704093737006809,0.24986,0.2497712000045202,,,-120.0,-114.40289523918952
0.5900000000000001,0.88,0.5900001525878906,0.8697653889502193,0.24986,0.2495138797536929,,,-120.0,-114.3148797712285
0.5901000000000001,0.88,0.5901000499725342,0.8695144421895004,0.24986,0.24937068960794742,,,-120.0,-114.25966363999399
0.5902000000000001,0.88,0.5902001857757568,0.8695138652446672,0.24986,0.24923949799938272,,,-120.0,-114.16170576907862
0.5903,0.88,0.5903000831604004,0.8698444833503136,0.24986,0.24934609289735318,,,-120.0,-114.24998193966724
0.5904,0.88,0.590399980545044,0.8701853363785282,0.24986,0.2495256913331806,,,-120.0,-114.33119820243132
0.5905,0.88,0.5905001163482666,0.8704616501258595,0.24986,0.24977399694477226,,,-120.0,-114.42078744217135
0.5906,0.88,0.5906000137329102,0.8705988822190407,0.24986,0.24984750205147727,,,-120.0,-114.46514391399076
0.5907,0.88,0.5907001495361328,0.8708476314893634,0.24986,0.24976049090408883,,,-120.0,-114.4981360734458
0.5908,0.88,0.5908000469207764,0.8702347497027105,0.24986,0.2495356174605571,,,-120.0,-114.368009490303
0.5909,0.88,0.590900182723999,0.8697828274682081,0.24986,0.24936044330415938,,,-120.0,-114.32285099102167
0.591,0.88,0.5910000801086426,0.8697681716202922,0.24986,0.2492585235489918,,,-120.0,-114.27841777083155
0.5911000000000001,0.88,0.5910999774932861,0.8700091191363288,0.24986,0.24926449259341932,,,-120.0,-114.35577213560865
0.5912000000000001,0.88,0.5912001132965088,0.8701899625341668,0.24986,0.2495898229698428,,,-120.0,-114.47323672135047
0.5913,0.88,0.5913000106811523,0.870243322254238,0.24986,0.24980638507846595,,,-120.0,-114.47830621449131
0.5914,0.88,0.591400146484375,0.8704540751718266,0.24986,0.24982990708372188,,,-120.0,-114.49587703548919
0.5915,0.88,0.5915000438690186,0.8706043134811707,0.24986,0.24974629036985682,,,-120.0,-114.48184805131366
0.5916,0.88,0.5916001796722412,0.8701529826096885,0.24986,0.24961580836610797,,,-120.0,-114.38885759283276
0.5917,0.88,0.5917000770568848,0.8699419820844488,0.24986,0.24944335923688718,,,-120.0,-114.32309080099762
0.5918,0.88,0.5918002128601074,0.8696880033064246,0.24986,0.24940279961495207,,,-120.0,-114.27096628581792
0.5919000000000001,0.88,0.591900110244751,0.8697069066050879,0.24986,0.24950576203107752,,,-120.0,-114.34036759174401
0.5920000000000001,0.88,0.5920000076293945,0.8697126807040423,0.24986,0.24965056386318335,,,-120.0,-114.43106649145687
0.5921000000000001,0.88,0.5921001434326172,0.8696412591222176,0.24986,0.24975945711804223,,,-120.0,-114.42316410201191
0.5922000000000001,0.88,0.5922000408172607,0.8699269848450247,0.24986,0.2498128572581979,,,-120.0,-114.49312218617835
0.5923,0.88,0.5923001766204834,0.8696256373644385,0.24986,0.24958735900478377,,,-120.0,-114.42101874658373
0.5924,0.88,0.592400074005127,0.8694503109833329,0.24986,0.24947199048564758,,,-120.0,-114.34657843538298
0.5925,0.88,0.5925002098083496,0.8693515471297302,0.24986,0.24947614447782526,,,-120.0,-114.29002007617845
0.5926,0.88,0.5926001071929932,0.8693781887025465,0.24986,0.24938413663510448,,,-120.0,-114.30401396709235
0.5927,0.88,0.5927000045776367,0.8694591599935605,0.24986,0.24943930543952952,,,-120.0,-114.35851138753671
0.5928,0.88,0.5928001403808594,0.8696746648512221,0.24986,0.24963454121326395,,,-120.0,-114.43913111031496
0.5929,0.88,0.5929000377655029,0.8697712049805564,0.24986,0.2498453542503389,,,-120.0,-114.43915500589793
0.593,0.88,0.5930001735687256,0.8700337717498668,0.24986,0.2498525155816286,,,-120.0,-114.5227541844031
0.5931000000000001,0.88,0.5931000709533691,0.869666914537324,0.24986,0.2497803813549497,,,-120.0,-114.4949622953516
0.5932000000000001,0.88,0.5932002067565918,0.8692477838038696,0.24986,0.24966304676759304,,,-120.0,-114.36295567453412
0.5933,0.88,0.5933001041412354,0.8692975256850557,0.24986,0.2494972978100358,,,-120.0,-114.38410876730114
0.5934,0.88,0.5934000015258789,0.8696271600631803,0.24986,0.24954660285148672,,,-120.0,-114.4449428199629
0.5935,0.88,0.5935001373291016,0.8696444741545906,0.24986,0.2496932464555872,,,-120.0,-114.46431552102956
0.5936,0.88,0.5936000347137451,0.8696347192016085,0.24986,0.24988414005547732,,,-120.0,-114.51570203779175
0.5937,0.88,0.5937001705169678,0.8696568548897151,0.24986,0.25002186140307764,,,-120.0,-114.50159712084219
0.5938,0.88,0.5938000679016113,0.8698992085621973,0.24986,0.24980607104476854,,,-120.0,-114.56367200128989
0.5939000000000001,0.88,0.593900203704834,0.8700946420183983,0.24986,0.24970076704322927,,,-120.0,-114.5449773926567
0.5940000000000001,0.88,0.5940001010894775,0.8699076540921239,0.24986,0.24958844772111166,,,-120.0,-114.43582321453694
0.5941000000000001,0.88,0.5940999984741211,0.8700060660410526,0.24986,0.24951372216695772,,,-120.0,-114.48494514418879
0.5942000000000001,0.88,0.5942001342773438,0.870212996055775,0.24986,0.24959115970806695,,,-120.0,-114.54627726303195
0.5943,0.88,0.5943000316619873,0.8702965656880289,0.24986,0.24979326736223534,,,-120.0,-114.6152030353622
0.5944,0.88,0.59440016746521,0.8701378482345217,0.24986,0.24991224743021434,,,-120.0,-114.63067263201724
0.5945,0.88,0.5945000648498535,0.870270875086949,0.24986,0.24994823212524475,,,-120.0,-114.64991666748108
0.5946,0.88,0.5946002006530762,0.8700661101225166,0.24986,0.24980840095671672,,,-120.0,-114.6166419413776
0.5947,0.88,0.5947000980377197,0.8696093893625154,0.24986,0.24975741586474137,,,-120.0,-114.50338709421803
0.5948,0.88,0.5947999954223633,0.8693453939526992,0.24986,0.24962548590789618,,,-120.0,-114.45352178768975
0.5949,0.88,0.5949001312255859,0.8692205142413715,0.24986,0.249494187053037,,,-120.0,-114.43106322164513
0.595,0.88,0.5950000286102295,0.8694397747309871,0.24986,0.24959776196746064,,,-120.0,-114.52122895509086
0.5951,0.88,0.5951001644134521,0.8694420104846615,0.24986,0.24973233183069818,,,-120.0,-114.56428792452834
0.5952000000000001,0.88,0.5952000617980957,0.8693458250112656,0.24986,0.24985694230871422,,,-120.0,-114.58549732191118
0.5953,0.88,0.5953001976013184,0.8696173003723263,0.24986,0.2498162460995965,,,-120.0,-114.5960222568405
0.5954,0.88,0.5954000949859619,0.8695289363857205,0.24986,0.24975250285326456,,,-120.0,-114.61999309087267
0.5955,0.88,0.5954999923706055,0.8692278183572957,0.24986,0.24968360351648172,,,-120.0,-114.49822608773606
0.5956,0.88,0.5956001281738281,0.8690324650399381,0.24986,0.24958693111242677,,,-120.0,-114.42152938963709
0.5957,0.88,0.5957000255584717,0.8691146521402525,0.24986,0.24949913597337603,,,-120.0,-114.47595208926124
0.5958,0.88,0.5958001613616943,0.8692309000068015,0.24986,0.24965640800989988,,,-120.0,-114.53463989666817
0.5959000000000001,0.88,0.5959000587463379,0.8690947518662793,0.24986,0.2498203322391595,,,-120.0,-114.53563986997698
0.5960000000000001,0.88,0.5960001945495605,0.8690692686698124,0.24986,0.2499982779434761,,,-120.0,-114.56708982609813
0.5961000000000001,0.88,0.5961000919342041,0.8691844184299812,0.24986,0.24986876753608264,,,-120.0,-114.55513787876866
0.5962000000000001,0.88,0.5961999893188477,0.8692146680220484,0.24986,0.24981798289319357,,,-120.0,-114.61010850341864
0.5963,0.88,0.5963001251220703,0.8687992964131943,0.24986,0.2496807547282944,,,-120.0,-114.43452907366984
0.5964,0.88,0.5964000225067139,0.8686966386187449,0.24986,0.249648313313323,,,-120.0,-114.38670506256018
0.5965,0.88,0.5965001583099365,0.8690314034561708,0.24986,0.24967802894726726,,,-120.0,-114.4737621943909
0.5966,0.88,0.5966000556945801,0.8691069388067848,0.24986,0.24976938944696442,,,-120.0,-114.47780490083326
0.5967,0.88,0.5967001914978027,0.8693161377863099,0.24986,0.24997711725082264,,,-120.0,-114.53955607923743
0.5968,0.88,0.5968000888824463,0.8692549303533793,0.24986,0.249993991188318,,,-120.0,-114.52636295277671
0.5969,0.88,0.5968999862670898,0.869396757633758,0.24986,0.2498210919335133,,,-120.0,-114.52493632884621
0.597,0.88,0.5970001220703125,0.8688683500506048,0.24986,0.2496144867354235,,,-120.0,-114.4041708572504
0.5971,0.88,0.597100019454956,0.8685453018003051,0.24986,0.24957656833744762,,,-120.0,-114.29208667516356
0.5972000000000001,0.88,0.5972001552581787,0.8686654534536813,0.24986,0.2495074871877126,,,-120.0,-114.3059459937631
0.5973,0.88,0.5973000526428223,0.8688050224862434,0.24986,0.24951181845711673,,,-120.0,-114.38743724612793
0.5974,0.88,0.5974001884460449,0.8689179283216047,0.24986,0.2497287698335975,,,-120.0,-114.44996683228956
0.5975,0.88,0.5975000858306885,0.869075478890644,0.24986,0.2499925881197029,,,-120.0,-114.50853769793626
0.5976,0.88,0.597599983215332,0.8692605890213969,0.24986,0.24997605755774813,,,-120.0,-114.53198982719198
0.5977,0.88,0.5977001190185547,0.8690972423986928,0.24986,0.2497431611039739,,,-120.0,-114.52672095658748
0.5978,0.88,0.5978000164031982,0.8686424698270948,0.24986,0.2495792440104232,,,-120.0,-114.37766405932945
0.5979000000000001,0.88,0.5979001522064209,0.8684529472267732,0.24986,0.2495332120021606,,,-120.0,-114.29067279692549
0.5980000000000001,0.88,0.5980000495910645,0.8685708019537194,0.24986,0.24943532509863775,,,-120.0,-114.29381434908828
0.5981000000000001,0.88,0.5981001853942871,0.8690279073087234,0.24986,0.2494959783165678,,,-120.0,-114.39134561735759
0.5982000000000001,0.88,0.5982000827789307,0.8693564943317232,0.24986,0.2498239117284815,,,-120.0,-114.47676881672616
0.5983,0.88,0.5982999801635742,0.8693259131740151,0.24986,0.24994063954607693,,,-120.0,-114.50096507584354
0.5984,0.88,0.5984001159667969,0.8696449409727538,0.24986,0.24990155584016407,,,-120.0,-114.54943606324962
0.5985,0.88,0.5985000133514404,0.8692895263689168,0.24986,0.2495870675865051,,,-120.0,-114.5262455965968
0.5986,0.88,0.5986001491546631,0.8690119585923171,0.24986,0.2494333118268171,,,-120.0,-114.37601929698214
0.5987,0.88,0.5987000465393066,0.868738029344033,0.24986,0.24924921471342276,,,-120.0,-114.27059173074603
0.5988,0.88,0.5988001823425293,0.8688971884909396,0.24986,0.24930225661849795,,,-120.0,-114.27626934176737
0.5989,0.88,0.5989000797271729,0.86921351868709,0.24986,0.2494541581359843,,,-120.0,-114.39219971202586
0.599,0.88,0.5989999771118164,0.8693301179809112,0.24986,0.24963539898006662,,,-120.0,-114.42929969364987
0.5991,0.88,0.5991001129150391,0.8693340748855486,0.24986,0.2497348642958713,,,-120.0,-114.4151218348075
0.5992000000000001,0.88,0.5992000102996826,0.8697484134936523,0.24986,0.24960169185896897,,,-120.0,-114.46666232714938
0.5993,0.88,0.5993001461029053,0.8691963628251356,0.24986,0.24944048817241168,,,-120.0,-114.36839382459924
0.5994,0.88,0.5994000434875488,0.868921258235878,0.24986,0.24936605909876125,,,-120.0,-114.25189851387455
0.5995,0.88,0.5995001792907715,0.8690197166277526,0.24986,0.2491699507463877,,,-120.0,-114.23420361672163
0.5996,0.88,0.599600076675415,0.8694194601445232,0.24986,0.2492495356548463,,,-120.0,-114.26876679898125
0.5997,0.88,0.5997002124786377,0.8697762268510308,0.24986,0.24945196585818444,,,-120.0,-114.39283032600291
0.5998,0.88,0.5998001098632812,0.8698731622131564,0.24986,0.2495907200862739,,,-120.0,-114.4243334828938
0.5999000000000001,0.88,0.5999000072479248,0.8701163130631403,0.24986,0.24975667673016277,,,-120.0,-114.46361162110291
0.6000000000000001,0.88,0.6000001430511475,0.8700246945978343,0.24986,0.24957040169818367,,,-120.0,-114.4288454137342
0.6001000000000001,0.88,0.600100040435791,0.8696811617303111,0.24986,0.24954023598226413,,,-120.0,-114.31770967048318
0.6002000000000001,0.88,0.6002001762390137,0.8692943871717069,0.24986,0.24930382702832385,,,-120.0,-114.22947546742097
0.6003000000000001,0.88,0.6003000736236572,0.8692389426559534,0.24986,0.24922248882018222,,,-120.0,-114.18805816539074
0.6004,0.88,0.6004002094268799,0.8695910174136234,0.24986,0.2492388563076699,,,-120.0,-114.29874749438504
0.6005,0.88,0.6005001068115234,0.8695761522437966,0.24986,0.24943345446211607,,,-120.0,-114.29296795508257
0.6006,0.88,0.600600004196167,0.869811130017834,0.24986,0.24962364778546148,,,-120.0,-114.37529899088698
0.6007,0.88,0.6007001399993896,0.8702577324659756,0.24986,0.24969578644182128,,,-120.0,-114.43110809208788
0.6008,0.88,0.6008000373840332,0.870107747339233,0.24986,0.24952051445098214,,,-120.0,-114.3693844893726
0.6009,0.88,0.6009001731872559,0.8698490122603675,0.24986,0.2494978230694874,,,-120.0,-114.31798055130183
0.601,0.88,0.6010000705718994,0.869437841166254,0.24986,0.24934108432715393,,,-120.0,-114.18751882983167
0.6011,0.88,0.6011002063751221,0.8694644809361295,0.24986,0.24916547411373335,,,-120.0,-114.18329356257858
0.6012000000000001,0.88,0.6012001037597656,0.8695644268865308,0.24986,0.24928911959697894,,,-120.0,-114.21889067247032
0.6013000000000001,0.88,0.6013000011444092,0.8695817935825357,0.24986,0.24953596801767192,,,-120.0,-114.25783289463254
0.6014,0.88,0.6014001369476318,0.8696530562640149,0.24986,0.24971357789712542,,,-120.0,-114.26892191547684
0.6015,0.88,0.6015000343322754,0.8701487813399724,0.24986,0.2496269976023601,,,-120.0,-114.34271838879383
0.6016,0.88,0.601600170135498,0.8698303246015626,0.24986,0.24940215241232053,,,-120.0,-114.2928144726712
0.6017,0.88,0.6017000675201416,0.8695003337080774,0.24986,0.24926236266010968,,,-120.0,-114.1667901066451
0.6018,0.88,0.6018002033233643,0.8692887106999662,0.24986,0.24907492197921477,,,-120.0,-114.0831734593873
0.6019,0.88,0.6019001007080078,0.8695968405850928,0.24986,0.24910305939677735,,,-120.0,-114.12306250511682
0.6020000000000001,0.88,0.6019999980926514,0.869848549994353,0.24986,0.24938769665804988,,,-120.0,-114.21946247581482
0.6021000000000001,0.88,0.602100133895874,0.8698161137105046,0.24986,0.24954356914199344,,,-120.0,-114.1932352359808
0.6022000000000001,0.88,0.6022000312805176,0.8701738074073828,0.24986,0.24962301915554555,,,-120.0,-114.2643138046559
0.6023000000000001,0.88,0.6023001670837402,0.8704534316299822,0.24986,0.2494801421136423,,,-120.0,-114.3311829761096
0.6024,0.88,0.6024000644683838,0.8699272632777624,0.24986,0.24935995316975784,,,-120.0,-114.21757757345473
0.6025,0.88,0.6025002002716064,0.8695368944681747,0.24986,0.24925958447900332,,,-120.0,-114.102968891717
0.6026,0.88,0.60260009765625,0.8697901050015182,0.24986,0.2491919494430097,,,-120.0,-114.10503835582082
0.6027,0.88,0.6026999950408936,0.8700202024565072,0.24986,0.24920544695825295,,,-120.0,-114.12755958554575
0.6028,0.88,0.6028001308441162,0.8702851810724097,0.24986,0.24945246763597917,,,-120.0,-114.224619439109
0.6029,0.88,0.6029000282287598,0.8704547264893084,0.24986,0.24973412564908473,,,-120.0,-114.24800815108352
0.603,0.88,0.6030001640319824,0.870845867487448,0.24986,0.24979509602432592,,,-120.0,-114.29921338161134
0.6031,0.88,0.603100061416626,0.870943879573039,0.24986,0.2495587565786147,,,-120.0,-114.28465319063291
0.6032000000000001,0.88,0.6032001972198486,0.8705217954015773,0.24986,0.24936647603159906,,,-120.0,-114.15574892637066
0.6033000000000001,0.88,0.6033000946044922,0.8702477984921749,0.24986,0.24926626409380054,,,-120.0,-114.08189473988818
0.6034,0.88,0.6033999919891357,0.870303282737535,0.24986,0.24913513776755297,,,-120.0,-114.07674410545168
0.6035,0.88,0.6035001277923584,0.8705136174846074,0.24986,0.24922337921472326,,,-120.0,-114.13568454351265
0.6036,0.88,0.603600025177002,0.8704719258070813,0.24986,0.24944336589621802,,,-120.0,-114.16371197429063
0.6037,0.88,0.6037001609802246,0.8707100295783305,0.24986,0.2497275752794196,,,-120.0,-114.24830439902435
0.6038,0.88,0.6038000583648682,0.8714591332216475,0.24986,0.24974225346669537,,,-120.0,-114.36964802313335
0.6039,0.88,0.6039001941680908,0.87090245404946,0.24986,0.2495318862420167,,,-120.0,-114.26886156304501
0.6040000000000001,0.88,0.6040000915527344,0.8705602874410225,0.24986,0.24944915191551287,,,-120.0,-114.12630430355404
0.6041000000000001,0.88,0.6040999889373779,0.8703209179792789,0.24986,0.24929782980383627,,,-120.0,-114.05116693483266
0.6042000000000001,0.88,0.6042001247406006,0.8705526896393708,0.24986,0.24926590989021943,,,-120.0,-114.1159319721136
0.6043000000000001,0.88,0.6043000221252441,0.8707368143638456,0.24986,0.24945162557592673,,,-120.0,-114.17164244324192
0.6044,0.88,0.6044001579284668,0.8707048299579713,0.24986,0.2495900053459175,,,-120.0,-114.2111690981205
0.6045,0.88,0.6045000553131104,0.8709589063665322,0.24986,0.24983363523305388,,,-120.0,-114.2708494883456
0.6046,0.88,0.604600191116333,0.8713606700715633,0.24986,0.24977270613422017,,,-120.0,-114.33207427444373
0.6047,0.88,0.6047000885009766,0.8708095732729236,0.24986,0.24959849505599038,,,-120.0,-114.20264446892396
0.6048,0.88,0.6047999858856201,0.8704136514873748,0.24986,0.24943901724050688,,,-120.0,-114.07091950807552
0.6049,0.88,0.6049001216888428,0.8703669361794534,0.24986,0.249318290690075,,,-120.0,-114.08330854538339
0.605,0.88,0.6050000190734863,0.8703361538755424,0.24986,0.24930859186685564,,,-120.0,-114.11102942941984
0.6051,0.88,0.605100154876709,0.8703522168027185,0.24986,0.24955805601698824,,,-120.0,-114.15671526141277
0.6052000000000001,0.88,0.6052000522613525,0.8704719077821105,0.24986,0.2497449354994893,,,-120.0,-114.22840232079258
0.6053000000000001,0.88,0.6053001880645752,0.8708355920445614,0.24986,0.24983111323542842,,,-120.0,-114.25639877020788
0.6054,0.88,0.6054000854492188,0.8710123368817095,0.24986,0.24973742052431167,,,-120.0,-114.28647867132209
0.6055,0.88,0.6054999828338623,0.8707976871391991,0.24986,0.24962660913789295,,,-120.0,-114.17813921079828
0.6056,0.88,0.605600118637085,0.870686289503786,0.24986,0.2494901555882982,,,-120.0,-114.12268592466968
0.6057,0.88,0.6057000160217285,0.8707119041801971,0.24986,0.24927730386969899,,,-120.0,-114.15198062324399
0.6058,0.88,0.6058001518249512,0.8708784462962399,0.24986,0.2494309280935368,,,-120.0,-114.1996070441872
0.6059,0.88,0.6059000492095947,0.8707916885370169,0.24986,0.24967990445254032,,,-120.0,-114.24601915763247
0.6060000000000001,0.88,0.6060001850128174,0.8704851366399526,0.24986,0.24986245407321667,,,-120.0,-114.2390864399422
0.6061000000000001,0.88,0.6061000823974609,0.8706692292753286,0.24986,0.24991094735471567,,,-120.0,-114.29864920537922
0.6062000000000001,0.88,0.6061999797821045,0.8702878193108826,0.24986,0.24970419255793014,,,-120.0,-114.26176282570198
0.6063000000000001,0.88,0.6063001155853271,0.8697379253254826,0.24986,0.2495001481317805,,,-120.0,-114.0910291410653
0.6064,0.88,0.6064000129699707,0.869674006821988,0.24986,0.24936702299304453,,,-120.0,-114.00492356505971
0.6065,0.88,0.6065001487731934,0.8696514608823726,0.24986,0.2492885872501254,,,-120.0,-114.02742109506256
0.6066,0.88,0.6066000461578369,0.8698753494518064,0.24986,0.24954262265481456,,,-120.0,-114.12806662405325
0.6067,0.88,0.6067001819610596,0.8699296932169271,0.24986,0.2498017624131389,,,-120.0,-114.14212676005724
0.6068,0.88,0.6068000793457031,0.8701768061847939,0.24986,0.2499461078623127,,,-120.0,-114.25453280035833
0.6069,0.88,0.6068999767303467,0.8706230969541612,0.24986,0.24986313477868544,,,-120.0,-114.30464828655943
0.607,0.88,0.6070001125335693,0.8702731731973096,0.24986,0.24966202115393205,,,-120.0,-114.25655650314008
0.6071,0.88,0.6071000099182129,0.8700035296516855,0.24986,0.24959949670971746,,,-120.0,-114.15162372999717
0.6072000000000001,0.88,0.6072001457214355,0.8699664609484367,0.24986,0.24949293788700902,,,-120.0,-114.17376692135292
0.6073000000000001,0.88,0.6073000431060791,0.87011884391496,0.24986,0.24953031002609832,,,-120.0,-114.198941566061
0.6074,0.88,0.6074001789093018,0.8704268627538911,0.24986,0.2497225789692714,,,-120.0,-114.28900210758053
0.6075,0.88,0.6075000762939453,0.8703940751399534,0.24986,0.2499266031526532,,,-120.0,-114.33902839217286
0.6076,0.88,0.607600212097168,0.8703985747824056,0.24986,0.25005411209854067,,,-120.0,-114.37249642949678
0.6077,0.88,0.6077001094818115,0.8706872464050899,0.24986,0.2499148265775784,,,-120.0,-114.37391762658673
0.6078,0.88,0.6078000068664551,0.870482977015064,0.24986,0.24971031077836167,,,-120.0,-114.33542667681907
0.6079,0.88,0.6079001426696777,0.8701704312261647,0.24986,0.24952093529769526,,,-120.0,-114.20209658611584
0.6080000000000001,0.88,0.6080000400543213,0.8704486046600606,0.24986,0.24944557636812423,,,-120.0,-114.24949290067019
0.6081000000000001,0.88,0.608100175857544,0.8706439182862074,0.24986,0.2494974835618862,,,-120.0,-114.30841527307794
0.6082000000000001,0.88,0.6082000732421875,0.8707837107021182,0.24986,0.24967672806034216,,,-120.0,-114.35785919019914
0.6083000000000001,0.88,0.6083002090454102,0.8708508443579417,0.24986,0.24995907555252533,,,-120.0,-114.38935118182347
0.6084,0.88,0.6084001064300537,0.8710091300080894,0.24986,0.2498778142389471,,,-120.0,-114.43698555562622
0.6085,0.88,0.6085000038146973,0.8706623448124394,0.24986,0.24977061729230218,,,-120.0,-114.3937619178576
0.6086,0.88,0.6086001396179199,0.8703787891132243,0.24986,0.24971850329731074,,,-120.0,-114.34575695811179
0.6087,0.88,0.6087000370025635,0.8699964418912761,0.24986,0.24953905160626907,,,-120.0,-114.23112992076577
0.6088,0.88,0.6088001728057861,0.8703325470425625,0.24986,0.24940077847808292,,,-120.0,-114.28319323490443
0.6089,0.88,0.6089000701904297,0.8705167601850264,0.24986,0.24966665734746704,,,-120.0,-114.35614298562278
0.609,0.88,0.6090002059936523,0.8706890294173038,0.24986,0.24989019344706642,,,-120.0,-114.47697200250468
0.6091,0.88,0.6091001033782959,0.8706359246326771,0.24986,0.2500607044549454,,,-120.0,-114.4944894846202
0.6092,0.88,0.6092000007629395,0.8708185471729393,0.24986,0.25006450851498174,,,-120.0,-114.55242412987346
0.6093000000000001,0.88,0.6093001365661621,0.8703685558467632,0.24986,0.24991603839446236,,,-120.0,-114.48282185262033
0.6094,0.88,0.6094000339508057,0.8698806119170025,0.24986,0.2497620122430185,,,-120.0,-114.3831037928866
0.6095,0.88,0.6095001697540283,0.8696085275651675,0.24986,0.24955448309149497,,,-120.0,-114.29251841956494
0.6096,0.88,0.6096000671386719,0.8696603337977964,0.24986,0.24954957602995426,,,-120.0,-114.3050931569505
0.6097,0.88,0.6097002029418945,0.8698612035007756,0.24986,0.2497492403699152,,,-120.0,-114.40663047021638
0.6098,0.88,0.6098001003265381,0.8699083332872196,0.24986,0.24992367146371247,,,-120.0,-114.44468410086147
0.6099,0.88,0.6098999977111816,0.8701309187511407,0.24986,0.2501715816049268,,,-120.0,-114.52130986593501
0.6100000000000001,0.88,0.6100001335144043,0.8702574854699966,0.24986,0.2501516759473747,,,-120.0,-114.55964167674848
0.6101000000000001,0.88,0.6101000308990479,0.8697270707066587,0.24986,0.24990924811833834,,,-120.0,-114.52775735501689
0.6102000000000001,0.88,0.6102001667022705,0.8693494179885793,0.24986,0.24980934226922724,,,-120.0,-114.3940768489616
0.6103000000000001,0.88,0.6103000640869141,0.8691410010398426,0.24986,0.24959926129795856,,,-120.0,-114.33933822684402
0.6104,0.88,0.6104001998901367,0.8692777798468965,0.24986,0.24961299096303718,,,-120.0,-114.37209433953177
0.6105,0.88,0.6105000972747803,0.8693142174870883,0.24986,0.24990080025793818,,,-120.0,-114.40661764241632
0.6106,0.88,0.6105999946594238,0.8695052459150292,0.24986,0.2501154044814066,,,-120.0,-114.48053278497072
0.6107,0.88,0.6107001304626465,0.8696520988195906,0.24986,0.25016066592920044,,,-120.0,-114.50332625830241
0.6108,0.88,0.61080002784729,0.8697600194721471,0.24986,0.2499826511735932,,,-120.0,-114.4748500645739
0.6109,0.88,0.6109001636505127,0.8695292168014525,0.24986,0.24980049563790568,,,-120.0,-114.42616782482817
0.611,0.88,0.6110000610351562,0.8692565898204264,0.24986,0.2496681996997328,,,-120.0,-114.34632832863741
0.6111,0.88,0.6111001968383789,0.8691474472291358,0.24986,0.24957372333948374,,,-120.0,-114.35645343952275
0.6112,0.88,0.6112000942230225,0.8691289039382032,0.24986,0.24967430231595425,,,-120.0,-114.36053146231544
0.6113000000000001,0.88,0.611299991607666,0.8692653219351394,0.24986,0.24983845589233442,,,-120.0,-114.42975534342338
0.6114,0.88,0.6114001274108887,0.8691874751405028,0.24986,0.25003952256382694,,,-120.0,-114.43389250230726
0.6115,0.88,0.6115000247955322,0.8693841159611685,0.24986,0.2500904225598782,,,-120.0,-114.44412784105462
0.6116,0.88,0.6116001605987549,0.869319720530666,0.24986,0.2499131456769455,,,-120.0,-114.45934936715608
0.6117,0.88,0.6117000579833984,0.8689937352923398,0.24986,0.24983322683058828,,,-120.0,-114.33320735698727
0.6118,0.88,0.6118001937866211,0.8688890709083058,0.24986,0.24966292945381052,,,-120.0,-114.23087173115564
0.6119,0.88,0.6119000911712646,0.8692188844354956,0.24986,0.24962518675160741,,,-120.0,-114.32200984941805
0.6120000000000001,0.88,0.6119999885559082,0.8695190850849682,0.24986,0.249717486433504,,,-120.0,-114.37913499537859
0.6121000000000001,0.88,0.6121001243591309,0.8697304086528553,0.24986,0.24996893126355849,,,-120.0,-114.42987565827148
0.6122000000000001,0.88,0.6122000217437744,0.8696079845278636,0.24986,0.250093710832845,,,-120.0,-114.42513003548537
0.6123000000000001,0.88,0.6123001575469971,0.8700363695319308,0.24986,0.2501060398133072,,,-120.0,-114.51450739391865
0.6124,0.88,0.6124000549316406,0.8698474136061657,0.24986,0.24991585284304327,,,-120.0,-114.45624029554051
0.6125,0.88,0.6125001907348633,0.8695184926666156,0.24986,0.24971737677132796,,,-120.0,-114.34871436862092
0.6126,0.88,0.6126000881195068,0.8694302733856123,0.24986,0.24950499643498536,,,-120.0,-114.28019214530529
0.6127,0.88,0.6126999855041504,0.8695901550552243,0.24986,0.24951370728255615,,,-120.0,-114.29703358820765
0.6128,0.88,0.612800121307373,0.8697074791056422,0.24986,0.24973604910700128,,,-120.0,-114.37784337422273
0.6129,0.88,0.6129000186920166,0.8696725408329568,0.24986,0.2499227317766636,,,-120.0,-114.41020258871634
0.613,0.88,0.6130001544952393,0.8697601019362065,0.24986,0.25008220657160185,,,-120.0,-114.46867771004891
0.6131,0.88,0.6131000518798828,0.870061780008537,0.24986,0.2500229181737563,,,-120.0,-114.48208314566713
0.6132,0.88,0.6132001876831055,0.8693428369573868,0.24986,0.2497398938528544,,,-120.0,-114.4175873144729
0.6133000000000001,0.88,0.613300085067749,0.8689171519329649,0.24986,0.24971566701347,,,-120.0,-114.28764985721469
0.6134000000000001,0.88,0.6133999824523926,0.8691110035543828,0.24986,0.24960041117849743,,,-120.0,-114.28705236954822
0.6135,0.88,0.6135001182556152,0.8694129809321666,0.24986,0.24957919821407817,,,-120.0,-114.3266585074591
0.6136,0.88,0.6136000156402588,0.8694891744749104,0.24986,0.24974251918207294,,,-120.0,-114.35731217474115
0.6137,0.88,0.6137001514434814,0.8696961512470214,0.24986,0.24998368257846923,,,-120.0,-114.47628733033426
0.6138,0.88,0.613800048828125,0.8697258878650636,0.24986,0.2501406237533369,,,-120.0,-114.50620574310818
0.6139,0.88,0.6139001846313477,0.8698646824693514,0.24986,0.24995067345180666,,,-120.0,-114.52433378490628
0.6140000000000001,0.88,0.6140000820159912,0.8693435300622097,0.24986,0.2497876659314453,,,-120.0,-114.36602104277503
0.6141000000000001,0.88,0.6140999794006348,0.8690018399683298,0.24986,0.24956508861492338,,,-120.0,-114.26467555924009
0.6142000000000001,0.88,0.6142001152038574,0.8690895494029555,0.24986,0.2495825368936988,,,-120.0,-114.30119293620469
0.6143000000000001,0.88,0.614300012588501,0.8691085553814648,0.24986,0.24955154956810374,,,-120.0,-114.2998056935307
0.6144000000000001,0.88,0.6144001483917236,0.8692983123933841,0.24986,0.24973592127289737,,,-120.0,-114.41392545321595
0.6145,0.88,0.6145000457763672,0.8692609630634245,0.24986,0.24999557081971577,,,-120.0,-114.44098265324195
0.6146,0.88,0.6146001815795898,0.869418042991417,0.24986,0.25000220218154706,,,-120.0,-114.45881315448443
0.6147,0.88,0.6147000789642334,0.8691283285693167,0.24986,0.24979900845418435,,,-120.0,-114.42694492010443
0.6148,0.88,0.614799976348877,0.8688425027099926,0.24986,0.24974551888553598,,,-120.0,-114.30158966831833
0.6149,0.88,0.6149001121520996,0.8687623422399615,0.24986,0.249601425890549,,,-120.0,-114.25856163104234
0.615,0.88,0.6150000095367432,0.8689189417656529,0.24986,0.24954168645747674,,,-120.0,-114.30381775388854
0.6151,0.88,0.6151001453399658,0.869379359569139,0.24986,0.2496925952204243,,,-120.0,-114.37523795321677
0.6152,0.88,0.6152000427246094,0.8696882487777171,0.24986,0.24993221852788225,,,-120.0,-114.44555216231277
0.6153000000000001,0.88,0.615300178527832,0.8697768967310168,0.24986,0.25012463409843383,,,-120.0,-114.49594386363464
0.6154000000000001,0.88,0.6154000759124756,0.8698712368978677,0.24986,0.24991757993586938,,,-120.0,-114.44613141812856
0.6155,0.88,0.6155002117156982,0.8695633338016372,0.24986,0.2497156587853827,,,-120.0,-114.39354399732045
0.6156,0.88,0.6156001091003418,0.8692861383618334,0.24986,0.24969149344746472,,,-120.0,-114.2881660908676
0.6157,0.88,0.6157000064849854,0.8690480275433169,0.24986,0.24944527417753531,,,-120.0,-114.2465203117461
0.6158,0.88,0.615800142288208,0.8692293053035006,0.24986,0.2494911242914884,,,-120.0,-114.28709556324623
0.6159,0.88,0.6159000396728516,0.8695931171649878,0.24986,0.24967319358976653,,,-120.0,-114.33728951464748
0.616,0.88,0.6160001754760742,0.8696018205037943,0.24986,0.24988244167443072,,,-120.0,-114.38524559783305
0.6161000000000001,0.88,0.6161000728607178,0.8698072730965999,0.24986,0.25013345375939566,,,-120.0,-114.4384945305743
0.6162000000000001,0.88,0.6162002086639404,0.8698818390166719,0.24986,0.24998468866147142,,,-120.0,-114.43377554670982
0.6163000000000001,0.88,0.616300106048584,0.8692250232539248,0.24986,0.24974728929856435,,,-120.0,-114.32421698597123
0.6164000000000001,0.88,0.6164000034332275,0.8689807750206776,0.24986,0.24970389574557195,,,-120.0,-114.23932276467669
0.6165,0.88,0.6165001392364502,0.8689285714211055,0.24986,0.2496409228168821,,,-120.0,-114.20369353276102
0.6166,0.88,0.6166000366210938,0.8691420280527331,0.24986,0.2496783284686158,,,-120.0,-114.23601797439572
0.6167,0.88,0.6167001724243164,0.8694356327695013,0.24986,0.24975856469139357,,,-120.0,-114.32066081378231
0.6168,0.88,0.61680006980896,0.8695699560546303,0.24986,0.2499690174190949,,,-120.0,-114.33817656117606
0.6169,0.88,0.6169002056121826,0.8694476853856992,0.24986,0.25010630424253694,,,-120.0,-114.36136955522163
0.617,0.88,0.6170001029968262,0.8696521069188358,0.24986,0.24991703721720437,,,-120.0,-114.37000946987108
0.6171,0.88,0.6171000003814697,0.8691643597611336,0.24986,0.24972101327837923,,,-120.0,-114.21399219830434
0.6172,0.88,0.6172001361846924,0.8689604050210454,0.24986,0.24962604186507656,,,-120.0,-114.164005044356
0.6173000000000001,0.88,0.6173000335693359,0.8688902688797329,0.24986,0.24946548600472712,,,-120.0,-114.13022473451376
0.6174000000000001,0.88,0.6174001693725586,0.86904662249113,0.24986,0.249538520173737,,,-120.0,-114.17282940288388
0.6175,0.88,0.6175000667572021,0.8692691012877386,0.24986,0.2497387603480924,,,-120.0,-114.27204290902868
0.6176,0.88,0.6176002025604248,0.8691494510030153,0.24986,0.24992561163731736,,,-120.0,-114.31200431113254
0.6177,0.88,0.6177000999450684,0.8694526664498401,0.24986,0.24996260387953803,,,-120.0,-114.35933589315425
0.6178,0.88,0.6177999973297119,0.8690874816515423,0.24986,0.24976896935882642,,,-120.0,-114.2966153928353
0.6179,0.88,0.6179001331329346,0.8683937913774572,0.24986,0.24954458445817895,,,-120.0,-114.12806534146095
0.618,0.88,0.6180000305175781,0.8684105112605524,0.24986,0.2494904364983405,,,-120.0,-114.09548134438043
0.6181000000000001,0.88,0.6181001663208008,0.8687056148099791,0.24986,0.24949407488519537,,,-120.0,-114.09767221133154
0.6182000000000001,0.88,0.6182000637054443,0.8692291322685907,0.24986,0.2496371555059362,,,-120.0,-114.22064303165142
0.6183000000000001,0.88,0.618300199508667,0.8692759392605831,0.24986,0.24979109879661143,,,-120.0,-114.25085495614685
0.6184000000000001,0.88,0.6184000968933105,0.8694851609121695,0.24986,0.2499841924735408,,,-120.0,-114.36531626377526
0.6185,0.88,0.6184999942779541,0.8696856967161873,0.24986,0.24991401223844006,,,-120.0,-114.34205827379606
0.6186,0.88,0.6186001300811768,0.8690995493110732,0.24986,0.24968766928882358,,,-120.0,-114.27685711488789
0.6187,0.88,0.6187000274658203,0.8686687905190521,0.24986,0.24953959469392387,,,-120.0,-114.1747105899133
0.6188,0.88,0.618800163269043,0.8686760760290774,0.24986,0.2493979140867745,,,-120.0,-114.13159666061142
0.6189,0.88,0.6189000606536865,0.8690718478715911,0.24986,0.2494240003980506,,,-120.0,-114.15235831168795
0.619,0.88,0.6190001964569092,0.8693132353872829,0.24986,0.24956661040090863,,,-120.0,-114.2160176812523
0.6191,0.88,0.6191000938415527,0.8696293412875664,0.24986,0.2498722752859916,,,-120.0,-114.31762703277302
0.6192,0.88,0.6191999912261963,0.8697462417621843,0.24986,0.24989228976413688,,,-120.0,-114.31001519812662
0.6193000000000001,0.88,0.619300127029419,0.8700592350170643,0.24986,0.24988249631707973,,,-120.0,-114.35342489347178
0.6194000000000001,0.88,0.6194000244140625,0.8692817258006953,0.24986,0.24966420019306054,,,-120.0,-114.25205440156398
0.6195,0.88,0.6195001602172852,0.8687482633058335,0.24986,0.24953500303862525,,,-120.0,-114.13475388458556
0.6196,0.88,0.6196000576019287,0.8689459692653885,0.24986,0.24936384443959958,,,-120.0,-114.15072163150951
0.6197,0.88,0.6197001934051514,0.8690118326103156,0.24986,0.24948276645492337,,,-120.0,-114.14032323092073
0.6198,0.88,0.6198000907897949,0.8691944135892243,0.24986,0.2496304549567541,,,-120.0,-114.23264197463094
0.6199,0.88,0.6198999881744385,0.8692642277765891,0.24986,0.24988954865238797,,,-120.0,-114.2309371268059
0.62,0.88,0.6200001239776611,0.8694818879677007,0.24986,0.2499507194110981,,,-120.0,-114.26437824848459
0.6201000000000001,0.88,0.6201000213623047,0.8693303693128962,0.24986,0.2496304254033839,,,-120.0,-114.2531564776331
0.6202000000000001,0.88,0.6202001571655273,0.8689136854152498,0.24986,0.24953048523473872,,,-120.0,-114.11379663100104
0.6203000000000001,0.88,0.6203000545501709,0.8688368965787121,0.24986,0.24939475394079094,,,-120.0,-114.04584450142877
0.6204000000000001,0.88,0.6204001903533936,0.8688874549738957,0.24986,0.24931832707844842,,,-120.0,-114.05083682214797
0.6205,0.88,0.6205000877380371,0.8690055915825554,0.24986,0.24934693466882019,,,-120.0,-114.08251889269307
0.6206,0.88,0.6205999851226807,0.8694592891815275,0.24986,0.2496209544848219,,,-120.0,-114.19925068769837
0.6207,0.88,0.6207001209259033,0.8694645031855974,0.24986,0.24979282223901078,,,-120.0,-114.19586332277346
0.6208,0.88,0.6208000183105469,0.870010081584817,0.24986,0.2498362296408848,,,-120.0,-114.25902562233621
0.6209,0.88,0.6209001541137695,0.8700830236091395,0.24986,0.24970625761095216,,,-120.0,-114.34681672812846
0.621,0.88,0.6210000514984131,0.8691699587943702,0.24986,0.24957408060078712,,,-120.0,-114.09341557749538
0.6211,0.88,0.6211001873016357,0.8689471085576221,0.24986,0.24934792628954253,,,-120.0,-114.00313803406964
0.6212,0.88,0.6212000846862793,0.8691980830922562,0.24986,0.24941943754840118,,,-120.0,-114.02379860301775
0.6213000000000001,0.88,0.6212999820709229,0.8694811987820698,0.24986,0.2494620178418688,,,-120.0,-114.07585375892911
0.6214000000000001,0.88,0.6214001178741455,0.8698317436921464,0.24986,0.249712951762354,,,-120.0,-114.18124103815083
0.6215,0.88,0.6215000152587891,0.8698781411076081,0.24986,0.24985432818795944,,,-120.0,-114.21451078373157
0.6216,0.88,0.6216001510620117,0.870238458317162,0.24986,0.24982042627094778,,,-120.0,-114.22141728664089
0.6217,0.88,0.6217000484466553,0.8698522832886197,0.24986,0.2495508455887047,,,-120.0,-114.13611391863742
0.6218,0.88,0.6218001842498779,0.8696149948918661,0.24986,0.24953896812668455,,,-120.0,-114.07028101465134
0.6219,0.88,0.6219000816345215,0.8693576802174222,0.24986,0.24932634588236258,,,-120.0,-113.95257745037094
0.622,0.88,0.621999979019165,0.8696656664318768,0.24986,0.24930870470218058,,,-120.0,-114.05766983145935
0.6221000000000001,0.88,0.6221001148223877,0.8699180861652662,0.24986,0.24950190142812956,,,-120.0,-114.13132309800592
0.6222000000000001,0.88,0.6222000122070312,0.8700732894984715,0.24986,0.24979561579624968,,,-120.0,-114.17615086556701
0.6223000000000001,0.88,0.6223001480102539,0.8704394409029419,0.24986,0.2498735534642164,,,-120.0,-114.21873208248857
0.6224000000000001,0.88,0.6224000453948975,0.8707125406864707,0.24986,0.24978293490694248,,,-120.0,-114.24158971666205
0.6225,0.88,0.6225001811981201,0.8701184035095629,0.24986,0.2496520111660178,,,-120.0,-114.11259138019207
0.6226,0.88,0.6226000785827637,0.869607569868914,0.24986,0.2495268398595754,,,-120.0,-113.98527693029047
0.6227,0.88,0.6226999759674072,0.8696563925595289,0.24986,0.24935901889999007,,,-120.0,-113.97242902566006
0.6228,0.88,0.6228001117706299,0.8699205645843245,0.24986,0.24936809805073826,,,-120.0,-114.01973938000332
0.6229,0.88,0.6229000091552734,0.8699994877441432,0.24986,0.24957718143977706,,,-120.0,-114.125377229842
0.623,0.88,0.6230001449584961,0.8699146835787982,0.24986,0.24981955515216217,,,-120.0,-114.13016968106216
0.6231,0.88,0.6231000423431396,0.8702777013283941,0.24986,0.2498878182580573,,,-120.0,-114.19064146583756
0.6232,0.88,0.6232001781463623,0.8702015354863535,0.24986,0.24973621019644102,,,-120.0,-114.20061425769796
0.6233,0.88,0.6233000755310059,0.869548246374989,0.24986,0.24963457255397623,,,-120.0,-114.01099012206141
0.6234000000000001,0.88,0.6234002113342285,0.8693131321852717,0.24986,0.2495009017110623,,,-120.0,-113.9519282610353
0.6235,0.88,0.6235001087188721,0.8693724383103529,0.24986,0.24941002488391034,,,-120.0,-113.90040702854412
0.6236,0.88,0.6236000061035156,0.8698338466371979,0.24986,0.24948281868586183,,,-120.0,-114.01745416066667
0.6237,0.88,0.6237001419067383,0.8700107789087476,0.24986,0.24971276776730816,,,-120.0,-114.10564716020855
0.6238,0.88,0.6238000392913818,0.8702086118444777,0.24986,0.24999592631670992,,,-120.0,-114.14421435187755
0.6239,0.88,0.6239001750946045,0.8706533125561188,0.24986,0.2499404619980823,,,-120.0,-114.19355435624522
0.624,0.88,0.624000072479248,0.8702526404704314,0.24986,0.24972102668910076,,,-120.0,-114.12476447655393
0.6241000000000001,0.88,0.6241002082824707,0.8698593884319453,0.24986,0.24968815563640795,,,-120.0,-114.0058889805636
0.6242000000000001,0.88,0.6242001056671143,0.8699130002175974,0.24986,0.24961999451288433,,,-120.0,-114.0068161178589
0.6243000000000001,0.88,0.6243000030517578,0.8700502990743363,0.24986,0.24950768237614074,,,-120.0,-114.03574180515724
0.6244000000000001,0.88,0.6244001388549805,0.8700840277305407,0.24986,0.24964808834427768,,,-120.0,-114.06651592193995
0.6245,0.88,0.624500036239624,0.8702218515254895,0.24986,0.24987380514584534,,,-120.0,-114.11403548649307
0.6246,0.88,0.6246001720428467,0.8705854352140745,0.24986,0.250080426350216,,,-120.0,-114.2307444344656
0.6247,0.88,0.6247000694274902,0.870606491638482,0.24986,0.24991143114060704,,,-120.0,-114.1975380414243
0.6248,0.88,0.6248002052307129,0.8699984107627523,0.24986,0.2497298411119159,,,-120.0,-114.04712459393852
0.6249,0.88,0.6249001026153564,0.8696788807985637,0.24986,0.2496378162767561,,,-120.0,-114.02124521768724
0.625,0.88,0.625,0.8696960450101316,0.24986,0.24950069239387038,,,-120.0,-113.98054053006148
0.6251,0.88,0.6251001358032227,0.8697478349164028,0.24986,0.24954053595569003,,,-120.0,-113.94013930924834
0.6252,0.88,0.6252000331878662,0.8700539094836187,0.24986,0.2497312877763935,,,-120.0,-114.09352772853555
0.6253,0.88,0.6253001689910889,0.8702263661989443,0.24986,0.24994760777684852,,,-120.0,-114.12013543023772
0.6254000000000001,0.88,0.6254000663757324,0.8706493913828988,0.24986,0.2502058085315218,,,-120.0,-114.14766722673346
0.6255000000000001,0.88,0.6255002021789551,0.870724682949246,0.24986,0.24995236680881394,,,-120.0,-114.19391077482489
0.6256,0.88,0.6256000995635986,0.8700242370049174,0.24986,0.2498665894003196,,,-120.0,-114.06992316235593
0.6257,0.88,0.6256999969482422,0.8695982559288444,0.24986,0.24978530895034542,,,-120.0,-113.96965701259622
0.6258,0.88,0.6258001327514648,0.8695569313071941,0.24986,0.24955502856920542,,,-120.0,-113.96559871125656
0.6259,0.88,0.6259000301361084,0.8699722025175024,0.24986,0.24962952568606792,,,-120.0,-114.04509448436677
0.626,0.88,0.626000165939331,0.870118193526935,0.24986,0.24981756096464722,,,-120.0,-114.11991966138946
0.6261000000000001,0.88,0.6261000633239746,0.8702909720080617,0.24986,0.2500967874778332,,,-120.0,-114.21227503942295
0.6262000000000001,0.88,0.6262001991271973,0.8706321845161603,0.24986,0.2501184286613741,,,-120.0,-114.19361499922374
0.6263000000000001,0.88,0.6263000965118408,0.8709226096815104,0.24986,0.24992371083063225,,,-120.0,-114.26197630536362
0.6264000000000001,0.88,0.6263999938964844,0.8704845261891705,0.24986,0.2498286142338476,,,-120.0,-114.16493427705223
0.6265000000000001,0.88,0.626500129699707,0.8700508082993962,0.24986,0.24960230749388537,,,-120.0,-114.03570622446037
0.6266,0.88,0.6266000270843506,0.870082490306409,0.24986,0.2494976616404865,,,-120.0,-114.0726351258339
0.6267,0.88,0.6267001628875732,0.8703019002933443,0.24986,0.24962584294865656,,,-120.0,-114.15053666732298
0.6268,0.88,0.6268000602722168,0.8702552496694191,0.24986,0.2498622265556819,,,-120.0,-114.2412332961803
0.6269,0.88,0.6269001960754395,0.8702771977924084,0.24986,0.250102786286895,,,-120.0,-114.26320117812242
0.627,0.88,0.627000093460083,0.8707438375083119,0.24986,0.24998341379653016,,,-120.0,-114.3314871084871
0.6271,0.88,0.6270999908447266,0.8701696109190511,0.24986,0.24985238547718666,,,-120.0,-114.26537502884268
0.6272,0.88,0.6272001266479492,0.8696709794192873,0.24986,0.24973394153320322,,,-120.0,-114.09890603222684
0.6273,0.88,0.6273000240325928,0.8696910850381462,0.24986,0.24964106514597323,,,-120.0,-114.08160145006897
0.6274000000000001,0.88,0.6274001598358154,0.870128163483697,0.24986,0.2496343519304081,,,-120.0,-114.21781846619685
0.6275000000000001,0.88,0.627500057220459,0.8703093812935108,0.24986,0.24976132790665787,,,-120.0,-114.2611311498651
0.6276,0.88,0.6276001930236816,0.8705089285986317,0.24986,0.2500407791772709,,,-120.0,-114.31338632940508
0.6277,0.88,0.6277000904083252,0.8707733809212259,0.24986,0.25020007350549484,,,-120.0,-114.36964397772643
0.6278,0.88,0.6277999877929688,0.8709624023702719,0.24986,0.250044139862857,,,-120.0,-114.40464261289158
0.6279,0.88,0.6279001235961914,0.8704986188968153,0.24986,0.24990377723818363,,,-120.0,-114.3077762253965
0.628,0.88,0.628000020980835,0.8701021493594763,0.24986,0.24972227596489963,,,-120.0,-114.21688777620962
0.6281,0.88,0.6281001567840576,0.8699775623616859,0.24986,0.24960083419142853,,,-120.0,-114.19566658376033
0.6282000000000001,0.88,0.6282000541687012,0.8699747744657486,0.24986,0.24965636805159777,,,-120.0,-114.22145064933352
0.6283000000000001,0.88,0.6283001899719238,0.8702064188284049,0.24986,0.24985766346685895,,,-120.0,-114.3272420754223
0.6284000000000001,0.88,0.6284000873565674,0.8701437112070065,0.24986,0.25015488356954946,,,-120.0,-114.33002601606982
0.6285000000000001,0.88,0.6284999847412109,0.8703877783346603,0.24986,0.2502734819499719,,,-120.0,-114.40073978670914
0.6286,0.88,0.6286001205444336,0.8704510588478063,0.24986,0.25010614542428367,,,-120.0,-114.40452634015686
0.6287,0.88,0.6287000179290771,0.8698303373893994,0.24986,0.2500418000159169,,,-120.0,-114.29202691810303
0.6288,0.88,0.6288001537322998,0.8696735214468228,0.24986,0.24987823590735184,,,-120.0,-114.2423736166319
0.6289,0.88,0.6289000511169434,0.8695635293654042,0.24986,0.24969749980051675,,,-120.0,-114.20382191655425
0.629,0.88,0.629000186920166,0.8698898482582303,0.24986,0.24978843602022802,,,-120.0,-114.25818487390747
0.6291,0.88,0.6291000843048096,0.8698747624033183,0.24986,0.24998665376160342,,,-120.0,-114.34899006461524
0.6292,0.88,0.6291999816894531,0.8699362842105379,0.24986,0.25027387735472095,,,-120.0,-114.38892504928744
0.6293,0.88,0.6293001174926758,0.8703081436273521,0.24986,0.25022886398908906,,,-120.0,-114.44959455751228
0.6294000000000001,0.88,0.6294000148773193,0.8701402098898638,0.24986,0.250062000606917,,,-120.0,-114.44088507300505
0.6295000000000001,0.88,0.629500150680542,0.8697172151708568,0.24986,0.24990654318859418,,,-120.0,-114.28604745290212
0.6296,0.88,0.6296000480651855,0.8696080980802541,0.24986,0.2497221709380286,,,-120.0,-114.24920957482914
0.6297,0.88,0.6297001838684082,0.869872298895606,0.24986,0.2496782167208239,,,-120.0,-114.30038048102855
0.6298,0.88,0.6298000812530518,0.8698503241624258,0.24986,0.24976891670396748,,,-120.0,-114.36219269174165
0.6299,0.88,0.6298999786376953,0.8697991308824493,0.24986,0.25003970768362227,,,-120.0,-114.35716949661715
0.63,0.88,0.630000114440918,0.8699851715191637,0.24986,0.2503238767820396,,,-120.0,-114.40708644007714
0.6301,0.88,0.6301000118255615,0.8705324599704406,0.24986,0.25019928812170844,,,-120.0,-114.46912974891194
0.6302000000000001,0.88,0.6302001476287842,0.8698076172699875,0.24986,0.24997468949196378,,,-120.0,-114.37315424448954
0.6303000000000001,0.88,0.6303000450134277,0.8693582926841149,0.24986,0.24992925003170774,,,-120.0,-114.26973909249557
0.6304000000000001,0.88,0.6304001808166504,0.86951082869116,0.24986,0.24974160345739507,,,-120.0,-114.24787425005358
0.6305000000000001,0.88,0.630500078201294,0.8695874527867745,0.24986,0.24980079586207649,,,-120.0,-114.23749298000125
0.6306,0.88,0.6305999755859375,0.8697434240637063,0.24986,0.24994768555359298,,,-120.0,-114.28835742329325
0.6307,0.88,0.6307001113891602,0.8701085340120579,0.24986,0.25023175590204055,,,-120.0,-114.41839122832742
0.6308,0.88,0.6308000087738037,0.8701405760029705,0.24986,0.2503167608016095,,,-120.0,-114.4093266335174
0.6309,0.88,0.6309001445770264,0.8702749596646229,0.24986,0.25015317027470935,,,-120.0,-114.41981245255195
0.631,0.88,0.6310000419616699,0.8699713737723161,0.24986,0.24994299333102413,,,-120.0,-114.34495888658843
0.6311,0.88,0.6311001777648926,0.8697819833899022,0.24986,0.24979272044569578,,,-120.0,-114.2658426114675
0.6312,0.88,0.6312000751495361,0.8698330431372397,0.24986,0.24962111948503918,,,-120.0,-114.2934468750546
0.6313,0.88,0.6313002109527588,0.8699757153421281,0.24986,0.2497676488154281,,,-120.0,-114.32493250521469
0.6314000000000001,0.88,0.6314001083374023,0.8701254700088137,0.24986,0.24998573490501466,,,-120.0,-114.39753490934203
0.6315000000000001,0.88,0.6315000057220459,0.870203061775533,0.24986,0.2502428089858714,,,-120.0,-114.45149470571903
0.6316,0.88,0.6316001415252686,0.8704785927893973,0.24986,0.2502927666759686,,,-120.0,-114.48149821729336
0.6317,0.88,0.6317000389099121,0.8700807216147519,0.24986,0.2500544062676111,,,-120.0,-114.44379775723388
0.6318,0.88,0.6318001747131348,0.8697154619730882,0.24986,0.24995121767766934,,,-120.0,-114.33792735864485
0.6319,0.88,0.6319000720977783,0.8696653230904222,0.24986,0.24980435429476203,,,-120.0,-114.25814281439156
0.632,0.88,0.632000207901001,0.8697148123532628,0.24986,0.24972775743244158,,,-120.0,-114.26470508948177
0.6321,0.88,0.6321001052856445,0.8702270874193954,0.24986,0.2498739057004789,,,-120.0,-114.3683321519187
0.6322000000000001,0.88,0.6322000026702881,0.8703633711558988,0.24986,0.2501314038882071,,,-120.0,-114.42385957811614
0.6323000000000001,0.88,0.6323001384735107,0.8702532177531821,0.24986,0.25026882961265384,,,-120.0,-114.40819217508582
0.6324000000000001,0.88,0.6324000358581543,0.8704788180750539,0.24986,0.25025318167789135,,,-120.0,-114.43515165491945
0.6325000000000001,0.88,0.632500171661377,0.8700492901509325,0.24986,0.2500128123847683,,,-120.0,-114.37971816080066
0.6326,0.88,0.6326000690460205,0.8697742684160009,0.24986,0.24994203604756535,,,-120.0,-114.2559868449311
0.6327,0.88,0.6327002048492432,0.8696873939457971,0.24986,0.249758051476578,,,-120.0,-114.23542801289979
0.6328,0.88,0.6328001022338867,0.8698220106533237,0.24986,0.24981897202572087,,,-120.0,-114.3081465666076
0.6329,0.88,0.6328999996185303,0.8699853792427653,0.24986,0.2499646528404525,,,-120.0,-114.34972791305408
0.633,0.88,0.6330001354217529,0.8701181543099397,0.24986,0.2501843636127496,,,-120.0,-114.3879022243449
0.6331,0.88,0.6331000328063965,0.8700972812976547,0.24986,0.2502994720532592,,,-120.0,-114.41015480818099
0.6332,0.88,0.6332001686096191,0.8704234273691132,0.24986,0.2502257888745242,,,-120.0,-114.4980640304683
0.6333,0.88,0.6333000659942627,0.8699568869454886,0.24986,0.2500921045019457,,,-120.0,-114.37826513525424
0.6334000000000001,0.88,0.6334002017974854,0.8694636075434596,0.24986,0.24997063330827232,,,-120.0,-114.21833947667889
0.6335000000000001,0.88,0.6335000991821289,0.869515867762585,0.24986,0.24984333632401473,,,-120.0,-114.22325360307399
0.6336,0.88,0.6335999965667725,0.8697294886358243,0.24986,0.24993494503426913,,,-120.0,-114.2952600119615
0.6337,0.88,0.6337001323699951,0.8697558403049697,0.24986,0.2500037766218788,,,-120.0,-114.28241946410805
0.6338,0.88,0.6338000297546387,0.8699151488063114,0.24986,0.2502015869546946,,,-120.0,-114.35577452920208
0.6339,0.88,0.6339001655578613,0.870059914046748,0.24986,0.25023039393032565,,,-120.0,-114.37914653398212
0.634,0.88,0.6340000629425049,0.8701101425678812,0.24986,0.25007084551547787,,,-120.0,-114.43043812997134
0.6341,0.88,0.6341001987457275,0.8696370896260042,0.24986,0.24998157889022637,,,-120.0,-114.3235443410326
0.6342000000000001,0.88,0.6342000961303711,0.8694180766924142,0.24986,0.24992033502842662,,,-120.0,-114.24823758485556
0.6343000000000001,0.88,0.6342999935150146,0.8693991311188393,0.24986,0.2498416616333042,,,-120.0,-114.23517871340096
0.6344000000000001,0.88,0.6344001293182373,0.869501946242159,0.24986,0.24985759272238245,,,-120.0,-114.27787493186088
0.6345000000000001,0.88,0.6345000267028809,0.8697264415256154,0.24986,0.25010181854115876,,,-120.0,-114.37926791193699
0.6346,0.88,0.6346001625061035,0.8697016333984524,0.24986,0.25025546350121664,,,-120.0,-114.36412884979394
0.6347,0.88,0.6347000598907471,0.8700645729622017,0.24986,0.2502971194240998,,,-120.0,-114.4280548681862
0.6348,0.88,0.6348001956939697,0.8697416339840103,0.24986,0.25012793805710276,,,-120.0,-114.38807360391962
0.6349,0.88,0.6349000930786133,0.8691493907657194,0.24986,0.25010192043002094,,,-120.0,-114.26013287892131
0.635,0.88,0.6349999904632568,0.868969351453581,0.24986,0.25003869163359577,,,-120.0,-114.22049147019176
0.6351,0.88,0.6351001262664795,0.8692783078942661,0.24986,0.24986176132864304,,,-120.0,-114.27374020191968
0.6352,0.88,0.635200023651123,0.8694559204267871,0.24986,0.24993772702720396,,,-120.0,-114.30680606117328
0.6353,0.88,0.6353001594543457,0.8695667865517718,0.24986,0.250147348637584,,,-120.0,-114.3678795507323
0.6354,0.88,0.6354000568389893,0.869614048129438,0.24986,0.25030268187267407,,,-120.0,-114.41794893812163
0.6355000000000001,0.88,0.6355001926422119,0.8698620669565044,0.24986,0.2502548321697811,,,-120.0,-114.44066935911883
0.6356,0.88,0.6356000900268555,0.8696426800234869,0.24986,0.25009462719508524,,,-120.0,-114.3853348845987
0.6357,0.88,0.635699987411499,0.8695116878212609,0.24986,0.2500331197650971,,,-120.0,-114.29117594821356
0.6358,0.88,0.6358001232147217,0.8693763562534679,0.24986,0.2499189569498819,,,-120.0,-114.21290787576396
0.6359,0.88,0.6359000205993652,0.8694627738595168,0.24986,0.2498214966588889,,,-120.0,-114.27618831130229
0.636,0.88,0.6360001564025879,0.8698207450995917,0.24986,0.24998832879218427,,,-120.0,-114.41933119182201
0.6361,0.88,0.6361000537872314,0.8698384542159299,0.24986,0.2502617292085906,,,-120.0,-114.46101430375033
0.6362000000000001,0.88,0.6362001895904541,0.8696640656262681,0.24986,0.2502501221825161,,,-120.0,-114.41523676532252
0.6363000000000001,0.88,0.6363000869750977,0.8698877978050472,0.24986,0.2501348472414625,,,-120.0,-114.46027890735694
0.6364000000000001,0.88,0.6363999843597412,0.8694366413034348,0.24986,0.25003249272417033,,,-120.0,-114.40538033377973
0.6365000000000001,0.88,0.6365001201629639,0.8692051159027752,0.24986,0.2499697984122271,,,-120.0,-114.25955678097908
0.6366,0.88,0.6366000175476074,0.8694374961483471,0.24986,0.24988293067304243,,,-120.0,-114.29881232027738
0.6367,0.88,0.6367001533508301,0.8697150856852444,0.24986,0.2499189901122755,,,-120.0,-114.36529707752638
0.6368,0.88,0.6368000507354736,0.8699471565603074,0.24986,0.25014599526200393,,,-120.0,-114.41731485839175
0.6369,0.88,0.6369001865386963,0.8697981084702602,0.24986,0.25031334835855434,,,-120.0,-114.39267916228945
0.637,0.88,0.6370000839233398,0.869895963712388,0.24986,0.2504159865602157,,,-120.0,-114.44212978885832
0.6371,0.88,0.6370999813079834,0.869733468757679,0.24986,0.2501977141589501,,,-120.0,-114.44407274453945
0.6372,0.88,0.637200117111206,0.8691148050276517,0.24986,0.2500343866747636,,,-120.0,-114.35239652649729
0.6373,0.88,0.6373000144958496,0.8690378021544573,0.24986,0.24990960265592116,,,-120.0,-114.26553088781824
0.6374,0.88,0.6374001502990723,0.8692649938763423,0.24986,0.2497996853022,,,-120.0,-114.27458198940805
0.6375000000000001,0.88,0.6375000476837158,0.8695265589130337,0.24986,0.24991588602757284,,,-120.0,-114.34061347906369
0.6376000000000001,0.88,0.6376001834869385,0.8697425352443434,0.24986,0.25026096701704964,,,-120.0,-114.372214213199
0.6377,0.88,0.637700080871582,0.8699051978957455,0.24986,0.25043627828823084,,,-120.0,-114.41957632005207
0.6378,0.88,0.6377999782562256,0.8701476211295743,0.24986,0.250446570801292,,,-120.0,-114.45364449747201
0.6379,0.88,0.6379001140594482,0.8695834411119584,0.24986,0.250164752589291,,,-120.0,-114.37394797965067
0.638,0.88,0.6380000114440918,0.8690836605995864,0.24986,0.25002986654281484,,,-120.0,-114.29381982988525
0.6381,0.88,0.6381001472473145,0.868802756318832,0.24986,0.24994509871781803,,,-120.0,-114.1611135810922
0.6382000000000001,0.88,0.638200044631958,0.8689472861962698,0.24986,0.24984410064244258,,,-120.0,-114.19583489269598
0.6383000000000001,0.88,0.6383001804351807,0.8692045830317496,0.24986,0.25008008778083374,,,-120.0,-114.25636507948691
0.6384000000000001,0.88,0.6384000778198242,0.86930963364751,0.24986,0.25022571826476,,,-120.0,-114.27691280452535
0.6385000000000001,0.88,0.6384999752044678,0.8694797004104811,0.24986,0.2503384805366167,,,-120.0,-114.34345341248022
0.6386000000000001,0.88,0.6386001110076904,0.8698074918953639,0.24986,0.2502620136559768,,,-120.0,-114.38020224247633
0.6387,0.88,0.638700008392334,0.869431468842697,0.24986,0.2501040970469877,,,-120.0,-114.27684473472746
0.6388,0.88,0.6388001441955566,0.8690561868577812,0.24986,0.24994156787678745,,,-120.0,-114.12002387024879
0.6389,0.88,0.6389000415802002,0.8689439023406352,0.24986,0.2498690170856856,,,-120.0,-114.07192276071015
0.639,0.88,0.6390001773834229,0.8691180814334482,0.24986,0.24979705584264697,,,-120.0,-114.09029107152523
0.6391,0.88,0.6391000747680664,0.8695098208434431,0.24986,0.2500020430275831,,,-120.0,-114.17532316554892
0.6392,0.88,0.6392002105712891,0.8697139141094998,0.24986,0.25015685646019764,,,-120.0,-114.26791568939242
0.6393,0.88,0.6393001079559326,0.8698907244218682,0.24986,0.2502569628369937,,,-120.0,-114.3012980786044
0.6394,0.88,0.6394000053405762,0.8701545962342406,0.24986,0.2502024501927207,,,-120.0,-114.33408866938024
0.6395000000000001,0.88,0.6395001411437988,0.8694176952134521,0.24986,0.2499666133116262,,,-120.0,-114.18468769823046
0.6396000000000001,0.88,0.6396000385284424,0.869218573512973,0.24986,0.24982115736517796,,,-120.0,-114.11434475330255
0.6397,0.88,0.639700174331665,0.8694681172731584,0.24986,0.2497725214726015,,,-120.0,-114.12715864117484
0.6398,0.88,0.6398000717163086,0.8697762516617945,0.24986,0.24982683464869646,,,-120.0,-114.16001140852491
0.6399,0.88,0.6399002075195312,0.8701143803002207,0.24986,0.2499341154171313,,,-120.0,-114.24372181359172
0.64,0.88,0.6400001049041748,0.8703048384026388,0.24986,0.25025521640356585,,,-120.0,-114.29422762210987
0.6401,0.88,0.6401000022888184,0.8705781904486711,0.24986,0.25029361883871853,,,-120.0,-114.30371702450239
0.6402000000000001,0.88,0.640200138092041,0.8706873920718051,0.24986,0.25007799241303963,,,-120.0,-114.32327611420908
0.6403000000000001,0.88,0.6403000354766846,0.870050907910422,0.24986,0.2498927644840496,,,-120.0,-114.16123060046493
0.6404000000000001,0.88,0.6404001712799072,0.8697657614119059,0.24986,0.24973110372336804,,,-120.0,-114.10660166527933
0.6405000000000001,0.88,0.6405000686645508,0.8698730087896043,0.24986,0.24967637749234745,,,-120.0,-114.11281983984952
0.6406000000000001,0.88,0.6406002044677734,0.8702925214587932,0.24986,0.24975057619100752,,,-120.0,-114.18321460300375
0.6407,0.88,0.640700101852417,0.8702920835864365,0.24986,0.2499178519337438,,,-120.0,-114.21292848213695
0.6408,0.88,0.6407999992370605,0.8706989654825904,0.24986,0.2502378397377373,,,-120.0,-114.29437387931266
0.6409,0.88,0.6409001350402832,0.8710301687874918,0.24986,0.2501759115402306,,,-120.0,-114.26204055055545
0.641,0.88,0.6410000324249268,0.8705718337466378,0.24986,0.25000278503788465,,,-120.0,-114.20206951978233
0.6411,0.88,0.6411001682281494,0.8702019000244602,0.24986,0.2500179033765159,,,-120.0,-114.11846841650713
0.6412,0.88,0.641200065612793,0.8698694874976415,0.24986,0.24979577898338862,,,-120.0,-114.04123978549215
0.6413,0.88,0.6413002014160156,0.8700497405165216,0.24986,0.2497417429198863,,,-120.0,-114.0489220780073
0.6414,0.88,0.6414000988006592,0.8702521858699105,0.24986,0.24978701696050953,,,-120.0,-114.10802381164314
0.6415000000000001,0.88,0.6414999961853027,0.8702861494060332,0.24986,0.25007010753628756,,,-120.0,-114.15917395130244
0.6416000000000001,0.88,0.6416001319885254,0.8703929877366388,0.24986,0.2502390914419835,,,-120.0,-114.20590682537615
0.6417,0.88,0.641700029373169,0.8706235027420541,0.24986,0.2501130490841899,,,-120.0,-114.21780669705237
0.6418,0.88,0.6418001651763916,0.8701714728339578,0.24986,0.24997813907802724,,,-120.0,-114.13733131326376
0.6419,0.88,0.6419000625610352,0.869583478822417,0.24986,0.2498387060887206,,,-120.0,-113.97787256511575
0.642,0.88,0.6420001983642578,0.8693929683502526,0.24986,0.24958775840292982,,,-120.0,-113.91362044356966
0.6421,0.88,0.6421000957489014,0.8697696786766668,0.24986,0.24964668743710972,,,-120.0,-114.00802280979298
0.6422,0.88,0.6421999931335449,0.8700579397188187,0.24986,0.24984469130542125,,,-120.0,-114.03114808982681
0.6423000000000001,0.88,0.6423001289367676,0.8701986730315099,0.24986,0.25011464598294825,,,-120.0,-114.12525278702708
0.6424000000000001,0.88,0.6424000263214111,0.8704112556043624,0.24986,0.25025695788068014,,,-120.0,-114.14977754236773
0.6425000000000001,0.88,0.6425001621246338,0.8707417947168654,0.24986,0.2501072941785245,,,-120.0,-114.18527767249506
0.6426000000000001,0.88,0.6426000595092773,0.8701900083041657,0.24986,0.2499611264142769,,,-120.0,-114.08828805770601
0.6427,0.88,0.6427001953125,0.8698451192637039,0.24986,0.24982330112379797,,,-120.0,-113.99273065763722
0.6428,0.88,0.6428000926971436,0.8698943417826774,0.24986,0.24971667147533802,,,-120.0,-113.96775264320343
0.6429,0.88,0.6428999900817871,0.8703024572704535,0.24986,0.2497725473878433,,,-120.0,-114.04724279334596
0.643,0.88,0.6430001258850098,0.8704527893367867,0.24986,0.24995572906802607,,,-120.0,-114.08781065188376
0.6431,0.88,0.6431000232696533,0.8706300113267498,0.24986,0.25012752676081074,,,-120.0,-114.14409741211396
0.6432,0.88,0.643200159072876,0.8711887335680261,0.24986,0.250199204487653,,,-120.0,-114.25048742022746
0.6433,0.88,0.6433000564575195,0.8708989040603614,0.24986,0.2499280159206437,,,-120.0,-114.21147875713532
0.6434,0.88,0.6434001922607422,0.8704405967588809,0.24986,0.24978995283592648,,,-120.0,-114.08686472492465
0.6435000000000001,0.88,0.6435000896453857,0.8702714009447168,0.24986,0.2495940909464987,,,-120.0,-114.02696194759815
0.6436000000000001,0.88,0.6435999870300293,0.8705071062510328,0.24986,0.249551148041298,,,-120.0,-114.05105931803031
0.6437,0.88,0.643700122833252,0.8706350595048886,0.24986,0.249734136643219,,,-120.0,-114.11392725885202
0.6438,0.88,0.6438000202178955,0.8706235210633061,0.24986,0.2500077276139,,,-120.0,-114.13722959889603
0.6439,0.88,0.6439001560211182,0.8709222875052488,0.24986,0.2501544935270443,,,-120.0,-114.22373621445287
0.644,0.88,0.6440000534057617,0.8712553533963427,0.24986,0.2501132827921284,,,-120.0,-114.23652982991005
0.6441,0.88,0.6441001892089844,0.870740403165456,0.24986,0.2499363352278559,,,-120.0,-114.17823282826689
0.6442,0.88,0.6442000865936279,0.8699438710799396,0.24986,0.24981103718383438,,,-120.0,-114.0053864577088
0.6443000000000001,0.88,0.6442999839782715,0.869969886709449,0.24986,0.24967265527951155,,,-120.0,-113.98805082773212
0.6444000000000001,0.88,0.6444001197814941,0.87044991251241,0.24986,0.24969087457321168,,,-120.0,-114.08847476563025
0.6445000000000001,0.88,0.6445000171661377,0.870725629523942,0.24986,0.24982517426858136,,,-120.0,-114.11799522024238
0.6446000000000001,0.88,0.6446001529693604,0.8709082235806604,0.24986,0.25004525010472256,,,-120.0,-114.20005449984664
0.6447,0.88,0.6447000503540039,0.8712879936636333,0.24986,0.25025128135978303,,,-120.0,-114.27460303610572
0.6448,0.88,0.6448001861572266,0.8715350526605351,0.24986,0.2500392096441247,,,-120.0,-114.23399570551584
0.6449,0.88,0.6449000835418701,0.8713279389484633,0.24986,0.2499439694064571,,,-120.0,-114.21776458692466
0.645,0.88,0.6449999809265137,0.8707468455851979,0.24986,0.24976129321323087,,,-120.0,-114.01726362389856
0.6451,0.88,0.6451001167297363,0.8707147935099522,0.24986,0.2496551486704963,,,-120.0,-114.02909714315878
0.6452,0.88,0.6452000141143799,0.8707941046667441,0.24986,0.24958468003733367,,,-120.0,-114.07675077021285
0.6453,0.88,0.6453001499176025,0.8708378998494053,0.24986,0.24978965274522255,,,-120.0,-114.12904999623352
0.6454,0.88,0.6454000473022461,0.8709188166479045,0.24986,0.25007530386646926,,,-120.0,-114.20011483940075
0.6455000000000001,0.88,0.6455001831054688,0.8712388805397763,0.24986,0.25013090139666294,,,-120.0,-114.22451244321893
0.6456000000000001,0.88,0.6456000804901123,0.8712372449133869,0.24986,0.24995453530810063,,,-120.0,-114.24300525470429
0.6457,0.88,0.6456999778747559,0.8706500696019442,0.24986,0.2499034617335106,,,-120.0,-114.10330080365141
0.6458,0.88,0.6458001136779785,0.8705107491668693,0.24986,0.24979618151795496,,,-120.0,-114.06364088454025
0.6459,0.88,0.6459000110626221,0.8705243261767892,0.24986,0.2496008520729909,,,-120.0,-114.05120041947046
0.646,0.88,0.6460001468658447,0.8710081709658475,0.24986,0.24976769777266458,,,-120.0,-114.13302322856072
0.6461,0.88,0.6461000442504883,0.8711609509511508,0.24986,0.24995870245525215,,,-120.0,-114.20139227338618
0.6462,0.88,0.6462001800537109,0.8710876880939867,0.24986,0.2500396663797008,,,-120.0,-114.23403363844085
0.6463000000000001,0.88,0.6463000774383545,0.8716559917365616,0.24986,0.25020844574050305,,,-120.0,-114.29608211057618
0.6464000000000001,0.88,0.646399974822998,0.871537379332857,0.24986,0.25001370203197487,,,-120.0,-114.30223111060127
0.6465000000000001,0.88,0.6465001106262207,0.8709838089132742,0.24986,0.2499759399993245,,,-120.0,-114.20348426967043
0.6466000000000001,0.88,0.6466000080108643,0.8705843585995259,0.24986,0.2497196734134278,,,-120.0,-114.10422578269994
0.6467,0.88,0.6467001438140869,0.8707422155354325,0.24986,0.24967637805513587,,,-120.0,-114.16475387577623
0.6468,0.88,0.6468000411987305,0.8708333206419079,0.24986,0.24982175583111552,,,-120.0,-114.18698417542952
0.6469,0.88,0.6469001770019531,0.8710447550412627,0.24986,0.25005065728030745,,,-120.0,-114.29683307402263
0.647,0.88,0.6470000743865967,0.8710651052260399,0.24986,0.2502197055932417,,,-120.0,-114.3075565422384
0.6471,0.88,0.6471002101898193,0.871419759111258,0.24986,0.25016292561199793,,,-120.0,-114.34032550334334
0.6472,0.88,0.6472001075744629,0.8711289215636941,0.24986,0.2500355088866624,,,-120.0,-114.31153705064412
0.6473,0.88,0.6473000049591064,0.8709600315664521,0.24986,0.2500825643299234,,,-120.0,-114.24271278625599
0.6474,0.88,0.6474001407623291,0.8706824866079195,0.24986,0.2498486278391202,,,-120.0,-114.17502629619958
0.6475000000000001,0.88,0.6475000381469727,0.8707883931957826,0.24986,0.2497102323763356,,,-120.0,-114.23882542173138
0.6476000000000001,0.88,0.6476001739501953,0.8709582677068312,0.24986,0.24996886887825256,,,-120.0,-114.26339363769794
0.6477,0.88,0.6477000713348389,0.8708351456823548,0.24986,0.25015677722211754,,,-120.0,-114.333312646368
0.6478,0.88,0.6478002071380615,0.8708295675840985,0.24986,0.2503150742536861,,,-120.0,-114.35247391642166
0.6479,0.88,0.6479001045227051,0.8709958818903445,0.24986,0.2501708639893231,,,-120.0,-114.3773122917956
0.648,0.88,0.6480000019073486,0.8705096738368406,0.24986,0.250012062371248,,,-120.0,-114.32610706836736
0.6481,0.88,0.6481001377105713,0.8699856108839844,0.24986,0.24974303385398652,,,-120.0,-114.14211076048622
0.6482,0.88,0.6482000350952148,0.8699739607596133,0.24986,0.24966277420034305,,,-120.0,-114.15024629608253
0.6483000000000001,0.88,0.6483001708984375,0.8703102180318482,0.24986,0.249795604933093,,,-120.0,-114.24266731246048
0.6484000000000001,0.88,0.648400068283081,0.870372968226443,0.24986,0.24994097370994278,,,-120.0,-114.25436936261539
0.6485000000000001,0.88,0.6485002040863037,0.8707690369383912,0.24986,0.25023827979652885,,,-120.0,-114.36533131616838
0.6486000000000001,0.88,0.6486001014709473,0.8710801045542975,0.24986,0.250269678578399,,,-120.0,-114.38868313474597
0.6487,0.88,0.6486999988555908,0.8711084724500252,0.24986,0.250144342894452,,,-120.0,-114.41596626003013
0.6488,0.88,0.6488001346588135,0.8704480681141896,0.24986,0.25001210312481575,,,-120.0,-114.26892962391273
0.6489,0.88,0.648900032043457,0.8700976956367895,0.24986,0.24982086336555667,,,-120.0,-114.15257527651883
0.649,0.88,0.6490001678466797,0.8705156510812655,0.24986,0.24980770747524222,,,-120.0,-114.22902563892912
0.6491,0.88,0.6491000652313232,0.8706245049152812,0.24986,0.24991816173611242,,,-120.0,-114.3355268506486
0.6492,0.88,0.6492002010345459,0.8706485213496794,0.24986,0.25007892779877716,,,-120.0,-114.34571530447481
0.6493,0.88,0.6493000984191895,0.8707360023370965,0.24986,0.2502748381002816,,,-120.0,-114.38159714292404
0.6494,0.88,0.649399995803833,0.8710454253141963,0.24986,0.25022532378583867,,,-120.0,-114.43611354749225
0.6495,0.88,0.6495001316070557,0.8710069796456064,0.24986,0.2501383187316602,,,-120.0,-114.42293516962391
0.6496000000000001,0.88,0.6496000289916992,0.8705092969434868,0.24986,0.2499309451332577,,,-120.0,-114.3020928463809
0.6497,0.88,0.6497001647949219,0.8703493110657711,0.24986,0.2497221593571168,,,-120.0,-114.22988358315868
0.6498,0.88,0.6498000621795654,0.8706151894818478,0.24986,0.2497634828203108,,,-120.0,-114.28355510089803
0.6499,0.88,0.6499001979827881,0.8707665688567515,0.24986,0.24990894457821963,,,-120.0,-114.35939629956285
0.65,0.88,0.6500000953674316,0.8709282502895358,0.24986,0.25016496023000145,,,-120.0,-114.43037061567058
0.6501,0.88,0.6500999927520752,0.8709823078675341,0.24986,0.2503169010900117,,,-120.0,-114.44726838780888
0.6502000000000001,0.88,0.6502001285552979,0.8713053189801082,0.24986,0.250189766587225,,,-120.0,-114.48189386795259
0.6503000000000001,0.88,0.6503000259399414,0.8706452835990431,0.24986,0.2500449517814997,,,-120.0,-114.38677748995686
0.6504000000000001,0.88,0.6504001617431641,0.8705977303371092,0.24986,0.2499739378098615,,,-120.0,-114.32098053561295
0.6505000000000001,0.88,0.6505000591278076,0.8705842862358935,0.24986,0.24995800524668083,,,-120.0,-114.29154413924195
0.6506000000000001,0.88,0.6506001949310303,0.8706293992094322,0.24986,0.2499451659796794,,,-120.0,-114.30776206983415
0.6507000000000001,0.88,0.6507000923156738,0.8708754867900331,0.24986,0.25011678096512635,,,-120.0,-114.39742654905287
0.6508,0.88,0.6507999897003174,0.8709229112202177,0.24986,0.25030630405949306,,,-120.0,-114.45443583273854
0.6509,0.88,0.65090012550354,0.8710877117617726,0.24986,0.250464863029594,,,-120.0,-114.53477715526762
0.651,0.88,0.6510000228881836,0.8707965022868405,0.24986,0.25018980580518313,,,-120.0,-114.47184976100047
0.6511,0.88,0.6511001586914062,0.8705494006077396,0.24986,0.2500581871134442,,,-120.0,-114.43310387049925
0.6512,0.88,0.6512000560760498,0.8704237533406812,0.24986,0.24996626707129663,,,-120.0,-114.37530725335965
0.6513,0.88,0.6513001918792725,0.8705076521158353,0.24986,0.24989115875441997,,,-120.0,-114.31710188310849
0.6514,0.88,0.651400089263916,0.8708132089289128,0.24986,0.24993508298283634,,,-120.0,-114.3677999657016
0.6515,0.88,0.6514999866485596,0.8711028905203783,0.24986,0.2501727403420861,,,-120.0,-114.49674113274877
0.6516,0.88,0.6516001224517822,0.871391293409392,0.24986,0.25049776816525793,,,-120.0,-114.5773504816278
0.6517000000000001,0.88,0.6517000198364258,0.8716334690195995,0.24986,0.25059143639808773,,,-120.0,-114.57576598975183
0.6518,0.88,0.6518001556396484,0.8711418311687621,0.24986,0.2502771447697109,,,-120.0,-114.53461877337325
0.6519,0.88,0.651900053024292,0.8707797262087308,0.24986,0.25023361386843973,,,-120.0,-114.49178114447282
0.652,0.88,0.6520001888275146,0.8704214520771814,0.24986,0.2500708459917526,,,-120.0,-114.39436047472903
0.6521,0.88,0.6521000862121582,0.8704458032634671,0.24986,0.25005064946781946,,,-120.0,-114.38100772455697
0.6522000000000001,0.88,0.6521999835968018,0.8705522167774163,0.24986,0.25017895078125996,,,-120.0,-114.48079499363067
0.6523000000000001,0.88,0.6523001194000244,0.87056898532689,0.24986,0.25032369836068985,,,-120.0,-114.53694804091553
0.6524000000000001,0.88,0.652400016784668,0.8706846948314302,0.24986,0.25049698715206825,,,-120.0,-114.62063287578262
0.6525000000000001,0.88,0.6525001525878906,0.8709123797938674,0.24986,0.25044829553207026,,,-120.0,-114.59681402899139
0.6526000000000001,0.88,0.6526000499725342,0.8705504969173652,0.24986,0.25027860269302943,,,-120.0,-114.5429588732033
0.6527000000000001,0.88,0.6527001857757568,0.8700987416125854,0.24986,0.2502778694981113,,,-120.0,-114.44479136239124
0.6528,0.88,0.6528000831604004,0.8698141986759764,0.24986,0.250080386187435,,,-120.0,-114.39590995215724
0.6529,0.88,0.652899980545044,0.8698266119100662,0.24986,0.24996465248275554,,,-120.0,-114.42247802674063
0.653,0.88,0.6530001163482666,0.8699377153938292,0.24986,0.2501213683093864,,,-120.0,-114.47397680660089
0.6531,0.88,0.6531000137329102,0.8699631010661315,0.24986,0.2504780732942852,,,-120.0,-114.54869488643747
0.6532,0.88,0.6532001495361328,0.8698135294117725,0.24986,0.25052986311503245,,,-120.0,-114.5230346209863
0.6533,0.88,0.6533000469207764,0.8701880859116401,0.24986,0.2504680568847528,,,-120.0,-114.53038754803539
0.6534,0.88,0.653400182723999,0.8697031478324574,0.24986,0.2502388149040034,,,-120.0,-114.49239852309702
0.6535,0.88,0.6535000801086426,0.8694277524448233,0.24986,0.2502561570647159,,,-120.0,-114.40808068049611
0.6536,0.88,0.6535999774932861,0.8694651285511132,0.24986,0.250222636726018,,,-120.0,-114.36370299229445
0.6537000000000001,0.88,0.6537001132965088,0.8698156180329786,0.24986,0.2501670564672783,,,-120.0,-114.41694461469466
0.6538,0.88,0.6538000106811523,0.8702365931564797,0.24986,0.2502577904599201,,,-120.0,-114.55421228445715
0.6539,0.88,0.653900146484375,0.8702214809524211,0.24986,0.25039381967033114,,,-120.0,-114.5577365154933
0.654,0.88,0.6540000438690186,0.8704046988609256,0.24986,0.2505852487170336,,,-120.0,-114.59780570566843
0.6541,0.88,0.6541001796722412,0.8708252175852215,0.24986,0.25036887359841414,,,-120.0,-114.68710803227006
0.6542000000000001,0.88,0.6542000770568848,0.8700710255200875,0.24986,0.2502077840993926,,,-120.0,-114.5213582635835
0.6543000000000001,0.88,0.6542999744415283,0.8698642020320825,0.24986,0.25016864535554073,,,-120.0,-114.46427709354049
0.6544000000000001,0.88,0.654400110244751,0.8698496650428397,0.24986,0.2501063238497288,,,-120.0,-114.44822552874646
0.6545000000000001,0.88,0.6545000076293945,0.8699007418783884,0.24986,0.25017381363437047,,,-120.0,-114.47634282125708
0.6546000000000001,0.88,0.6546001434326172,0.8698492341950413,0.24986,0.2503107613299006,,,-120.0,-114.52140273138862
0.6547000000000001,0.88,0.6547000408172607,0.8698719459549161,0.24986,0.25048598832918595,,,-120.0,-114.54810457494084
0.6548,0.88,0.6548001766204834,0.8701766724309505,0.24986,0.2505764423089087,,,-120.0,-114.59296322456659
0.6549,0.88,0.654900074005127,0.8699035468918808,0.24986,0.25035384684773354,,,-120.0,-114.55868200710742
0.655,0.88,0.6550002098083496,0.8694403857452327,0.24986,0.2502157675478318,,,-120.0,-114.42527057060683
0.6551,0.88,0.6551001071929932,0.869557820083999,0.24986,0.2501032525399135,,,-120.0,-114.40694644087567
0.6552,0.88,0.6552000045776367,0.8699562527091025,0.24986,0.2500243306648771,,,-120.0,-114.41587087497655
0.6553,0.88,0.6553001403808594,0.8703560085620191,0.24986,0.2501409993818472,,,-120.0,-114.50804633095527
0.6554,0.88,0.6554000377655029,0.8705754590473462,0.24986,0.2504278583160237,,,-120.0,-114.57769026447492
0.6555,0.88,0.6555001735687256,0.8707075666059657,0.24986,0.2505912848158778,,,-120.0,-114.63765658661777
0.6556,0.88,0.6556000709533691,0.8707252846750904,0.24986,0.2504538506342398,,,-120.0,-114.60764742174393
0.6557000000000001,0.88,0.6557002067565918,0.8702353375822345,0.24986,0.2502484391163509,,,-120.0,-114.52832927156827
0.6558,0.88,0.6558001041412354,0.8699161295988926,0.24986,0.250266569360309,,,-120.0,-114.43709592564885
0.6559,0.88,0.6559000015258789,0.8695526627585541,0.24986,0.2501269060522808,,,-120.0,-114.36820103448915
0.656,0.88,0.6560001373291016,0.8696668313783511,0.24986,0.2500911367672438,,,-120.0,-114.39790684506458
0.6561,0.88,0.6561000347137451,0.869795967423678,0.24986,0.2503388514483251,,,-120.0,-114.44893457157086
0.6562000000000001,0.88,0.6562001705169678,0.8697211556622304,0.24986,0.2505649157158398,,,-120.0,-114.5205234359197
0.6563000000000001,0.88,0.6563000679016113,0.869904370481042,0.24986,0.2506583565704252,,,-120.0,-114.53400953443078
0.6564000000000001,0.88,0.656400203704834,0.8697983630648385,0.24986,0.2506085858928252,,,-120.0,-114.50269099756629
0.6565000000000001,0.88,0.6565001010894775,0.8691814033499908,0.24986,0.25040590811778357,,,-120.0,-114.41743756045005
0.6566000000000001,0.88,0.6565999984741211,0.8690422675413344,0.24986,0.2502404030969898,,,-120.0,-114.3008902242991
0.6567000000000001,0.88,0.6567001342773438,0.869217137514852,0.24986,0.2502026357102761,,,-120.0,-114.33774602031859
0.6568,0.88,0.6568000316619873,0.8692441355840281,0.24986,0.2501000864670847,,,-120.0,-114.27473342296415
0.6569,0.88,0.65690016746521,0.8697265709396378,0.24986,0.2502613394316508,,,-120.0,-114.3861783328917
0.657,0.88,0.6570000648498535,0.8699238693470945,0.24986,0.25049466646386004,,,-120.0,-114.457726552122
0.6571,0.88,0.6571002006530762,0.8701229322383673,0.24986,0.2506399799986906,,,-120.0,-114.48296505999895
0.6572,0.88,0.6572000980377197,0.8702947617980136,0.24986,0.25039767570321153,,,-120.0,-114.50851713682128
0.6573,0.88,0.6572999954223633,0.8695739216095608,0.24986,0.2502293862089328,,,-120.0,-114.36007047754354
0.6574,0.88,0.6574001312255859,0.8694370500457693,0.24986,0.25018079392977755,,,-120.0,-114.28277587885252
0.6575,0.88,0.6575000286102295,0.8693309613168481,0.24986,0.24999967638066412,,,-120.0,-114.27260009904589
0.6576,0.88,0.6576001644134521,0.8696092231278911,0.24986,0.2500235986963649,,,-120.0,-114.33004864140695
0.6577,0.88,0.6577000617980957,0.8699999334174365,0.24986,0.25029806969791146,,,-120.0,-114.3767761926268
0.6578,0.88,0.6578001976013184,0.8700135704288392,0.24986,0.2504205772107592,,,-120.0,-114.38350591538314
0.6579,0.88,0.6579000949859619,0.8703903172187295,0.24986,0.2504362907576273,,,-120.0,-114.42206112854501
0.658,0.88,0.6579999923706055,0.8701144220650435,0.24986,0.25028304166672016,,,-120.0,-114.39538403708573
0.6581,0.88,0.6581001281738281,0.8694933266878736,0.24986,0.2501812687960469,,,-120.0,-114.28355902266233
0.6582,0.88,0.6582000255584717,0.869346062089199,0.24986,0.2500738476991563,,,-120.0,-114.20388732484118
0.6583000000000001,0.88,0.6583001613616943,0.8695809430626846,0.24986,0.24997685811981912,,,-120.0,-114.21245743856201
0.6584000000000001,0.88,0.6584000587463379,0.8698823348935295,0.24986,0.25007952847026177,,,-120.0,-114.30247625204073
0.6585000000000001,0.88,0.6585001945495605,0.8701606758052371,0.24986,0.2502431316119331,,,-120.0,-114.36096574785391
0.6586000000000001,0.88,0.6586000919342041,0.8701402441606698,0.24986,0.25044011507107,,,-120.0,-114.34266835169525
0.6587000000000001,0.88,0.6586999893188477,0.8704442979593245,0.24986,0.2503691713082948,,,-120.0,-114.36694307609983
0.6588,0.88,0.6588001251220703,0.8702705513390024,0.24986,0.2501745712868958,,,-120.0,-114.31187880230188
0.6589,0.88,0.6589000225067139,0.8694738790141365,0.24986,0.25000247373466405,,,-120.0,-114.11923104246662
0.659,0.88,0.6590001583099365,0.8694879278614047,0.24986,0.24982211349276093,,,-120.0,-114.06397377809809
0.6591,0.88,0.6591000556945801,0.8698970241635747,0.24986,0.24977111408803934,,,-120.0,-114.17384370345536
0.6592,0.88,0.6592001914978027,0.8701378631592405,0.24986,0.24997662483612487,,,-120.0,-114.23366656657652
0.6593,0.88,0.6593000888824463,0.8703286653742788,0.24986,0.2502467648382494,,,-120.0,-114.28646833935731
0.6594,0.88,0.6593999862670898,0.8707149424385249,0.24986,0.2503611886675018,,,-120.0,-114.37015017178499
0.6595,0.88,0.6595001220703125,0.8711200912487845,0.24986,0.2502415286864544,,,-120.0,-114.42174162295208
0.6596,0.88,0.659600019454956,0.8702715040372171,0.24986,0.25009647565329657,,,-120.0,-114.29715707467635
0.6597,0.88,0.6597001552581787,0.8697088111256525,0.24986,0.24993649496672538,,,-120.0,-114.10634989874762
0.6598,0.88,0.6598000526428223,0.8698711124387727,0.24986,0.24975816433710096,,,-120.0,-114.09494411638835
0.6599,0.88,0.6599001884460449,0.8701650323148844,0.24986,0.24983215440518777,,,-120.0,-114.17531887527426
0.66,0.88,0.6600000858306885,0.8703392020947044,0.24986,0.25002252012866055,,,-120.0,-114.17023237862935
0.6601,0.88,0.660099983215332,0.8704730948141571,0.24986,0.2502185307873363,,,-120.0,-114.24117711322513
0.6602,0.88,0.6602001190185547,0.8707596821116492,0.24986,0.25027160297225615,,,-120.0,-114.30091719271272
0.6603000000000001,0.88,0.6603000164031982,0.8709835322301356,0.24986,0.25023596708242896,,,-120.0,-114.29626057356467
0.6604000000000001,0.88,0.6604001522064209,0.8700418936998439,0.24986,0.24989807940405914,,,-120.0,-114.14880142280148
0.6605000000000001,0.88,0.6605000495910645,0.8696649839797328,0.24986,0.24980516715273596,,,-120.0,-114.04132114719292
0.6606000000000001,0.88,0.6606001853942871,0.8698932689467108,0.24986,0.2496638177136448,,,-120.0,-114.01097897506568
0.6607000000000001,0.88,0.6607000827789307,0.8703562949323133,0.24986,0.24981350409026826,,,-120.0,-114.09810760216949
0.6608,0.88,0.6607999801635742,0.8705947784772833,0.24986,0.2500246035062314,,,-120.0,-114.1742139988565
0.6609,0.88,0.6609001159667969,0.8708573207383463,0.24986,0.25030996353153556,,,-120.0,-114.20069057901007
0.661,0.88,0.6610000133514404,0.8712728203788361,0.24986,0.2502394872285707,,,-120.0,-114.26494526488695
0.6611,0.88,0.6611001491546631,0.8708520500418306,0.24986,0.2501454286703902,,,-120.0,-114.16892623401493
0.6612,0.88,0.6612000465393066,0.8703637398320064,0.24986,0.25003148294511507,,,-120.0,-114.05063546000358
0.6613,0.88,0.6613001823425293,0.870162292423235,0.24986,0.24987582161026328,,,-120.0,-113.99125542061925
0.6614,0.88,0.6614000797271729,0.8703889798463827,0.24986,0.2497636549262378,,,-120.0,-114.03674487622513
0.6615,0.88,0.6614999771118164,0.8706627351719265,0.24986,0.24987299965593074,,,-120.0,-114.08131191641202
0.6616,0.88,0.6616001129150391,0.8708505903977428,0.24986,0.2501748532117415,,,-120.0,-114.17165765895336
0.6617,0.88,0.6617000102996826,0.8709742251035498,0.24986,0.25028858508442464,,,-120.0,-114.18383250428904
0.6618,0.88,0.6618001461029053,0.8713919079150779,0.24986,0.25019691732544624,,,-120.0,-114.19969586896873
0.6619,0.88,0.6619000434875488,0.8708930538473524,0.24986,0.2500212289677227,,,-120.0,-114.14784688054246
0.662,0.88,0.6620001792907715,0.8704612949858493,0.24986,0.24990807639501428,,,-120.0,-114.03976622778369
0.6621,0.88,0.662100076675415,0.8703314908377698,0.24986,0.24966285245645664,,,-120.0,-113.96438192367019
0.6622,0.88,0.6621999740600586,0.8705416940876067,0.24986,0.24964342859689717,,,-120.0,-114.00955857686913
0.6623000000000001,0.88,0.6623001098632812,0.8707791475987823,0.24986,0.24986553288761096,,,-120.0,-114.16644656586513
0.6624000000000001,0.88,0.6624000072479248,0.8709409305171764,0.24986,0.2501337287921029,,,-120.0,-114.19160255141959
0.6625000000000001,0.88,0.6625001430511475,0.8709009635588918,0.24986,0.2502058139551906,,,-120.0,-114.16621324082385
0.6626000000000001,0.88,0.662600040435791,0.8710055222105861,0.24986,0.2500830610719991,,,-120.0,-114.19868128469422
0.6627000000000001,0.88,0.6627001762390137,0.8705019508946925,0.24986,0.2500019200310503,,,-120.0,-114.14630673846217
0.6628000000000001,0.88,0.6628000736236572,0.870013591428539,0.24986,0.24987213458907637,,,-120.0,-114.02972539270267
0.6629,0.88,0.6629002094268799,0.8699541623381205,0.24986,0.24963874007206832,,,-120.0,-113.96588203920656
0.663,0.88,0.6630001068115234,0.8703097454362217,0.24986,0.24976146674978822,,,-120.0,-114.03655191211985
0.6631,0.88,0.663100004196167,0.8706500572422149,0.24986,0.2499103696922317,,,-120.0,-114.11792492025853
0.6632,0.88,0.6632001399993896,0.8708746283302675,0.24986,0.25019651745289156,,,-120.0,-114.1542207502987
0.6633,0.88,0.6633000373840332,0.8711498330426473,0.24986,0.25020996247956173,,,-120.0,-114.19163320268446
0.6634,0.88,0.6634001731872559,0.8713798549487594,0.24986,0.25002624199865175,,,-120.0,-114.26279407048176
0.6635,0.88,0.6635000705718994,0.8708172690746935,0.24986,0.24989411978123596,,,-120.0,-114.13807135359836
0.6636,0.88,0.6636002063751221,0.8703648806158184,0.24986,0.249771948441894,,,-120.0,-114.0299855027884
0.6637,0.88,0.6637001037597656,0.8703028168689867,0.24986,0.2495250886822889,,,-120.0,-114.04083319446006
0.6638000000000001,0.88,0.6638000011444092,0.8706193408242223,0.24986,0.24961679711317564,,,-120.0,-114.12383038424497
0.6639,0.88,0.6639001369476318,0.8708414686126098,0.24986,0.24986914970462798,,,-120.0,-114.20127312598096
0.664,0.88,0.6640000343322754,0.8710579838119634,0.24986,0.2500423012670645,,,-120.0,-114.24725632809742
0.6641,0.88,0.664100170135498,0.8716161028087829,0.24986,0.2500825371122626,,,-120.0,-114.29574731512193
0.6642,0.88,0.6642000675201416,0.8712168555266718,0.24986,0.24992474351453528,,,-120.0,-114.27061281884086
0.6643000000000001,0.88,0.6643002033233643,0.8708056091443005,0.24986,0.24987476762584476,,,-120.0,-114.14955362357176
0.6644000000000001,0.88,0.6644001007080078,0.8706671498855202,0.24986,0.2497670375564503,,,-120.0,-114.09033054326068
0.6645000000000001,0.88,0.6644999980926514,0.8708891854884204,0.24986,0.24962738036411683,,,-120.0,-114.14990868899427
0.6646000000000001,0.88,0.664600133895874,0.8709829318971252,0.24986,0.249776680503461,,,-120.0,-114.21094644236605
0.6647000000000001,0.88,0.6647000312805176,0.8709170703670901,0.24986,0.2500611068664008,,,-120.0,-114.24344752362488
0.6648000000000001,0.88,0.6648001670837402,0.871040156534958,0.24986,0.25015048145058244,,,-120.0,-114.30372190300952
0.6649,0.88,0.6649000644683838,0.8712313560705952,0.24986,0.2500983051755516,,,-120.0,-114.31195260023846
0.665,0.88,0.6650002002716064,0.87051151244018,0.24986,0.2499597725948081,,,-120.0,-114.18556564832538
0.6651,0.88,0.66510009765625,0.8699917442932231,0.24986,0.2498107948650735,,,-120.0,-114.05092164210248
0.6652,0.88,0.6651999950408936,0.8701245370367019,0.24986,0.24965407428837225,,,-120.0,-114.07636748944772
0.6653,0.88,0.6653001308441162,0.8704449286270372,0.24986,0.2497727488181951,,,-120.0,-114.16279328677365
0.6654,0.88,0.6654000282287598,0.8705772204685162,0.24986,0.24992794073602015,,,-120.0,-114.19532947359586
0.6655,0.88,0.6655001640319824,0.8707648924288127,0.24986,0.25022808070971747,,,-120.0,-114.28963556262146
0.6656,0.88,0.665600061416626,0.8710325383449034,0.24986,0.25030387389988734,,,-120.0,-114.30333809596583
0.6657,0.88,0.6657001972198486,0.8712341682711024,0.24986,0.2501965156910082,,,-120.0,-114.33515999154803
0.6658000000000001,0.88,0.6658000946044922,0.8704812586878639,0.24986,0.25006826382483704,,,-120.0,-114.21080213228439
0.6659,0.88,0.6658999919891357,0.8701871029658664,0.24986,0.2499512394573813,,,-120.0,-114.1135124041028
0.666,0.88,0.6660001277923584,0.8703681415619021,0.24986,0.2498176827411004,,,-120.0,-114.11266005893042
0.6661,0.88,0.666100025177002,0.870458053467201,0.24986,0.24983387942094745,,,-120.0,-114.1286600412019
0.6662,0.88,0.6662001609802246,0.8706763023533157,0.24986,0.2500839855938966,,,-120.0,-114.2143668167266
0.6663000000000001,0.88,0.6663000583648682,0.8708239223225138,0.24986,0.2502633075925963,,,-120.0,-114.23994569503057
0.6664000000000001,0.88,0.6664001941680908,0.8712564049647773,0.24986,0.2503460478245669,,,-120.0,-114.31138841099569
0.6665000000000001,0.88,0.6665000915527344,0.8710120817305974,0.24986,0.250090130368154,,,-120.0,-114.29301424003215
0.6666000000000001,0.88,0.6665999889373779,0.8705404048102912,0.24986,0.2500588119819579,,,-120.0,-114.16362342804416
0.6667000000000001,0.88,0.6667001247406006,0.870406655731036,0.24986,0.24988385888413575,,,-120.0,-114.12305628452889
0.6668000000000001,0.88,0.6668000221252441,0.8704824173122071,0.24986,0.24978613076755113,,,-120.0,-114.11248658444524
0.6669,0.88,0.6669001579284668,0.8706290541695636,0.24986,0.24993543033783397,,,-120.0,-114.14986513894448
0.667,0.88,0.6670000553131104,0.870860534099411,0.24986,0.2501721643515725,,,-120.0,-114.22737440137182
0.6671,0.88,0.667100191116333,0.8709941794006847,0.24986,0.25036778375512647,,,-120.0,-114.28269890297804
0.6672,0.88,0.6672000885009766,0.87127637134614,0.24986,0.2503214503199472,,,-120.0,-114.29167881187884
0.6673,0.88,0.6672999858856201,0.8708017621763712,0.24986,0.25022590761489805,,,-120.0,-114.26044153124056
0.6674,0.88,0.6674001216888428,0.8701026011156634,0.24986,0.2501290068168409,,,-120.0,-114.14469235096358
0.6675,0.88,0.6675000190734863,0.8700830638549536,0.24986,0.24996706313242237,,,-120.0,-114.11468644674686
0.6676,0.88,0.667600154876709,0.870394629979934,0.24986,0.24987295674776147,,,-120.0,-114.15067904543972
0.6677,0.88,0.6677000522613525,0.8705523865715563,0.24986,0.25003005992351457,,,-120.0,-114.17374917166957
0.6678000000000001,0.88,0.6678001880645752,0.8709883718007572,0.24986,0.25025854900509786,,,-120.0,-114.3022598029839
0.6679,0.88,0.6679000854492188,0.8712205433106669,0.24986,0.25047866386776424,,,-120.0,-114.35008048340961
0.668,0.88,0.6679999828338623,0.8713908580120568,0.24986,0.25032252150090084,,,-120.0,-114.32391841029126
0.6681,0.88,0.668100118637085,0.8712028764925777,0.24986,0.2502487632288302,,,-120.0,-114.32099955997292
0.6682,0.88,0.6682000160217285,0.8705491987988055,0.24986,0.2501685086136785,,,-120.0,-114.14162698095355
0.6683000000000001,0.88,0.6683001518249512,0.8701746436966655,0.24986,0.2498755818521434,,,-120.0,-114.07598844110989
0.6684000000000001,0.88,0.6684000492095947,0.870217122406791,0.24986,0.24984534588993038,,,-120.0,-114.11409410817541
0.6685000000000001,0.88,0.6685001850128174,0.8705617306485677,0.24986,0.25007496575863447,,,-120.0,-114.23475579993354
0.6686000000000001,0.88,0.6686000823974609,0.8706838111816186,0.24986,0.2502823823606716,,,-120.0,-114.30525777544142
0.6687000000000001,0.88,0.6686999797821045,0.8710270565656589,0.24986,0.2503970330668868,,,-120.0,-114.39109932514938
0.6688000000000001,0.88,0.6688001155853271,0.8712047678212443,0.24986,0.25019634458279455,,,-120.0,-114.37951163757715
0.6689,0.88,0.6689000129699707,0.8707132148080869,0.24986,0.25020896965326717,,,-120.0,-114.32754225169445
0.669,0.88,0.6690001487731934,0.8701529990890875,0.24986,0.2500036490696248,,,-120.0,-114.1512425168682
0.6691,0.88,0.6691000461578369,0.8702902226496657,0.24986,0.24991623222108758,,,-120.0,-114.1645515160246
0.6692,0.88,0.6692001819610596,0.870562374889755,0.24986,0.24999857993975771,,,-120.0,-114.24200281919046
0.6693,0.88,0.6693000793457031,0.8705400666250107,0.24986,0.2502048822445314,,,-120.0,-114.33526439617594
0.6694,0.88,0.6693999767303467,0.8703355328578094,0.24986,0.2503561706508939,,,-120.0,-114.3290751674706
0.6695,0.88,0.6695001125335693,0.8704385809951921,0.24986,0.2503907722453443,,,-120.0,-114.33267349117827
0.6696,0.88,0.6696000099182129,0.870421289579187,0.24986,0.2502629222836365,,,-120.0,-114.36689817051737
0.6697,0.88,0.6697001457214355,0.8694521508909506,0.24986,0.2500743555194735,,,-120.0,-114.18788098769096
0.6698000000000001,0.88,0.6698000431060791,0.8692768746686491,0.24986,0.24999033091716355,,,-120.0,-114.08256154915834
0.6699,0.88,0.6699001789093018,0.8695184897396382,0.24986,0.24985719667457726,,,-120.0,-114.15374618447085
0.67,0.88,0.6700000762939453,0.8697415499587262,0.24986,0.25002362715520554,,,-120.0,-114.22088931421266
0.6701,0.88,0.6700999736785889,0.870045934974476,0.24986,0.2503308215886094,,,-120.0,-114.2630373213955
0.6702,0.88,0.6702001094818115,0.8701116811052905,0.24986,0.2504265568926274,,,-120.0,-114.28858304460672
0.6703000000000001,0.88,0.6703000068664551,0.870749733200233,0.24986,0.25037629857552385,,,-120.0,-114.35461104258901
0.6704000000000001,0.88,0.6704001426696777,0.8703394129346927,0.24986,0.2502228579995346,,,-120.0,-114.33144951673519
0.6705000000000001,0.88,0.6705000400543213,0.8698135831818739,0.24986,0.25008648755224944,,,-120.0,-114.1873640747488
0.6706000000000001,0.88,0.670600175857544,0.8699242084646446,0.24986,0.24999246448542506,,,-120.0,-114.17970739986286
0.6707000000000001,0.88,0.6707000732421875,0.8701399899621134,0.24986,0.24994746764933296,,,-120.0,-114.24587135259506
0.6708000000000001,0.88,0.6708002090454102,0.8703193212090321,0.24986,0.2501217678540945,,,-120.0,-114.29183060657367
0.6709,0.88,0.6709001064300537,0.8704886957334487,0.24986,0.2503603661085837,,,-120.0,-114.39083670304001
0.671,0.88,0.6710000038146973,0.8705663616571309,0.24986,0.25041041098614475,,,-120.0,-114.38993178087524
0.6711,0.88,0.6711001396179199,0.8708669770977979,0.24986,0.25026569374932317,,,-120.0,-114.4470676585907
0.6712,0.88,0.6712000370025635,0.8705085121541347,0.24986,0.2501430181547109,,,-120.0,-114.370409394484
0.6713,0.88,0.6713001728057861,0.8701247416096952,0.24986,0.2501429384819557,,,-120.0,-114.252661826874
0.6714,0.88,0.6714000701904297,0.8700011844936129,0.24986,0.24995897754200616,,,-120.0,-114.22422499109425
0.6715,0.88,0.6715002059936523,0.8702301518766384,0.24986,0.24998280805145373,,,-120.0,-114.26662179012527
0.6716,0.88,0.6716001033782959,0.8704314925028627,0.24986,0.25017174790346164,,,-120.0,-114.33593051053153
0.6717,0.88,0.6717000007629395,0.8706144211376073,0.24986,0.2504197506613724,,,-120.0,-114.39732907918503
0.6718,0.88,0.6718001365661621,0.8707193748142691,0.24986,0.2504212388222014,,,-120.0,-114.47657208741272
0.6719,0.88,0.6719000339508057,0.8704628759414845,0.24986,0.2501136798366708,,,-120.0,-114.38643068278509
0.672,0.88,0.6720001697540283,0.8700371548319467,0.24986,0.2500977233995629,,,-120.0,-114.29328072187883
0.6721,0.88,0.6721000671386719,0.8698273832024069,0.24986,0.25009372707901556,,,-120.0,-114.23127249473764
0.6722,0.88,0.6722002029418945,0.8700391164749319,0.24986,0.2499956595878982,,,-120.0,-114.23411292232159
0.6723,0.88,0.6723001003265381,0.8704738436959482,0.24986,0.2500710293478734,,,-120.0,-114.29825809382561
0.6724000000000001,0.88,0.6723999977111816,0.8707512708148518,0.24986,0.2502341686766614,,,-120.0,-114.37544471616582
0.6725000000000001,0.88,0.6725001335144043,0.8708533872992971,0.24986,0.2504648815072718,,,-120.0,-114.44218445123592
0.6726000000000001,0.88,0.6726000308990479,0.8707436617754027,0.24986,0.2504415793584624,,,-120.0,-114.43249950431789
0.6727000000000001,0.88,0.6727001667022705,0.8706659524015709,0.24986,0.25026748045153563,,,-120.0,-114.41412357745554
0.6728000000000001,0.88,0.6728000640869141,0.870154871303538,0.24986,0.2501295190381835,,,-120.0,-114.34839322457638
0.6729,0.88,0.6729001998901367,0.8699287365513286,0.24986,0.24997218040367228,,,-120.0,-114.22865591567152
0.673,0.88,0.6730000972747803,0.8701240646061642,0.24986,0.24989454623063015,,,-120.0,-114.24343973373043
0.6731,0.88,0.6730999946594238,0.8705448673902416,0.24986,0.25003265350699977,,,-120.0,-114.353112725971
0.6732,0.88,0.6732001304626465,0.8707805500160544,0.24986,0.25021278286081966,,,-120.0,-114.45546997611395
0.6733,0.88,0.67330002784729,0.8707066821156918,0.24986,0.25034771202469136,,,-120.0,-114.4475720464084
0.6734,0.88,0.6734001636505127,0.8709069766949471,0.24986,0.2503444542560522,,,-120.0,-114.4599597973655
0.6735,0.88,0.6735000610351562,0.8700256633189809,0.24986,0.25003509591688805,,,-120.0,-114.37838494111051
0.6736,0.88,0.6736001968383789,0.8695824545789047,0.24986,0.25009152894523273,,,-120.0,-114.21374968742307
0.6737,0.88,0.6737000942230225,0.8693980682268966,0.24986,0.2498949548939959,,,-120.0,-114.17138769827977
0.6738,0.88,0.673799991607666,0.8699221611498116,0.24986,0.24999117082524622,,,-120.0,-114.28455488117383
0.6739,0.88,0.6739001274108887,0.8702050910083415,0.24986,0.2500901528400655,,,-120.0,-114.31791054555428
0.674,0.88,0.6740000247955322,0.8701817042354004,0.24986,0.25019384084311047,,,-120.0,-114.33681396254248
0.6741,0.88,0.6741001605987549,0.8702186803804832,0.24986,0.25033567140145746,,,-120.0,-114.39569400850625
0.6742,0.88,0.6742000579833984,0.8703755777668979,0.24986,0.250304551292491,,,-120.0,-114.40116449974073
0.6743,0.88,0.6743001937866211,0.8697278762024182,0.24986,0.2501665094365958,,,-120.0,-114.29983686010432
0.6744000000000001,0.88,0.6744000911712646,0.869154521596313,0.24986,0.2500917544296505,,,-120.0,-114.1533813428702
0.6745000000000001,0.88,0.6744999885559082,0.869137352461249,0.24986,0.2499840389863861,,,-120.0,-114.08625387186058
0.6746000000000001,0.88,0.6746001243591309,0.869571866357164,0.24986,0.2501078533873731,,,-120.0,-114.19515151681095
0.6747000000000001,0.88,0.6747000217437744,0.8697806453694733,0.24986,0.2502067229507146,,,-120.0,-114.23547896583771
0.6748000000000001,0.88,0.6748001575469971,0.8698351910705051,0.24986,0.2504666490659515,,,-120.0,-114.30580066789835
0.6749,0.88,0.6749000549316406,0.8698310714320453,0.24986,0.25050651768261445,,,-120.0,-114.29852139858302
0.675,0.88,0.6750001907348633,0.8698466639346641,0.24986,0.2503275354795479,,,-120.0,-114.32909788580096
0.6751,0.88,0.6751000881195068,0.8691526063624159,0.24986,0.2502313356386555,,,-120.0,-114.18107942960971
0.6752,0.88,0.6751999855041504,0.8689433843854233,0.24986,0.25021520129178554,,,-120.0,-114.11895722264262
0.6753,0.88,0.675300121307373,0.8691874047950751,0.24986,0.2501122101135466,,,-120.0,-114.1181520025496
0.6754,0.88,0.6754000186920166,0.8697728101178872,0.24986,0.2501807090476769,,,-120.0,-114.22627661351277
0.6755,0.88,0.6755001544952393,0.8698815601936604,0.24986,0.250287161939033,,,-120.0,-114.25451961846258
0.6756,0.88,0.6756000518798828,0.8699518293928366,0.24986,0.2504177812180176,,,-120.0,-114.26753907274612
0.6757,0.88,0.6757001876831055,0.8703246573298643,0.24986,0.25038930595400916,,,-120.0,-114.32490917409667
0.6758,0.88,0.675800085067749,0.8698922882991315,0.24986,0.2503276099061613,,,-120.0,-114.27875568867033
0.6759000000000001,0.88,0.6758999824523926,0.8691890964001852,0.24986,0.25025538277345266,,,-120.0,-114.12329263201497
0.676,0.88,0.6760001182556152,0.8691427284160216,0.24986,0.2502014065917849,,,-120.0,-114.10097253581321
0.6761,0.88,0.6761000156402588,0.8694332564833276,0.24986,0.2501846260567317,,,-120.0,-114.14868805310601
0.6762,0.88,0.6762001514434814,0.8696577363199665,0.24986,0.2501829085947408,,,-120.0,-114.19695274314648
0.6763,0.88,0.676300048828125,0.8697070010784492,0.24986,0.25047329929313533,,,-120.0,-114.27171307373888
0.6764000000000001,0.88,0.6764001846313477,0.8697466357990293,0.24986,0.25054759317300435,,,-120.0,-114.2708130682261
0.6765000000000001,0.88,0.6765000820159912,0.8699804928758039,0.24986,0.25057041545346165,,,-120.0,-114.2834568152218
0.6766000000000001,0.88,0.6765999794006348,0.869416505189296,0.24986,0.2503142779901884,,,-120.0,-114.22793138508823
0.6767000000000001,0.88,0.6767001152038574,0.8690079646124655,0.24986,0.25025437394818284,,,-120.0,-114.12666549986568
0.6768000000000001,0.88,0.676800012588501,0.8691307527618091,0.24986,0.25023965572174867,,,-120.0,-114.09307717214672
0.6769000000000001,0.88,0.6769001483917236,0.8695750082883147,0.24986,0.2501449197433241,,,-120.0,-114.14128111915257
0.677,0.88,0.6770000457763672,0.8699875690785546,0.24986,0.2502934167304265,,,-120.0,-114.24059005369222
0.6771,0.88,0.6771001815795898,0.8702444180096421,0.24986,0.25056103594736984,,,-120.0,-114.31880049000974
0.6772,0.88,0.6772000789642334,0.8701404017753912,0.24986,0.25069831959109073,,,-120.0,-114.34653559650734
0.6773,0.88,0.677299976348877,0.8700653526031538,0.24986,0.25057622857571493,,,-120.0,-114.3392738640042
0.6774,0.88,0.6774001121520996,0.8694008788606729,0.24986,0.2502852419184465,,,-120.0,-114.20809939090367
0.6775,0.88,0.6775000095367432,0.8692023394512643,0.24986,0.2501236709940838,,,-120.0,-114.14618694168323
0.6776,0.88,0.6776001453399658,0.8693127542147766,0.24986,0.25002787723309144,,,-120.0,-114.10948751921154
0.6777,0.88,0.6777000427246094,0.8695462587798333,0.24986,0.2500702459959439,,,-120.0,-114.13095566355298
0.6778,0.88,0.677800178527832,0.8699037246026166,0.24986,0.25025842989944125,,,-120.0,-114.23966180222651
0.6779000000000001,0.88,0.6779000759124756,0.8699925992506083,0.24986,0.2505315447870116,,,-120.0,-114.31579236520632
0.678,0.88,0.6779999732971191,0.8699000015660354,0.24986,0.25048100412759733,,,-120.0,-114.29261301250727
0.6781,0.88,0.6781001091003418,0.8695399827155085,0.24986,0.25026715910816044,,,-120.0,-114.23927382291802
0.6782,0.88,0.6782000064849854,0.8687621510680569,0.24986,0.2502350593873585,,,-120.0,-114.17011360654422
0.6783,0.88,0.678300142288208,0.8687000603638643,0.24986,0.25011322471798475,,,-120.0,-114.07436681582465
0.6784000000000001,0.88,0.6784000396728516,0.8689680922441656,0.24986,0.2500698674311095,,,-120.0,-114.08055365530112
0.6785000000000001,0.88,0.6785001754760742,0.8695172559627649,0.24986,0.25010806354938425,,,-120.0,-114.18384917157071
0.6786000000000001,0.88,0.6786000728607178,0.8698548115659224,0.24986,0.2503541202073492,,,-120.0,-114.25906405500626
0.6787000000000001,0.88,0.6787002086639404,0.8699288344012182,0.24986,0.25052862999185815,,,-120.0,-114.30561937067361
0.6788000000000001,0.88,0.678800106048584,0.8699506147209931,0.24986,0.2504233546787725,,,-120.0,-114.28500547770757
0.6789000000000001,0.88,0.6789000034332275,0.8695894125556078,0.24986,0.25024096360110265,,,-120.0,-114.25819320375541
0.679,0.88,0.6790001392364502,0.8688034233222148,0.24986,0.2501269859417639,,,-120.0,-114.11618128296546
0.6791,0.88,0.6791000366210938,0.868661796237004,0.24986,0.24995286938514005,,,-120.0,-114.01110302925677
0.6792,0.88,0.6792001724243164,0.8689894963194605,0.24986,0.24986515789898484,,,-120.0,-114.03797641392606
0.6793,0.88,0.67930006980896,0.8695733451014569,0.24986,0.25008569515893664,,,-120.0,-114.1243437103428
0.6794,0.88,0.6794002056121826,0.8697822829044312,0.24986,0.25028525463695933,,,-120.0,-114.1944799898555
0.6795,0.88,0.6795001029968262,0.8699783665343774,0.24986,0.25051916774652316,,,-120.0,-114.21726310765135
0.6796,0.88,0.6796000003814697,0.870277940935383,0.24986,0.2504366390406238,,,-120.0,-114.23181820842196
0.6797,0.88,0.6797001361846924,0.8695152751720775,0.24986,0.250207308627052,,,-120.0,-114.13712813201806
0.6798,0.88,0.6798000335693359,0.8688546316130654,0.24986,0.2501539715107408,,,-120.0,-114.00716084767922
0.6799000000000001,0.88,0.6799001693725586,0.8689579894725644,0.24986,0.2499492843142979,,,-120.0,-113.98766378243617
0.68,0.88,0.6800000667572021,0.8693945942392594,0.24986,0.2500137815627787,,,-120.0,-114.01480964718048
0.6801,0.88,0.6801002025604248,0.8695993895683806,0.24986,0.25015333491181707,,,-120.0,-114.08603325218391
0.6802,0.88,0.6802000999450684,0.8698105603809239,0.24986,0.2503012669200486,,,-120.0,-114.14353490064474
0.6803,0.88,0.6802999973297119,0.8701180835329716,0.24986,0.25043294490541373,,,-120.0,-114.20926013723869
0.6804000000000001,0.88,0.6804001331329346,0.8702692868820745,0.24986,0.2502452534501882,,,-120.0,-114.2168015216391
0.6805000000000001,0.88,0.6805000305175781,0.8695758927187547,0.24986,0.25010593331154446,,,-120.0,-114.10738243346263
0.6806000000000001,0.88,0.6806001663208008,0.8691367868329596,0.24986,0.2499457990731299,,,-120.0,-113.95872518928334
0.6807000000000001,0.88,0.6807000637054443,0.8693130545507194,0.24986,0.24990693811408657,,,-120.0,-113.9358798082416
0.6808000000000001,0.88,0.680800199508667,0.8696874660279892,0.24986,0.2499074626971861,,,-120.0,-114.05075935157356
0.6809000000000001,0.88,0.6809000968933105,0.8697107456542174,0.24986,0.250107190354791,,,-120.0,-114.05490776078776
0.681,0.88,0.6809999942779541,0.8698728112889552,0.24986,0.25032227132067575,,,-120.0,-114.09015907658254
0.6811,0.88,0.6811001300811768,0.8702335627117321,0.24986,0.2504056393645804,,,-120.0,-114.16134134201438
0.6812,0.88,0.6812000274658203,0.8698694583712903,0.24986,0.2502538753098804,,,-120.0,-114.08149093684254
0.6813,0.88,0.681300163269043,0.8691033261455196,0.24986,0.2500645115313045,,,-120.0,-113.98656707612463
0.6814,0.88,0.6814000606536865,0.8688074635547554,0.24986,0.2499710834899027,,,-120.0,-113.88849201389826
0.6815,0.88,0.6815001964569092,0.8693977166778779,0.24986,0.24994205057422714,,,-120.0,-113.93976114537833
0.6816,0.88,0.6816000938415527,0.8698180279036313,0.24986,0.24993422835631635,,,-120.0,-114.00465120496044
0.6817,0.88,0.6816999912261963,0.870189652193539,0.24986,0.25016354890861325,,,-120.0,-114.09203064396384
0.6818,0.88,0.681800127029419,0.8704935687302076,0.24986,0.25036252769731915,,,-120.0,-114.16263556566267
0.6819000000000001,0.88,0.6819000244140625,0.8709186430411764,0.24986,0.2502656943089243,,,-120.0,-114.20355452182197
0.682,0.88,0.6820001602172852,0.8706587409421263,0.24986,0.25007524022285754,,,-120.0,-114.12873485861968
0.6821,0.88,0.6821000576019287,0.8702006329038384,0.24986,0.2500137723888943,,,-120.0,-114.05900041157487
0.6822,0.88,0.6822001934051514,0.869876903634779,0.24986,0.24991116657213752,,,-120.0,-113.97441815897442
0.6823,0.88,0.6823000907897949,0.8699531175732119,0.24986,0.24974569591812967,,,-120.0,-113.99817055567388
0.6824000000000001,0.88,0.6823999881744385,0.8701912351982379,0.24986,0.2498444832827715,,,-120.0,-114.04087717469943
0.6825000000000001,0.88,0.6825001239776611,0.8703184171157061,0.24986,0.2500767541044157,,,-120.0,-114.13382399400281
0.6826000000000001,0.88,0.6826000213623047,0.870506121699859,0.24986,0.2501827456041481,,,-120.0,-114.16705028699286
0.6827000000000001,0.88,0.6827001571655273,0.8710342488258833,0.24986,0.2500678893215574,,,-120.0,-114.22959026762095
0.6828000000000001,0.88,0.6828000545501709,0.8704261870481494,0.24986,0.2500296973055928,,,-120.0,-114.10853105554912
0.6829000000000001,0.88,0.6829001903533936,0.8699959796166052,0.24986,0.2499210041128627,,,-120.0,-114.017585544186
0.683,0.88,0.6830000877380371,0.8700698529989032,0.24986,0.24979801884734007,,,-120.0,-113.9715349381762
0.6831,0.88,0.6830999851226807,0.8703760602115638,0.24986,0.2497834242075326,,,-120.0,-114.00854039500672
0.6832,0.88,0.6832001209259033,0.8705651973318851,0.24986,0.24987261274924988,,,-120.0,-114.101468386617
0.6833,0.88,0.6833000183105469,0.8705395517063099,0.24986,0.25014427017285074,,,-120.0,-114.13026121100667
0.6834,0.88,0.6834001541137695,0.8706420816738032,0.24986,0.2502139535740334,,,-120.0,-114.16652000225142
0.6835,0.88,0.6835000514984131,0.8705900724427905,0.24986,0.2500344245805201,,,-120.0,-114.16797008800803
0.6836,0.88,0.6836001873016357,0.8699989765424411,0.24986,0.24998277283216655,,,-120.0,-114.06553690363538
0.6837,0.88,0.6837000846862793,0.8695810869082419,0.24986,0.24988557959712077,,,-120.0,-113.94490812943455
0.6838,0.88,0.6837999820709229,0.8696127921245183,0.24986,0.24974310962036747,,,-120.0,-113.93362723956032
0.6839000000000001,0.88,0.6839001178741455,0.8699049947800747,0.24986,0.2497395532057812,,,-120.0,-113.99523193741469
0.684,0.88,0.6840000152587891,0.8702276438804826,0.24986,0.24995896026214082,,,-120.0,-114.07074638897933
0.6841,0.88,0.6841001510620117,0.8702483792124478,0.24986,0.2502450884363661,,,-120.0,-114.10839418150957
0.6842,0.88,0.6842000484466553,0.8705770672614491,0.24986,0.2502698211903668,,,-120.0,-114.12554598355989
0.6843,0.88,0.6843001842498779,0.8705577330437174,0.24986,0.2501232652445635,,,-120.0,-114.15248695812635
0.6844,0.88,0.6844000816345215,0.870087953542192,0.24986,0.2501041661782495,,,-120.0,-114.06521529186318
0.6845000000000001,0.88,0.684499979019165,0.8696675190387662,0.24986,0.24979801116924108,,,-120.0,-113.9632254754967
0.6846000000000001,0.88,0.6846001148223877,0.87002899493251,0.24986,0.24973793357359395,,,-120.0,-113.9883225082142
0.6847000000000001,0.88,0.6847000122070312,0.8703210886299421,0.24986,0.2498076833735779,,,-120.0,-114.041109658502
0.6848000000000001,0.88,0.6848001480102539,0.8703963705994406,0.24986,0.25013678907300463,,,-120.0,-114.10338562480595
0.6849000000000001,0.88,0.6849000453948975,0.8704870860634456,0.24986,0.25023163086689654,,,-120.0,-114.13229684058685
0.685,0.88,0.6850001811981201,0.8709583233396341,0.24986,0.25027762449603747,,,-120.0,-114.21284505931682
0.6851,0.88,0.6851000785827637,0.8704016410194807,0.24986,0.24999662060772476,,,-120.0,-114.12729540725297
0.6852,0.88,0.6851999759674072,0.8699552202029178,0.24986,0.24986074314666282,,,-120.0,-113.99146197264045
0.6853,0.88,0.6853001117706299,0.869907039918069,0.24986,0.24973004068656457,,,-120.0,-113.95695611847621
0.6854,0.88,0.6854000091552734,0.8703118315335697,0.24986,0.24969249582129327,,,-120.0,-114.03625873830458
0.6855,0.88,0.6855001449584961,0.870483506856162,0.24986,0.2498360641151919,,,-120.0,-114.08721131791795
0.6856,0.88,0.6856000423431396,0.8707247972239315,0.24986,0.25012674772779836,,,-120.0,-114.18660163714559
0.6857,0.88,0.6857001781463623,0.8709764062405737,0.24986,0.25022002551790856,,,-120.0,-114.1925345780786
0.6858,0.88,0.6858000755310059,0.8712067055482757,0.24986,0.25009093669185933,,,-120.0,-114.24110825792835
0.6859,0.88,0.6858999729156494,0.870453046518708,0.24986,0.24998187569345112,,,-120.0,-114.1132336596521
0.686,0.88,0.6860001087188721,0.8699026732598728,0.24986,0.2499067729393136,,,-120.0,-113.99119213878231
0.6861,0.88,0.6861000061035156,0.8701396921183692,0.24986,0.24985073753102272,,,-120.0,-113.98157462423939
0.6862,0.88,0.6862001419067383,0.870544141233387,0.24986,0.24973058659334185,,,-120.0,-114.07493083435082
0.6863,0.88,0.6863000392913818,0.8707525216363461,0.24986,0.24996595625970688,,,-120.0,-114.14916331827442
0.6864,0.88,0.6864001750946045,0.8708771709001673,0.24986,0.25020465309435314,,,-120.0,-114.2089554050627
0.6865000000000001,0.88,0.686500072479248,0.8711933137054786,0.24986,0.2501671452929214,,,-120.0,-114.29496488509326
0.6866000000000001,0.88,0.6866002082824707,0.8713772907462372,0.24986,0.2500659995578007,,,-120.0,-114.3180362927851
0.6867000000000001,0.88,0.6867001056671143,0.8707919509042548,0.24986,0.24987765136064213,,,-120.0,-114.20610377232065
0.6868000000000001,0.88,0.6868000030517578,0.8703861120554491,0.24986,0.24973581276491746,,,-120.0,-114.08897205326795
0.6869000000000001,0.88,0.6869001388549805,0.8705220328847662,0.24986,0.24966902283891715,,,-120.0,-114.08556468284725
0.687,0.88,0.687000036239624,0.8706797993770035,0.24986,0.2496735373903017,,,-120.0,-114.19106961405078
0.6871,0.88,0.6871001720428467,0.8707130792214711,0.24986,0.24990337143636634,,,-120.0,-114.2214373268444
0.6872,0.88,0.6872000694274902,0.8708007923677341,0.24986,0.2502497473061627,,,-120.0,-114.28844931062497
0.6873,0.88,0.6873002052307129,0.8710986933184556,0.24986,0.2501435944343466,,,-120.0,-114.31408010095852
0.6874,0.88,0.6874001026153564,0.8706440740353065,0.24986,0.25001315476109975,,,-120.0,-114.28538523816962
0.6875,0.88,0.6875,0.8699661580592479,0.24986,0.24993610078678938,,,-120.0,-114.13476501920395
0.6876,0.88,0.6876001358032227,0.8698615976131644,0.24986,0.2497844041312183,,,-120.0,-114.0463997118683
0.6877,0.88,0.6877000331878662,0.8702108144951167,0.24986,0.2496933169641107,,,-120.0,-114.10807860947118
0.6878,0.88,0.6878001689910889,0.8704169530173758,0.24986,0.24982813726152311,,,-120.0,-114.17434674003476
0.6879,0.88,0.6879000663757324,0.8706809928623243,0.24986,0.25009128978428763,,,-120.0,-114.28183557617349
0.6880000000000001,0.88,0.6880002021789551,0.8710802278370825,0.24986,0.25030550740372004,,,-120.0,-114.33109393346933
0.6881,0.88,0.6881000995635986,0.8712378167080459,0.24986,0.2502165892848932,,,-120.0,-114.34900209405897
0.6882,0.88,0.6881999969482422,0.870669645324333,0.24986,0.2500851241911681,,,-120.0,-114.24400397099399
0.6883,0.88,0.6883001327514648,0.8700847723550363,0.24986,0.24997010482227425,,,-120.0,-114.15170766204402
0.6884,0.88,0.6884000301361084,0.8698819737818789,0.24986,0.24977741824129368,,,-120.0,-114.0625702082562
0.6885000000000001,0.88,0.688500165939331,0.8700867172583222,0.24986,0.2497442870982506,,,-120.0,-114.10964467910982
0.6886000000000001,0.88,0.6886000633239746,0.8705754872646841,0.24986,0.2499597072505824,,,-120.0,-114.26294900611154
0.6887000000000001,0.88,0.6887001991271973,0.8706877400400087,0.24986,0.25021016731987855,,,-120.0,-114.31900228470347
0.6888000000000001,0.88,0.6888000965118408,0.8708593514826802,0.24986,0.25033558295962344,,,-120.0,-114.34880672358302
0.6889000000000001,0.88,0.6888999938964844,0.8711101432979931,0.24986,0.2502156980590309,,,-120.0,-114.39985504591878
0.6890000000000001,0.88,0.689000129699707,0.8706253881133742,0.24986,0.25013904526963354,,,-120.0,-114.33154749720799
0.6891,0.88,0.6891000270843506,0.870211490376668,0.24986,0.24998974518521735,,,-120.0,-114.18037106679006
0.6892,0.88,0.6892001628875732,0.8700580437124293,0.24986,0.2498345093084121,,,-120.0,-114.12815221647294
0.6893,0.88,0.6893000602722168,0.8703472849957079,0.24986,0.24987462139920985,,,-120.0,-114.2110571560661
0.6894,0.88,0.6894001960754395,0.8705308758228273,0.24986,0.25007852288147053,,,-120.0,-114.31505044353578
0.6895,0.88,0.689500093460083,0.8704605019044964,0.24986,0.2503347219856849,,,-120.0,-114.35984436772746
0.6896,0.88,0.6895999908447266,0.8705740531027837,0.24986,0.25035574101236496,,,-120.0,-114.38095014304085
0.6897,0.88,0.6897001266479492,0.8706235538320006,0.24986,0.25022078804481485,,,-120.0,-114.37817493105146
0.6898,0.88,0.6898000240325928,0.870056951669901,0.24986,0.2500280016309789,,,-120.0,-114.30211110850131
0.6899,0.88,0.6899001598358154,0.8698193929637278,0.24986,0.24989217709085873,,,-120.0,-114.18199961192367
0.6900000000000001,0.88,0.690000057220459,0.8699395069138348,0.24986,0.2498384886663574,,,-120.0,-114.21541740049281
0.6901,0.88,0.6901001930236816,0.8700866050110934,0.24986,0.25000496900437125,,,-120.0,-114.28068859615865
0.6902,0.88,0.6902000904083252,0.8701199843388497,0.24986,0.25016134216767977,,,-120.0,-114.32261590695367
0.6903,0.88,0.6902999877929688,0.8701184527107023,0.24986,0.2503576672208053,,,-120.0,-114.34880051540358
0.6904,0.88,0.6904001235961914,0.8703810840992974,0.24986,0.25035676638345866,,,-120.0,-114.36918894581758
0.6905000000000001,0.88,0.690500020980835,0.8699890821165585,0.24986,0.25021100985485656,,,-120.0,-114.40282433304944
0.6906000000000001,0.88,0.6906001567840576,0.8691951123666867,0.24986,0.2501021837168179,,,-120.0,-114.26673447927757
0.6907000000000001,0.88,0.6907000541687012,0.8692154131363556,0.24986,0.24999646571742382,,,-120.0,-114.16919517461098
0.6908000000000001,0.88,0.6908001899719238,0.8694908896639583,0.24986,0.2498585418740634,,,-120.0,-114.24132311565303
0.6909000000000001,0.88,0.6909000873565674,0.8699699380971939,0.24986,0.25008005166801206,,,-120.0,-114.34685342787024
0.6910000000000001,0.88,0.6909999847412109,0.8701763256374707,0.24986,0.2503779167023663,,,-120.0,-114.39658292585943
0.6911,0.88,0.6911001205444336,0.870402294415708,0.24986,0.25055600024398,,,-120.0,-114.44315322985615
0.6912,0.88,0.6912000179290771,0.870760226043281,0.24986,0.2504272739340391,,,-120.0,-114.48889548391153
0.6913,0.88,0.6913001537322998,0.8701888869271589,0.24986,0.25013964817584955,,,-120.0,-114.345939136151
0.6914,0.88,0.6914000511169434,0.8699761534298857,0.24986,0.2501100387506554,,,-120.0,-114.24520309117185
0.6915,0.88,0.691500186920166,0.8699789477984545,0.24986,0.24994067783329946,,,-120.0,-114.23424083998154
0.6916,0.88,0.6916000843048096,0.869956456283459,0.24986,0.24988409020309907,,,-120.0,-114.20850836847309
0.6917,0.88,0.6916999816894531,0.8702491410573638,0.24986,0.2501201717081979,,,-120.0,-114.35382103902941
0.6918,0.88,0.6918001174926758,0.8703348543927644,0.24986,0.25031415896316395,,,-120.0,-114.42641064407285
0.6919,0.88,0.6919000148773193,0.8705536328544066,0.24986,0.25048043099005507,,,-120.0,-114.47070153826041
0.6920000000000001,0.88,0.692000150680542,0.8705770584000443,0.24986,0.2503390229913703,,,-120.0,-114.49478977452124
0.6921,0.88,0.6921000480651855,0.8696619350375628,0.24986,0.2501474207489839,,,-120.0,-114.37444022577276
0.6922,0.88,0.6922001838684082,0.869573163064525,0.24986,0.2501621661739705,,,-120.0,-114.2419123906551
0.6923,0.88,0.6923000812530518,0.8700446264101873,0.24986,0.2500059573655617,,,-120.0,-114.26979425690212
0.6924,0.88,0.6923999786376953,0.8702997428617762,0.24986,0.2500010689068886,,,-120.0,-114.33472080030953
0.6925000000000001,0.88,0.692500114440918,0.8706606271508618,0.24986,0.25022859310689055,,,-120.0,-114.38201350326044
0.6926000000000001,0.88,0.6926000118255615,0.8711408301598922,0.24986,0.25061268685169946,,,-120.0,-114.48988290593935
0.6927000000000001,0.88,0.6927001476287842,0.8709614806938457,0.24986,0.25040610952765163,,,-120.0,-114.47325473102792
0.6928000000000001,0.88,0.6928000450134277,0.8707611635836878,0.24986,0.2502431777965468,,,-120.0,-114.4567370827752
0.6929000000000001,0.88,0.6929001808166504,0.8702669814689866,0.24986,0.25021859741987384,,,-120.0,-114.35137292588884
0.6930000000000001,0.88,0.693000078201294,0.8700434463114523,0.24986,0.25006139438719127,,,-120.0,-114.28606161981459
0.6931,0.88,0.6930999755859375,0.8698943952093724,0.24986,0.25001164101486145,,,-120.0,-114.31008341508229
0.6932,0.88,0.6932001113891602,0.870028837127777,0.24986,0.25012570631493947,,,-120.0,-114.38593259199908
0.6933,0.88,0.6933000087738037,0.870115518607309,0.24986,0.2504215837840104,,,-120.0,-114.41621789953929
0.6934,0.88,0.6934001445770264,0.8701338124797938,0.24986,0.2506034180193753,,,-120.0,-114.47157908264292
0.6935,0.88,0.6935000419616699,0.8704536714062614,0.24986,0.2506917183196582,,,-120.0,-114.53216991266378
0.6936,0.88,0.6936001777648926,0.8697244248829604,0.24986,0.2504339556251839,,,-120.0,-114.4341658828693
0.6937,0.88,0.6937000751495361,0.8691118196807263,0.24986,0.2502494887673154,,,-120.0,-114.23872486113778
0.6938,0.88,0.6937999725341797,0.8691048835141938,0.24986,0.2501821961931435,,,-120.0,-114.18038582378112
0.6939,0.88,0.6939001083374023,0.8693004929964244,0.24986,0.25004571243505164,,,-120.0,-114.17315028792171
0.6940000000000001,0.88,0.6940000057220459,0.869919814881498,0.24986,0.25027584801888264,,,-120.0,-114.32880657276215
0.6941,0.88,0.6941001415252686,0.870277584649347,0.24986,0.25051246301747615,,,-120.0,-114.43927607950175
0.6942,0.88,0.6942000389099121,0.8702475921983586,0.24986,0.2505427006942318,,,-120.0,-114.38691183071722
0.6943,0.88,0.6943001747131348,0.8705786802923258,0.24986,0.25053093164970763,,,-120.0,-114.50758670533175
0.6944,0.88,0.6944000720977783,0.8699662546086715,0.24986,0.2503027255097503,,,-120.0,-114.37394532784302
0.6945000000000001,0.88,0.694500207901001,0.8695041930745849,0.24986,0.2502884098589413,,,-120.0,-114.23551237205996
0.6946000000000001,0.88,0.6946001052856445,0.86946863934104,0.24986,0.25014278004557516,,,-120.0,-114.23763134335627
0.6947000000000001,0.88,0.6947000026702881,0.8694642215559543,0.24986,0.25014028069661615,,,-120.0,-114.25683530675543
0.6948000000000001,0.88,0.6948001384735107,0.869629827611876,0.24986,0.250216970552933,,,-120.0,-114.32907429566417
0.6949000000000001,0.88,0.6949000358581543,0.8695814578819708,0.24986,0.2504846262631196,,,-120.0,-114.347886078781
0.6950000000000001,0.88,0.695000171661377,0.8698768109058546,0.24986,0.2505733814748241,,,-120.0,-114.43459302649453
0.6951,0.88,0.6951000690460205,0.8698524925300292,0.24986,0.2503191036649719,,,-120.0,-114.39553078576608
0.6952,0.88,0.6952002048492432,0.8691729745402759,0.24986,0.2502151930761994,,,-120.0,-114.3052085039376
0.6953,0.88,0.6953001022338867,0.8689566934900647,0.24986,0.2500424716627609,,,-120.0,-114.20370237958238
0.6954,0.88,0.6953999996185303,0.8693961241311219,0.24986,0.2500834050414278,,,-120.0,-114.24874555822817
0.6955,0.88,0.6955001354217529,0.8697495805047947,0.24986,0.2501146117982374,,,-120.0,-114.30374124261577
0.6956,0.88,0.6956000328063965,0.8700810902118229,0.24986,0.25018407419282607,,,-120.0,-114.36468387928512
0.6957,0.88,0.6957001686096191,0.8701410603215701,0.24986,0.2503746283637212,,,-120.0,-114.40108142728069
0.6958,0.88,0.6958000659942627,0.8702500303832147,0.24986,0.25044389944266676,,,-120.0,-114.3926643946614
0.6959,0.88,0.6959002017974854,0.8703142303215817,0.24986,0.2501341376615846,,,-120.0,-114.44310649262525
0.6960000000000001,0.88,0.6960000991821289,0.869702328015525,0.24986,0.25007863966829447,,,-120.0,-114.30934442481329
0.6961,0.88,0.6960999965667725,0.8694825795848059,0.24986,0.24988125363956054,,,-120.0,-114.25027359017729
0.6962,0.88,0.6962001323699951,0.8693743520592482,0.24986,0.2497751460564589,,,-120.0,-114.19751870088366
0.6963,0.88,0.6963000297546387,0.8695884426665981,0.24986,0.2498769236731143,,,-120.0,-114.2717813588828
0.6964,0.88,0.6964001655578613,0.8697393732711023,0.24986,0.2502182665839626,,,-120.0,-114.33020202139117
0.6965000000000001,0.88,0.6965000629425049,0.8695391295980837,0.24986,0.2503577895129764,,,-120.0,-114.32277804499937
0.6966000000000001,0.88,0.6966001987457275,0.8700654169972846,0.24986,0.2503047513932141,,,-120.0,-114.42985731115938
0.6967000000000001,0.88,0.6967000961303711,0.8694071330728411,0.24986,0.250066518736596,,,-120.0,-114.30659738726656
0.6968000000000001,0.88,0.6967999935150146,0.8690756415411273,0.24986,0.25001446530228355,,,-120.0,-114.23865817899294
0.6969000000000001,0.88,0.6969001293182373,0.8691215989756543,0.24986,0.24987240595386362,,,-120.0,-114.15254769148488
0.6970000000000001,0.88,0.6970000267028809,0.8694733223147305,0.24986,0.2498484712024799,,,-120.0,-114.18378735927809
0.6971,0.88,0.6971001625061035,0.8699687644525735,0.24986,0.24993310402515106,,,-120.0,-114.28887767136264
0.6972,0.88,0.6972000598907471,0.8700472376567401,0.24986,0.2501365074379078,,,-120.0,-114.36240450315027
0.6973,0.88,0.6973001956939697,0.8701526987334096,0.24986,0.2503081678965358,,,-120.0,-114.39158151027054
0.6974,0.88,0.6974000930786133,0.8704219058852319,0.24986,0.2501971062133558,,,-120.0,-114.41132638613126
0.6975,0.88,0.6974999904632568,0.8698370598744859,0.24986,0.2500178193285968,,,-120.0,-114.30741486318345
0.6976,0.88,0.6976001262664795,0.8694931201973001,0.24986,0.25002227970565705,,,-120.0,-114.21123245336436
0.6977,0.88,0.697700023651123,0.869305290161155,0.24986,0.24985109844745224,,,-120.0,-114.14581709572572
0.6978,0.88,0.6978001594543457,0.8695816442921253,0.24986,0.24986266937465507,,,-120.0,-114.22042416599805
0.6979,0.88,0.6979000568389893,0.8699030236495952,0.24986,0.2500809486838007,,,-120.0,-114.31739294197664
0.698,0.88,0.6980001926422119,0.8700586619345734,0.24986,0.25025568005835763,,,-120.0,-114.33225166338896
0.6981,0.88,0.6981000900268555,0.870306633615361,0.24986,0.25029779241339783,,,-120.0,-114.36742789114956
0.6982,0.88,0.698199987411499,0.8702902849313571,0.24986,0.2501588345426633,,,-120.0,-114.37608787484422
0.6983,0.88,0.6983001232147217,0.8695088392450415,0.24986,0.2501531667211501,,,-120.0,-114.25886073693663
0.6984,0.88,0.6984000205993652,0.8695186804069459,0.24986,0.25007450263554587,,,-120.0,-114.19818357368182
0.6985,0.88,0.6985001564025879,0.869494185027079,0.24986,0.2499738059617038,,,-120.0,-114.17119248942454
0.6986000000000001,0.88,0.6986000537872314,0.8696700123357284,0.24986,0.24997012533054108,,,-120.0,-114.18815626864419
0.6987000000000001,0.88,0.6987001895904541,0.8699597097851703,0.24986,0.2502325566759054,,,-120.0,-114.24826949697061
0.6988000000000001,0.88,0.6988000869750977,0.869936115450407,0.24986,0.2504211649360128,,,-120.0,-114.32834542092759
0.6989000000000001,0.88,0.6988999843597412,0.8700862312858685,0.24986,0.2503961617442008,,,-120.0,-114.32001363332125
0.6990000000000001,0.88,0.6990001201629639,0.8697778035709354,0.24986,0.2502311003379579,,,-120.0,-114.2911013505417
0.6991,0.88,0.6991000175476074,0.8694158522279248,0.24986,0.25014941443316474,,,-120.0,-114.2459633762985
0.6992,0.88,0.6992001533508301,0.869507797210493,0.24986,0.2500192824288932,,,-120.0,-114.16878867152887
0.6993,0.88,0.6993000507354736,0.8699398461687806,0.24986,0.2499348475810107,,,-120.0,-114.1849079012802
0.6994,0.88,0.6994001865386963,0.8703942931081684,0.24986,0.24997286106921823,,,-120.0,-114.26137318048346
0.6995,0.88,0.6995000839233398,0.8708344645196107,0.24986,0.25020338345832566,,,-120.0,-114.36035214320201
0.6996,0.88,0.6995999813079834,0.870845184239203,0.24986,0.2504204730545347,,,-120.0,-114.36636303901481
0.6997,0.88,0.699700117111206,0.8710235456525098,0.24986,0.2502768302972878,,,-120.0,-114.34861313665856
0.6998,0.88,0.6998000144958496,0.870850001612971,0.24986,0.25020742714560673,,,-120.0,-114.3615575607681
0.6999,0.88,0.6999001502990723,0.8697723080880111,0.24986,0.2501660198556482,,,-120.0,-114.18613597813511
0.7,0.88,0.7000000476837158,0.8694744857262956,0.24986,0.25007466066943396,,,-120.0,-114.1193615577951
0.7001000000000001,0.88,0.7001001834869385,0.8696095469009129,0.24986,0.2499951334346423,,,-120.0,-114.14539208474683
0.7002,0.88,0.700200080871582,0.8697003812526398,0.24986,0.2500794632394298,,,-120.0,-114.18895820351658
0.7003,0.88,0.7002999782562256,0.8695318815877047,0.24986,0.25016869431348826,,,-120.0,-114.20828903427545
0.7004,0.88,0.7004001140594482,0.869477342302726,0.24986,0.2503784976435077,,,-120.0,-114.23138985307205
0.7005,0.88,0.7005000114440918,0.8697787349227505,0.24986,0.2503634525127217,,,-120.0,-114.23856975592206
0.7006000000000001,0.88,0.7006001472473145,0.8694499673601948,0.24986,0.25014729435250865,,,-120.0,-114.2004836354238
0.7007000000000001,0.88,0.700700044631958,0.869113287898544,0.24986,0.24998038317671786,,,-120.0,-114.02364204755479
0.7008000000000001,0.88,0.7008001804351807,0.8693356850219776,0.24986,0.24989333007692838,,,-120.0,-114.01195160189769
0.7009000000000001,0.88,0.7009000778198242,0.869806089052655,0.24986,0.2499720290530525,,,-120.0,-114.07687803794131
0.7010000000000001,0.88,0.7009999752044678,0.8701248513821151,0.24986,0.24999157281361523,,,-120.0,-114.11170108725149
0.7011000000000001,0.88,0.7011001110076904,0.8702793008346118,0.24986,0.2502356799252686,,,-120.0,-114.15749584445679
0.7012,0.88,0.701200008392334,0.8705803770456212,0.24986,0.2502816924270106,,,-120.0,-114.2352205782815
0.7013,0.88,0.7013001441955566,0.8709631615566463,0.24986,0.2502814135069397,,,-120.0,-114.30700886625691
0.7014,0.88,0.7014000415802002,0.8698976026757812,0.24986,0.25000058453306384,,,-120.0,-114.11609672215428
0.7015,0.88,0.7015001773834229,0.8696569243700487,0.24986,0.24999950870494436,,,-120.0,-113.94357699417905
0.7016,0.88,0.7016000747680664,0.8698026322652538,0.24986,0.24984295762119427,,,-120.0,-113.9587420626634
0.7017,0.88,0.70169997215271,0.870144519266359,0.24986,0.24993202740368547,,,-120.0,-114.01279814280018
0.7018,0.88,0.7018001079559326,0.8702578409059156,0.24986,0.25011815893467315,,,-120.0,-114.09652077709735
0.7019,0.88,0.7019000053405762,0.8703069172647511,0.24986,0.25027786123339346,,,-120.0,-114.09753964640741
0.702,0.88,0.7020001411437988,0.870569530549901,0.24986,0.2503047166596652,,,-120.0,-114.1625437469304
0.7021000000000001,0.88,0.7021000385284424,0.870343196804605,0.24986,0.25012004110110414,,,-120.0,-114.08411630954797
0.7022,0.88,0.702200174331665,0.869491203801674,0.24986,0.24999388015702773,,,-120.0,-113.9279060128769
0.7023,0.88,0.7023000717163086,0.8695119658532949,0.24986,0.24987038485498864,,,-120.0,-113.83499907230058
0.7024,0.88,0.7024002075195312,0.870079515474742,0.24986,0.24980330135249362,,,-120.0,-113.93324951977264
0.7025,0.88,0.7025001049041748,0.8704548306669424,0.24986,0.24987704321351475,,,-120.0,-114.03909611259944
0.7026000000000001,0.88,0.7026000022888184,0.8707677718708883,0.24986,0.25009611847324414,,,-120.0,-114.1079617766122
0.7027000000000001,0.88,0.702700138092041,0.8710130387454902,0.24986,0.25034408110050005,,,-120.0,-114.16992429576517
0.7028000000000001,0.88,0.7028000354766846,0.8713130849802008,0.24986,0.2502589770985967,,,-120.0,-114.19657317828681
0.7029000000000001,0.88,0.7029001712799072,0.8707370566161775,0.24986,0.2501038024090308,,,-120.0,-114.1622869282077
0.7030000000000001,0.88,0.7030000686645508,0.8699800901372612,0.24986,0.25010264809503024,,,-120.0,-114.02390798038672
0.7031000000000001,0.88,0.7031002044677734,0.8698040235187164,0.24986,0.24984686704061831,,,-120.0,-113.90742129995763
0.7032,0.88,0.703200101852417,0.8702136504338254,0.24986,0.24978975351946106,,,-120.0,-113.94820570853886
0.7033,0.88,0.7032999992370605,0.8704690235408107,0.24986,0.2499207170504522,,,-120.0,-114.03225274240673
0.7034,0.88,0.7034001350402832,0.8706216584929903,0.24986,0.25019076261247736,,,-120.0,-114.08884892916333
0.7035,0.88,0.7035000324249268,0.8708426034634803,0.24986,0.25028145141810143,,,-120.0,-114.14074529932651
0.7036,0.88,0.7036001682281494,0.8712248817402092,0.24986,0.25022081528331114,,,-120.0,-114.20694580231665
0.7037,0.88,0.703700065612793,0.8704934521075063,0.24986,0.2499942768215097,,,-120.0,-114.10349193462436
0.7038,0.88,0.7038002014160156,0.8700182903205891,0.24986,0.24989436142477553,,,-120.0,-113.98922857237355
0.7039,0.88,0.7039000988006592,0.8700675871411866,0.24986,0.24978870818093207,,,-120.0,-113.91742923828836
0.704,0.88,0.7039999961853027,0.8703938348873501,0.24986,0.24974460132804346,,,-120.0,-113.96095678422037
0.7041000000000001,0.88,0.7041001319885254,0.8707121152343907,0.24986,0.24991205181609227,,,-120.0,-114.0157385213617
0.7042,0.88,0.704200029373169,0.8708175867162611,0.24986,0.25006930643103065,,,-120.0,-114.08274945493153
0.7043,0.88,0.7043001651763916,0.8711470735199919,0.24986,0.2501305210862769,,,-120.0,-114.15723716923891
0.7044,0.88,0.7044000625610352,0.8714308130841996,0.24986,0.25005175740225105,,,-120.0,-114.18802158613673
0.7045,0.88,0.7045001983642578,0.8706227850429377,0.24986,0.249971574355787,,,-120.0,-114.07214042836874
0.7046000000000001,0.88,0.7046000957489014,0.8700352552767949,0.24986,0.24988867858044173,,,-120.0,-113.89845873401745
0.7047000000000001,0.88,0.7046999931335449,0.8702954560023883,0.24986,0.24979552109149447,,,-120.0,-113.90248886849668
0.7048000000000001,0.88,0.7048001289367676,0.8706335863274142,0.24986,0.24979098179074577,,,-120.0,-113.97431703333045
0.7049000000000001,0.88,0.7049000263214111,0.870761074264433,0.24986,0.2499492007126613,,,-120.0,-114.0874156146485
0.7050000000000001,0.88,0.7050001621246338,0.8706667344893608,0.24986,0.2500988112949765,,,-120.0,-114.08626353231791
0.7051000000000001,0.88,0.7051000595092773,0.8709871928399382,0.24986,0.2501153408094116,,,-120.0,-114.14359762639326
0.7052,0.88,0.7052001953125,0.871128137700317,0.24986,0.2499574925964666,,,-120.0,-114.1458668133488
0.7053,0.88,0.7053000926971436,0.8705508973727372,0.24986,0.24991010528155708,,,-120.0,-114.01864777925724
0.7054,0.88,0.7053999900817871,0.8702279660922014,0.24986,0.2497346518270831,,,-120.0,-113.92552172015489
0.7055,0.88,0.7055001258850098,0.8704522579974103,0.24986,0.24962770341234855,,,-120.0,-113.91822139394756
0.7056,0.88,0.7056000232696533,0.8709962120923029,0.24986,0.24971732983184153,,,-120.0,-114.02223798276123
0.7057,0.88,0.705700159072876,0.8710199753430752,0.24986,0.2498588202019796,,,-120.0,-114.11688284846764
0.7058,0.88,0.7058000564575195,0.8712297168493967,0.24986,0.2500629640533972,,,-120.0,-114.18963675919534
0.7059,0.88,0.7059001922607422,0.8718761269508536,0.24986,0.2500880794811687,,,-120.0,-114.23573610400177
0.706,0.88,0.7060000896453857,0.8713130614858456,0.24986,0.24991116532907692,,,-120.0,-114.14830324433048
0.7061000000000001,0.88,0.7060999870300293,0.8709656876186447,0.24986,0.24987370691460808,,,-120.0,-114.03764312491768
0.7062,0.88,0.706200122833252,0.8710332577799201,0.24986,0.24976614698446772,,,-120.0,-113.97635223854483
0.7063,0.88,0.7063000202178955,0.8716125005046166,0.24986,0.24979805772057795,,,-120.0,-114.06745099431917
0.7064,0.88,0.7064001560211182,0.8718561311371271,0.24986,0.24981143780794418,,,-120.0,-114.14913451003848
0.7065,0.88,0.7065000534057617,0.8717158329509086,0.24986,0.25002966413285843,,,-120.0,-114.24515062320746
0.7066000000000001,0.88,0.7066001892089844,0.871848008872317,0.24986,0.25025171398162877,,,-120.0,-114.3098077415952
0.7067000000000001,0.88,0.7067000865936279,0.8720533649184518,0.24986,0.2501834273830043,,,-120.0,-114.30176561705524
0.7068000000000001,0.88,0.7067999839782715,0.8714091786057739,0.24986,0.2501114242554111,,,-120.0,-114.19599045978028
0.7069000000000001,0.88,0.7069001197814941,0.8710294854959324,0.24986,0.2500348448737349,,,-120.0,-114.10222482640597
0.7070000000000001,0.88,0.7070000171661377,0.8713865974514242,0.24986,0.24994715998749858,,,-120.0,-114.076058143532
0.7071000000000001,0.88,0.7071001529693604,0.8720023093404063,0.24986,0.24996903084519684,,,-120.0,-114.155284867879
0.7072,0.88,0.7072000503540039,0.8722631405278679,0.24986,0.2501641357437224,,,-120.0,-114.25357847024928
0.7073,0.88,0.7073001861572266,0.8719837020878927,0.24986,0.2503381476978347,,,-120.0,-114.30328050164248
0.7074,0.88,0.7074000835418701,0.8720401835404895,0.24986,0.25039650317889356,,,-120.0,-114.28150256934369
0.7075,0.88,0.7074999809265137,0.8719610306793646,0.24986,0.2503396603352637,,,-120.0,-114.23077791591312
0.7076,0.88,0.7076001167297363,0.8716938524192744,0.24986,0.25028861899546706,,,-120.0,-114.19239232076701
0.7077,0.88,0.7077000141143799,0.8718538001567074,0.24986,0.2502989719611329,,,-120.0,-114.19540241954194
0.7078,0.88,0.7078001499176025,0.8723004667656287,0.24986,0.2502573277385642,,,-120.0,-114.1823765707567
0.7079,0.88,0.7079000473022461,0.8726659015117353,0.24986,0.2503426922087933,,,-120.0,-114.2411402304772
0.708,0.88,0.7080001831054688,0.8726934003021644,0.24986,0.25046183588377624,,,-120.0,-114.35664930844462
0.7081000000000001,0.88,0.7081000804901123,0.8724544527305543,0.24986,0.25059336491522666,,,-120.0,-114.41681185707506
0.7082,0.88,0.7081999778747559,0.8723800962913053,0.24986,0.2506276774700801,,,-120.0,-114.40088441495556
0.7083,0.88,0.7083001136779785,0.8721727529539229,0.24986,0.2505806269979095,,,-120.0,-114.34707440975436
0.7084,0.88,0.7084000110626221,0.8718654072492709,0.24986,0.2505107826036506,,,-120.0,-114.25991043103342
0.7085,0.88,0.7085001468658447,0.8720637996890905,0.24986,0.2505307043760821,,,-120.0,-114.2383460246032
0.7086000000000001,0.88,0.7086000442504883,0.8724200228540375,0.24986,0.25039496734141375,,,-120.0,-114.25718625031368
0.7087000000000001,0.88,0.7087001800537109,0.8726049970678491,0.24986,0.250477653372599,,,-120.0,-114.31574276818259
0.7088000000000001,0.88,0.7088000774383545,0.8725155849014611,0.24986,0.2506478251196348,,,-120.0,-114.37505645917986
0.7089000000000001,0.88,0.708899974822998,0.8723228675916935,0.24986,0.25075498947014824,,,-120.0,-114.4499046940178
0.7090000000000001,0.88,0.7090001106262207,0.8721521140478499,0.24986,0.25078119083864137,,,-120.0,-114.36724825848928
0.7091000000000001,0.88,0.7091000080108643,0.8717656282462817,0.24986,0.2507685925238544,,,-120.0,-114.32449265046166
0.7092,0.88,0.7092001438140869,0.8714654173076907,0.24986,0.2507488376280315,,,-120.0,-114.26854238946267
0.7093,0.88,0.7093000411987305,0.8713955775189297,0.24986,0.25069452044147955,,,-120.0,-114.16541860268917
0.7094,0.88,0.7094001770019531,0.8721413355434621,0.24986,0.2506564825707667,,,-120.0,-114.26339664666787
0.7095,0.88,0.7095000743865967,0.8723040358621967,0.24986,0.2507103420890108,,,-120.0,-114.34745337051999
0.7096,0.88,0.7095999717712402,0.8722164830813405,0.24986,0.25083230975840853,,,-120.0,-114.39617930899269
0.7097,0.88,0.7097001075744629,0.8721238555458279,0.24986,0.25097391294423815,,,-120.0,-114.4405692845892
0.7098,0.88,0.7098000049591064,0.8722337519349759,0.24986,0.25090525186095214,,,-120.0,-114.46351357451925
0.7099,0.88,0.7099001407623291,0.8719929548163864,0.24986,0.25082831910664605,,,-120.0,-114.38795195782093
0.71,0.88,0.7100000381469727,0.8717059083992953,0.24986,0.2507511043835362,,,-120.0,-114.28135563820567
0.7101000000000001,0.88,0.7101001739501953,0.8720377106839189,0.24986,0.25067649740671233,,,-120.0,-114.32933910127177
0.7102,0.88,0.7102000713348389,0.8722923620966062,0.24986,0.250742343897385,,,-120.0,-114.36383288683204
0.7103,0.88,0.7103002071380615,0.8723540023399409,0.24986,0.2508009611781766,,,-120.0,-114.46830869485625
0.7104,0.88,0.7104001045227051,0.8720490940325203,0.24986,0.25095476044872705,,,-120.0,-114.46206812944872
0.7105,0.88,0.7105000019073486,0.8718836441660914,0.24986,0.2509012900240233,,,-120.0,-114.45154887108119
0.7106,0.88,0.7106001377105713,0.8719315885817752,0.24986,0.2508936976051796,,,-120.0,-114.43545799569546
0.7107000000000001,0.88,0.7107000350952148,0.8713385692450165,0.24986,0.2508841590590658,,,-120.0,-114.33937424048149
0.7108000000000001,0.88,0.7108001708984375,0.8712597656521724,0.24986,0.2508112805895418,,,-120.0,-114.22172752773007
0.7109000000000001,0.88,0.710900068283081,0.871949334017563,0.24986,0.2507277804444097,,,-120.0,-114.3475359056048
0.7110000000000001,0.88,0.7110002040863037,0.8725127693155016,0.24986,0.25081169138627724,,,-120.0,-114.42765285183252
0.7111000000000001,0.88,0.7111001014709473,0.8725918581013296,0.24986,0.2509358054215836,,,-120.0,-114.49693998032386
0.7112,0.88,0.7111999988555908,0.8724644802255158,0.24986,0.2510673801751236,,,-120.0,-114.54701414231938
0.7113,0.88,0.7113001346588135,0.8724680323834779,0.24986,0.25107786407259797,,,-120.0,-114.56807062105113
0.7114,0.88,0.711400032043457,0.8723644339421899,0.24986,0.25096918788985406,,,-120.0,-114.51865845619943
0.7115,0.88,0.7115001678466797,0.8718860217586819,0.24986,0.2509378708071335,,,-120.0,-114.39076893809238
0.7116,0.88,0.7116000652313232,0.871998626234028,0.24986,0.2508565597607122,,,-120.0,-114.35028023801267
0.7117,0.88,0.7117002010345459,0.8724950902912303,0.24986,0.25083676124146936,,,-120.0,-114.44951519414455
0.7118,0.88,0.7118000984191895,0.8724093825124777,0.24986,0.25092053869168457,,,-120.0,-114.46837553389301
0.7119,0.88,0.711899995803833,0.8722743208732522,0.24986,0.2510660701138949,,,-120.0,-114.55434098913835
0.712,0.88,0.7120001316070557,0.8719373051316545,0.24986,0.2511966221124349,,,-120.0,-114.56192904356337
0.7121,0.88,0.7121000289916992,0.871852108013734,0.24986,0.2511618933449678,,,-120.0,-114.53652144660805
0.7122,0.88,0.7122001647949219,0.8715147874200392,0.24986,0.25112877751682533,,,-120.0,-114.49765562523382
0.7123,0.88,0.7123000621795654,0.8711802727673558,0.24986,0.25110627109680217,,,-120.0,-114.39877838184348
0.7124,0.88,0.7124001979827881,0.8715020007637572,0.24986,0.25099598913087984,,,-120.0,-114.34249655299122
0.7125,0.88,0.7125000953674316,0.8721082964472954,0.24986,0.25090685512611277,,,-120.0,-114.43879727242103
0.7126,0.88,0.7125999927520752,0.8720869854224382,0.24986,0.25104299631975574,,,-120.0,-114.44978087373022
0.7127000000000001,0.88,0.7127001285552979,0.8720239249518809,0.24986,0.2512266270624952,,,-120.0,-114.5406002534508
0.7128000000000001,0.88,0.7128000259399414,0.8717890465351362,0.24986,0.2512644260722717,,,-120.0,-114.53667081435604
0.7129000000000001,0.88,0.7129001617431641,0.8717036674425253,0.24986,0.25114618269608663,,,-120.0,-114.49011833089008
0.7130000000000001,0.88,0.7130000591278076,0.8715075667267304,0.24986,0.2509982099823381,,,-120.0,-114.46273776953677
0.7131000000000001,0.88,0.7131001949310303,0.8715626356220111,0.24986,0.2510825908812027,,,-120.0,-114.3740804877577
0.7132000000000001,0.88,0.7132000923156738,0.8717145241665616,0.24986,0.25097415314751365,,,-120.0,-114.33558950074303
0.7133,0.88,0.7132999897003174,0.8720184718464428,0.24986,0.2509385473945565,,,-120.0,-114.43312213029307
0.7134,0.88,0.71340012550354,0.8721358101519613,0.24986,0.2510995804701924,,,-120.0,-114.48971376189006
0.7135,0.88,0.7135000228881836,0.8717730167284845,0.24986,0.2511510796943393,,,-120.0,-114.45458011569245
0.7136,0.88,0.7136001586914062,0.8715679963244484,0.24986,0.2511910545536968,,,-120.0,-114.49642503565967
0.7137,0.88,0.7137000560760498,0.8714552051347875,0.24986,0.2510441341218227,,,-120.0,-114.46301581990086
0.7138,0.88,0.7138001918792725,0.8710412559780155,0.24986,0.25109553794248624,,,-120.0,-114.36415519539841
0.7139,0.88,0.713900089263916,0.8712226070819319,0.24986,0.25111919285545226,,,-120.0,-114.32798939496809
0.714,0.88,0.7139999866485596,0.8716316909781344,0.24986,0.25099199180305914,,,-120.0,-114.36227379812615
0.7141,0.88,0.7141001224517822,0.8721214097305483,0.24986,0.2509307543365191,,,-120.0,-114.47249476705925
0.7142000000000001,0.88,0.7142000198364258,0.8722331763783876,0.24986,0.2510827110056073,,,-120.0,-114.51767071653684
0.7143,0.88,0.7143001556396484,0.8721289252210512,0.24986,0.2511560187905956,,,-120.0,-114.55682403124082
0.7144,0.88,0.714400053024292,0.8718165365943973,0.24986,0.2511495832180613,,,-120.0,-114.5414040384137
0.7145,0.88,0.7145001888275146,0.8718573855075399,0.24986,0.2510926324397426,,,-120.0,-114.48495394309347
0.7146,0.88,0.7146000862121582,0.8716733496839505,0.24986,0.2509989464501493,,,-120.0,-114.43244652680606
0.7147000000000001,0.88,0.7146999835968018,0.8716059878158624,0.24986,0.2509916752358531,,,-120.0,-114.35166602928778
0.7148000000000001,0.88,0.7148001194000244,0.87192538530738,0.24986,0.2509677531797819,,,-120.0,-114.40951119855255
0.7149000000000001,0.88,0.714900016784668,0.8722040336237884,0.24986,0.25093383239384714,,,-120.0,-114.53561253721857
0.7150000000000001,0.88,0.7150001525878906,0.8721115969486902,0.24986,0.25109988550993234,,,-120.0,-114.60182321633413
0.7151000000000001,0.88,0.7151000499725342,0.8716749016171542,0.24986,0.2511028515597826,,,-120.0,-114.53862872364385
0.7152000000000001,0.88,0.7152001857757568,0.8715053550865899,0.24986,0.25102031996304974,,,-120.0,-114.53508757908449
0.7153,0.88,0.7153000831604004,0.871211850367039,0.24986,0.25092598444375663,,,-120.0,-114.52728170318177
0.7154,0.88,0.715399980545044,0.8710065355713187,0.24986,0.25088010975090363,,,-120.0,-114.40061450650742
0.7155,0.88,0.7155001163482666,0.8713875513348763,0.24986,0.2508872792425048,,,-120.0,-114.40080819060674
0.7156,0.88,0.7156000137329102,0.8719249318079582,0.24986,0.25084605568967366,,,-120.0,-114.46534369050441
0.7157,0.88,0.7157001495361328,0.8722498652499261,0.24986,0.250927769987567,,,-120.0,-114.55161631081144
0.7158,0.88,0.7158000469207764,0.8720610262692329,0.24986,0.25101425750000844,,,-120.0,-114.57716659134577
0.7159,0.88,0.715900182723999,0.8715047317020154,0.24986,0.25104622394767706,,,-120.0,-114.46777340839373
0.716,0.88,0.7160000801086426,0.8717023377896634,0.24986,0.25094917567861635,,,-120.0,-114.54087420387033
0.7161,0.88,0.7160999774932861,0.871326806147074,0.24986,0.25092656322747764,,,-120.0,-114.48311915868139
0.7162000000000001,0.88,0.7162001132965088,0.8711785935873003,0.24986,0.250976366116367,,,-120.0,-114.41672591337431
0.7163,0.88,0.7163000106811523,0.8713770625492575,0.24986,0.2508473585610018,,,-120.0,-114.40613868340009
0.7164,0.88,0.716400146484375,0.8716587625204556,0.24986,0.25077947817259577,,,-120.0,-114.41295269192459
0.7165,0.88,0.7165000438690186,0.8718782242464661,0.24986,0.25088960957276113,,,-120.0,-114.52199402284542
0.7166,0.88,0.7166001796722412,0.8715255179077382,0.24986,0.2510012299321455,,,-120.0,-114.53281622441553
0.7167000000000001,0.88,0.7167000770568848,0.8713702633943419,0.24986,0.2510962737814979,,,-120.0,-114.50490020484936
0.7168000000000001,0.88,0.7167999744415283,0.8712922624744313,0.24986,0.2508777924194985,,,-120.0,-114.52140104398048
0.7169000000000001,0.88,0.716900110244751,0.8707665423295776,0.24986,0.250882343292547,,,-120.0,-114.38433940236702
0.7170000000000001,0.88,0.7170000076293945,0.8709696960285332,0.24986,0.25091970942878994,,,-120.0,-114.37947681806264
0.7171000000000001,0.88,0.7171001434326172,0.8712609752302091,0.24986,0.2508161221430657,,,-120.0,-114.36161129726983
0.7172000000000001,0.88,0.7172000408172607,0.8716522927036527,0.24986,0.25080881346431627,,,-120.0,-114.43431976569238
0.7173,0.88,0.7173001766204834,0.8716114174744778,0.24986,0.2509080238143873,,,-120.0,-114.48289896099787
0.7174,0.88,0.717400074005127,0.8715211288035849,0.24986,0.25101187474665493,,,-120.0,-114.53642600692525
0.7175,0.88,0.7174999713897705,0.8712915959616586,0.24986,0.2508612020628304,,,-120.0,-114.51644676682162
0.7176,0.88,0.7176001071929932,0.8710766618935617,0.24986,0.2507265281156583,,,-120.0,-114.51253782232517
0.7177,0.88,0.7177000045776367,0.870561936834005,0.24986,0.250724052342394,,,-120.0,-114.35330500955436
0.7178,0.88,0.7178001403808594,0.8708502485816476,0.24986,0.2507064794304242,,,-120.0,-114.28883780890882
0.7179,0.88,0.7179000377655029,0.8712428940211021,0.24986,0.2507593027533269,,,-120.0,-114.34601571957229
0.718,0.88,0.7180001735687256,0.8716067587188401,0.24986,0.2507630654296814,,,-120.0,-114.45700867982686
0.7181,0.88,0.7181000709533691,0.8716238241147598,0.24986,0.25082415610948033,,,-120.0,-114.49922170949061
0.7182000000000001,0.88,0.7182002067565918,0.8715243767240223,0.24986,0.25092771771757855,,,-120.0,-114.56310871446952
0.7183,0.88,0.7183001041412354,0.8712761384276658,0.24986,0.2508377649719367,,,-120.0,-114.4725733804877
0.7184,0.88,0.7184000015258789,0.871099290806114,0.24986,0.2507410328574117,,,-120.0,-114.44158574682454
0.7185,0.88,0.7185001373291016,0.8705780812117188,0.24986,0.25072671566025956,,,-120.0,-114.29759716665853
0.7186,0.88,0.7186000347137451,0.8706198749313773,0.24986,0.25075054725798923,,,-120.0,-114.22937433807499
0.7187000000000001,0.88,0.7187001705169678,0.8710757516715932,0.24986,0.2506397845945672,,,-120.0,-114.31091676847161
0.7188000000000001,0.88,0.7188000679016113,0.8714537095318803,0.24986,0.25072188715043364,,,-120.0,-114.3997708350981
0.7189000000000001,0.88,0.718900203704834,0.8712575839496626,0.24986,0.2508277997430446,,,-120.0,-114.4187252114038
0.7190000000000001,0.88,0.7190001010894775,0.8708523791421061,0.24986,0.25090272118822404,,,-120.0,-114.37766716333243
0.7191000000000001,0.88,0.7190999984741211,0.8709628103098074,0.24986,0.2507365804658562,,,-120.0,-114.40947794568027
0.7192000000000001,0.88,0.7192001342773438,0.8709044479047882,0.24986,0.2506558409336603,,,-120.0,-114.37788523921084
0.7193,0.88,0.7193000316619873,0.8708018037674515,0.24986,0.2507161447367288,,,-120.0,-114.25677426325501
0.7194,0.88,0.71940016746521,0.870901603396565,0.24986,0.25058963294112846,,,-120.0,-114.21824680420687
0.7195,0.88,0.7195000648498535,0.8715002168030465,0.24986,0.25052849808356464,,,-120.0,-114.35128420533762
0.7196,0.88,0.7196002006530762,0.8716832080720573,0.24986,0.2506294620250119,,,-120.0,-114.42117021803766
0.7197,0.88,0.7197000980377197,0.8716024385082838,0.24986,0.25082384770112814,,,-120.0,-114.45469319733091
0.7198,0.88,0.7197999954223633,0.8712656718584573,0.24986,0.25071964101324384,,,-120.0,-114.33726818343689
0.7199,0.88,0.7199001312255859,0.8713815825831961,0.24986,0.25064460059109217,,,-120.0,-114.36001310745922
0.72,0.88,0.7200000286102295,0.8710133245936826,0.24986,0.25071168411362893,,,-120.0,-114.31295483273693
0.7201,0.88,0.7201001644134521,0.8710385302229016,0.24986,0.25071298854603485,,,-120.0,-114.24785294782664
0.7202000000000001,0.88,0.7202000617980957,0.8713821319927785,0.24986,0.250614401979089,,,-120.0,-114.23660259557344
0.7203,0.88,0.7203001976013184,0.8718941995554428,0.24986,0.25060395087914183,,,-120.0,-114.3239261634556
0.7204,0.88,0.7204000949859619,0.87201179894725,0.24986,0.2507139258459983,,,-120.0,-114.39815983493669
0.7205,0.88,0.7204999923706055,0.8716284757011801,0.24986,0.250904868941362,,,-120.0,-114.33767932577184
0.7206,0.88,0.7206001281738281,0.8715097180070396,0.24986,0.2507401205929112,,,-120.0,-114.40191205416279
0.7207000000000001,0.88,0.7207000255584717,0.8711966863781438,0.24986,0.2507391923732169,,,-120.0,-114.32755165312349
0.7208000000000001,0.88,0.7208001613616943,0.8707640517147933,0.24986,0.2507035498500699,,,-120.0,-114.1952525502798
0.7209000000000001,0.88,0.7209000587463379,0.8709865398504566,0.24986,0.2507598918768838,,,-120.0,-114.18151273388959
0.7210000000000001,0.88,0.7210001945495605,0.8716644751579125,0.24986,0.25067512547831816,,,-120.0,-114.21524018830723
0.7211000000000001,0.88,0.7211000919342041,0.8722742222156232,0.24986,0.25076109571716637,,,-120.0,-114.32889576840535
0.7212000000000001,0.88,0.7211999893188477,0.8721139748367474,0.24986,0.2509031750255521,,,-120.0,-114.37184753586874
0.7213,0.88,0.7213001251220703,0.8719429128983992,0.24986,0.25089325233673,,,-120.0,-114.38115075334468
0.7214,0.88,0.7214000225067139,0.8721143306688183,0.24986,0.2508728097979765,,,-120.0,-114.40038570115382
0.7215,0.88,0.7215001583099365,0.8714365360115695,0.24986,0.2507579158806783,,,-120.0,-114.30206999268202
0.7216,0.88,0.7216000556945801,0.8709256769572162,0.24986,0.2508581933368149,,,-120.0,-114.18659966736182
0.7217,0.88,0.7217001914978027,0.8710356208102115,0.24986,0.2507142366174032,,,-120.0,-114.13627855888464
0.7218,0.88,0.7218000888824463,0.8715933126977429,0.24986,0.25068196734946957,,,-120.0,-114.19507776913557
0.7219,0.88,0.7218999862670898,0.8713945805455953,0.24986,0.2506937760171561,,,-120.0,-114.21559970993307
0.722,0.88,0.7220001220703125,0.8711027468765044,0.24986,0.25080495391120855,,,-120.0,-114.26707362987119
0.7221,0.88,0.722100019454956,0.8709596406420824,0.24986,0.2508665233131601,,,-120.0,-114.32101096811834
0.7222000000000001,0.88,0.7222001552581787,0.8707653277656117,0.24986,0.2507341416682794,,,-120.0,-114.28809971000092
0.7223,0.88,0.7223000526428223,0.8701555304170554,0.24986,0.25063617069105487,,,-120.0,-114.17781396754984
0.7224,0.88,0.7224001884460449,0.8699345521198915,0.24986,0.2506177013248286,,,-120.0,-114.02116356552149
0.7225,0.88,0.7225000858306885,0.8705859912570315,0.24986,0.250541976608895,,,-120.0,-114.09304591768485
0.7226,0.88,0.722599983215332,0.870892785778587,0.24986,0.2505334095858461,,,-120.0,-114.12007359569304
0.7227000000000001,0.88,0.7227001190185547,0.8711598505285131,0.24986,0.2506238398544205,,,-120.0,-114.21760469362013
0.7228000000000001,0.88,0.7228000164031982,0.8709826011462088,0.24986,0.2507396364918658,,,-120.0,-114.21638861829945
0.7229000000000001,0.88,0.7229001522064209,0.8710163284615277,0.24986,0.2508560191016748,,,-120.0,-114.24892712033208
0.7230000000000001,0.88,0.7230000495910645,0.8707695692928697,0.24986,0.2506110392476311,,,-120.0,-114.16741529584169
0.7231000000000001,0.88,0.7231001853942871,0.8703021900055441,0.24986,0.2507061909630421,,,-120.0,-114.06218791344365
0.7232000000000001,0.88,0.7232000827789307,0.870287101103126,0.24986,0.2506223619848291,,,-120.0,-113.96969201267854
0.7233,0.88,0.7232999801635742,0.8709959035428207,0.24986,0.2505645037638475,,,-120.0,-114.03129656723044
0.7234,0.88,0.7234001159667969,0.8714393663963648,0.24986,0.2506176382438229,,,-120.0,-114.11627450696443
0.7235,0.88,0.7235000133514404,0.8717886671870959,0.24986,0.25073438751724264,,,-120.0,-114.26649619578683
0.7236,0.88,0.7236001491546631,0.8715729455323394,0.24986,0.25070232143212073,,,-120.0,-114.2221712349358
0.7237,0.88,0.7237000465393066,0.8716895956391482,0.24986,0.2507642389398438,,,-120.0,-114.25480891986668
0.7238,0.88,0.7238001823425293,0.8714886704740054,0.24986,0.250597268650753,,,-120.0,-114.19557734507214
0.7239,0.88,0.7239000797271729,0.8709284961132552,0.24986,0.2505796743220087,,,-120.0,-114.01896062573024
0.724,0.88,0.7239999771118164,0.8710940728730296,0.24986,0.25059380193391506,,,-120.0,-114.00118750181568
0.7241,0.88,0.7241001129150391,0.8715557601285354,0.24986,0.25054544886392066,,,-120.0,-114.05412862045861
0.7242,0.88,0.7242000102996826,0.8720760880369421,0.24986,0.2505348956251326,,,-120.0,-114.14242736722952
0.7243,0.88,0.7243001461029053,0.8720108567153927,0.24986,0.2507135721913274,,,-120.0,-114.18445599596797
0.7244,0.88,0.7244000434875488,0.8719719969863817,0.24986,0.25071048076385627,,,-120.0,-114.21814904987878
0.7245,0.88,0.7245001792907715,0.872318953648205,0.24986,0.2505924671288519,,,-120.0,-114.2587090471521
0.7246,0.88,0.724600076675415,0.8718448042416763,0.24986,0.25062037107256824,,,-120.0,-114.18699852935227
0.7247,0.88,0.7246999740600586,0.871414707083138,0.24986,0.25061639691073684,,,-120.0,-114.02866895410132
0.7248000000000001,0.88,0.7248001098632812,0.8716762042840811,0.24986,0.2505649971400646,,,-120.0,-114.01325057751906
0.7249000000000001,0.88,0.7249000072479248,0.8722273255122157,0.24986,0.2506115857202435,,,-120.0,-114.16269956180291
0.7250000000000001,0.88,0.7250001430511475,0.8723347457127173,0.24986,0.2506456211597738,,,-120.0,-114.17520439903188
0.7251000000000001,0.88,0.725100040435791,0.8721288630007363,0.24986,0.2507340438773547,,,-120.0,-114.20501070007062
0.7252000000000001,0.88,0.7252001762390137,0.8718048703901824,0.24986,0.250789859826218,,,-120.0,-114.1938157302767
0.7253000000000001,0.88,0.7253000736236572,0.8718396994912561,0.24986,0.25068190948020774,,,-120.0,-114.2260174687895
0.7254,0.88,0.7254002094268799,0.8714781332638687,0.24986,0.2507742955200199,,,-120.0,-114.14016985476998
0.7255,0.88,0.7255001068115234,0.8709876143147027,0.24986,0.2506779212732493,,,-120.0,-113.99507188297697
0.7256,0.88,0.725600004196167,0.8714457962097996,0.24986,0.25060234237457596,,,-120.0,-114.03645805871822
0.7257,0.88,0.7257001399993896,0.8718704341033371,0.24986,0.2506147938887878,,,-120.0,-114.09362821962458
0.7258,0.88,0.7258000373840332,0.8719192603487064,0.24986,0.2506695486204795,,,-120.0,-114.17365109372004
0.7259,0.88,0.7259001731872559,0.8715649532980078,0.24986,0.25078627445420343,,,-120.0,-114.2027062824549
0.726,0.88,0.7260000705718994,0.8715379337757754,0.24986,0.2508164654685556,,,-120.0,-114.19610808863033
0.7261,0.88,0.7261002063751221,0.8713829113679099,0.24986,0.25068597799074976,,,-120.0,-114.17279184525503
0.7262,0.88,0.7262001037597656,0.8708567185443534,0.24986,0.2507209344189843,,,-120.0,-114.01322746245906
0.7263000000000001,0.88,0.7263000011444092,0.8708076628286243,0.24986,0.25072239920050104,,,-120.0,-113.93604480806749
0.7264,0.88,0.7264001369476318,0.8713553405116705,0.24986,0.2507240742135321,,,-120.0,-114.00625372757268
0.7265,0.88,0.7265000343322754,0.871872829123747,0.24986,0.2506791275467441,,,-120.0,-114.11459621589597
0.7266,0.88,0.726600170135498,0.8719002523565161,0.24986,0.2507667080401548,,,-120.0,-114.18129645682826
0.7267,0.88,0.7267000675201416,0.8716069289948494,0.24986,0.25081984185304257,,,-120.0,-114.19490490059526
0.7268000000000001,0.88,0.7268002033233643,0.8716932041705586,0.24986,0.25068500608476396,,,-120.0,-114.24855203677386
0.7269000000000001,0.88,0.7269001007080078,0.8714165041031656,0.24986,0.2507456086849344,,,-120.0,-114.18053729396952
0.7270000000000001,0.88,0.7269999980926514,0.8710007798447544,0.24986,0.25070245063755986,,,-120.0,-114.00322972777917
0.7271000000000001,0.88,0.727100133895874,0.8713909458203364,0.24986,0.2507682052413244,,,-120.0,-114.03179553707857
0.7272000000000001,0.88,0.7272000312805176,0.8717390385020927,0.24986,0.25066741050200075,,,-120.0,-114.08046536052142
0.7273000000000001,0.88,0.7273001670837402,0.8720120627565204,0.24986,0.2506712571397422,,,-120.0,-114.14411789714212
0.7274,0.88,0.7274000644683838,0.8718715842809286,0.24986,0.25077177382838123,,,-120.0,-114.23279492257005
0.7275,0.88,0.7275002002716064,0.8716562502769699,0.24986,0.2508662240957557,,,-120.0,-114.21274345228676
0.7276,0.88,0.72760009765625,0.8716491469968387,0.24986,0.25078109264676246,,,-120.0,-114.19622961825289
0.7277,0.88,0.7276999950408936,0.871182722498854,0.24986,0.25074598428762307,,,-120.0,-114.09846710169127
0.7278,0.88,0.7278001308441162,0.870859360525418,0.24986,0.25072258557437455,,,-120.0,-113.99665074015795
0.7279,0.88,0.7279000282287598,0.8712873417968559,0.24986,0.2507669775642764,,,-120.0,-114.00461358567087
0.728,0.88,0.7280001640319824,0.8717847197346291,0.24986,0.2507668076625271,,,-120.0,-114.09897449650522
0.7281,0.88,0.728100061416626,0.8719422072317838,0.24986,0.2507803122117859,,,-120.0,-114.16386966456702
0.7282,0.88,0.7282001972198486,0.8717832415753937,0.24986,0.2508629641524583,,,-120.0,-114.21160237825599
0.7283000000000001,0.88,0.7283000946044922,0.8716075374394422,0.24986,0.2509854425897324,,,-120.0,-114.22392785764102
0.7284,0.88,0.7283999919891357,0.8716543100948898,0.24986,0.25082352969243454,,,-120.0,-114.22509286632459
0.7285,0.88,0.7285001277923584,0.8713574543747449,0.24986,0.25073835681437107,,,-120.0,-114.14042270551072
0.7286,0.88,0.728600025177002,0.8712746080517249,0.24986,0.2507674457998543,,,-120.0,-114.01594875630995
0.7287,0.88,0.7287001609802246,0.8716049093681008,0.24986,0.25065984032520483,,,-120.0,-114.04114288081189
0.7288000000000001,0.88,0.7288000583648682,0.8720525536895378,0.24986,0.250758229118353,,,-120.0,-114.14974229884236
0.7289000000000001,0.88,0.7289001941680908,0.8720735369943076,0.24986,0.2507465698335609,,,-120.0,-114.22207215305458
0.7290000000000001,0.88,0.7290000915527344,0.8717444498737592,0.24986,0.25090643424401676,,,-120.0,-114.23892656787538
0.7291000000000001,0.88,0.7290999889373779,0.8716103498377066,0.24986,0.2507853273603201,,,-120.0,-114.22407863273503
0.7292000000000001,0.88,0.7292001247406006,0.8713077082581503,0.24986,0.2507724625915324,,,-120.0,-114.22240937560576
0.7293000000000001,0.88,0.7293000221252441,0.8707074324187041,0.24986,0.25074744419242173,,,-120.0,-114.10932384469245
0.7294,0.88,0.7294001579284668,0.870926442862253,0.24986,0.2508030337600203,,,-120.0,-114.00947940664572
0.7295,0.88,0.7295000553131104,0.8714070939464162,0.24986,0.2506509767454594,,,-120.0,-114.07181984104353
0.7296,0.88,0.729600191116333,0.8720400558883797,0.24986,0.25079715272909153,,,-120.0,-114.2027220842563
0.7297,0.88,0.7297000885009766,0.8720842207324705,0.24986,0.2508679349002454,,,-120.0,-114.26714389987487
0.7298,0.88,0.7297999858856201,0.8718991947453587,0.24986,0.2509766147924109,,,-120.0,-114.31993061466635
0.7299,0.88,0.7299001216888428,0.8720568671847182,0.24986,0.2509019252329786,,,-120.0,-114.34742966149936
0.73,0.88,0.7300000190734863,0.871788010552462,0.24986,0.25086904691977585,,,-120.0,-114.31620678810258
0.7301,0.88,0.730100154876709,0.8713075245323284,0.24986,0.2508032605981921,,,-120.0,-114.15488980745874
0.7302,0.88,0.7302000522613525,0.8717045893027192,0.24986,0.25081668405384544,,,-120.0,-114.16597442136236
0.7303000000000001,0.88,0.7303001880645752,0.8721214279626406,0.24986,0.2508533809377277,,,-120.0,-114.2564088453633
0.7304,0.88,0.7304000854492188,0.8722226939396183,0.24986,0.250919107582592,,,-120.0,-114.36561298252299
0.7305,0.88,0.7304999828338623,0.8720318073837433,0.24986,0.25102457293307207,,,-120.0,-114.38932514161286
0.7306,0.88,0.730600118637085,0.8717368314404658,0.24986,0.25108564334499434,,,-120.0,-114.37371793159397
0.7307,0.88,0.7307000160217285,0.8717351574315562,0.24986,0.2510565438207524,,,-120.0,-114.39303218777788
0.7308000000000001,0.88,0.7308001518249512,0.8711897404329796,0.24986,0.2510474470044022,,,-120.0,-114.31798398077616
0.7309000000000001,0.88,0.7309000492095947,0.8706654723253228,0.24986,0.25101678559583085,,,-120.0,-114.1643773269651
0.7310000000000001,0.88,0.7310001850128174,0.8712952256626706,0.24986,0.251043788844459,,,-120.0,-114.22750293261292
0.7311000000000001,0.88,0.7311000823974609,0.8719380514902338,0.24986,0.25107897040184857,,,-120.0,-114.34631850866933
0.7312000000000001,0.88,0.7311999797821045,0.8718807658802735,0.24986,0.25099724866666234,,,-120.0,-114.38735074503145
0.7313000000000001,0.88,0.7313001155853271,0.871807149564384,0.24986,0.2511510619805251,,,-120.0,-114.4588997827872
0.7314,0.88,0.7314000129699707,0.8716544383573163,0.24986,0.2511895162405907,,,-120.0,-114.47592916824097
0.7315,0.88,0.7315001487731934,0.8715379407351013,0.24986,0.25109405972617244,,,-120.0,-114.44974535980914
0.7316,0.88,0.7316000461578369,0.8710910834856346,0.24986,0.2510278647748537,,,-120.0,-114.31675470537428
0.7317,0.88,0.7317001819610596,0.871062321081251,0.24986,0.25100484428935604,,,-120.0,-114.26083462232066
0.7318,0.88,0.7318000793457031,0.8714488709742293,0.24986,0.25093466461331027,,,-120.0,-114.29472766741206
0.7319,0.88,0.7318999767303467,0.8717501702396471,0.24986,0.2511167889960717,,,-120.0,-114.3774010594292
0.732,0.88,0.7320001125335693,0.8716360559199938,0.24986,0.25113803723018874,,,-120.0,-114.41841709033348
0.7321,0.88,0.7321000099182129,0.8713016214232215,0.24986,0.2512125123444063,,,-120.0,-114.45406961985293
0.7322,0.88,0.7322001457214355,0.8712419225663971,0.24986,0.251293337796124,,,-120.0,-114.46535302685975
0.7323000000000001,0.88,0.7323000431060791,0.8708936336290296,0.24986,0.251194427996899,,,-120.0,-114.4288866660076
0.7324,0.88,0.7324001789093018,0.8701491476743388,0.24986,0.2511659093405999,,,-120.0,-114.30738083164371
0.7325,0.88,0.7325000762939453,0.870424580740661,0.24986,0.2511493232518528,,,-120.0,-114.26002406410772
0.7326,0.88,0.7325999736785889,0.8709454184058785,0.24986,0.25110682906670967,,,-120.0,-114.2902354198419
0.7327,0.88,0.7327001094818115,0.8712338838609758,0.24986,0.25111421917198956,,,-120.0,-114.35315463126811
0.7328000000000001,0.88,0.7328000068664551,0.8713780190340248,0.24986,0.25126833011736044,,,-120.0,-114.43092927771698
0.7329000000000001,0.88,0.7329001426696777,0.8711451511203201,0.24986,0.25135886758625925,,,-120.0,-114.46631364775895
0.7330000000000001,0.88,0.7330000400543213,0.8710932810896195,0.24986,0.2512764483103273,,,-120.0,-114.45528076997738
0.7331000000000001,0.88,0.733100175857544,0.8710166697494173,0.24986,0.25117763111830194,,,-120.0,-114.4375663239468
0.7332000000000001,0.88,0.7332000732421875,0.8708569112231851,0.24986,0.2512104961872004,,,-120.0,-114.35567577933155
0.7333000000000001,0.88,0.7333002090454102,0.8709104185652142,0.24986,0.25107747657474766,,,-120.0,-114.3204258840894
0.7334,0.88,0.7334001064300537,0.8711644020306462,0.24986,0.25116509400365084,,,-120.0,-114.34829083802157
0.7335,0.88,0.7335000038146973,0.8713500846995126,0.24986,0.25121136738087946,,,-120.0,-114.42129229383674
0.7336,0.88,0.7336001396179199,0.8711229560755883,0.24986,0.2512994281738483,,,-120.0,-114.45808166320482
0.7337,0.88,0.7337000370025635,0.8707890605321219,0.24986,0.25134988186813545,,,-120.0,-114.43601960047144
0.7338,0.88,0.7338001728057861,0.8708241829722339,0.24986,0.2513291332845953,,,-120.0,-114.4195916132232
0.7339,0.88,0.7339000701904297,0.8702178939207549,0.24986,0.2512164159185906,,,-120.0,-114.35120692653292
0.734,0.88,0.7340002059936523,0.8701862612950794,0.24986,0.2512795906107161,,,-120.0,-114.26858813650551
0.7341,0.88,0.7341001033782959,0.8706622345085814,0.24986,0.2512767967296866,,,-120.0,-114.2834272779311
0.7342,0.88,0.7342000007629395,0.8712087839919535,0.24986,0.25121040581597137,,,-120.0,-114.31672676965411
0.7343000000000001,0.88,0.7343001365661621,0.87150070793386,0.24986,0.2512555737551284,,,-120.0,-114.39993431679473
0.7344,0.88,0.7344000339508057,0.8715260599101596,0.24986,0.2514725850780485,,,-120.0,-114.49313838605383
0.7345,0.88,0.7345001697540283,0.8711730226313915,0.24986,0.25145034449295106,,,-120.0,-114.45828922267177
0.7346,0.88,0.7346000671386719,0.871012770761828,0.24986,0.25125176947194816,,,-120.0,-114.41370606135108
0.7347,0.88,0.7347002029418945,0.8705726916716524,0.24986,0.25123260916067003,,,-120.0,-114.30950578337193
0.7348000000000001,0.88,0.7348001003265381,0.8704436340266537,0.24986,0.25126445154089533,,,-120.0,-114.26377584787697
0.7349000000000001,0.88,0.7348999977111816,0.8708570874506141,0.24986,0.2512597701599154,,,-120.0,-114.24875048718528
0.7350000000000001,0.88,0.7350001335144043,0.8713197601328314,0.24986,0.2512885205506384,,,-120.0,-114.35898081570184
0.7351000000000001,0.88,0.7351000308990479,0.8714197762152499,0.24986,0.2513834367503534,,,-120.0,-114.40178121792609
0.7352000000000001,0.88,0.7352001667022705,0.8711606816046005,0.24986,0.2515394761220116,,,-120.0,-114.41641519570086
0.7353000000000001,0.88,0.7353000640869141,0.8710198027137946,0.24986,0.25153146689735595,,,-120.0,-114.43534788616186
0.7354,0.88,0.7354001998901367,0.870677947840362,0.24986,0.2513418838004787,,,-120.0,-114.334059091407
0.7355,0.88,0.7355000972747803,0.870258251398284,0.24986,0.25135912695057067,,,-120.0,-114.23476889505538
0.7356,0.88,0.7355999946594238,0.8703334198963375,0.24986,0.251420161343576,,,-120.0,-114.19311147615458
0.7357,0.88,0.7357001304626465,0.8707663251034107,0.24986,0.2513665519911849,,,-120.0,-114.19494466170494
0.7358,0.88,0.73580002784729,0.8712280420345112,0.24986,0.25142769956961386,,,-120.0,-114.30142622199016
0.7359,0.88,0.7359001636505127,0.8712743161311483,0.24986,0.25150961455933085,,,-120.0,-114.3448779495228
0.736,0.88,0.7360000610351562,0.8710208174166711,0.24986,0.25155641146075086,,,-120.0,-114.36531793000192
0.7361,0.88,0.7361001968383789,0.8709832047128097,0.24986,0.2515411449055587,,,-120.0,-114.37539779164746
0.7362,0.88,0.7362000942230225,0.8703500584815502,0.24986,0.2513902611564233,,,-120.0,-114.27607862983629
0.7363000000000001,0.88,0.736299991607666,0.8699028348107626,0.24986,0.2514358169390927,,,-120.0,-114.18960044617752
0.7364,0.88,0.7364001274108887,0.8702843449102377,0.24986,0.2514193605582929,,,-120.0,-114.19480926783808
0.7365,0.88,0.7365000247955322,0.8708073498055114,0.24986,0.2514305351903896,,,-120.0,-114.2270909270576
0.7366,0.88,0.7366001605987549,0.8711265692996866,0.24986,0.25147325428594436,,,-120.0,-114.29747562237118
0.7367,0.88,0.7367000579833984,0.8711369058038066,0.24986,0.25161982132439403,,,-120.0,-114.34382720290891
0.7368000000000001,0.88,0.7368001937866211,0.8710732477603029,0.24986,0.2516612253561822,,,-120.0,-114.36424662159642
0.7369000000000001,0.88,0.7369000911712646,0.8709130153329744,0.24986,0.2515962977889925,,,-120.0,-114.33401670223832
0.7370000000000001,0.88,0.7369999885559082,0.8699672288072332,0.24986,0.25157421773046057,,,-120.0,-114.17822142615644
0.7371000000000001,0.88,0.7371001243591309,0.869509640716243,0.24986,0.25157890465911853,,,-120.0,-114.10254011803363
0.7372000000000001,0.88,0.7372000217437744,0.8699357668240421,0.24986,0.25163950735786234,,,-120.0,-114.10109635170578
0.7373000000000001,0.88,0.7373001575469971,0.8705461453242954,0.24986,0.25154383021701293,,,-120.0,-114.13279656476449
0.7374,0.88,0.7374000549316406,0.8709025256862976,0.24986,0.2516373240300955,,,-120.0,-114.22497740214403
0.7375,0.88,0.7375001907348633,0.8708191338769168,0.24986,0.2517478387503497,,,-120.0,-114.31908757284718
0.7376,0.88,0.7376000881195068,0.8704046831658183,0.24986,0.2518176823299036,,,-120.0,-114.2903286825375
0.7377,0.88,0.7376999855041504,0.8703983209354477,0.24986,0.2515043917472528,,,-120.0,-114.28989884225261
0.7378,0.88,0.737800121307373,0.8701617777336926,0.24986,0.25153534927719806,,,-120.0,-114.19206226324302
0.7379,0.88,0.7379000186920166,0.8700618826196976,0.24986,0.2515953808279756,,,-120.0,-114.16589610631243
0.738,0.88,0.7380001544952393,0.8705323843913935,0.24986,0.2515812557794787,,,-120.0,-114.14781467952209
0.7381,0.88,0.7381000518798828,0.8710172640159922,0.24986,0.2514740602768391,,,-120.0,-114.17329654801314
0.7382,0.88,0.7382001876831055,0.8713114875938363,0.24986,0.2515744952465623,,,-120.0,-114.29078651196363
0.7383,0.88,0.738300085067749,0.8710412263856786,0.24986,0.2517104201073887,,,-120.0,-114.3104245442982
0.7384000000000001,0.88,0.7383999824523926,0.870747703440312,0.24986,0.2516221723729054,,,-120.0,-114.31029172558542
0.7385,0.88,0.7385001182556152,0.8702709461897623,0.24986,0.25146844843603594,,,-120.0,-114.27229459981358
0.7386,0.88,0.7386000156402588,0.8695802582139441,0.24986,0.25149523475762187,,,-120.0,-114.17135426642685
0.7387,0.88,0.7387001514434814,0.869814839875697,0.24986,0.25152495160917204,,,-120.0,-114.08733037801208
0.7388,0.88,0.738800048828125,0.8705405406951318,0.24986,0.2514214905444971,,,-120.0,-114.12029521610546
0.7389000000000001,0.88,0.7389001846313477,0.8711811152859851,0.24986,0.2515041581746911,,,-120.0,-114.1863219657285
0.7390000000000001,0.88,0.7390000820159912,0.8713230842038057,0.24986,0.2515481529642499,,,-120.0,-114.26584948525668
0.7391000000000001,0.88,0.7390999794006348,0.8709158769735381,0.24986,0.2516470625504351,,,-120.0,-114.28366798904044
0.7392000000000001,0.88,0.7392001152038574,0.8707191382624421,0.24986,0.25162715222938764,,,-120.0,-114.27169766388347
0.7393000000000001,0.88,0.739300012588501,0.8701512426483932,0.24986,0.25147199644968166,,,-120.0,-114.20176385514824
0.7394000000000001,0.88,0.7394001483917236,0.869718755445514,0.24986,0.25149165716294986,,,-120.0,-114.09801710450508
0.7395,0.88,0.7395000457763672,0.8699670888488159,0.24986,0.2515058216509247,,,-120.0,-114.02542615984976
0.7396,0.88,0.7396001815795898,0.8705211697924329,0.24986,0.25144414215127797,,,-120.0,-114.13713112154278
0.7397,0.88,0.7397000789642334,0.8708933688111454,0.24986,0.2514977969377035,,,-120.0,-114.21955548670498
0.7398,0.88,0.739799976348877,0.8708722960482423,0.24986,0.2516511829018168,,,-120.0,-114.29400553521816
0.7399,0.88,0.7399001121520996,0.8703264600480376,0.24986,0.25170127685168425,,,-120.0,-114.24539971748905
0.74,0.88,0.7400000095367432,0.870178712592542,0.24986,0.25150363490371785,,,-120.0,-114.21879876733821
0.7401,0.88,0.7401001453399658,0.8696362437030654,0.24986,0.25151955622627076,,,-120.0,-114.13218615451436
0.7402,0.88,0.7402000427246094,0.8693418966503036,0.24986,0.2515414956412862,,,-120.0,-114.03795178755632
0.7403,0.88,0.740300178527832,0.8696404474432329,0.24986,0.2515175845709403,,,-120.0,-113.98672432610385
0.7404000000000001,0.88,0.7404000759124756,0.8703074992676294,0.24986,0.2514808508932229,,,-120.0,-114.0456988550191
0.7405,0.88,0.7404999732971191,0.8707317775819333,0.24986,0.2515108018231221,,,-120.0,-114.19266583980104
0.7406,0.88,0.7406001091003418,0.8704392037034699,0.24986,0.25152489524356486,,,-120.0,-114.11164030835884
0.7407,0.88,0.7407000064849854,0.8701349430659828,0.24986,0.2514884546231823,,,-120.0,-114.13156465471384
0.7408,0.88,0.740800142288208,0.869972621489135,0.24986,0.25143634296644807,,,-120.0,-114.10503790002313
0.7409000000000001,0.88,0.7409000396728516,0.8690880400214632,0.24986,0.2512728922779975,,,-120.0,-113.9610206584629
0.7410000000000001,0.88,0.7410001754760742,0.8690514666744455,0.24986,0.25132741047779855,,,-120.0,-113.89517697206234
0.7411000000000001,0.88,0.7411000728607178,0.8697693473483107,0.24986,0.25132896453323417,,,-120.0,-113.88706777762012
0.7412000000000001,0.88,0.7412002086639404,0.8706783916992439,0.24986,0.2512635238294062,,,-120.0,-114.00318898843572
0.7413000000000001,0.88,0.741300106048584,0.8709429224387111,0.24986,0.25131008526594173,,,-120.0,-114.07277703782815
0.7414000000000001,0.88,0.7414000034332275,0.8708302946641625,0.24986,0.25140569991311534,,,-120.0,-114.11324912277223
0.7415,0.88,0.7415001392364502,0.8709510135753447,0.24986,0.2513745568931211,,,-120.0,-114.20396494710384
0.7416,0.88,0.7416000366210938,0.8706617914314301,0.24986,0.2513109366839233,,,-120.0,-114.08022670155871
0.7417,0.88,0.7417001724243164,0.8697656195622933,0.24986,0.251274427606633,,,-120.0,-113.9661368410128
0.7418,0.88,0.74180006980896,0.8697387776338434,0.24986,0.25116230377505333,,,-120.0,-113.88626331567662
0.7419,0.88,0.7419002056121826,0.8703470222790423,0.24986,0.25112536123912715,,,-120.0,-113.91400719314554
0.742,0.88,0.7420001029968262,0.8710406457742222,0.24986,0.2511197448095106,,,-120.0,-114.03686640996436
0.7421,0.88,0.7421000003814697,0.8710168531573486,0.24986,0.25121398427771935,,,-120.0,-114.08041336781568
0.7422,0.88,0.7422001361846924,0.8706185669465302,0.24986,0.251269720297981,,,-120.0,-113.99385422152913
0.7423,0.88,0.7423000335693359,0.870675477265656,0.24986,0.25121889036903294,,,-120.0,-114.02691369895336
0.7424000000000001,0.88,0.7424001693725586,0.8704156463515906,0.24986,0.25113067665580596,,,-120.0,-114.02015573795208
0.7425,0.88,0.7425000667572021,0.8697816491927516,0.24986,0.251087761557081,,,-120.0,-113.85695596633168
0.7426,0.88,0.7426002025604248,0.8699251657071783,0.24986,0.2509862810714974,,,-120.0,-113.79665074902132
0.7427,0.88,0.7427000999450684,0.8707213278685954,0.24986,0.2509860349966252,,,-120.0,-113.86319039031697
0.7428,0.88,0.7427999973297119,0.8710241629150987,0.24986,0.25096362930437754,,,-120.0,-113.94694911609784
0.7429000000000001,0.88,0.7429001331329346,0.8711647555211836,0.24986,0.25108528946192293,,,-120.0,-114.01376291676823
0.7430000000000001,0.88,0.7430000305175781,0.8710464436015881,0.24986,0.25112578973948907,,,-120.0,-114.02106441338728
0.7431000000000001,0.88,0.7431001663208008,0.8710967985230784,0.24986,0.2510239756442033,,,-120.0,-114.0407289863507
0.7432000000000001,0.88,0.7432000637054443,0.8703072577353635,0.24986,0.25096472880952536,,,-120.0,-113.92890879411503
0.7433000000000001,0.88,0.743300199508667,0.8698113827717032,0.24986,0.2509843000421637,,,-120.0,-113.79837264749142
0.7434000000000001,0.88,0.7434000968933105,0.8704726590358948,0.24986,0.25094603390398557,,,-120.0,-113.78545906843867
0.7435,0.88,0.7434999942779541,0.8712502081619046,0.24986,0.25100115030221165,,,-120.0,-113.85339078973077
0.7436,0.88,0.7436001300811768,0.8715574817182697,0.24986,0.25102208289660805,,,-120.0,-113.97722068006681
0.7437,0.88,0.7437000274658203,0.8716198520381435,0.24986,0.25119589852559565,,,-120.0,-113.98989929302937
0.7438,0.88,0.743800163269043,0.8716191362803665,0.24986,0.2511624767918501,,,-120.0,-113.98848334155679
0.7439,0.88,0.7439000606536865,0.8714588989604838,0.24986,0.25097862279601874,,,-120.0,-113.96566301600386
0.744,0.88,0.7440001964569092,0.8707556724591835,0.24986,0.25098236749732655,,,-120.0,-113.84173801453049
0.7441,0.88,0.7441000938415527,0.8706091887404607,0.24986,0.25099797334948665,,,-120.0,-113.73916594474129
0.7442,0.88,0.7441999912261963,0.8711561155219276,0.24986,0.25093390819299616,,,-120.0,-113.73234700538546
0.7443,0.88,0.744300127029419,0.871748541418118,0.24986,0.25101778908686506,,,-120.0,-113.8364525769169
0.7444000000000001,0.88,0.7444000244140625,0.8719261653624002,0.24986,0.2511258883680095,,,-120.0,-113.94935558791202
0.7445,0.88,0.7445001602172852,0.8718688307940187,0.24986,0.25114199934870823,,,-120.0,-113.9366899955021
0.7446,0.88,0.7446000576019287,0.8719052518869782,0.24986,0.25114528206225223,,,-120.0,-113.94303472728933
0.7447,0.88,0.7447001934051514,0.8717747369321109,0.24986,0.2510298092103678,,,-120.0,-113.91319153177487
0.7448,0.88,0.7448000907897949,0.871583303352782,0.24986,0.2511385888719501,,,-120.0,-113.88072680556132
0.7449000000000001,0.88,0.7448999881744385,0.8716992682421851,0.24986,0.2510267753574995,,,-120.0,-113.77937272260182
0.7450000000000001,0.88,0.7450001239776611,0.8725101930051318,0.24986,0.25096616374709924,,,-120.0,-113.87497423218015
0.7451000000000001,0.88,0.7451000213623047,0.8729429026372706,0.24986,0.2510249718036418,,,-120.0,-113.95965647625758
0.7452000000000001,0.88,0.7452001571655273,0.8724994796841321,0.24986,0.2510775141929504,,,-120.0,-113.98078377856716
0.7453000000000001,0.88,0.7453000545501709,0.8720738084227495,0.24986,0.25120489598907614,,,-120.0,-113.9542889955338
0.7454000000000001,0.88,0.7454001903533936,0.8716589939647239,0.24986,0.25113638159336144,,,-120.0,-113.91748045921126
0.7455,0.88,0.7455000877380371,0.8710557913439672,0.24986,0.250982536159489,,,-120.0,-113.85343150702266
0.7456,0.88,0.7455999851226807,0.8705589007724213,0.24986,0.2510379212716997,,,-120.0,-113.68146804931236
0.7457,0.88,0.7457001209259033,0.8710549142347745,0.24986,0.25104850687370117,,,-120.0,-113.70246839540346
0.7458,0.88,0.7458000183105469,0.8717136433278889,0.24986,0.25096462788623775,,,-120.0,-113.7708032727919
0.7459,0.88,0.7459001541137695,0.8722172172668842,0.24986,0.25111259867130536,,,-120.0,-113.89031268353989
0.746,0.88,0.7460000514984131,0.8720724174311699,0.24986,0.2511727863266989,,,-120.0,-113.90515719439752
0.7461,0.88,0.7461001873016357,0.8718894530630813,0.24986,0.2512354165559205,,,-120.0,-113.88707681600962
0.7462,0.88,0.7462000846862793,0.8719492357571595,0.24986,0.2511532814103523,,,-120.0,-113.94527680563554
0.7463,0.88,0.7462999820709229,0.8713098521345163,0.24986,0.2511211713608854,,,-120.0,-113.84035244628947
0.7464000000000001,0.88,0.7464001178741455,0.8707738532298301,0.24986,0.2511149786299376,,,-120.0,-113.72649321210864
0.7465,0.88,0.7465000152587891,0.8713017040362728,0.24986,0.2510198834481608,,,-120.0,-113.68558209177294
0.7466,0.88,0.7466001510620117,0.8720349621043527,0.24986,0.25102760727179046,,,-120.0,-113.80470770389262
0.7467,0.88,0.7467000484466553,0.8727096013519404,0.24986,0.2512265485707875,,,-120.0,-113.98804980449043
0.7468,0.88,0.7468001842498779,0.8724821898308183,0.24986,0.25120676634739736,,,-120.0,-114.01190490696683
0.7469000000000001,0.88,0.7469000816345215,0.8724854623143407,0.24986,0.25126221395566223,,,-120.0,-114.05115745865861
0.7470000000000001,0.88,0.746999979019165,0.8723387730504039,0.24986,0.2511343811033673,,,-120.0,-114.00308796989403
0.7471000000000001,0.88,0.7471001148223877,0.8719092124369976,0.24986,0.25115587118030935,,,-120.0,-113.93247688790873
0.7472000000000001,0.88,0.7472000122070312,0.871586442315446,0.24986,0.2510310179862649,,,-120.0,-113.82150523432601
0.7473000000000001,0.88,0.7473001480102539,0.8721446121951668,0.24986,0.2510137573525418,,,-120.0,-113.80996268593458
0.7474000000000001,0.88,0.7474000453948975,0.8726099152909781,0.24986,0.25106044888757084,,,-120.0,-113.91370960020842
0.7475,0.88,0.7475001811981201,0.8725569318418052,0.24986,0.2510338678437536,,,-120.0,-113.96346189891003
0.7476,0.88,0.7476000785827637,0.8724624645312498,0.24986,0.2512347609995178,,,-120.0,-113.99731354030641
0.7477,0.88,0.7476999759674072,0.8722484536487219,0.24986,0.2512134204525503,,,-120.0,-113.95252552880717
0.7478,0.88,0.7478001117706299,0.8719372020538491,0.24986,0.25110537100053754,,,-120.0,-113.94515390759682
0.7479,0.88,0.7479000091552734,0.8711871874967071,0.24986,0.25111666287708984,,,-120.0,-113.818025683407
0.748,0.88,0.7480001449584961,0.8712311291871043,0.24986,0.25105106151255374,,,-120.0,-113.72459157168113
0.7481,0.88,0.7481000423431396,0.8721827034561761,0.24986,0.2510475250529457,,,-120.0,-113.84710670434093
0.7482,0.88,0.7482001781463623,0.8728658231420598,0.24986,0.25114370702862376,,,-120.0,-113.97928905276324
0.7483,0.88,0.7483000755310059,0.8728728876663671,0.24986,0.25129935050212215,,,-120.0,-114.04391868303667
0.7484000000000001,0.88,0.7483999729156494,0.872757119990865,0.24986,0.25143580125043746,,,-120.0,-114.07883473813908
0.7485,0.88,0.7485001087188721,0.8725475249956,0.24986,0.2512570825469136,,,-120.0,-114.03018659728728
0.7486,0.88,0.7486000061035156,0.8721288716213398,0.24986,0.25125141642590987,,,-120.0,-114.00112979306354
0.7487,0.88,0.7487001419067383,0.8716255291872235,0.24986,0.2512643587511406,,,-120.0,-113.87925568505418
0.7488,0.88,0.7488000392913818,0.8718035822842908,0.24986,0.25123489720483083,,,-120.0,-113.8631827731079
0.7489000000000001,0.88,0.7489001750946045,0.8721886946141205,0.24986,0.2510665303882083,,,-120.0,-113.91580568865966
0.7490000000000001,0.88,0.749000072479248,0.8725520512164643,0.24986,0.2512754458042207,,,-120.0,-114.02513367672667
0.7491000000000001,0.88,0.7491002082824707,0.8726065730542173,0.24986,0.25140442060210144,,,-120.0,-114.08280150308153
0.7492000000000001,0.88,0.7492001056671143,0.8722833763272192,0.24986,0.2514131031231695,,,-120.0,-114.07858033081277
0.7493000000000001,0.88,0.7493000030517578,0.8723359276882672,0.24986,0.2513639060662101,,,-120.0,-114.1117487445805
0.7494000000000001,0.88,0.7494001388549805,0.8717811494064318,0.24986,0.25137447144905184,,,-120.0,-114.01301398698338
0.7495,0.88,0.749500036239624,0.8716455803314228,0.24986,0.25143002864514213,,,-120.0,-113.9615178701529
0.7496,0.88,0.7496001720428467,0.8719237348861615,0.24986,0.25127128285550204,,,-120.0,-113.92439473873627
0.7497,0.88,0.7497000694274902,0.8724685755107757,0.24986,0.2512882987340025,,,-120.0,-114.02934023808415
0.7498,0.88,0.7498002052307129,0.8723521608591873,0.24986,0.2513701613689032,,,-120.0,-114.0771642156971
0.7499,0.88,0.7499001026153564,0.8718636969381856,0.24986,0.25140622349224423,,,-120.0,-114.08304839273985
0.75,0.88,0.75,0.8716857452519646,0.24986,0.2514620684963076,,,-120.0,-114.11772080874825
0.7501,0.88,0.7501001358032227,0.8714832984470882,0.24986,0.25134408955929827,,,-120.0,-114.07398822275405
0.7502,0.88,0.7502000331878662,0.8710735486950927,0.24986,0.2513510051305595,,,-120.0,-114.00086960315666
0.7503,0.88,0.7503001689910889,0.8707980120862759,0.24986,0.2513190593517901,,,-120.0,-113.89483901919665
0.7504,0.88,0.7504000663757324,0.8713154633674828,0.24986,0.25131348181945196,,,-120.0,-113.97921994185421
0.7505000000000001,0.88,0.7505002021789551,0.871743814489377,0.24986,0.2513564492793853,,,-120.0,-114.05853667333358
0.7506,0.88,0.7506000995635986,0.8717017167736486,0.24986,0.25144155439049454,,,-120.0,-114.08061148921439
0.7507,0.88,0.7506999969482422,0.8714383536834734,0.24986,0.25152574699752067,,,-120.0,-114.09017520414184
0.7508,0.88,0.7508001327514648,0.8715350672137065,0.24986,0.25146169688803105,,,-120.0,-114.12877131746438
0.7509,0.88,0.7509000301361084,0.8714444091787722,0.24986,0.25138283853052,,,-120.0,-114.09314163721001
0.7510000000000001,0.88,0.751000165939331,0.8710907163618031,0.24986,0.2513833714058801,,,-120.0,-114.01144899522151
0.7511000000000001,0.88,0.7511000633239746,0.871175799908544,0.24986,0.2514287536195938,,,-120.0,-113.97067894046968
0.7512000000000001,0.88,0.7512001991271973,0.8719191314247077,0.24986,0.25147096256003937,,,-120.0,-114.07126783809511
0.7513000000000001,0.88,0.7513000965118408,0.8724404520284265,0.24986,0.25152776856462494,,,-120.0,-114.18645313903376
0.7514000000000001,0.88,0.7513999938964844,0.8724782806619534,0.24986,0.2516029318380164,,,-120.0,-114.2062035511962
0.7515000000000001,0.88,0.751500129699707,0.8722590597632466,0.24986,0.2515662755054197,,,-120.0,-114.2549616248145
0.7516,0.88,0.7516000270843506,0.8720001602055459,0.24986,0.251563032786583,,,-120.0,-114.26639260553036
0.7517,0.88,0.7517001628875732,0.8716622499677852,0.24986,0.25144754725573276,,,-120.0,-114.18156957318581
0.7518,0.88,0.7518000602722168,0.8714787454586342,0.24986,0.2514894745106558,,,-120.0,-114.10879453645815
0.7519,0.88,0.7519001960754395,0.8719559784338216,0.24986,0.2514344601788795,,,-120.0,-114.06718369091917
0.752,0.88,0.752000093460083,0.8724486866672281,0.24986,0.2514317121041644,,,-120.0,-114.12393933686545
0.7521,0.88,0.7520999908447266,0.8728200348244605,0.24986,0.25148861597683664,,,-120.0,-114.22724308736727
0.7522,0.88,0.7522001266479492,0.8727911979679295,0.24986,0.25163765504070146,,,-120.0,-114.26592063708577
0.7523,0.88,0.7523000240325928,0.872446688229829,0.24986,0.25158842065446135,,,-120.0,-114.31162108452028
0.7524,0.88,0.7524001598358154,0.8723934468732625,0.24986,0.25156638845233176,,,-120.0,-114.32510339257551
0.7525000000000001,0.88,0.752500057220459,0.8716040857926957,0.24986,0.25147905484728783,,,-120.0,-114.16862425309499
0.7526,0.88,0.7526001930236816,0.8712315449957261,0.24986,0.2514042634137506,,,-120.0,-114.05508908896695
0.7527,0.88,0.7527000904083252,0.8717150018872621,0.24986,0.2514982017676592,,,-120.0,-114.09924284872235
0.7528,0.88,0.7527999877929688,0.872139860316755,0.24986,0.2515327251639199,,,-120.0,-114.1643582444816
0.7529,0.88,0.7529001235961914,0.8722212643818934,0.24986,0.2515442678125146,,,-120.0,-114.21151693496331
0.7530000000000001,0.88,0.753000020980835,0.8719723676558667,0.24986,0.2516706322486646,,,-120.0,-114.22725520543153
0.7531000000000001,0.88,0.7531001567840576,0.8717222240592061,0.24986,0.25169004292547925,,,-120.0,-114.28637165832781
0.7532000000000001,0.88,0.7532000541687012,0.8714016839110539,0.24986,0.2515409001780798,,,-120.0,-114.21705014275948
0.7533000000000001,0.88,0.7533001899719238,0.8710126671975131,0.24986,0.2515308102952893,,,-120.0,-114.16431868480309
0.7534000000000001,0.88,0.7534000873565674,0.87078974678493,0.24986,0.25146330391755856,,,-120.0,-114.07413139901271
0.7535000000000001,0.88,0.7534999847412109,0.8711515318077516,0.24986,0.25147555885827716,,,-120.0,-114.11613656930417
0.7536,0.88,0.7536001205444336,0.8717468384550743,0.24986,0.2515643311363145,,,-120.0,-114.24845520290205
0.7537,0.88,0.7537000179290771,0.871847773796424,0.24986,0.2516108891587445,,,-120.0,-114.27745972442064
0.7538,0.88,0.7538001537322998,0.8715570876005739,0.24986,0.25171805845066,,,-120.0,-114.29744253411828
0.7539,0.88,0.7539000511169434,0.8713033025641026,0.24986,0.2516918850063093,,,-120.0,-114.27080621258511
0.754,0.88,0.754000186920166,0.8711436468344228,0.24986,0.2516189906633137,,,-120.0,-114.25266376325479
0.7541,0.88,0.7541000843048096,0.8705213791364682,0.24986,0.2515732761425536,,,-120.0,-114.11761553476
0.7542,0.88,0.7541999816894531,0.870521543741157,0.24986,0.2515520268139511,,,-120.0,-114.0493101495319
0.7543,0.88,0.7543001174926758,0.8710286263138322,0.24986,0.25151362512346476,,,-120.0,-114.10164262549426
0.7544,0.88,0.7544000148773193,0.871522526176119,0.24986,0.25154016730526524,,,-120.0,-114.20947176670015
0.7545000000000001,0.88,0.754500150680542,0.8717267657258773,0.24986,0.2515670170242185,,,-120.0,-114.26329876133721
0.7546,0.88,0.7546000480651855,0.8716513576812751,0.24986,0.25170169265281944,,,-120.0,-114.27396906114727
0.7547,0.88,0.7547001838684082,0.871784215433939,0.24986,0.2516147894243443,,,-120.0,-114.29063587794043
0.7548,0.88,0.7548000812530518,0.8713906284438631,0.24986,0.2515543125620856,,,-120.0,-114.2301778580001
0.7549,0.88,0.7548999786376953,0.8708275800072953,0.24986,0.25161524132949337,,,-120.0,-114.10841280230176
0.7550000000000001,0.88,0.755000114440918,0.870897631088852,0.24986,0.2515885173785831,,,-120.0,-114.00451357238981
0.7551000000000001,0.88,0.7551000118255615,0.8714097604070682,0.24986,0.25158882900165885,,,-120.0,-114.13689501143116
0.7552000000000001,0.88,0.7552001476287842,0.87174204805997,0.24986,0.2516541738657645,,,-120.0,-114.19890296166211
0.7553000000000001,0.88,0.7553000450134277,0.8714859569804749,0.24986,0.2517375972101097,,,-120.0,-114.20800208280689
0.7554000000000001,0.88,0.7554001808166504,0.8711664985456063,0.24986,0.25184733341279275,,,-120.0,-114.23141779709702
0.7555000000000001,0.88,0.755500078201294,0.8710788006729551,0.24986,0.2517495028185725,,,-120.0,-114.20808231079481
0.7556,0.88,0.7555999755859375,0.8705483382764102,0.24986,0.2516426823382053,,,-120.0,-114.15033959958744
0.7557,0.88,0.7557001113891602,0.8703273357628754,0.24986,0.25159895695502715,,,-120.0,-114.0439469913868
0.7558,0.88,0.7558000087738037,0.8708067974980698,0.24986,0.25158446472557633,,,-120.0,-114.00718577879532
0.7559,0.88,0.7559001445770264,0.871563664038315,0.24986,0.2516372649379044,,,-120.0,-114.11672702151861
0.756,0.88,0.7560000419616699,0.871967692536678,0.24986,0.2517079968728361,,,-120.0,-114.18266544806535
0.7561,0.88,0.7561001777648926,0.8718470983376093,0.24986,0.25180165668784454,,,-120.0,-114.24355501207562
0.7562,0.88,0.7562000751495361,0.8715427802470069,0.24986,0.2518076663120156,,,-120.0,-114.19264197581394
0.7563,0.88,0.7562999725341797,0.8715904085246777,0.24986,0.25166183710106604,,,-120.0,-114.22020926501546
0.7564,0.88,0.7564001083374023,0.8711100958077157,0.24986,0.2515957246565369,,,-120.0,-114.07915759215447
0.7565000000000001,0.88,0.7565000057220459,0.870761519168098,0.24986,0.2515295199212538,,,-120.0,-113.99321863606201
0.7566,0.88,0.7566001415252686,0.8709939439920347,0.24986,0.2515272606902299,,,-120.0,-113.99292501850677
0.7567,0.88,0.7567000389099121,0.8714373611796118,0.24986,0.2516178706187749,,,-120.0,-114.0966080991459
0.7568,0.88,0.7568001747131348,0.871238838618115,0.24986,0.25161851086336834,,,-120.0,-114.10149535546404
0.7569,0.88,0.7569000720977783,0.8708960103316832,0.24986,0.251685985189505,,,-120.0,-114.0961371849721
0.7570000000000001,0.88,0.757000207901001,0.8708080751234593,0.24986,0.25167335599030893,,,-120.0,-114.13818831352248
0.7571000000000001,0.88,0.7571001052856445,0.8704561583694178,0.24986,0.25152517813731257,,,-120.0,-114.09719966587257
0.7572000000000001,0.88,0.7572000026702881,0.8696827081817364,0.24986,0.25152976351611755,,,-120.0,-113.94922715186128
0.7573000000000001,0.88,0.7573001384735107,0.8701858882232292,0.24986,0.25156404045511643,,,-120.0,-113.91157398684948
0.7574000000000001,0.88,0.7574000358581543,0.8710287465815116,0.24986,0.2514610768132,,,-120.0,-113.95771109756045
0.7575000000000001,0.88,0.757500171661377,0.8716246441770796,0.24986,0.2515063997887672,,,-120.0,-114.0478439124817
0.7576,0.88,0.7576000690460205,0.8718238829728575,0.24986,0.25157823142737035,,,-120.0,-114.13329544596344
0.7577,0.88,0.7577002048492432,0.8716245492202616,0.24986,0.25167805950361716,,,-120.0,-114.11138290088438
0.7578,0.88,0.7578001022338867,0.8714315281113251,0.24986,0.25159510485161435,,,-120.0,-114.13417743644436
0.7579,0.88,0.7578999996185303,0.8710756115394946,0.24986,0.2515102647089031,,,-120.0,-114.07085237993046
0.758,0.88,0.7580001354217529,0.8707035804749857,0.24986,0.2514762086407682,,,-120.0,-113.99411362191033
0.7581,0.88,0.7581000328063965,0.8709531417561607,0.24986,0.2514584149431391,,,-120.0,-113.94662157438265
0.7582,0.88,0.7582001686096191,0.8713655486022984,0.24986,0.2514623873409221,,,-120.0,-113.97745838673589
0.7583,0.88,0.7583000659942627,0.8715655261757093,0.24986,0.2515133671332807,,,-120.0,-114.03531513844138
0.7584,0.88,0.7584002017974854,0.8714377304406868,0.24986,0.25159967484494666,,,-120.0,-114.10582939297092
0.7585000000000001,0.88,0.7585000991821289,0.8711645234403721,0.24986,0.25167484610739665,,,-120.0,-114.08426397234456
0.7586,0.88,0.7585999965667725,0.8709905485998352,0.24986,0.2516172245325394,,,-120.0,-114.06883081252184
0.7587,0.88,0.7587001323699951,0.870374763006819,0.24986,0.2514898824730214,,,-120.0,-114.02670769116071
0.7588,0.88,0.7588000297546387,0.8699861649382041,0.24986,0.25152465813310293,,,-120.0,-113.9019618929741
0.7589,0.88,0.7589001655578613,0.8704631096085005,0.24986,0.25140856152538454,,,-120.0,-113.85680955684845
0.7590000000000001,0.88,0.7590000629425049,0.8711999076771836,0.24986,0.25138266100521356,,,-120.0,-113.91295493957067
0.7591000000000001,0.88,0.7591001987457275,0.8715307914757028,0.24986,0.25145705157457676,,,-120.0,-114.04849099957542
0.7592000000000001,0.88,0.7592000961303711,0.8716125227465497,0.24986,0.25153229339669875,,,-120.0,-114.09481787629633
0.7593000000000001,0.88,0.7592999935150146,0.8713401076085984,0.24986,0.25151891285227623,,,-120.0,-114.02158688463645
0.7594000000000001,0.88,0.7594001293182373,0.8713036785645943,0.24986,0.25137008264630606,,,-120.0,-114.04554298192507
0.7595000000000001,0.88,0.7595000267028809,0.8707183975812373,0.24986,0.25127144511472443,,,-120.0,-113.93341964512668
0.7596,0.88,0.7596001625061035,0.8704767745415627,0.24986,0.25128299839358476,,,-120.0,-113.82984001745737
0.7597,0.88,0.7597000598907471,0.8709196172045469,0.24986,0.2512449670188962,,,-120.0,-113.77660406118483
0.7598,0.88,0.7598001956939697,0.8714906333215677,0.24986,0.2512965278364653,,,-120.0,-113.8895083631756
0.7599,0.88,0.7599000930786133,0.8716310557503738,0.24986,0.2514124051978675,,,-120.0,-113.97924540508569
0.76,0.88,0.7599999904632568,0.871498017126258,0.24986,0.25147670905174785,,,-120.0,-114.00355998923686
0.7601,0.88,0.7601001262664795,0.8715236729041996,0.24986,0.25143900211179016,,,-120.0,-113.99680988130645
0.7602,0.88,0.760200023651123,0.8713794919401322,0.24986,0.2513353893125967,,,-120.0,-113.96132693911467
0.7603,0.88,0.7603001594543457,0.8705363245742802,0.24986,0.2513278669593024,,,-120.0,-113.82870819816597
0.7604,0.88,0.7604000568389893,0.8704650728790315,0.24986,0.2513339616160701,,,-120.0,-113.70318427065473
0.7605000000000001,0.88,0.7605001926422119,0.8711993450029272,0.24986,0.25124381255589917,,,-120.0,-113.74747700486107
0.7606,0.88,0.7606000900268555,0.8717372241222028,0.24986,0.2512379535949164,,,-120.0,-113.86698345511778
0.7607,0.88,0.760699987411499,0.8717255253763356,0.24986,0.25123274073392154,,,-120.0,-113.87655946112727
0.7608,0.88,0.7608001232147217,0.8715883583491093,0.24986,0.25140189560828885,,,-120.0,-113.90978579785585
0.7609,0.88,0.7609000205993652,0.8716939641324315,0.24986,0.25134398154054755,,,-120.0,-113.89680048311513
0.7610000000000001,0.88,0.7610001564025879,0.8715681778122378,0.24986,0.25120746581485554,,,-120.0,-113.90113868111456
0.7611000000000001,0.88,0.7611000537872314,0.8709871006460599,0.24986,0.25123278934012616,,,-120.0,-113.7446437795804
[truncated: 1,029,477 more chars]
