# Supplementary material for: Magnetic control of tokamak plasmas through deep reinforcement learning
Source: Nature. 2022 Feb 16;602(7897):414–9. doi: 10.1038/s41586-021-04301-9 (PMC8850200; doi:10.1038/s41586-021-04301-9)
Supplement: Supplementary file 9 — Source Data Extended Data Fig. 5 [file 41586_2021_4301_MOESM9_ESM.txt]

# Line data CSV and plot json.

Subfigure A

asym_days,asym_reward,sym_days,sym_reward,sym_days_wide,sym_reward_wide,sym_days_very_wide,sym_reward_very_wide
0.0,,0.0,,0.0,,0.0,
0.001989271541436513,,0.005933171254065302,,0.0037014718795264205,,0.0001285568348787449,
0.002687893076627343,,0.008470490180231906,,0.005727964893535331,,0.0014398468451367484,
0.0030212840962189212,,0.008745536848350808,,0.006031278170369289,,0.0018495278281194193,
0.004104916403690974,,0.008907478134389277,,0.0069457027012551275,,0.0030275176934621956,
0.004183445410044105,,0.01006099960870213,,0.008580552684488119,,0.0032149404949612086,
0.00490251698979625,,0.01138561310591521,,0.009086826421596386,,0.004773471741764634,
0.0053387724939319816,,0.01149257017230546,,0.009964611891795087,,0.005198387464991322,
0.0059094111897327285,,0.012449480827759813,,0.010430260278560498,,0.005449322798737773,
0.008453596223283696,,0.013648599645605794,,0.011085428501720783,,0.00593707379091669,
0.01056851860549715,,0.013705956452974566,,0.011383269691356905,,0.008009344538052876,
0.010627894081451275,,0.013769062489823057,,0.012316272600933357,,0.008117275249075006,
0.010712321762133527,,0.01525831360231947,,0.01253014922969871,,0.008242118358612062,
0.01103273273618133,,0.016392908460564085,,0.01274679611954424,,0.009160393426815669,
0.014992902389279118,,0.016409863316350512,,0.013381161904997295,,0.009344994712758946,
0.016063218538959822,,0.016453974867860478,,0.014852387124189624,,0.009705522551580711,
0.016492037138453236,,0.01783672893764796,,0.015493440829493381,,0.00988091238670879,
0.016784656632829596,,0.018509813974852917,,0.01578990031171728,,0.009969909011765763,
0.017069302995999656,,0.019056640024538395,,0.016841392572279328,,0.010322085191254262,
0.017222400845752824,1.9827952011660428,0.019659594802392853,2.35485098982682,0.018433855703031576,1.9901506888476408,0.010346478251395402,1.985416197916275
0.017595764528270122,2.0769844677985327,0.02000740259333893,2.5504909977097827,0.020620768224751507,2.132446721119565,0.011460544740160306,2.1513764105098168
0.018418073096761,2.23667749010817,0.02021737691980821,2.6028663244966106,0.021189786239906593,2.1590044997670246,0.01308030766469461,2.3045843815358404
0.018658743001244687,2.310857936390443,0.02032229452221482,2.6002067326427603,0.022121468994904445,2.193717690171792,0.014053481957978673,2.3024977067845995
0.01898156943972464,2.505669356310654,0.02030263548647916,2.789486705844719,0.022137059285132973,2.326612109954925,0.014279222438732782,2.3879167048492365
0.021988328071656047,2.5894304627380462,0.020350174509264806,2.8744807612996794,0.02244456669798604,2.4366341374904126,0.016169968001820422,2.41263561845816
0.022527703433125105,2.8175637413826284,0.021062420140262005,2.904134698727118,0.02287559168206321,2.461318529188296,0.016368434699597183,2.4388717526054147
0.023935672152373525,2.8535138562259177,0.02145636450085375,2.9026332238799193,0.02318441422449218,2.453864796881926,0.017366960542621438,2.547655705736026
0.02511913838485877,3.081399166148994,0.022471558388184616,2.908634255224747,0.02368544948597749,2.662124688976514,0.017736357215929914,2.6563831287567155
0.0257100159233367,3.1245938239797835,0.02326000479084474,2.8427357548375154,0.024788010150746064,2.8120858533475164,0.0183151434969019,2.785149073204012
0.025896586472237554,3.1051999689494743,0.023572238261500993,2.790154698495324,0.02672551649864073,2.8841000921151685,0.018700339879702637,2.8979067522631445
0.028235735368949397,3.3373460297581032,0.023752454025325952,2.7108484527503647,0.0273195446089462,2.8672782609468372,0.019482172719306416,2.9355971136071455
0.02961627261782134,3.4311773144685604,0.02396429929468367,2.6647811576739753,0.027511482208415313,2.843174952302165,0.019679157452450857,3.048794986082139
0.02973576068326279,3.4233587782576818,0.023988969119058717,2.5606960474268714,0.027705119862048714,2.867405186697931,0.02238289562640367,3.1645287078540085
0.0297466452833679,3.4529679505280475,0.024029915098238874,2.5689308642435273,0.027987448407544028,2.86412893004626,0.023102521173380037,3.119645513308966
0.0317735312189217,3.6473762310416573,0.02410034531244525,2.5929185355211857,0.02804343730211258,2.7937694203273002,0.02503733705315325,3.111196156330201
0.032522653404761244,3.679582759543026,0.024119593594913127,2.635534338729276,0.02819771614063669,2.83972323257938,0.025680736410948965,3.317908417303257
0.03429312899432801,3.686858794694878,0.024327187827891773,2.590453042238891,0.028284253524961295,2.7542743730976,0.02838412450419532,3.3177768254400006
0.03433657078279389,3.789016971474949,0.02437001159897557,2.3901906368643906,0.028483305363743393,3.0330304127562258,0.0285335764426876,3.2833798906444756
0.03549905725651317,3.916348014295412,0.025426188243760004,2.340019109054011,0.028593637512789833,2.9611909772182337,0.029089768021195023,3.291676209248095
0.042651443445572146,3.9551404161303636,0.025631988542499363,2.174644218272195,0.02868615935522097,3.045046829616943,0.030455751855064325,3.3371182848026564
0.04859248583791432,4.104766892410952,0.026581942979936244,2.004918738640706,0.028754065425859555,2.8993539329098637,0.033412678840535656,3.229510945968277
0.05597754007964223,4.201497749366709,0.02661187197599146,1.9083420984913133,0.02908382630734532,2.995413909120674,0.034146982710118644,3.203699557686904
0.06165139876582004,4.425729044379348,0.02731753025341917,1.892813246810197,0.029527279704257295,2.939827168133074,0.035371370172059095,3.2882515848365044
0.06419730714349835,4.4722367431535055,0.027416000208920904,1.6644864724817516,0.029553339914591224,2.7826829119355816,0.035614911279192675,3.279418278963818
0.06421247666080793,4.597550041687818,0.028291040857632954,1.5399166235270858,0.029746426658497915,2.696869595593662,0.035824185894043355,3.306242613674486
0.06906294244307058,4.586652701111465,0.028737518919838802,1.4351910932347285,0.029827156613270442,2.6007603150026646,0.03702459806645358,3.3475813324819357
0.07022935283680758,4.846863609275675,0.028850148146351177,1.4478157769084707,0.03048944873666322,2.6020162703530696,0.03790861503669509,3.313864003029385
0.07216393006344636,4.961471866849507,0.029071318463042933,1.4795948557051755,0.031373348404411916,2.70427476483239,0.038353227879162184,3.29956997822883
0.07330144516295857,5.315603504451027,0.029139222524784233,1.4675645774489134,0.031448926801482834,2.4956846090156346,0.039884255498095794,3.1943451271638663
0.07751041181385517,5.5405916786371945,0.02918899953641273,1.4629919216938805,0.03149799501730336,2.4295552669417013,0.041923239581562854,3.09921467480741
0.08289402752286858,5.574643273048042,0.029261249320374595,1.4659476215191758,0.03187821250270914,2.505173834243023,0.042793918503103434,3.1341455625746466
0.08845072951305795,5.737978174366772,0.029369400414051835,1.4265941801744784,0.03277983263686851,2.525790734207999,0.04289456011796439,3.1347444047343496
0.08975230484648987,6.004232839734755,0.029706807848480014,1.4293218545993802,0.03414952751938943,2.4296945857676246,0.043218480674205,3.089685998868668
0.10007712605098884,6.416919275527938,0.030188352142771085,1.3925692792087632,0.03427387078051214,2.388137091223526,0.04343486392939532,3.121328596019033
0.10385495119900616,6.701757025330548,0.0306420425767148,1.461725189786474,0.03450932012112052,2.376669888501113,0.04383677931847396,3.056183842070576
0.10769194317912613,7.17129273673239,0.031007406838514186,1.356033635813665,0.034685953913463484,2.3188593176357424,0.04403127904567453,2.8916308719004586
0.10820023097925717,7.783367488645924,0.03129623362035663,1.3464168414387443,0.03499156731146353,2.319674905544973,0.04452359194280925,2.8135984189753125
0.10890991268886462,8.297035689386089,0.03132049670925847,1.351891502043754,0.03511510978970263,2.01159321510999,0.045036571599819046,2.796074489370376
0.11156042289678697,8.681427648451873,0.031470359420334854,1.3467938244981108,0.035628114022590494,2.1571310202609837,0.046149067313030916,2.9040449133305444
0.11319087141089969,9.157857152194126,0.03172016442649894,1.3515103136355486,0.03586086736233146,2.0595642655548945,0.04672705410807221,2.8754183240585656
0.11346660182707839,9.547810589740736,0.032010143355087,1.3307842217501775,0.03615645329433459,2.060087750438043,0.04806531627145078,2.876913241718166
0.11513540697594483,9.761695915369145,0.03213972362931128,1.32943723621617,0.03622321038610405,2.0732373616271467,0.04930313996970653,2.810014674696491
0.1158749988095628,9.967099022842174,0.03225776298454514,1.4883077907267444,0.0363365987357166,2.073051332086616,0.05019018820590443,2.7940583672070565
0.12669869631252909,10.367909560302632,0.03258630928066042,1.4464847782115895,0.036527712262339064,2.0723294399195273,0.05085007150967916,2.9624041160417365
0.14253580061373886,11.06543694779041,0.032609474217450175,1.3993123710073834,0.036883914200244124,2.027581957081995,0.05097436123424106,2.9355710439082783
0.14606518700166984,11.435920130267297,0.03285670895819311,1.3908764161953548,0.03714213753739993,2.0325406674099105,0.05146492261853483,3.0396206079998125
0.14842412747166775,11.558319613310948,0.03310831874608994,1.367405979142068,0.037156399126957965,1.9682410728699735,0.0528556293166346,3.2005592009603143
0.14937799942990146,11.692011022453661,0.03314796932869487,1.2894089062438343,0.03766548671380237,1.6257330577272735,0.052995956106870266,3.150086735186039
0.1542912082153338,11.938977878301651,0.03340645557752362,1.247435040310376,0.03769062456985315,1.626626603416349,0.05337849969941157,3.2731507551460566
0.2047350726387015,12.451477768107718,0.03348722350542192,1.5368660476322211,0.03785688928155987,1.6262553473006693,0.05349514797053955,3.248325152905733
0.2283152466432916,13.00933425196163,0.033717831825768506,1.5334340236073036,0.03873725718922085,1.6941829995562074,0.05556300800707605,3.2658740944184346
0.27874127895191864,14.264684371635312,0.0338930530404603,1.4865518228226098,0.03879320791474095,1.6157519114259098,0.05573708045537825,3.2775680554800575
0.2793410869218685,15.746323649208088,0.03397290252149105,1.480962978308779,0.03882418363734528,1.6204455998739427,0.05622863447776547,3.259295979051104
0.29607519612544114,17.054699938342395,0.03438040469255712,1.4319413306409783,0.0393196118760992,1.7705110583159698,0.05930928427312109,3.3008240199692302
0.3170396019435591,18.126578407981718,0.03447445037740248,1.300459116437383,0.039377788255612056,1.7886276678249593,0.059722018873801935,3.335406187021996
0.32469803279472725,20.050804089209247,0.03475432402281849,1.3038483680761364,0.03946036666355751,1.7825543875566918,0.05994393080196999,3.306437918241868
0.3309893901590948,21.33020898164761,0.035255108453609324,1.2499232815352468,0.04074346679504271,1.78047968695681,0.06192798565659258,3.4281232370068047
0.3428766634094494,22.85082550304835,0.03547637597002365,1.2512963600543887,0.04109971926168159,1.7901439561526378,0.0628169678317176,3.5218961558291957
0.34994956025646795,23.533053433261923,0.035710407992204034,1.240845175472994,0.04154829441949173,1.6669277942052123,0.06548274466560947,3.430703857066741
0.35338365627383744,25.31164268972999,0.03682541740713296,1.2506446315652844,0.04174597550045561,1.6700667095537223,0.06721472209250486,3.63792668981124
0.35754390108364603,27.160343922372313,0.0369225734775817,1.2520013733090447,0.04183017479876677,1.673656152316712,0.06759920517879504,3.753797989586642
0.36594158048431075,28.729695501647843,0.0374536199481399,1.2618963273347332,0.04261149039147077,1.5025519624471477,0.06909506675545816,3.8699492618992153
0.36719226885173056,29.908296909000022,0.03751096002757549,1.1149887156015257,0.04263152255504219,1.518057199533622,0.0699106429213727,3.9786779892536055
0.37019456314267934,32.0684933034516,0.03753128545979659,1.17644220257854,0.04268503243724505,1.51956380637649,0.07819519633772197,4.156366944035679
0.37368317197042483,33.62109368023337,0.03774176367731006,1.2297969940582951,0.04312387348877059,1.7105626975269346,0.08765964503917428,4.377056775203152
0.3805221631626288,35.76186354136424,0.03784876905933574,1.2356967602990543,0.04321009537963955,1.699619348511559,0.09165078221095933,4.442622494710726
0.3828405536021347,38.15980946596356,0.03825501489970419,1.246041633260281,0.043601334635858184,1.717458738308784,0.09911348731705437,4.5958935660307985
0.38799113909127536,39.72306894717599,0.03826362221881195,1.2373771930488071,0.04360797992734997,1.718481358441871,0.10360698376264837,4.822829457362117
0.38872667818157763,41.79881055350866,0.038537932777846305,1.2724954384725167,0.04385860828061899,1.7423805879538115,0.11617974919301492,5.040936170188258
0.40123032386380214,43.75032710018906,0.0387340734043607,0.9882592498706296,0.04430543629107652,1.756011045926686,0.11631381756729549,5.480460877997708
0.4050329928072514,45.776991373649466,0.03892434450211348,0.9889818035109024,0.04436287132954156,1.6011279546552388,0.11848541776063265,5.84823197100828
0.4068935400275169,46.6397218731171,0.03911683297819561,1.0394537705715854,0.04452966329400187,1.6076883547270637,0.12020037301988513,6.0103288636552445
0.4089030039420834,47.66704368508131,0.039945704834880656,1.0406958211542652,0.04489834058064002,1.6350141297796779,0.12359170074264209,6.412953341565602
0.40992710755655054,48.7590962237105,0.040025829957039266,1.0889904212241914,0.045460814654275226,1.4956103497729143,0.12735017848511537,6.995378419937535
0.41204190796172174,49.778771456452226,0.040092362021958386,1.0969894841969625,0.0457101666458227,1.5094416807110196,0.12923384677480768,7.483504152355901
0.4193747588274655,49.66153873406858,0.04011491971987265,1.089004690463985,0.04662881246595471,1.5317054727788602,0.13606942013182022,8.053282594494942
0.42282643107628376,50.58196896845695,0.040325989753559784,1.1370436881309016,0.04697479789455732,1.549325627124071,0.14321597336894937,8.518124739626789
0.4447548394733005,51.20497935067539,0.04048850352565447,1.1393100127305902,0.04710564287448371,1.562996142732292,0.1450321534220819,8.701311999116442
0.4879305377492198,52.92868624762772,0.040776518310109776,1.1569008808038654,0.04758839318597758,1.572464517705795,0.1578904403221828,9.148005104468096
0.5097031284399607,53.54060940309472,0.04113793670855186,1.1482934922363195,0.04803536840059139,1.582921858269466,0.16282863399220837,9.822607121118002
0.5110081994450755,53.96622604561505,0.04121821646613103,1.1616370222949963,0.04995500759118133,1.6125652655281126,0.16746814151880918,10.502902695235882
0.5190950942756953,54.217806228973004,0.04144026286900043,1.1554297784032577,0.05005670620611421,1.642364490237329,0.17467903565753387,11.089723821439001
0.5489115174583815,54.680811858963466,0.04190888849673447,1.1698593672236168,0.050253679840653036,1.6515847533004433,0.1816161514432342,11.43895984813018
0.5577030694815848,55.15282172559908,0.04194212624872173,1.1575814954432537,0.0503000410232279,1.6822379135310235,0.1838241355921383,11.792779030238972
0.5673891979897464,56.09893647673639,0.041989569396332464,1.163901209546489,0.05059610733279476,1.5217453961406426,0.20322978136164171,12.201023119753412
0.5814224562904349,56.75936633217784,0.04336760631865925,1.1636371340580864,0.05134885670134315,1.5438309047941794,0.22274240410438292,12.667794619169497
0.5814496292532594,56.691157893019906,0.044436918323238685,1.1565551799448655,0.05146642259977482,1.5701487898327937,0.22806911354539572,13.243421231407135
0.5890414715116775,56.88883332390371,0.0448487919624205,1.16381618940865,0.05159549814131525,1.6008796143827861,0.23708021240929764,14.13798268921406
0.6234420827610625,57.32020700919712,0.04485773026943207,1.1905342525505376,0.05179413517316183,1.6240687806690566,0.24773001697052408,14.7398523972102
0.6315584749811226,58.117114747211325,0.04540364559049959,1.194656560155245,0.05321675738802662,1.6617453220580807,0.2579891179722768,15.3701996874864
0.6351593268359149,57.57499538023154,0.04627047694115727,1.2098011786571472,0.05341102589611654,1.6867564185428088,0.2854749108161087,15.615557760478705
0.6355019786402031,58.37001791697368,0.0470939096008186,1.2368207168046577,0.053964808977864404,1.8699508200375727,0.29529958015238794,16.937584668409784
0.6368893663861134,58.708587456262215,0.04714663965282617,1.262179017633804,0.05476514058256591,1.8882096764871972,0.30885163649088804,17.461121619029516
0.6505710266226972,59.195239182945144,0.04753870554820255,1.279498066637594,0.054795419165381686,1.9220599508131422,0.30960483747224016,18.193012461987216
0.6513244290401538,59.63595419641833,0.04842016260381098,1.292320022945835,0.055307590997329466,1.9466592053241734,0.3388241697571896,19.114607294966383
0.6516627442864357,60.868440769746904,0.0488853447580779,1.311618286771275,0.05644414132116018,1.9905872905915125,0.33941287131773096,20.133276230659824
0.6614553958950219,61.542349829544705,0.049205292852388484,1.3309909369228896,0.05686373176398101,2.056726599825613,0.3399866929181196,21.327787008251903
0.6766909119072887,62.35881600075663,0.04957106702857547,1.3543036556441008,0.0578910251127349,2.0740712041708718,0.3414744215817363,22.808038889315014
0.6796946069763766,63.017422198675106,0.04977454407071626,1.4567790068451996,0.05829858417036357,2.12471737762069,0.36258243458690465,23.964372882772807
0.6826431040383047,63.70628019941067,0.049914185228171176,1.4784757992443374,0.058409512183732464,2.1604296839932418,0.36428735530210865,24.693436906959107
0.6879482917377242,64.02863473303344,0.04999232853176417,1.4828572964873126,0.058477411068699976,2.1758183843952983,0.38159543706863014,25.613337077741868
0.6986674988545754,65.36493516301869,0.050161663983707076,1.5000582000010065,0.05900776443933999,2.1975140821839916,0.3860911328262753,26.65812491957912
0.7051050330063812,66.59197544117941,0.050665341477703164,1.5025872293944116,0.0596590248109014,2.2220611555565735,0.3863611261574207,28.148637172091902
0.719907246378285,66.36949224710678,0.05105431683913425,1.5248282575180092,0.060022426192407254,2.23434276543659,0.39108567531738014,29.31696343469132
0.7231434054700313,66.49169135500287,0.05131435743360607,1.5373214689702948,0.060039983413837573,2.2732432872566934,0.403347694106676,31.114876811880844
0.7338168448016599,66.76760570005521,0.05174747259252601,1.555896957182597,0.06161178742845853,2.3257715286197014,0.4038521858967013,32.63731038062864
0.7338698128169333,66.5174699127015,0.05185404456599995,1.5726221039508033,0.061697858392640394,2.3242308655046156,0.4117833410148268,34.20432612517735
0.7387394562198056,67.82696915021106,0.05195969472052875,1.5886165669003738,0.06201573078279143,2.346854370081007,0.41699296742953634,35.61549924863131
0.7723435509618786,66.91494990705199,0.05199240028582238,1.6104129481768639,0.06227898809368964,2.3893870794884937,0.42290961878995104,36.92713353281769
0.7886851540042294,65.21064643962413,0.05246618589593305,1.6260199078733837,0.06255378668230993,2.38684435704131,0.432731249652527,38.593152776739096
0.7964360611665028,66.5025737267555,0.05283461734652519,1.6420395923822535,0.0626492334322797,2.414279983206554,0.4424215108128609,40.58410317344862
0.796735941287544,66.79558676050041,0.053124116501874395,1.6350808211193022,0.06273096645319903,2.3027036852536584,0.44267207728491886,41.72518959455096
0.8099721180813181,67.28373843708795,0.05398806339060819,1.6357112273357184,0.06288757780635798,2.3095363781627904,0.4525155600905419,43.48477269664407
0.8216954287417509,67.51339646879116,0.054471777224982226,1.6492467051211381,0.06327655242824996,2.3153300250863635,0.4823698740121391,44.21433387208253
0.824143851418738,66.74876070179162,0.05454790738169794,1.6653063466621187,0.0642901699990034,2.368204575962147,0.48561395400928126,44.79041012096063
0.8320689796187261,66.91059386855122,0.054723925295251385,1.6670531521419492,0.06494273953139783,2.3722376019031173,0.48843527678814197,45.940780641493305
0.8502267193849441,67.03130873007093,0.05612239225871033,1.6774515206275726,0.06544532069453486,2.347786934762952,0.4983303014547737,47.05573462816991
0.8753934683899085,66.51416514284497,0.05628689797112235,1.6760975859431944,0.06603789484059369,2.461023605699352,0.5005057105008098,48.040627219939125
0.8775847660281041,66.48015025185072,0.05634558747763987,1.5894943733937372,0.0664561999671989,2.4673859308394728,0.517914683195176,49.2130228352937
0.9117336115986109,66.52027253964584,0.05733549701670806,1.5977507498879822,0.06697027476021537,2.4939486612297155,0.5213177598681714,50.46384270511605
0.9178177523585381,67.10960642536361,0.05816194368457353,1.6030776324179434,0.06767393788529767,2.523521565544889,0.5259607137132574,50.92157072876303
0.9483955123965386,67.14878928829481,0.058558496846644964,1.6125281125346465,0.06780030750014164,2.5762900895568044,0.5325388668477535,50.70444108402375
0.9578634763812577,67.56960111633703,0.0594679042034679,1.632333021710887,0.0693275925323919,2.6113666648766936,0.5638282160185001,50.473063350676284
0.9660973597676666,68.3458943051991,0.05971480261120531,1.640866722359921,0.07252909910623674,2.69294519623728,0.5679539903943186,50.30257560047869
0.9801563848085978,68.67247421949625,0.0597151859352986,1.646898553461692,0.07259638334038081,2.7327765655977703,0.5754287967058244,50.76047328202433
0.9867572755228591,68.64927781835807,0.06028971211225898,1.6656022819662177,0.07276225738779261,2.7500703260932,0.5795994052980785,49.97322316181824
0.9954444256148957,69.75124120670498,0.060426767117999214,1.6909768994100882,0.07592993212794816,2.8259664417289394,0.5815146769279683,50.12941226526795
1.001193667644704,69.7988619055506,0.06043461312574369,1.687143460526054,0.07701330540080865,2.8741178386842563,0.5860174860280972,50.76484801725236
1.0013472562448846,71.6746636755888,0.06176865615778499,1.6696318771113159,0.07838011217889962,2.892124332323493,0.6108714700324668,51.736360678164786
1.0131905446836242,73.63120266880603,0.06218212967393575,1.6861944159757858,0.08049725633528497,2.9628589553534797,0.6161612204821022,52.34318549249862
1.0148648446301618,73.77234359936273,0.06265147858471783,1.6764802855345113,0.08225381859474712,3.0454724686163077,0.620400780050291,52.1435623198705
1.0240012067335622,74.52152024713169,0.06274951433969868,1.6759677598164155,0.08351682196888659,3.0793231380166963,0.6283357093538399,51.86737671093143
1.0250925191298679,74.65894643894998,0.06307510373493036,1.6857154097077138,0.08395891877512136,3.1367154635290144,0.6375807379075774,51.339958299621784
1.0281167944769065,74.64621064727291,0.06313185252801136,1.6902007794304112,0.0875646505780794,3.194437278845034,0.6443964742400028,52.51045742660004
1.0407921180432593,76.03973297633706,0.06354695854639565,1.6893814577237367,0.08759627406795818,3.2238727745321922,0.6522908459051892,53.080329635878584
1.0521293468387038,76.07977035481079,0.06435692657475119,1.7088848933404894,0.08938899996104065,3.3262987552058996,0.6557960102044874,52.855072641836955
1.0737089921340899,76.15014117831578,0.06462833066781362,1.7197354342740472,0.09002458086996167,3.371675550587457,0.6660425982458724,53.37625670419949
1.079675616726831,76.84463957390872,0.06502673642778838,1.7322253174836348,0.09212936149703133,3.3666318941436635,0.6740138349985635,53.29404773935691
1.0803746956752407,75.5245334102909,0.06513366837192465,1.7214949895430294,0.09353270817961958,3.499193230408199,0.6839282372400716,53.75956831017894
1.0861004065694633,76.27602055791182,0.06523413125287604,1.7210787819506237,0.09399444368426446,3.576979839859154,0.7039753019395802,53.95982254110005
1.1070214421329674,76.86596352050093,0.06553530342049069,1.7285746881719484,0.09553031897931187,3.6471068845422927,0.7181165522750881,55.12773044917619
1.1104400533106593,77.65532579890842,0.06570438610182867,1.738579707231994,0.0961800792178622,3.730171858475637,0.7194286448894828,55.2282215627478
1.1237399125651077,77.57768421372829,0.06587201871805722,1.7338466519111364,0.10027966429513914,3.9076069532862925,0.7328752331132139,56.81132984915873
1.1337414519571596,76.17400606366877,0.06649426823412931,1.7275603498764323,0.10056125502619478,4.0245678754609155,0.7344901555886976,58.486578989566624
1.1516197823126006,76.2088182477244,0.06725781562151732,1.7448134196021132,0.10057982659450283,4.069914545916764,0.7353917130138035,59.00940005758349
1.15291207757537,76.54450609894735,0.06730992648060675,1.7545768929807746,0.10156790970376245,4.153258712659361,0.7481569015814199,59.85843854431524
1.1534867057618168,77.51659538679654,0.06816076023987046,1.7314260447836383,0.10264011882521488,4.164132485764975,0.7654111980674444,59.11906055499257
1.1625510697591084,78.39516619408414,0.06914868976506922,1.7483114898863192,0.10343597960416917,4.323871178287178,0.7734443255679474,59.41700454429404
1.1998192953428737,78.50636055892465,0.07025876271503943,1.7640548341991096,0.10505296669072574,4.496169774215944,0.7772720189392567,59.64365717189528
1.203514708051527,78.55710931496955,0.07064752946573276,1.7701684225848318,0.10873295669478399,4.56020442058743,0.7913420687422708,58.17354675571134
1.2183468808482092,79.29271091051136,0.07095068740348022,1.816642566837185,0.11322579028429808,4.760784994124473,0.7935394949465989,57.573510912926665
1.2523925148116217,78.30078490511968,0.0716901116680216,1.8252654730314224,0.11556738453882713,4.821492867243257,0.8095584985089523,58.697913388040966
1.2571642820399116,78.93079169124326,0.07194841881317121,1.852455749767314,0.11595662381913928,5.06437518079408,0.8110026934963686,59.75751002121392
1.3140424884303852,79.89426288828744,0.07392252640039833,1.848502095119251,0.11704819137851397,5.2634322424110485,0.8155959251109097,60.02272464224378
1.3187049638148811,78.37720674776548,0.07424401577976016,1.8880641527794317,0.1191349949825693,5.383542830677687,0.8170921224466077,60.80617900379806
1.394623720684537,79.12712680687198,0.07487113135832328,1.8251568986196627,0.11986585224668185,5.500497107482412,0.8438784526536862,61.23908345367806
1.3999353375561812,79.84587482024892,0.07514113156607857,1.8413964478051532,0.1206210452704518,5.869073710374717,0.8593557043428773,60.15056099306662
1.4103673558930556,80.66010758750818,0.07569072396942862,1.8130786775868082,0.12222480578830948,5.851498829884244,0.8655087366810551,60.90890205549065
1.4490680974335584,83.1171701450588,0.07605755503530855,1.7971021503262097,0.12330124613863451,6.04933438145591,0.8803232228645572,61.14193081099582
1.4738479881871631,83.2843979457725,0.07634434332450231,1.741793808008286,0.12397723292862928,6.358901165642394,0.8824365561372703,61.5339804197978
1.496761073459078,83.22033945943384,0.07641367202003797,1.697783012235425,0.12420068076639264,6.594274492177756,0.8942501210310945,60.553666142118324
1.6770041541755198,83.47997448599959,0.07645233727715633,1.718791680887163,0.13090554088354112,6.884691240298483,0.8983987152328093,61.949519176870695
1.723567201382032,84.39077770317392,0.07655933812812522,1.77179739158479,0.13185037304957709,6.980424027925371,0.9003192570915929,61.91495412092481
1.7680123165994883,86.74144309034746,0.07684857191035041,1.725501295421687,0.1325809510604099,7.0151115334878895,0.9152361847349891,60.35719071470853
1.821957128751609,87.59985364293169,0.07704517253019191,1.6632394984052816,0.1355591255205649,7.263233895294922,0.9170854713409035,60.502005460783266
1.8382470142234253,88.32410422961055,0.07710412808590465,1.6459704039864345,0.14314102989104058,7.518581399109358,0.92224755803744,60.43348247851878
1.846520903364376,88.49834740243166,0.07715999261096672,1.6143367648172364,0.1434873226478144,7.941097026236099,0.9354562358613366,61.01882090948196
2.047469252847411,88.7309539298774,0.07735485710203648,1.6429795477204632,0.1476352676556066,8.04265369711531,0.9427109365606748,61.138036255378985
2.0539574367552995,89.15664345652013,0.0776379395607445,1.6884646445077398,0.1480492221288107,8.389399729752476,0.9450310103291715,61.154110032928756
2.0998829939851054,89.90340174563626,0.07790597719174845,1.6458253162612935,0.15110874519028045,8.872437760398027,0.9464314724449757,62.749147687783434
2.1113062073676674,90.03677366874,0.07792402024346369,1.5769884208784664,0.1628517436898417,9.23832137554039,0.9538125962708836,64.51302224074153
2.144881848604591,91.49261804346634,0.07811063584906083,1.5950044930092664,0.16800846606768946,9.866356083544066,0.9716548973377104,64.55957787603353
2.166628378397889,91.78759221439424,0.07811246900370827,1.5010708980356373,0.16802693254141896,10.24314935369205,0.9912536383254661,63.46657986574836
2.1895261548542315,91.78423172914154,0.07812185528929587,1.4573631622214687,0.17815493829824305,10.682026197474418,1.0017632985970488,63.325785348551975
2.322562142867181,94.22638571266914,0.07818439873556296,1.3756258065167295,0.17981960041655434,11.272575255970063,1.0117015199804749,63.60607567361011
2.367631001883635,94.41060851323638,0.07841484441525406,1.3679797864970618,0.18552923232041021,11.720614036124903,1.0225872946447796,62.87492087749716
2.4210590472155147,94.67466284211606,0.07978988841727928,1.3293933969469465,0.18726686993958774,12.15401470903474,1.0317010934816466,64.07593830675498
2.42944427014501,94.81760875325412,0.08026005177310219,1.3121204348603093,0.20642492661597553,12.975269589373614,1.0358664548231495,64.19892302624152
2.4483538178933992,94.82704647164148,0.08078467534372101,1.2876127009280873,0.21103993326149606,13.575423107655107,1.0434373197456202,64.31950124047168
2.569353313446045,94.86186678343392,0.080898810012473,1.2867111715074429,0.21601740928711713,14.26168464729119,1.0532724514410452,64.42141003805226
2.6193876813683246,95.30674699663726,0.0812255083438423,1.360740222175942,0.22150224884075145,14.950518779449927,1.0594504021935993,65.16178468265603
2.6446370265688057,95.38301921119509,0.08166049782048773,1.2797075184631128,0.22178173940490795,15.411507953511347,1.077118868386304,65.69575206531457
2.705595274029507,95.50124109178039,0.08176420571351493,1.1627198800153442,0.230181575966654,16.226807403798166,1.093686260898356,65.91887894135301
2.7446160552153986,95.33870077014578,0.081851180722868,1.2285566910828911,0.23276167151828608,17.1653183304897,1.126978350924673,67.63479708530649
2.765600141093687,95.32032650273513,0.08227195714634877,1.2281119713959403,0.23511106258465184,17.762058325920158,1.1306652598386562,67.6872244082468
2.91882213158464,95.37823059576014,0.08252704607667746,1.1617821258214236,0.24775630277340058,18.56677558706711,1.1447803858502044,69.14642519493744
3.097138795275931,95.37870431463004,0.08262757498081084,1.1425053857722747,0.24973245503173935,19.140383121285407,1.1519573605391715,70.06779363717118
3.1687667842181746,95.46747764858483,0.08269322732808414,1.0514544150634548,0.2698233138190375,20.132944615145774,1.1532886510756282,69.98823326219686
3.3565377400760297,95.58725549145228,0.08271374067498578,0.958570407059749,0.2749722540019839,20.834194086608502,1.1537389676935144,69.60863992455393
3.5082098456499753,95.81296528025615,0.08278747385298764,0.9310832169629464,0.30608846805713796,21.56722117933069,1.1568560128355467,68.74376978697357
3.64470132868599,95.94597120955699,0.08312294918077963,0.901333791805858,0.3196934570151347,22.31525907021231,1.1789396672006007,68.68534180675493
3.72926485909356,95.996823598325,0.08316846339790909,0.8304384930096003,0.34180164760185616,23.415001936269014,1.1856942775376418,68.66895152869259
3.8478005181225363,96.12277287448707,0.08337057472655067,0.8487014252254497,0.36522726714611053,24.22439854617459,1.2221583394982196,70.04519496483677
4.02179849859741,96.37270820015019,0.08341360448687164,0.8440640547548176,0.37660447942989844,25.07835355947401,1.224088693484664,70.24431152598811
4.090264934008872,96.5410342244983,0.08347528919853546,0.8429379464670894,0.38189461292492016,25.724842063599453,1.2285954676678887,70.27258323358853
4.149512487981054,96.64749409056256,0.08354134714437855,0.857368927690287,0.3991469687002676,27.29527348034282,1.2402810380497464,71.53197679045272
4.269738005501805,96.68571705636948,0.08358881966383369,0.8195674399458734,0.4044064406885041,28.574922683108582,1.2458989086250465,71.52014415812137
4.314020047750738,96.71973489707175,0.08447724578005296,0.804975381189131,0.4117499064736896,30.07934918397994,1.2735285203048476,71.43389010132508
4.5472540634677365,96.85060656336131,0.08457412833968798,0.8144307255036358,0.4130945166697105,31.121679653618497,1.2800031733264525,71.3053170830589
4.598968712913769,96.9496976789558,0.08460240285981585,0.8277614284085143,0.41395554989024447,32.12536425016389,1.323692340541769,71.51085809206708
4.8847530351358435,96.97762465877932,0.08465604305543283,0.7357178614193559,0.414333557974961,32.554768615946976,1.3255304676901412,72.04665826480428
4.888170148854454,97.01087693069645,0.08582292247701574,0.7302952819251245,0.4153328967894669,33.31100652755221,1.3318170112150687,72.03854210933017
5.21827550391908,97.13439765172572,0.08596152298428394,0.8384459465690794,0.42401123501912313,33.81699986346383,1.3746946529216235,72.00039373828
5.598642464409824,97.29737404751701,0.08615636006273604,0.955502580237747,0.4246094810769514,34.33909302627323,1.4702812937122804,72.00537375653282
,,0.08666713174018596,0.9595536956118597,0.43127015762858917,35.42824854684129,1.5592437709923146,72.02586327247877
,,0.08688923064757276,1.0742694158381667,0.43157438542003984,36.149620445086704,1.5919082666547208,72.07681815465943
,,0.08728491503055448,1.3012225519769411,0.43362651405511077,37.711414961780875,1.6024215335950807,72.41423201881022
,,0.08760774013068941,1.3239738714604707,0.4389993415386588,38.550774757209126,1.612281505672468,72.51522502237661
,,0.08812686619659266,1.326314824402112,0.43973680570997575,38.838344633276634,1.8619307845665347,73.14540566177875
,,0.0883213759103307,1.3531231822281278,0.45099861723957235,39.78478268787015,1.8713312323805358,74.16090828174876
,,0.08837517117184622,1.3517750331367488,0.4632871664481031,41.15977745199691,1.9033065743606399,74.23181607771333
,,0.08851055871833254,1.3466480902600177,0.4728528504956651,41.504048538653194,1.913575414772387,74.31841393824486
,,0.08882714636899806,1.3552828574731892,0.4868321222922316,41.157971496757845,1.9753410465601418,72.59730629718138
,,0.08884770032984239,1.3558716115733633,0.4938425665873068,42.33636504771727,1.99079421746786,72.61061353001651
,,0.08885097044485586,1.3502451747815536,0.49952113842522655,43.3296245952205,2.0866690142011204,71.16740289104251
,,0.08903818209138181,1.3361736202990915,0.5012417105392174,42.20003347174532,2.1819386310351114,70.77195121025287
,,0.08911063643793266,1.3436288161055956,0.5103354710009363,42.84516209490474,2.1914644791020286,70.81944486972607
,,0.08926768786377377,1.3391885210274528,0.5167272347708544,43.38856438694158,2.223807021558837,70.8592340634555
,,0.08927238747477532,1.3265606452110963,0.5232633871502347,43.74538861408452,2.3100244922715203,69.57299067311925
,,0.08936975178895173,1.314940918354873,0.5242004256723104,42.69185512085211,2.331652971359867,68.91724760699609
,,0.08987934596836566,1.3429438521021535,0.5282842416868165,44.11751468092317,2.3862227711854156,68.06995767156324
,,0.09001752158833874,1.3668285509252573,0.5335367467447564,45.522689958137754,2.403562711968466,67.95179703188026
,,0.09037906810365341,1.269829198525519,0.5475595533709835,45.858396129737216,2.404934158794306,66.86579929705579
,,0.09040748537138656,1.0758608992477459,0.5701638235814042,47.0379542463974,2.4392974230288353,65.77406217327038
,,0.09049857405876671,1.0584651090624297,0.5740878726128075,47.912686293624475,2.4956060819934915,64.80245562527004
,,0.09050938330314778,0.9774789881258833,0.645068492864569,48.94297397642988,2.5334572379677383,63.592011519670834
,,0.0907268713635427,0.7753716601237914,0.6451655887564024,48.842583982112004,2.591430122562581,62.79333960167295
,,0.09246423072837018,0.7721066007832633,0.6539082247239573,48.753781413380004,2.8049404424152993,63.113765175732354
,,0.09303990369593655,0.7516826704438643,0.6595124886267715,50.079184222297854,2.87502142213285,63.35107876426237
,,0.09304852380520767,0.7275819866919118,0.6598119827525483,50.260363022983,2.917313791850099,63.55313990217005
,,0.09313519241633239,0.7522526605785075,0.6619507747612617,50.57228512079279,3.0044144617959305,61.99036511012847
,,0.0939341262176081,0.7495312741735985,0.66507585681423,50.23200263551131,3.3163939740922714,61.64268504854108
,,0.09421863813091208,0.7806410813129484,0.670748736212651,52.0959582260535,3.3333096650877483,63.71439144504501
,,0.09442403438742514,0.7781466793037513,0.684595718714926,51.468945196411184,3.459157587825148,61.892645196499586
,,0.0944333957273651,0.7666247725428657,0.6924404787217026,52.41618367282443,3.481342114367419,61.65434986283735
,,0.09461547426051564,0.7909888048697341,0.7065534393378982,54.21341082667895,3.60237221725561,60.3526927562268
,,0.09543467726972367,0.7820603096522046,0.7115559416650622,54.986612608308555,3.6300292776193888,58.83993288017581
,,0.09601945268887062,0.8533622759561659,0.7172627415673601,55.492870143785936,3.7289248345047237,57.105799869661425
,,0.0970752386500438,0.864734014925934,0.7188568052456334,56.43589435382891,3.777323877460979,56.76110874005493
,,0.09707558486196731,0.8620833719030871,0.7211550862452497,57.799133012273444,3.9240257585821325,55.503662457709105
,,0.09782329329461964,0.8880418481219332,0.7328573235786623,58.0994746707572,4.051910841525705,54.48217149054724
,,0.09847580224827485,0.8734583183525164,0.7385827319710342,57.57043616087476,4.107176003668595,52.73794048356494
,,0.09849029067765784,0.9070385049845353,0.7402991656931462,58.77216194693044,4.238217782300931,52.13901073479292
,,0.09914832261977373,0.9144085363605343,0.7540224832020423,59.42403767490598,4.373971530662643,51.51756108862729
,,0.09992296217216386,0.9526806477458901,0.760117614387914,60.09031879894833,4.451848403750746,51.18493527789493
,,0.099982109522378,1.001311735597928,0.7650748100738834,59.70398587096914,4.508660221102613,50.393074461117656
,,0.1002303083986044,1.0207727429226625,0.7727502347584124,60.82044838381967,4.5973352749700895,49.30128096969903
,,0.10120812529491054,1.0511890024087445,0.7736603035998565,61.886771593994354,4.704066718049623,47.677305341521844
,,0.10167234296600024,1.148817302510497,0.7762840283689676,62.582898334284245,4.737316181096766,46.07899850057754
,,0.1017533585401597,1.1665014514170564,0.8155409987381211,63.64227799011532,4.8531146229831155,44.437576116001246
,,0.10416658352646563,1.146725670845528,0.835357708376315,64.17838297864812,4.854570795821923,44.18526158526697
,,0.10425529361874969,1.2863861086832935,0.838288939283402,65.87035678822272,4.9548290541547315,42.331898672543545
,,0.10691014751240059,1.2445723389841525,0.8420671067635218,66.59341828672966,4.9717573407264775,40.85410411779053
,,0.10752410836793758,1.4263403796403666,0.863494592808463,68.15585493604439,5.049034531875341,40.85931417779158
,,0.10838165916226528,1.4401216669415378,0.8832752981064496,68.34623101741816,5.0879278856295125,40.69748103346636
,,0.10866661964743225,1.4283487469509184,0.8849158288041751,67.88261433772087,5.1687027953261575,40.52217463599415
,,0.10884154404479045,1.5705465140126005,0.9314355911259299,68.02256373531978,5.193531890141743,39.95212037433219
,,0.10919745459324783,1.6633704009806383,0.9587838843961557,68.3429671250015,5.260968910513653,39.91455384652038
,,0.11063214047087565,1.7931072618810493,0.959054083528894,68.78520475331655,5.266838875125956,39.56580109282106
,,0.11158212146273366,1.791679632905431,0.961625480224137,70.20885989235008,5.392554333223789,39.451936120033864
,,0.11167045211350475,1.9184539884983824,0.9664309675246477,69.54278635439849,5.427347914071547,39.295509646964476
,,0.1120735081312833,2.069566587937538,0.9757200753274891,70.7657216974753,5.550023029471437,39.511146523693206
,,0.11245227519836691,2.1901383093629816,0.9774606693094526,71.37287719816734,5.582896576567933,39.507768202528574
,,0.11298732428087128,2.315165503191458,0.9780337979175426,71.48693218165012,5.657904788360551,39.54317172646159
,,0.1130235379713553,2.413204644395312,0.9811454174419244,71.63190616936663,5.72421381359299,39.34191377840233
,,0.11304436825491763,2.447003468544152,0.9854465456362124,71.09407256157829,5.765170075228369,39.68821472020103
,,0.11313767183158134,2.553580486953352,0.9897447409949921,71.05189000627787,6.050118278952109,40.779372280571074
,,0.11488066531717778,2.7404138083617218,0.9960392146778329,71.53286232404277,6.247634972102112,41.00234668216094
,,0.11559620753206588,2.781047908021154,1.0059841234954419,71.65371631177004,6.259781449103245,40.2931505507535
,,0.1161776058320646,2.9953667398968715,1.0223406002366984,69.94289571933567,6.374764114292684,39.878866731990165
,,0.11629672087728977,3.1399389924645638,1.0223509039150345,68.31932317409971,6.391675691932992,39.71109349020813
,,0.11649231027121898,3.0049767364801747,1.0258513139436642,66.77378127377439,6.508216388526338,39.91460778843886
,,0.11795320027404362,3.166499226124538,1.0368404683801862,66.83840999277473,6.544764940264049,39.355654964018214
,,0.11845444153304453,3.17881568493559,1.0413084576858413,66.86516771658233,6.638419254673299,39.27451640755732
,,0.11996287482480207,3.3216185612584055,1.042988680659069,67.06067924523174,6.694521862102879,39.36377774035677
,,0.12073249901334444,3.4340934393495557,1.058734420032965,68.34638746834258,6.852967952109046,39.546468476752054
,,0.12117996038386115,3.443706629682654,1.0602058728839512,68.46581404173746,6.892541377812072,40.92892057824161
,,0.12354259591963557,3.2913877275088517,1.0620860466995725,66.39577622957438,7.023804833251568,40.9482964295741
,,0.12427547402955867,3.1739935318441237,1.0677359505963546,66.49572504296258,7.063177508634549,41.64453836691244
,,0.12526280693157957,3.304086547514055,1.0772539132723102,66.44907068075933,7.2362668203010605,41.67030673626239
,,0.12537176394628155,3.3800513590392236,1.0793663657456636,66.66810498158664,7.381050417475678,41.802606223888574
,,0.12575285126213673,3.431277304623246,1.0821117962455309,66.6309791495955,7.462841820167722,41.63678143128408
,,0.12639463203096832,3.423766983555627,1.0925203100233165,66.70406877303803,7.553504754235899,41.68684294246215
,,0.12930659509367412,3.432633767633111,1.0961179110104287,64.89831955548878,7.6303608499991675,41.52095510243275
,,0.13309557630783983,3.4979472532862665,1.09878210944434,65.04315501558274,7.678280939893038,41.14785074030019
,,0.13411560023548427,3.5539556379718347,1.0998548565970527,66.73966894449048,7.699317958382545,40.871839042655225
,,0.13692810440229045,3.617949204351804,1.1015953944430308,65.08321332465384,7.7781880790160765,39.637632493897875
,,0.1373980173137453,3.602742951115083,1.1080220296206298,65.32895193590889,7.829413996435426,38.641893428159186
,,0.13763160964405094,3.715649723941172,1.111297797654514,64.15711839608689,7.844515958955442,38.71353196013933
,,0.13867148496486523,3.711619765997928,1.1149366583012872,64.90755609916177,7.896889654041992,38.689843048777504
,,0.13875554494559764,3.776182635906139,1.1231630491686089,64.79890989912313,7.928098318218081,38.72924327143391
,,0.1395057959164734,4.04097509834209,1.1239729440874524,64.72563230893024,7.963195172308219,38.79698709766165
,,0.14085898454542514,4.045762189552145,1.1271015224329852,63.0806632812982,8.024774869636254,38.60005990295801
,,0.14244477847660028,4.144629807206238,1.1277873718848934,61.36700388376821,8.04792500956467,38.586124863365434
,,0.14629340719017717,4.1863458243929275,1.1986653705989874,59.872749770448266,8.096207263224104,38.43163489417113
,,0.14768934480294033,4.310521759812834,1.2064696525368426,58.64237094721003,8.164830783575221,38.062739944130996
,,0.1482793300874807,4.478015971502416,1.2359908424014294,57.466785928188884,8.176156710576679,36.44075230592348
,,0.14902143023908138,4.760855073452705,1.257829930473257,58.117436601787254,8.181302630790958,36.45393993001154
,,0.14982968945194172,5.103788988539075,1.310940585301982,56.65574095192634,8.27628273582293,35.9041073091157
,,0.1498772976409506,5.274654735183764,1.359918079663206,56.765212373283156,8.29224576473512,35.88641607884639
,,0.15032206202270806,5.218342534223917,1.4268522317735133,56.13410863971369,8.30956419038,35.820331243753145
,,0.15097312888337508,5.290509587119429,1.4933711456838583,56.093866984682805,8.390528707082073,35.72812361580326
,,0.15115049543480077,5.450631678515672,1.5019454550577533,55.944395390889284,8.412326593327302,35.367878127426934
,,0.15696227273179425,5.537960962798968,1.5405729875741183,56.52804965092516,8.416743421151683,35.08926950899404
,,0.15884038906130526,5.607849879589968,1.5686617257390862,55.41394038761932,8.503152573141787,34.589431925438944
,,0.1636136213634853,5.760969925472526,1.7420385221888621,55.579260461069865,8.548419132047782,34.452157456512424
,,0.16367981586743283,5.892460596324168,1.8132550174632558,57.144881679391254,8.552294762962395,34.348617420728914
,,0.18217891243320924,6.196844347427377,1.8376537477970123,57.294792000919145,8.639873031272932,34.39616045378962
,,0.18750708604576413,6.468915877449083,1.845920038871743,58.87967003954522,8.673992579960162,34.346256192621674
,,0.1893057930248755,6.693506909333648,1.8729943958780282,60.26755437037973,8.753866278449143,34.339004071477746
,,0.19445390628443823,7.11046123832763,1.9553504756258595,59.923776416503664,8.820985884194572,34.21335641883067
,,0.19559971558550993,7.207332506952442,2.0121941647264694,60.0749053222239,9.003155633724399,34.514756218831266
,,0.2029756155775653,7.54269720283808,2.030127563793902,59.879850683299786,9.19976126432143,34.80344897646028
,,0.20433085821844912,7.674600462010284,2.064917450900431,59.7726289736847,9.342617104903416,35.52330354008181
,,0.2088276194256765,8.09361199651374,2.0910988493180938,59.25326475227293,9.367735652821484,35.678605712393995
,,0.2090322804975289,8.551866525527812,2.118518709730771,60.363590544435354,9.4635297976655,36.080441001374005
,,0.21345197099502441,8.833030190206122,2.1257884868537937,61.285071981532646,9.58234110288322,37.37848154614707
,,0.21725076227276416,9.238040901594555,2.184130001664162,60.666864663779016,9.59399742268302,37.185270576541015
,,0.22252974102066622,9.622736024999075,2.185707345787022,60.168672666268854,9.772651359080164,37.24873345200584
,,0.22358167332355625,9.911121690283597,2.201186854450239,58.42862830292771,9.773273430830903,37.331703584629835
,,0.22431942664638713,10.3783729798533,2.2151877807660236,58.0828395933402,9.784596291460373,37.80365899144406
,,0.23041701464189424,10.841313441133355,2.239371318563267,57.35561365743375,9.922216577582338,38.099469519702545
,,0.26558084062128157,11.553561782258713,2.2879861911689794,55.158878054710854,9.9580056410614,38.53398987033226
,,0.26684987367303287,12.191595053069374,2.2955217247207957,54.70560534675461,9.961511650201347,38.88381273439363
,,0.27510583755594714,12.967693149510136,2.347797953903123,53.50431037991672,10.059085720231137,38.86495345067984
,,0.284477056676039,13.639268526594815,2.4483596391203224,51.402154822898936,10.059182601783563,39.22782471467948
,,0.29188617063341316,14.327854548524968,2.4751174688449615,49.66730282739544,10.109022344773015,39.30512213207859
,,0.30032597648876685,14.902472878287819,2.478955690057741,47.41985586304998,10.140089373687903,39.06569750745412
,,0.3129285460958878,15.414836133749503,2.5818917722586128,45.073975706619414,10.24959574929542,39.04200772804869
,,0.3294737512204382,16.127658812980137,2.596849317950783,42.82329076426938,10.300451567068144,39.206396817182515
,,0.3323169605903052,16.671867575605884,2.6038994869231074,43.078011114890856,10.461053197902663,39.50931162160964
,,0.3341312804790559,17.508365158561077,2.733735844956504,42.8057962701056,10.68220917739526,39.22418377388969
,,0.3540729595858742,18.259346586746684,2.7522986151305613,42.72233386156175,10.688501734852238,39.58612722975219
,,0.3560932857763988,19.164227827921376,2.767486801224726,42.61171242434749,10.840300206431635,39.145072543993855
,,0.3670510990972872,19.859645204264787,2.8518428230754758,42.45795224530028,10.840632561285188,39.923980161939156
,,0.4292447312810907,21.084724744505372,2.870607010366188,40.50736024117262,10.857236938054363,40.07115078889177
,,0.4336881429591664,22.154625409631084,2.914694713859095,38.80961009972128,10.978495559016311,38.91287247548408
,,0.4367725100561424,23.226867233404246,2.9590692962292167,38.57275402612697,11.093353901334382,40.40844919058127
,,0.437193539319215,23.772881081933598,2.9888013480079394,38.356690835996716,11.16044673551012,41.68227652910143
,,0.43819702466328936,24.440124790212106,3.0224251023542,37.81494257789849,11.173746942949515,41.130661554341984
,,0.45123920722140204,25.54393468499047,3.0691341791550317,37.726042479573486,11.279648190918897,41.598852332992024
,,0.46197327042343445,26.318501897309762,3.1082535452699216,36.42306926536177,11.30601296570566,41.032931547305914
,,0.4666449301938216,26.940048784475643,3.171299630602201,36.43055440467517,11.400999728256354,40.10270085309568
,,0.4682360150306313,27.539849896494353,3.2308145459658566,36.09018374362805,11.415983009266633,39.700836685019944
,,0.4683631092972225,28.359147694522516,3.2858783698661456,36.04916943305144,11.455809061174039,39.886768363574774
,,0.4750775522297179,29.158652817162015,3.3427544810926473,35.865559312067575,11.525416753595627,39.39027950071826
,,0.4798017775764068,29.838504273078087,3.516996380347345,35.71233320673741,11.544999501103604,38.96629407455943
,,0.4864548018188388,30.30526692621323,3.641074469260596,35.529009763096006,11.596180209205658,39.16033079091266
,,0.4921133128056923,31.163561247567163,3.7037429096880885,35.38992791145397,11.689467042168532,38.786105939552044
,,0.49495092310839234,31.798582614531494,3.7620851517441096,35.3683761109129,11.808764531463384,38.47228533426009
,,0.5012332023900968,32.67212771994441,3.805967300564603,35.1688003823195,11.824223753923066,38.30192252876988
,,0.5154792313332911,33.60147955051781,3.868824421330183,34.85459157046085,11.846973514098812,38.312607061046336
,,0.5205691558646935,34.24892360978658,3.8946249035552696,34.49914953555402,11.914867148424188,38.007407839500274
,,0.5391651188664967,35.059924713124815,3.9760613014990533,34.227713361630535,11.969636814177589,37.56668082030542
,,0.5439350932229449,35.67485220853381,3.980617209562549,34.152384976474714,12.039729378714606,37.05664345805819
,,0.555387325849798,35.55071274346657,4.061609847846406,33.87764414133617,12.04323316167626,37.10490738246021
,,0.605401303867499,35.59725025850798,4.1015292219514095,33.43623033363171,12.075058024194504,37.16725635227395
,,0.6137119442058935,36.08426395617108,4.129451232696021,33.493635242984105,12.279260554012877,36.32153498277238
,,0.6233442361901204,37.33535876177369,4.155398530540643,33.41510298809409,12.293483450705255,35.994595701420984
,,0.6260518753059484,38.44376738922508,4.211900883485321,33.301643767494184,12.312489322007254,37.42979103721947
,,0.6262126282740522,39.48559428040856,4.231542624715302,32.95319693842055,12.458489280699027,36.72478312549368
,,0.6268441005823789,40.53723010018832,4.245835415649194,32.891672025940736,12.541973225319827,37.07468548169571
,,0.6290593896419914,40.436346934954074,4.325276580601931,32.912121305996756,12.608799985881758,38.82459266695825
,,0.6311926701251004,42.04722579315623,4.331735506292294,32.747478485326155,12.65252084651479,39.4930122083759
,,0.6487885521600644,42.07525026796595,4.3401241210627335,32.749699338770874,12.712265124776296,39.72348511703041
,,0.6542435362990255,43.369684950122874,4.431782886156881,32.5114455613176,13.04435779840306,40.690415194898314
,,0.6772132407487542,44.496365619663536,4.445152018878747,32.2535969101235,13.045217451152427,42.07854243742699
,,0.6915294747054577,46.054052218172075,4.523588219836906,32.14736366872786,13.13400643940601,41.80575966305578
,,0.7218195032080015,47.78466035238783,4.541367065917563,32.00608804127529,13.152991053511698,43.22356693387149
,,0.7459324116425382,49.7823065286736,4.545082032341096,31.87658565533993,13.22997858795303,43.52996045444333
,,0.7862687504512292,51.86724734308058,4.580802061833717,31.785403044938654,13.24988401108042,43.131686983156605
,,0.792977632648415,53.01508610155556,4.608067533412465,31.7398994440013,13.262983358847322,43.07318830293917
,,0.7964201384755197,54.837311378788606,4.654550172035341,31.72036383333842,13.284324821454506,42.36626340070684
,,0.8025187355666249,56.6986884383486,4.659345347472915,31.794986145560394,13.364395935651329,41.971286815941724
,,0.803906969099685,58.819423542470965,4.692845385954888,31.816277238590647,13.366841054536678,41.293698187867804
,,0.8052636805701034,59.06666409587958,4.713887502741483,31.901890738206824,13.381149630626595,40.439570296619685
,,0.8094788839612845,60.69679768861617,4.776792211963071,31.89762376346966,13.395144632378662,40.995858008665934
,,0.8123419058929991,62.182039450123696,4.7794814974483515,31.862808544837765,13.487897280548458,40.00359803577129
,,0.8296671754508106,62.49735342874188,4.806246854284847,31.779007861697096,13.555840633630202,39.430917579239114
,,0.8300290462098739,64.21946994605352,4.808235846139767,31.778930881378606,13.56137346016312,39.05734795700821
,,0.8370657940733213,64.75202009803624,4.837039644961004,31.907179084505042,13.592119253341247,39.47462534120531
,,0.8488292975723742,66.18313677792487,4.876466981310535,31.64419882798528,13.64318704960523,38.80719035458763
,,0.8499442649080797,67.99373600896021,4.882534962842862,31.447032436383903,13.676253813861145,38.018265162261415
,,0.8520615767825532,69.01810350539316,4.912918486156397,31.452425145390997,13.727258496618381,37.837424649232794
,,0.85209938544918,70.70095927958778,4.921901489167854,31.425402940118225,13.927860365634162,38.2585743339587
,,0.861926172596437,71.73937049682107,4.9432976453475375,31.644027157373294,13.94035477836099,37.340838554905034
,,0.8678614336279807,72.81793933266854,4.984288518514346,31.494745794165105,14.022444170357453,35.91857457916311
,,0.8936080659953533,72.9852385685759,5.01261160424738,31.564996383284864,14.0487978766693,35.93732626085041
,,0.9037604559820007,73.60553693487263,5.050061254799366,31.566792681124177,14.145068964188297,34.589152514217815
,,0.9096307255520865,74.10723055482417,5.060073354075905,31.484604996666356,14.267020577225422,34.12368341104324
,,0.9195100844568677,74.33056078770106,5.084587546429701,31.41562797649464,14.296053567686014,34.20450722546933
,,0.9223172073149019,75.35971101949526,5.115157255331675,31.459392540919133,14.363272811262696,33.492670018087736
,,0.9526636834608184,75.89300091431114,5.150224074630274,31.381441554059034,14.387350300624966,33.222380728438374
,,0.9644108620644719,76.10991739268621,5.162208914122096,31.208237650667108,14.489931214813282,33.380869372471516
,,0.9649063935323997,76.39669660682891,5.181937298578797,31.160641221944523,14.493783353197353,33.154019135146285
,,0.9707206015261235,78.73872652753276,5.1886238371774,31.096001328583917,14.597204410121948,33.29255814251818
,,0.9789628315551413,77.87885584628924,5.218055468372724,31.141589721885982,14.6402924308236,32.68412639481826
,,1.0018400964416838,78.42618972639231,5.2545145800875295,30.937913346184352,14.690448699607343,32.83598245336806
,,1.0039396432235286,79.92179678249207,5.282139728342494,30.80745664608005,14.748271187731513,32.06003297786269
,,1.0243784286385333,80.23922637455696,5.282281906949701,30.768987275767405,14.769473716939489,31.03725600486849
,,1.0441468737964277,81.3126056888033,5.355146209340956,30.733839096924537,14.861780386166991,30.071907055892417
,,1.0693001765150714,80.53318748749193,5.356399754393432,30.831752498963017,14.873324955260314,30.22068232770773
,,1.0766122940458633,80.45689813287939,5.390265291802309,30.994987789572196,14.94962063058383,29.547389957647134
,,1.0877802347916143,80.86350047261202,5.399671726894599,30.93350587313675,14.990488450880404,28.913976288827644
,,1.0907881558217385,81.64057065720883,5.461496438560662,30.87134586544339,15.05248992377961,28.20621518027562
,,1.0947215570564623,80.40433725242377,5.491291504783763,30.82808942878458,15.10465110597787,27.967296479604
,,1.104942429057426,80.10686900817501,5.57905637456587,31.087599145773538,15.116765120401979,27.994815677930358
,,1.1107561594937687,81.17563974093792,5.593223758259857,31.017648027906596,15.118379820543858,27.889756638487945
,,1.1132894030075382,81.28262425624379,5.67254500505549,30.997824468961277,15.14855009406529,27.722927927202754
,,1.1188598877550275,81.21172585008406,5.685301874831871,31.00444164487618,15.154810324979048,26.82553962130665
,,1.1191838150581828,81.1800084929751,5.721585887689834,30.994939510725892,15.207434182409886,26.64465402815016
,,1.1225682134098476,81.26829411713665,5.776189973492314,30.893960627378863,15.216027459082781,26.87355233972437
,,1.128687111834685,79.78598943816596,5.792391980282134,30.973993763124362,15.241177091802712,26.92266082158445
,,1.1550979947050413,79.90565914471554,5.8477395457801995,31.140164077190803,15.241512002467557,26.997880072194146
,,1.1616780469621772,80.02716736448711,5.8771087400587625,30.94073526383035,15.304371826375524,26.960664996767992
,,1.167284670745333,80.11205944111991,5.890519787222146,30.92496319930555,15.333453747955737,26.839157980024453
,,1.1830863789993304,80.46960337197251,5.939254816977514,30.775609212863323,15.351325937967609,26.624554663689388
,,1.1970862622945397,80.59379341997804,5.974863214294115,30.92251282577165,15.35370258650294,26.378627923485066
,,1.1985623848879778,80.60896996358326,5.980251405722012,30.934464458144625,15.393871579929083,26.245688653445438
,,1.2196373856178038,80.58018628199295,6.057906511100353,30.88347841766202,15.435473324424692,26.284279041335566
,,1.2197098931421835,80.47927240062188,6.084314294512626,30.72008200234535,15.440788032086912,26.131162618295445
,,1.222694008331056,81.60686910250766,6.156597704089902,30.736647563687903,15.465752582025749,26.076341295983262
,,1.244327265018666,81.65475599101231,6.18822646016048,30.71733693568646,15.467821007553075,26.1183303797193
,,1.2668901510757429,78.31445198411897,6.252890787315038,30.718423516903755,15.525782150179147,26.093969008154893
,,1.2695270857132144,78.30802898661906,6.2905440900474785,30.757856064789603,15.54132373533591,26.072532377385205
,,1.2892609684307266,79.63020793670479,6.323426854913985,30.421064340533512,15.54504441493915,26.05070074555157
,,1.292013778211894,80.24790140830527,6.384745682552457,30.28681274068514,15.570199463971788,26.040069645545195
,,1.3593067395990646,80.42110171222261,6.415748177496371,30.241027262810263,15.618482093140484,26.05652159890311
,,1.385203360012836,80.58631182437622,6.478730313118409,30.21310915381086,15.626145667902849,26.105126477419855
,,1.4663880439378598,80.80511452944413,6.670642543120517,30.187266664876073,15.634901853590101,26.82949557268437
,,1.4959569852826773,79.3778528227729,6.78286075770579,30.173870191589128,15.658037145135028,26.772911998120385
,,1.4971396241806172,79.29309988987146,6.893573733813785,30.156658868068757,15.706842054572922,26.802914534393587
,,1.5453319458277137,80.93457030969451,7.009388393373402,29.84610539365134,15.720561161159916,26.930610957519555
,,1.6584120756360115,80.44026725066473,7.014547885805368,29.666240441347945,15.720755552580512,26.76761744290409
,,1.7561991072777243,80.00137899166313,7.1186003893255085,29.70463294946888,15.821847614187886,26.820061179323552
,,1.8104226619446717,79.31337517053626,7.130332257267502,29.610382119970485,15.84932720579207,26.889055692614107
,,1.8315157078703246,80.44738767124396,7.167305047989443,29.653404033076022,15.895481812763544,26.99653322305885
,,1.8665027510788705,80.16988880739078,7.214723136736839,29.56343500954362,15.936689457970637,27.028140029619312
,,1.9447367726404359,80.04348015981165,7.22982608317501,29.407055345129997,15.941002303036276,27.040817832123047
,,1.955104227391658,79.98443050927722,7.2630032347280675,29.31257310147015,15.953099344574191,26.550741965632945
,,2.0526509751324302,77.27354104522115,7.323341423863614,29.452181907181824,16.01600560379249,26.593487347332296
,,2.097035106972412,76.59962066562927,7.340398632972328,29.486817452845592,16.040628845250165,26.551069678082335
,,2.10145229710473,77.34754621565598,7.341015385361733,29.441775639059244,16.065067071390374,26.42294317603559
,,2.146464811116457,79.37895230935155,7.392217105500124,29.296579445127293,16.094812405882056,26.44622096258815
,,2.1716632461106333,76.76608544353783,7.426070779835185,29.169144778691674,16.125839489444537,26.382143495937033
,,2.1721501402308543,76.09353051915028,7.429274374045156,29.003404491674637,16.179445759700958,26.29655256111813
,,2.2809832389790703,73.48898964107109,7.432263456767909,29.0167510567416,16.18566534564175,26.26265908571936
,,2.2971319593682336,70.62268372252362,7.5027244705375695,28.992602461212634,16.223883958958364,26.29321881008831
,,2.3042652088072564,68.12099825810945,7.529686596515003,28.876338976887723,16.287085742726923,26.186066658038207
,,2.315631990187146,67.32262799892946,7.553875387882193,28.592754545429454,16.297345932148122,26.013440744862965
,,2.3164164070509097,66.61541665956398,7.623356950520365,28.603573632291415,16.30236877202712,25.876770405611552
,,2.372853027935381,65.48493705934675,7.637803385086634,28.586463450397456,16.35009300372391,25.579305295772212
,,2.4343668927279887,64.47025500051154,7.670552760423334,28.758011459257272,16.37960123854379,25.067074356371
,,2.5123794827444685,63.434152541985824,7.7421115325888,28.788535198894333,16.388959760712805,25.094085736603482
,,2.547292413399727,61.82692983818902,7.7620279300737165,28.86370336461315,16.42822987905255,24.93620137131111
,,2.579611352563456,60.59154101784439,7.778344947193507,28.86963012454289,16.488722914244843,24.75810682390089
,,2.6319667189540685,59.023152764097844,7.829840387097664,28.58440639286227,16.496447960439102,24.673009258497896
,,2.769224678777434,57.985310406456996,7.878808259740471,28.636078478519703,16.53095403191116,23.935770030692463
,,2.8115831983172233,57.01543055688726,7.8971501531369155,28.786632277189636,16.59944324247539,23.858891535845082
,,2.8728847222030165,55.99065076127688,7.936298605062896,28.88066150069981,16.82918258579241,24.20641507880405
,,2.924087484583811,56.98856444486878,8.034985415891365,28.673180240195357,16.950782508701085,24.091027774110316
,,2.9359862766608043,55.01167113181053,8.136131694625925,28.621412566175017,17.01236506646706,24.096098406500612
,,3.0371075028981322,52.60205080315059,8.353377165946144,28.516146934763356,17.06549432484916,24.057347519082064
,,3.049663029699414,51.06613828516568,8.367252654946514,28.64097843847846,17.108798527066355,23.73793275453413
,,3.052692487264673,51.457053950903436,8.44505089589567,28.702910955123365,17.179891983392064,23.599612354597518
,,3.166004620048183,49.537856716335,8.468224082520162,29.01616128343874,17.222560462559816,23.533893234544987
,,3.2132984495411314,49.63953481236892,8.543108874142723,29.03687606547239,17.275874211807494,23.254917462974994
,,3.2776808641685378,49.49874387317824,8.568777289741018,29.06331047906243,17.349129884919083,23.16958420564509
,,3.3083999600564993,48.92175602624799,8.646116790501056,29.154904028076224,17.385080216055115,23.14762010388401
,,3.396849300607487,46.86719503394918,8.674318532670538,29.398272843771803,17.387245953149264,23.167996084604887
,,3.4066530876661894,46.222644288628885,8.67969107578474,29.29489241531555,17.440217664539812,22.99722041333767
,,3.492405617126712,44.47469737030934,8.74721086681165,29.33042203657285,17.459327136780377,23.09454813021372
,,3.5413985634926295,42.69711425448204,8.776824796470228,29.339375591673598,17.461651064099538,23.041332953752256
,,3.5895686714709907,41.43368962500098,8.780546704470007,29.301503075224684,17.517750270645376,22.866263477906394
,,3.671424361856447,40.67171230990952,8.800622653820449,29.205055229119317,17.5471460928354,22.786169350502085
,,3.6849383203519714,39.61564883896848,8.83887838549912,29.080153470366525,17.556639232031173,22.756099393416218
,,3.7861305060182455,38.85263043375762,8.879367701110464,29.287368809198675,17.584128982054967,22.635674904475202
,,3.9809534677228444,37.28932953947711,8.887065898171729,29.17510471559144,17.625798194659527,23.30530278288951
,,4.0929005447030065,35.600456495561176,8.896284449299177,29.12716501704181,17.635012059236566,23.28204789063262
,,4.1287677671318805,33.91710508836769,8.938183284608854,29.0152551689667,17.663474761427,22.947098000254417
,,4.1913208483297515,32.86106916056012,8.963862550573216,28.395063993206566,17.70473661331391,22.839075329915808
,,4.254814862931768,32.80444156770144,8.965149035818047,27.75709272209008,17.729879866109954,22.34709318772717
,,4.270503238152575,32.545209755467496,8.981994581945516,27.82550145124393,17.746636751241706,22.26683546065661
,,4.3688239526389925,32.41628849220873,8.990839240203302,26.865873241970313,17.79386590434997,22.425485173997398
,,4.376557049806471,31.83307507701761,9.029751237227961,26.844947990621726,17.80059444865695,22.386463200593532
,,4.485474833186578,31.797509362956863,9.071240599420335,26.799602866996725,17.853180626862578,22.30259482239942
,,4.508833944491214,31.518668443485296,9.084489301937046,26.737047241964415,17.86850242530582,22.19681041457809
,,4.572910629618499,30.906132241169665,9.092374828719983,26.552766014991057,17.871238327462365,21.578075078596573
,,4.5794710910485845,30.930856362776886,9.179553302675485,26.398947293583127,17.891839749788243,21.565118909381926
,,4.671301168597959,30.68481081533978,9.191045868794124,26.239458657300663,17.9376209205389,21.27367141986228
,,4.679546618356749,30.48482616668045,9.26897399905931,26.226107032074072,17.968300356771106,21.487914790051462
,,4.754328802779869,30.284486324269956,9.317384054299305,26.13279425708698,17.99838926276399,21.34484036656608
,,4.763044875653254,29.999885158158378,9.362151808242002,26.018628067114463,18.028774878156405,21.40262403130371
,,4.84165080367415,29.719750006202492,9.420341575606553,25.878254251052407,18.029798146527675,21.46482772256477
,,4.9192641439178475,29.196395461632186,9.51884120222595,25.862764469576756,18.108235820159315,21.459902004538655
,,4.924154840997524,28.90975853248532,9.525450257421644,25.806031023215308,18.13104736284801,21.47206800873608
,,4.963033993688446,28.537922177954073,9.640651424582357,25.68279589148475,18.149683674173776,21.429982279150252
,,5.007618324726268,28.283865463025602,9.73630366033702,25.6565711301333,18.19016340798526,21.43087773788936
,,5.063026892468334,28.031757017860876,9.740337394917452,25.567194986137867,18.273072528695618,21.34978566365495
,,5.104769638724349,27.71553157776134,9.82881180378298,25.37024436729525,18.28229519730365,21.5981522207911
,,5.168190795724039,27.4620489796244,9.833841784753734,26.07664192762639,18.283693476004732,21.62030757959643
,,5.199130266112862,27.13051850564194,9.909577147839245,26.322858757365804,18.352121709491367,22.039346376187112
,,5.2100464698561915,26.983355264033122,9.926667193144008,25.99395834324083,18.37050529681698,21.808927722469697
,,5.257963810049826,26.716414139875877,9.992828890479826,26.588175076640386,18.401100320222753,21.802016750159893
,,5.269540004716427,26.48659112647644,10.024844329056364,26.470603348732755,18.428756157021834,21.598995578653124
,,5.27239096654786,26.121641235784676,10.087546726699781,26.255310514368784,18.476954597121587,21.057844412009924
,,5.290574264117965,25.961182323993143,10.132033001821902,25.448326877522476,18.502511737683303,20.995475864406885
,,5.33165933602662,26.007675364812904,10.133197906384313,25.4454952891234,18.538843684704215,20.935332104587992
,,5.336930951545084,25.798346379794328,10.23739165512224,25.507403625204688,18.593612720731784,20.847411656509056
,,5.356141054508863,25.72437971242767,10.238399983589296,25.51787951980583,18.66679369269146,21.099554711570523
,,5.375703954793237,25.581039472549765,10.32826032763554,25.44253917313274,18.734400646258837,20.85197152357185
,,5.3957428531679845,25.597029543275784,10.335925375890954,25.41486228362949,18.817900092932913,20.809758321970644
,,5.412471837790476,25.523501507435075,10.423898428419122,25.471581741460177,18.866609033657998,20.979774306805474
,,5.449679400391049,25.565071202619425,10.449569230214864,25.43843031367427,18.87788418033333,20.44053572357157
,,5.468169523932867,25.70251479334085,10.581558834874519,25.42976706491931,18.880198752250937,19.787999005504002
,,5.4865316746135555,25.782137752878487,10.666666928303464,25.531752726776116,18.949517392000114,19.379630960596636
,,5.54002255829948,25.719040447277006,10.696840579633912,25.15616088366189,18.955832663377127,19.106218615265544
,,5.540107143347462,25.76270115203267,10.74788162547405,25.06466858705006,18.9653614875895,18.814617463794885
,,5.56245284974299,25.569810220437354,10.782583825403341,25.096118643935167,18.96780992076629,18.64730002552067
,,5.5660043197097595,25.552755868605452,10.837250075671408,25.226558488267507,19.03367489741356,18.117344926372727
,,5.614156910324539,25.527098362487287,10.842569853704838,24.667746865022036,19.05652749866799,17.787278944641383
,,5.632571181017492,25.406807720854328,10.931919496774121,24.802171484410795,19.057123901212105,17.523474634923225
,,5.651368795241471,25.382428117049475,10.940035791501955,24.929583326797754,19.058734443861024,17.63446120646281
,,5.69471426560371,25.349776475830772,11.03533440961606,25.172171971880253,19.125496757033247,17.08331703807666
,,5.7185066352895015,24.974405635622297,11.046322780668184,25.15826109041642,19.127400679488975,16.894316622625315
,,5.721128894562522,25.02541094256506,11.127341316634856,25.256380878362236,19.12835733956209,17.263691121427975
,,5.7285187270575095,25.02120861221787,11.131559942491629,25.826545434640614,19.13245066533762,17.159572468105676
,,5.801744208760835,25.30446838252584,11.233336053427172,25.77774510860172,19.22750708025087,17.51253210126708
,,5.8289677470205,25.36432040043818,11.234882981266688,25.611292376828164,19.228574101149484,17.37814078526945
,,5.873780970308516,25.255523394260443,11.335726884827018,25.59233614030646,19.231772298570032,17.05894276646838
,,5.888481492480195,25.320557605639593,11.37194093360669,25.604191458003584,19.23282577715538,17.105297242304502
,,6.0086904091553555,25.159060827779342,11.44043511558462,25.60991030792882,19.23939832754709,17.032051321399145
,,6.037199506955567,25.003523558418983,11.479462782950312,25.58286769913755,19.29644822784596,16.69463706088895
,,6.1176239560903225,24.965536323378746,11.536591817441362,25.68218499090029,19.31722454149966,16.971373679189433
,,6.180031868793346,24.935998997289825,11.553195579118198,25.6665667638245,19.32792988948248,17.390643342298933
,,6.206795816813354,24.86813632446701,11.580345734440618,25.711127220247818,19.329336282917193,17.597755951120043
,,6.274370072577838,24.896459246549902,11.631691517217291,26.21448795177404,19.370684892193037,17.626224518179907
,,6.287263779676071,24.803802432303012,11.65628928888451,26.188747553021393,19.37987931265875,17.642725085740384
,,6.319455705412008,24.92132015780611,11.685987626322442,26.084846619044065,19.393246984321763,17.490069493706223
,,6.338302987375194,24.84418038644602,11.731409082249911,26.147614351228707,19.414153505671354,17.75015176583599
,,6.371281777841073,24.787498817982932,11.758055050654542,26.649811888814348,19.415644085771508,17.744868958188675
,,6.405815717848363,24.753044250878098,11.788280690273753,26.81878764590948,19.47011755218936,17.756255453302447
,,6.411545308853189,24.721653169389864,11.830118175427671,26.88755780191796,19.497989124123144,17.649561486085677
,,6.445474413213906,24.656311129491336,11.843516911695952,26.774601185091672,19.499695438960636,17.910901919342827
,,6.473569143991227,24.705481761770905,11.895061241821558,26.810549169052234,19.5159770870871,17.9894881760437
,,6.517765136744689,24.59454316554414,11.920965262143701,26.64057084432061,19.525278031180303,17.6039436945869
,,6.528198441049015,24.49268198220232,11.926669244608945,26.78111177144852,19.529675988447334,17.7065689416658
,,6.538111148501436,24.453950141379835,12.00211752579444,26.87859859075772,19.577601948775076,17.68493734260959
,,6.539164933741644,24.296098452364436,12.02356842617194,27.011375894723063,19.582124695924147,17.679740581236736
,,6.597121416098542,24.296954414652443,12.031398061654635,27.016445297526854,19.58986620394996,17.74934591560191
,,6.599287904622378,24.203279353618804,12.108851988643961,26.984839798917488,19.664497581976985,17.723966223902522
,,6.611463732319297,24.27865876437498,12.130875415197677,26.905945342713164,19.670103312667322,17.703636870553797
,,6.625204703987197,24.30954348620452,12.134149276147838,26.83930611507306,19.672648549121288,18.002736489825484
,,6.633065709342007,24.208244159745462,12.226941812973884,26.869701783891117,19.687509122896525,18.031144416971024
,,6.655356961731557,24.164516303682838,12.293496820341659,26.851169054452562,19.784119157951185,18.024583907311964
,,6.671486662579356,24.087387642422648,12.413100188291736,26.746174617203405,19.819387451504117,17.965235198373755
,,6.676642356365918,23.961417723575984,12.437046133042486,26.6441163191207,19.880970312652213,17.983164181926636
,,6.709580824433101,23.91879486736714,12.450405743839566,25.9318632007374,19.913245153198087,17.930029470786774
,,6.711267784108166,23.863719271792178,12.513360013247087,26.011461691675215,19.968176524445965,17.975490252401876
,,6.713391219278177,23.814666377867177,12.54767927851114,25.953614702419543,19.997863948579738,17.94558209203636
,,6.745383342979131,23.75791631105385,12.560037276811071,25.884412310973158,20.06630114618551,17.981572424173912
,,6.751918501070253,23.748953224913414,12.61107795242634,25.738238326662145,20.067786217853428,17.94175137349277
,,6.770865202123921,23.721985322303357,12.646774988293096,25.800988324140036,20.14297189524328,17.88285477915882
,,6.781554328026595,23.755499305074856,12.680045305752644,25.93695940422139,20.152473897500723,17.923684332727774
,,6.803191470423783,23.954137288597348,12.720626196306613,25.865323423138335,20.221123035450777,17.95676140967978
,,6.80935323473756,23.9601005700173,12.776396788938179,26.085841413075975,20.24245562588451,18.286440609455465
,,6.821386507733,23.78400724932829,12.801652851049546,26.08068955454844,20.30077386662916,18.22164486246703
,,6.843328908143772,23.526865701785717,12.824079312497267,25.934755489954636,20.383887496267757,18.191986858586525
,,6.850993559473642,23.518572121333744,12.895474593675246,25.852159957536998,20.458942748349575,18.057103544138787
,,6.879610189362257,23.561718089356578,12.92740571146762,25.800257499546376,20.535633036784,18.140349609823673
,,6.908979511241671,23.506463289609968,12.929118673980788,25.786408050864328,20.668863406283435,17.944215787244744
,,6.912676890426212,23.47539864644253,12.998563398533948,25.8869209360727,20.73273886685846,17.704009159164816
,,6.929217542953513,23.509584466942066,13.029133743378852,25.989186368467262,20.778220317871483,17.250234012961627
,,6.951769335474129,23.448525991155286,13.056344856134167,25.982970122537722,20.864638436353868,17.265436452110485
,,6.963669257017749,23.13655488589621,13.106445287076964,25.926760520460032,20.933470958901776,17.08343136678978
,,6.980110481050279,22.67488214328203,13.179048673874803,26.06801089776628,20.947584102065473,17.221235200381777
,,7.013903607265266,22.540867051010437,13.209601508329312,26.14503924893891,21.013310189903887,17.260931777406352
,,7.032929848462895,22.41473822906583,13.292555251237419,26.85070012941808,21.04899015108744,17.402138728805244
,,7.0342967942384655,22.351912120825666,13.792262986934295,26.843418154429862,21.077406233849903,17.350009552474717
,,7.050686753891685,22.312281972350792,13.91494482477782,26.91154217259424,21.097143713909166,17.397650403491838
,,7.097718492122712,22.236540160171238,13.92656602513735,27.01880873323219,21.134977456422316,17.494737685047717
,,7.100521807466392,22.203588253394074,13.977375292399968,26.50260719218189,21.159922132859077,17.635904257871353
,,7.110950725224835,22.218645895379986,13.981573998751465,26.147889109263826,21.179890475353158,17.69528410073049
,,7.117332934097007,22.02973408519934,13.985151510271761,26.034242102505562,21.20555582433939,17.236899116593573
,,7.16694643576388,21.92793323743279,14.047170451766362,25.920550804115248,21.2203516235037,17.114795587445933
,,7.172694462305969,21.82739204877577,14.052313417375638,25.859430836036005,21.27117084677573,17.182637655248378
,,7.189928332012561,21.49022523668972,14.083344959266208,25.831951318984608,21.292344464367186,17.39546253427374
,,7.235199718171799,21.578964449273222,14.124229752509683,25.916195813159458,21.31141534578469,17.454068651657302
,,7.245218016764632,21.675959441915683,14.138450799584389,25.768392856866893,21.320458815442745,17.17073991503208
,,7.297878807799684,21.66072594634676,14.17470620163337,25.75427564909948,21.350843504429964,16.76863008195912
,,7.2996847041668715,21.68967633011981,14.202900597284788,25.662446430809194,21.380193144209958,16.704657950470477
,,7.318081567201901,21.673430297998525,14.223391391077527,25.596081061274077,21.405100644183932,16.870604333781362
,,7.3654520593721555,21.60967802648882,14.242693016352476,24.78275092183734,21.411719143735592,17.16787846920962
,,7.367568583623679,21.072309986025882,14.280382411813846,24.75897222370784,21.465009036290425,17.175443019733137
,,7.3675830236022115,21.341503353231904,14.314807074977844,24.78956192490169,21.49612030636933,17.409763158804708
,,7.433698172116721,21.77992866375593,14.317671081432039,24.759771063105163,21.541604602118884,17.15267497847547
,,7.447718787058084,21.968269148368115,14.367506012922084,24.679267583729434,21.57186758373898,16.47644259541314
,,7.454726050451949,22.015583104227776,14.385298616154879,24.741236530556925,21.58260594750996,16.48828439420513
,,7.507955926562901,21.92777569008681,14.391257549256638,24.71591747349546,21.6318294127727,16.153924066361196
,,7.520716779287215,21.694250175287287,14.455409874852608,24.606679609521105,21.650623267025306,15.877506399593731
,,7.529145857912522,21.74416136630617,14.4576754400548,24.478401986092052,21.697010210606237,15.403550874988671
,,7.601519940456858,21.755686763947878,14.465058620541734,24.97506787826545,21.808028252315193,15.278431020994253
,,7.602773894234388,21.74848692409711,14.537446930190479,25.15735134369512,21.83074041497376,14.69515183577288
,,7.61235138086809,21.86940935994341,14.547899749138288,25.22291230544577,21.90739976079652,15.182749991442686
,,7.704237372356432,21.984789978376078,14.602977075496758,25.06327847215375,21.911731248826342,15.234739204899048
,,7.7068665917162535,22.014890566561025,14.603847746539998,24.589690553818038,21.911692196859253,15.215586386269962
,,7.733275204943838,22.243746317405673,14.604053518777645,24.60586174114411,21.952810645600163,14.608160093853154
,,7.778060529121646,22.23331827877475,14.675454400728148,24.48138045058826,21.96478004499994,14.48480211556587
,,7.782038986042694,22.065366155197545,14.684243589752802,24.619439843971197,21.98148091363686,14.199941523658628
,,7.810614431999899,21.926988279767464,14.69340431002003,24.516267681880443,22.00900521499415,14.30923138063292
,,7.843375392575506,21.71993643325896,14.750355131057676,24.56046301132078,22.024803016370644,14.419000147600315
,,7.857194077803029,21.69053786371319,14.762689258318256,24.544227683229508,22.04868111874494,13.96604513147983
,,7.890136954707128,21.668401348921115,14.808848920003683,24.97777288187772,22.05087310034368,13.5587359550078
,,7.897912740732234,22.0546458419026,14.812904187258747,24.8741812292376,22.06282936587102,13.308944331696704
,,7.924901339789784,21.844585272312806,14.836961237388076,24.818000747924252,22.08265448326038,13.275904175301026
,,7.9254158392438185,21.83094074921423,14.87700348071754,24.57129587076555,22.107946257544338,13.110559227846318
,,7.972567125117337,21.71002262669175,14.894139879784651,24.55102919025058,22.118382951335775,13.574538401615484
,,7.98307816930943,21.700079212548378,14.899204406757597,24.3351015439695,22.12248331711524,13.236844755988182
,,8.003192975021623,21.6886815000746,14.944812417082765,24.198960389490683,22.129771951740537,13.423098078201264
,,8.005218753146904,21.995621224251238,14.965393765728782,24.059570883392453,22.143243554557362,13.238281736081783
,,8.057786194803539,22.009841532445265,14.967199926097635,23.989169247410434,22.149086882488593,13.260403382184151
,,8.062790586219894,22.013205753645888,15.013757310904287,23.81666626265163,22.166179081480262,12.997718533954252
,,8.079979592387875,21.867002153916978,15.033698242960705,23.743965366145797,22.16863933828418,13.091829359775534
,,8.141085868737212,21.956228841978728,15.038693763900687,23.471012030410968,22.182437735936706,12.73521241773937
,,8.143704712730315,21.997298818779587,15.079213809412387,23.464882461639696,22.186177912859453,12.34343597605167
,,8.160530820395108,21.900650049592198,15.10465525413001,23.77812772013659,22.199920418764705,12.004399428919042
,,8.180896744256218,22.123856304225235,15.118290606497062,23.508816865884917,22.208714841678738,11.986727005133144
,,8.2225799669077,22.24277279281566,15.14547696614707,23.28163986561769,22.23310790588734,11.709468355774483
,,8.223546471838597,22.328887071056975,15.175055661507779,23.087292690419325,22.23458256414367,12.369066035069126
,,8.252095870417024,22.37733567025089,15.20084298329221,23.009725581054052,22.244182007701863,12.245357207102225
,,8.273240626531619,22.341658333157955,15.207906829855508,22.774664387496173,22.269181843695264,12.323269603767853
,,8.278016165936435,22.200461052742376,15.235058737223348,22.48873579451077,22.27447123259582,12.435255166387197
,,8.283657990183544,21.929220835113185,15.282142384366857,22.601745415211177,22.290339413152804,12.768687376969861
,,8.3307520999925,22.155623902738093,15.311306142757337,22.527267697249165,22.298311770516964,12.795379923060239
,,8.33418962298168,22.300058647196256,15.31567747970422,22.440157957902887,22.308962257090542,12.38547839946391
,,8.34367953389607,22.217299143405278,15.389443661057287,22.394171494453687,22.32243645151732,12.346249506716763
,,8.365021497778319,22.337635983459293,15.390035142614332,22.30767826390875,22.327626713359795,12.436071599961066
,,8.407296529633028,22.35065254225342,15.395608666059045,22.312884399211153,22.352819793133275,12.416638265485876
,,8.410145931461896,22.426861405792916,15.468716515868351,22.290996326017826,22.362506475054005,12.58171228165855
,,8.41380612248072,22.43151250761239,15.46987523668894,22.253114863061462,22.37266615792005,12.800395035661662
,,8.44634393275336,22.445069789772965,15.491006425848163,22.24627189719375,22.387705487059776,13.080753883152587
,,8.481018446322393,22.469910781348467,15.529414288909345,22.09857068734352,22.41742779729819,13.49506032036426
,,8.482939181612045,22.62807246092688,15.5327399135381,21.97979316471344,22.422267129346725,13.870473360663635
,,8.526747013253194,22.593860118209843,15.591213214447102,21.88468234230726,22.431849973361803,14.193647467256573
,,8.55247266466143,22.585525079768793,15.603196554813119,21.804836232913864,22.449205316959155,14.526720736267013
,,8.558205180573795,22.73304203083888,15.665268046544107,21.713874020989657,22.451220376372888,14.28701418518391
,,8.569281859775936,22.793775955982326,15.666245187231235,21.779952527792126,22.454123082494846,14.820070573299924
,,8.61332081972173,22.921615787801365,15.729064578447078,21.808038408217605,22.484040063200172,15.203463670531553
,,8.626044426899817,22.988045612694997,15.732857943130313,21.833506093824347,22.511409263406637,15.200088960527982
,,8.633723118205866,23.145969426231908,15.799771193586013,21.86680475825938,22.512593060696016,15.38098610261378
,,8.645172693809426,23.447721339185335,15.8057543252988,21.843682009129896,22.52970268246752,15.481958219026556
,,8.69130091185095,23.71825191522964,15.891114919003513,21.833605122795113,22.558900600663492,16.061903730534173
,,8.700016165618544,23.92446973201494,15.965685823821913,21.48941048257505,22.5691463188827,16.100333537411803
,,8.71649989563006,23.899752394089198,17.335519958831096,20.764283161362847,22.59311681200509,16.213219277094904
,,8.754568502276584,23.761493446422904,17.388223190111695,19.99450095286148,22.630256840307954,16.476081157862545
,,8.760719959821413,23.945102110510827,17.408852187240566,19.557407953861095,22.647409512417184,16.394848201312236
,,8.769590359178407,23.645811198716636,17.44305718003048,18.907512622034286,22.679921912915177,16.311351312506964
,,8.784768939029288,23.647410263776518,17.47337456964784,18.187728492576873,22.699563278522756,16.488383267272315
,,8.826039451929153,23.75471424544401,17.49919065195377,17.558702085627328,22.722895833758844,16.24643342443815
,,8.833942760858271,23.712076017908537,17.519592434267203,17.10235418130099,22.764856562310896,16.19206990377223
,,8.835891176103441,23.752138832833566,17.561242614854816,16.689183142147932,22.833869340919236,16.359078514334815
,,8.852633671214184,23.639497329594136,17.565839401502853,16.38533030896117,22.913185965672685,16.176385207372757
,,8.905096269335461,23.6628640647369,17.604827408280084,15.8993694707212,22.917683589447424,16.225022632967928
,,8.910360149172721,23.706148866051574,17.61801071383335,15.571038262533836,22.955394716348362,15.852483689563659
,,8.911195782563754,23.600568840656447,17.641985675880203,15.215839524191512,23.00703406467206,15.6538296742402
,,8.922227492776734,23.414066751711253,17.672768926355573,14.841718722095683,23.009915990594916,16.064085595894248
,,8.968661066020529,23.412122934222896,17.686296975253907,14.409873777152459,23.0235502106448,16.139530609624234
,,8.98585276507393,23.26753302185852,17.729160709952314,13.976560598717935,23.0560390297627,15.843149754070549
,,8.994701676948203,23.195621681261862,17.739239430057783,13.575937376326959,23.095397125330788,15.731878034114597
,,9.004684049382254,22.952494158029733,17.78829541732316,13.228566782597861,23.12986156560481,15.848689417754324
,,9.012535017841945,22.951698505770775,17.829303504832918,13.138682900490243,23.15313334260274,15.422459930296432
,,9.03154475192781,22.874098881069983,17.851816834884662,13.030659926530806,23.170794201581568,15.176088878999565
,,9.079563990916919,23.067396407728676,17.86603437046762,12.599639315997518,23.17793864797939,14.970297027629064
,,9.081377186929737,22.984635098163885,17.917280237981014,12.641108477355967,23.222669324049793,14.167722304175488
,,9.092380819243413,23.22331102150534,17.948855892635056,13.112340116054241,23.22578309836211,14.295458005726394
,,9.114900811008281,23.199596940542765,18.015597787364214,13.32421104119976,23.228388794685404,13.873089651739567
,,9.152359373781968,23.37670819102432,18.020925792383927,13.62487196285328,23.23377193328407,13.80653559977273
,,9.160221551913354,23.325217180976406,18.087226143498665,13.873471084762329,23.254011888945545,13.66084452488883
,,9.169156001472363,23.287446529426447,18.167205756640545,14.32400908911534,23.260398037143883,13.618774034189727
,,9.176672816477991,23.184403820566267,18.29485429339663,14.341483621672342,23.26237694380184,13.914762707021982
,,9.232355053913262,23.098047576153267,18.36284701193924,14.388718671322735,23.276472120801056,13.567252190403073
,,9.23834412219072,23.11678627808708,18.38884670915427,14.707207169216243,23.306322656891965,13.734868818012202
,,9.242333892123016,23.043972494452525,18.43492770712133,14.8905014136474,23.313731374972395,13.595435286242852
,,9.315209841019024,23.006611443871925,18.440499162224157,15.116997613738082,23.322346580064405,13.611737736563864
,,9.316216538098676,23.01086810178407,18.45866330212189,14.822935942253295,23.339816861078145,13.624269904411468
,,9.317544909834309,23.20748137696431,18.45914116539889,15.148709029780914,23.35459205371914,13.851640550170298
,,9.32109123048683,23.237706251526188,18.49286009606112,14.918921623723657,23.36503446009976,13.613063735960623
,,9.383228236160896,23.109730220928192,18.500338239755344,14.811794253381047,23.37142922420193,13.942744788848035
,,9.39053149195457,23.178389370312548,18.507290931746915,14.230279531737258,23.394360803785148,13.737394972632018
,,9.390868710345691,23.31464497767646,18.518146880600188,14.31380429964248,23.413975475703676,13.38955980902524
,,9.401522002694783,23.276729137542734,18.547849385981205,13.888210464942087,23.414804395572457,13.661959825675428
,,9.4527261711933,23.319154959712492,18.56486402813483,13.841225590188895,23.417717312905523,13.571315848634132
,,9.459081234918148,23.26396685259096,18.56666050013293,14.011851443856589,23.44940685145005,13.655605387481298
,,9.46309610551706,23.362795852148075,18.597642719695965,14.079077759019366,23.46160581263403,14.107609018747032
,,9.476257543307211,23.321620731959037,18.60082161843225,13.68641631625395,23.472910321147907,13.812548535543304
,,9.485100974655813,23.332735634450675,18.63072556724427,13.48339364137081,23.474037933161966,14.606885777609468
,,9.527579434312605,23.44933088340917,18.661930196671573,13.579873155170711,23.494890586984933,14.929776064052268
,,9.537938189804555,23.55229799698865,18.663667007185243,13.821904872184144,23.547052407791767,14.68954776506374
,,9.541215750403978,23.567699889496378,18.673837983293666,13.343450219130009,23.548244068468062,14.996271834904121
,,9.555561080511522,23.745752660496443,18.71650069208057,13.462715707742706,23.55552312179572,14.822766641058106
,,9.591480636099975,23.881390084767965,18.73011455255526,13.643130044229176,23.589733644505895,15.155857769846733
,,9.616631958680573,24.07207219163519,18.74819536154745,13.588330995496666,23.6128594826493,14.728254453766862
,,9.62197559143934,24.168818339112686,18.786541715614774,13.809172815977927,23.61930553365085,14.827742886510098
,,9.627789580167995,24.19566813022464,18.7915783650842,13.884113141956572,23.659818239269985,15.228355891709949
,,9.63358667658159,24.228770793524085,18.813797161300425,14.419376369790026,23.660005950348246,15.037315228458482
,,9.664569035117273,24.287237220991365,18.83461376692134,14.043443696561274,23.683646267848435,14.932271411752845
,,9.698284759576675,24.20723456127224,18.855932140698034,14.500136221047626,23.73636535451368,15.118853254454157
,,9.700335274162116,24.37656357082162,18.872796625770906,14.625868971290098,23.738824018584907,14.936284018747259
,,9.700477841866237,24.379066107920018,18.902756208327634,15.404826961521755,23.76314636213912,15.280661996600994
,,9.700910422034838,24.394120525738522,18.92229316066261,15.537942825500988,23.783018629641997,15.745181397486423
,,9.731563594482012,24.456918359071807,18.94313865315307,15.77211921481343,23.796146865197354,15.774661469879485
,,9.770598387911365,24.463003972367684,18.953949406254623,15.961960086161593,23.80249014771095,15.874557647822646
,,9.782290074819768,24.505520569263552,18.95918645351849,16.03474008410718,23.82907114913066,16.12403294891578
,,9.798380050568117,24.548423406270217,18.984227207043656,15.982278666663026,23.83937720579682,16.49425422705692
,,9.838376983326894,24.56785137717485,18.99954213489261,16.093479714278452,23.861331125997282,16.662875067770553
,,9.850192786819404,24.551672014721266,19.011255804016084,16.153427460925933,23.881696874700765,16.374327682775267
,,9.866087802019385,24.57784481982539,19.04683533029424,16.216152174671485,23.882461159157533,16.124557431356155
,,9.91475942671023,24.626627679096373,19.04929451842551,16.217762845121097,23.89403243014658,16.76514976928021
,,9.917110616059768,24.566965719668186,19.08710025081756,16.63953962011396,23.92630346365273,16.637124437648403
,,9.927351118328946,24.501257540194974,19.12095691289063,16.778814800811965,23.964172703965946,16.66568212106828
,,9.980226130068854,24.41928213094918,19.131877219075406,16.764414785797968,24.009611500311227,16.36006387432686
,,9.990589215805134,24.32600385843389,19.17422898436586,16.797957736384543,24.028069380822558,16.490369671936413
,,10.011655887646809,24.27464547691809,19.194394075520062,16.75860093541772,24.07851535420451,16.394884637355776
,,10.054451916300588,24.228636274079612,19.198949293563214,16.79091110804849,24.110899759279906,16.43186158497844
,,10.05714639649347,24.224372581604975,19.239282997573415,16.6919744586001,24.1408615364769,16.755159722354517
,,10.077122525774218,24.212711125383063,19.24341903653134,16.9382847269926,24.20040135022391,16.746055245817985
,,10.081336494253742,24.169820522918265,19.254672451921635,16.966133458775285,24.220138175614455,16.595582688433318
,,10.08749412988347,24.114453734074747,19.296617534878077,17.16205477686963,24.25760421053403,16.447952607050464
,,10.122889889503519,24.097676062375196,19.30103369694893,17.20200612077893,24.300881512137476,16.5094588448075
,,10.146524700009161,24.110028014811526,19.30795472478425,17.122867270349488,24.329303263859064,16.308056259611334
,,10.154846868407395,24.0903502945326,19.361986215782387,17.45461066924873,24.377700440168933,16.529797681231862
,,10.161695372854117,24.081487100425512,19.36256140206699,17.444540720521466,24.394195683659223,16.43692275149115
,,10.168689830802657,24.069771493952935,19.404638742920426,17.75176414723761,24.42961432977683,16.327760202308827
,,10.211381834717812,24.053843709170998,19.4184805745935,18.179173396622986,24.464741249421127,16.382471441680877
,,10.23042520246296,24.105767551228457,19.4248480817648,18.513743149059245,24.4728078879278,16.459128120470076
,,10.230840015574186,24.063177363475816,19.426313843476,18.072286169550352,24.49607517123498,16.650691818071046
,,10.24495788902872,24.033105423454053,19.45490737211373,17.78882697084922,24.536169776091423,16.674675845313303
,,10.259610757466268,23.99072997112399,19.486430366817448,17.86574305431559,24.552624863010866,16.272503482814646
,,10.280205837987639,24.036840307542764,19.488571167952482,17.791180996951162,24.55703099169389,16.270351678100354
,,10.290493107040723,24.03657921177532,19.51754179062667,17.746406646474547,24.58923783344251,15.799875489783272
,,10.29269565012444,23.84981129063758,19.532468136524162,17.064933571338525,24.604161895350725,16.09724058456983
,,10.323881461214688,23.854701746400316,19.551499231683987,16.97687101743796,24.622876517074527,16.102043387194545
,,10.328448806658939,23.832485747605517,19.597627093836113,16.743659690267215,24.640019386628712,16.020341098523502
,,10.351643520019673,23.880832610861876,19.650964149634046,16.252510401731392,24.66070748063701,15.843896125660123
,,10.357176398527292,23.88923766226033,19.733176049871577,16.4919164559802,24.676180937350903,15.963374043196733
,,10.391368532923085,23.834385227573605,19.83408449843526,16.593097938065405,24.681813292942113,15.674813305707096
,,10.397762698867806,23.916368978128176,19.918194203316062,16.659622545911965,24.706557327704846,15.77242648966197
,,10.41691318049751,23.967491456038047,19.992019394238792,16.887035837481534,24.74459653960886,15.904331807551221
,,10.418210163999488,23.94706264693594,20.03253674936791,16.55863435866387,24.75762756553513,15.61791571423547
,,10.458185948690883,23.929295453974582,20.124072788951022,16.248189647915,24.794753767947356,15.765221197715695
,,10.458924616045422,23.901458410188827,20.172965423572396,15.908044792470529,24.824418961775525,15.650759003579669
,,10.471285347759173,23.87750680387901,20.20026564621815,15.189052787458753,24.825466390227277,15.700143402210895
,,10.484886563486523,23.876363248960182,20.286181010292086,15.324953492309945,24.86166131417784,15.704035664022436
,,10.527767293301446,23.84461604487293,20.361533887143487,15.185094386234251,24.893642011486268,15.508097056918146
,,10.529464071914553,23.784986251528967,20.424832778250178,15.037364624124312,24.896296095514188,15.481416206825315
,,10.53058385350362,23.817936187926634,20.486864789589138,15.827053285150257,24.929229303264506,15.302193183505844
,,10.54999188375418,23.818009740884758,20.544436818082577,16.022913795790394,24.930755473789244,15.236831490325136
,,10.59158031641885,23.75519524162842,20.583218526809855,15.64393933086472,24.93946582280651,15.104548150958976
,,10.594460869701924,23.698192056663164,20.625533121156472,15.914492998749244,24.975413649377447,15.18301574775324
,,10.600542698596362,23.678717100073364,20.645687890897197,15.889398455696215,24.98716547343742,15.535848065638694
,,10.612970582831789,23.882250374478943,20.69303171456688,16.372523323468418,25.006703008965207,15.614422961901377
,,10.652849975460105,23.869907158647198,20.703669696439196,16.324657574210104,25.020060127675535,15.878086070127484
,,10.665229830512846,23.854407147891358,20.717903139334584,15.88892014814275,25.05703104771122,16.096661057378192
,,10.670606445529394,23.774301717231467,20.790730782987342,16.363958261696734,25.059968495890498,15.98665664941409
,,10.678676706560784,23.76787352707199,20.83690578992444,15.980003014932041,25.073463585437448,15.686830165538993
,,10.705032078692758,23.761231763571566,20.892432190828302,16.06955155471323,25.083313336590376,15.768878272614225
,,10.718377540942143,23.620835759976977,20.932553581106994,15.77412678655175,25.153884412014374,15.842283917542607
,,10.732995386879752,23.616749752794636,20.938113923392915,15.401034002979884,25.15861574670231,15.89726445968829
,,10.740185184823694,23.547073911024754,20.95406798056982,14.933729000310587,25.159445672269772,15.931107791634812
,,10.747560385865746,23.495689447173522,20.97187062576413,14.75823573674885,25.159515720271955,15.900019771611884
,,10.778279571111005,23.43232836940789,20.997203924771814,14.745256425017313,25.221759205419158,15.688869966285736
,,10.81432760345991,23.431813537239798,21.015458865472013,15.114406705952206,25.23149296331737,15.575464280232259
,,10.85096028542077,23.400510473327753,21.025550321732407,14.794421837500565,25.234701690894585,15.63701436647643
,,10.886027224668197,23.401476686357615,21.043853224526952,14.835926117529038,25.250996988252908,15.171653203417645
,,10.923980846796875,23.381612532635106,21.052431641505272,14.576547848372124,25.27029417597861,14.928546151543582
,,10.967157758645437,23.339457307846946,21.085806408935674,14.11311307653879,25.301501594704607,15.0850972604152
,,11.000321161349616,23.332768942898902,21.090577898019994,13.600234438609979,25.311288607956637,15.041705954450098
,,11.073247518467682,23.345618536832752,21.10479777844692,13.79344646046114,25.369422569962012,15.156326405393221
,,11.130094564049331,23.308018779807732,21.126236843074913,13.480440847288088,25.439700788728615,15.170012091590664
,,11.191803546412677,23.28491022710616,21.126399440384574,13.078887676580084,25.479205413154432,15.457732242945104
,,11.300679558603852,23.25791004167231,21.128712051681898,12.79807552572922,25.519405128939283,15.296303306595295
,,11.384868540606567,23.270818180175304,21.1831375967932,12.67087259792515,25.533762022036097,14.884333913550018
,,11.413802868445162,23.27281545210775,21.18523587073165,13.133697865738373,25.578718375213167,14.541053814950255
,,11.454000491016993,23.24222582497451,21.20678630551806,13.0896870749898,25.58945249500374,14.7403292223038
,,11.466638803564841,23.083018178940446,21.211305653491504,13.366521042221672,25.631948660879775,14.739008168133745
,,11.53792018118832,23.044759110347165,21.229789681829235,12.942964919670189,25.64712871287156,14.717477560508124
,,11.591662233499465,23.152305894975544,21.242391081993226,12.877465471710755,25.703683132007715,14.561507813665262
,,11.654152617515237,23.029101045714835,21.27465117174442,13.09309730562077,25.76939366248747,14.426196734900198
,,11.718574533829534,23.00672141526001,21.28018772278119,13.330214597232786,25.846538355910667,14.490252262634593
,,11.777913889918063,22.97528422706774,21.285539236490923,13.751084017815582,25.911466219256877,14.087295544884403
,,11.838177993010591,22.938080778950173,21.285753327729527,13.787007729898614,26.029517123961337,14.228444920350807
,,11.893649875273306,22.927589185094273,21.30138208643982,13.301179191182523,26.08028035755235,14.569735125148034
,,11.957755587349334,22.75313919864601,21.303442721805638,12.816890472013068,26.08177672712891,14.582956796689539
,,11.971820097446994,22.653719537044072,21.30780144887666,12.175739976710265,26.108485046498203,15.15700857777686
,,12.04564551372219,22.683592376826816,21.313968928249345,12.133308072851351,26.149874691651377,15.397037123282255
,,12.082607425167053,22.65010155352695,21.34283453122885,11.918024448660159,26.171407484321133,15.533045680987735
,,12.123141853549967,22.63194357261097,21.346804329672896,12.058741057585472,26.1780814485859,15.55698900217985
,,12.169378000558526,22.654386126840073,21.384656339006295,12.22710832924745,26.186002631791766,15.247548389275554
,,12.17280570736362,22.717247953623737,21.40585435990658,12.08065315931718,26.21492346966156,14.81128743765154
,,12.206602757377205,22.665947516994308,21.422608807575372,12.66165096024088,26.272127535839875,14.787307473361485
,,12.232251847314615,22.380564801612426,21.42295067893686,12.711307205385449,26.29144215634024,14.638488548282874
,,12.245894287474178,22.304523083753104,21.434055454678557,12.542599757248876,26.319149851263674,14.337418799166338
,,12.280044449678174,22.247780127058327,21.463456068574278,12.360584989759525,26.379897623191827,14.507232660347034
,,12.298886501088186,22.271517520961616,21.482204987492278,12.00874136273119,26.412585274643366,14.392670107976897
,,12.334584081043248,22.31529547490329,21.483041056927153,11.805358799542002,26.449563361715388,14.492003663645852
,,12.359084491641433,22.23908473173239,21.486818941583238,12.049911433279027,26.47881582316701,14.435180254561937
,,12.360817367688375,22.187399787271268,21.519935949665527,12.035703877906236,26.504201018741284,13.929560103998728
,,12.412458947425087,22.230305210543605,21.528690494991565,11.770040124335349,26.5378253138838,13.885479269565376
,,12.425945224486016,22.157693647290195,21.560253359697484,12.081351425330796,26.543279144350024,13.35996241431599
,,12.441546934978277,22.106828887629238,21.57377472885781,11.754003623325268,26.56597879319003,13.659614082570556
,,12.445738657180357,22.05347354436925,21.580792908536065,11.668111043971638,26.5762376394178,13.012292684711502
,,12.478725897490426,21.829226996411396,21.614722577601118,12.00994083213736,26.58921161789861,12.386817239825245
,,12.481658233009554,21.78066096039263,21.629547385694803,12.369496522208149,26.61733010144697,11.80934353513074
,,12.50874850709957,21.714417569507876,21.63956310003444,12.760289882272517,26.63666706331902,11.570780829548294
,,12.519623017606358,21.583583208813078,21.666953726057653,12.587082722788393,26.655186845036567,11.397757411350664
,,12.545522508143826,21.571486446366627,21.673425200487728,12.689008637109582,26.677273965193717,10.867218655089987
,,12.549431642332562,21.503336493503042,21.688151816709176,12.855526936232692,26.680675393820362,10.82930791456353
,,12.576628665369418,21.422579689566327,21.716007552431137,12.12243520657817,26.71063200582233,10.955838978174379
,,12.58700633506532,21.360932641475138,21.733215669614296,12.086779239527248,26.745581780100864,11.197571381998397
,,12.602626185985628,21.238300508357284,21.760112112912314,11.333252725372908,26.745893156749233,10.831282607562535
,,12.61317321203925,21.46790947026731,21.805655637927078,11.593795860305933,26.755478428891962,10.544847741221442
,,12.629618676674587,20.974583521883954,21.81614536351628,11.834422523065431,26.782011835158425,10.527038672148146
,,12.647651275655738,20.88318566024204,21.84728936210551,11.619996647543328,26.80080866497976,10.208792796831599
,,12.654688779242612,20.57204744518861,21.87306570105255,11.596543189562315,26.810540096715645,9.938666704041115
,,12.683187890176972,20.654975075576704,21.89612592514742,11.406123010702004,26.840548822901866,9.552161725856255
,,12.698139444835208,20.72833188720415,21.933155270395456,11.082042359155547,26.854308278905574,9.35297115922362
,,12.721102543884406,20.725093049917895,21.93919586211167,10.879825350612556,26.877106736203036,9.220116327018516
,,12.72428371257528,20.70125207312035,21.966410341996838,10.621533618460953,26.926232553714954,9.046275147003476
,,12.794074887873398,20.769665830206854,21.969422019910482,10.488228458132955,26.964656077786177,9.07297033505889
,,12.79809253125003,20.876140874680907,21.973479832082436,10.479124233748193,27.03148472782914,8.95947126814142
,,12.805365119217724,20.997712395492268,21.97478288933083,10.302386393178582,27.059111153450278,9.146750815972158
,,12.865869601898723,21.165296495397307,21.993508899253275,9.890124493047,27.064165279975644,9.096991218291869
,,12.86642649743844,21.402424284625088,21.995331680537376,9.586487508427973,27.09973859173832,9.102883972174697
,,12.869486210299312,21.508057201224887,22.006134002688857,9.361632971311376,27.099851360221706,8.9222962699607
,,12.928249041827188,21.637170375200633,22.025760159867783,9.582671438716279,27.135486988367305,8.680916097522772
,,12.970203738196028,21.643905876745272,22.040877003978803,9.704010672264209,27.146793096473925,8.729171008743553
,,12.978635956840934,21.690590108716226,22.04375577294716,9.499983820665538,27.15044505883698,8.625330556397632
,,12.981510570002376,21.72847429488215,22.043758449339204,9.592727236811369,27.166565727158275,8.51777518129484
,,13.029616843346092,21.712051612833477,22.04588740117572,9.460329300193973,27.193885740502566,8.302192577462641
,,13.036620083197398,21.887937863028302,22.061908745511815,9.515330344805843,27.200579809149104,8.260848785487251
,,13.039842623847504,21.83307118238259,22.0777781092072,8.99404660570671,27.21064770048415,8.424956884852865
,,13.069324291988655,21.768258177328644,22.08698150660153,8.648291536116947,27.223236249699085,8.449993163536421
,,13.084002882929312,21.890193938787615,22.093001464599812,8.805375521884358,27.23605632230088,8.430565308577053
,,13.100157636003914,22.133891794803805,22.105825507436638,9.00834241150173,27.262709576126053,8.176629561625791
,,13.134871171834291,21.999422108368734,22.10820959025511,8.735280246212959,27.26369592430967,8.431754933989444
,,13.137609168785039,21.985505912280825,22.115727495355188,8.677515018925638,27.288498547184798,8.389299834035263
,,13.177486293445583,21.954062900560942,22.117511546504165,8.555437165670597,27.320584569349887,8.632423498374843
,,13.180874148143664,21.800793327872114,22.149311371070368,8.471476230693234,27.321212999219142,8.627823987848247
,,13.198048388447475,21.775666764782684,22.153468495292795,8.188117826876251,27.355655079434314,8.770520082572428
,,13.226907524102264,21.3659721868406,22.15380643189781,8.194406010620842,27.37187503054186,8.527818012296295
,,13.262060591915139,21.319867586286,22.163760560461217,8.45490697586224,27.40623333051525,8.705424985121462
,,13.286922317638442,21.27248639948354,22.1743588748933,9.019773051049073,27.429439601500828,8.800419287785221
,,13.288177054609966,21.040398794822554,22.181052791186506,8.980703359114163,27.446969886902306,9.063486032972168
,,13.31689304480122,20.87235040595575,22.19782147680168,8.977413405760169,27.47758216633289,9.051334560176105
,,13.341394717066928,20.74366993334786,22.21259835326009,8.93256129315061,27.489674320485857,9.161504774870107
,,13.348914177550212,20.72399974963095,22.224401957265755,8.584101120300394,27.546796705813872,9.623665741760059
,,13.371712871381531,20.68934095960709,22.2310565822268,8.8742797258266,27.550235886711764,9.453871501789394
,,13.406398943745428,20.655379160449623,22.23118861053553,9.217354429268443,27.59305166325635,9.621825957032808
,,13.408256821935927,20.682117017620563,22.24794623983679,9.466165765198554,27.59642874056266,9.608364441166938
,,13.466288239710309,20.654833372363782,22.268906563421087,9.600775623755188,27.62352320294413,9.42480839171264
,,13.485135306053692,20.672797162871028,22.27567310017568,9.751807640201973,27.671376931841177,9.43111883131612
,,13.517919896711355,21.125238673057524,22.287496776920225,10.006347805202001,27.703169406164022,9.796355443030114
,,13.559547106209727,21.130499525958044,22.29441028405395,9.949945275967462,27.73437272267761,10.15780984799748
,,13.634765463728044,21.174449795998147,22.314540973683748,9.706176810033131,27.740761061520487,10.357462226081392
,,13.705845262151625,21.33381427870972,22.319109127449767,9.823614163642949,27.77911750511163,10.3351105860266
,,13.772406733008447,21.32635274660042,22.338505302057772,10.05109536132797,27.7957194042399,10.577408838869516
,,13.842505518021406,21.39803506427459,22.33994774741431,10.037792530624156,27.84811719829837,10.861423330365927
,,13.90457493060441,21.506434061111026,22.34940929118406,10.275456829901135,27.857888916695007,11.135664494416945
,,13.976631010569356,21.502922606433465,22.371253031150058,10.565539813215132,,
,,14.223566629685186,21.855379803720748,22.388273159433847,10.349726360718781,,
,,14.22691267478797,21.780000703309554,22.391561515808657,10.242290499410379,,
,,14.298593388083908,21.86875916942666,22.40332179289173,9.83133407938099,,
,,14.30831532114358,21.981729612196794,22.423060237814983,9.904068113722788,,
,,14.354860468032184,22.139077605586568,22.425449265473418,9.74062121746415,,
,,14.378102357823538,22.265261345230844,22.469091982281316,9.953384305386422,,
,,14.388350013108166,22.290454778153077,22.493447401857484,10.50292304685078,,
,,14.413614532340455,22.25931653062543,22.502531329045695,10.389341470071564,,
,,14.45211002998606,22.219716358748624,22.531463540902845,10.284027491776882,,
,,14.458967921670387,22.231841027891647,22.55807634409931,10.257167162865747,,
,,14.474043813731384,22.167404357537283,22.564591258778066,10.394428138677489,,
,,14.524867170135733,22.212671630188915,22.572202727949175,10.25865936552454,,
,,14.526502186876757,22.308681985808494,22.604062988667025,10.122442483843688,,
,,14.532973694304625,22.235891858707696,22.615903743008772,10.231812644508418,,
,,14.592667425062368,22.16430360721391,22.62407063059233,10.177417034203323,,
,,14.597907650906732,22.091292975870616,22.64986943502117,10.27117316255471,,
,,14.600747126255323,22.09032771389287,22.657460411571794,9.962544861439545,,
,,14.6542238976834,22.017511648901312,22.664407599262066,9.99364802695124,,
,,14.663726584547097,22.07373070341361,22.684573869636214,9.716496839726357,,
,,14.675982346722373,22.050451996822403,22.717670730898778,9.543888564042842,,
,,14.722448590726211,22.056521885337766,22.772630795588096,9.619865765708107,,
,,14.728235111424217,21.999320641328072,23.009303156087796,9.359130156878175,,
,,14.759773086864087,21.93430879817761,23.02318062969104,9.490414019169462,,
,,14.7832250961413,21.834046882028346,23.040783276499976,9.488539137214964,,
,,14.800605573786628,21.69091137476483,23.065172213843024,9.677319401116225,,
,,14.827350118977051,21.615874286923006,23.06999151851016,9.337484801986808,,
,,14.848059827334902,21.519020020583344,23.1040791392078,8.926507160809757,,
,,14.870079028783023,21.530306270019558,23.11543080375702,8.845283026445937,,
,,14.901609813910392,21.494822918089366,23.135191410366033,8.633143969027124,,
,,14.92004790800865,21.461488776894395,23.159988000922734,8.487977267527782,,
,,14.94294935805654,20.734903652159694,23.171087718095492,8.275038918979938,,
,,14.9629370290924,20.72868503032361,23.201206976172546,8.467625039897493,,
,,15.00633480977129,20.716271298054018,23.234511438384654,8.379922465534303,,
,,15.044853898201275,20.708140661577165,23.237505282668604,8.508788901265248,,
,,15.06994050145977,20.77373041783657,23.26927077264146,8.535150488262422,,
,,15.111635447061724,20.83751095614334,23.28765301783328,8.637170916963921,,
,,15.133831796659914,20.90101264148624,23.306824090323516,8.7864887926964,,
,,15.179674092779557,20.965360055266252,23.312012072636023,8.779164968050011,,
,,15.19635094103438,21.023234443243773,23.332122130653374,9.099361420971459,,
,,15.257240987980255,21.039052475510783,23.341316471557928,9.018221863698953,,
,,15.269009400782762,21.028862197020494,23.345664171399893,9.214133392575347,,
,,15.32715931304075,21.201146387263808,23.37636015160768,9.346994913166782,,
,,15.332807835820647,21.31325755848034,23.376440697682124,9.392031954287818,,
,,15.398570492060648,21.456650436717094,23.381171973722953,9.536897070903725,,
,,15.401509374758161,21.605914305045978,23.408919683443727,9.540365885880382,,
,,15.463959582414892,21.65153315822764,23.426876849896377,9.736714121931849,,
,,15.477340528379989,21.67334439024281,23.436698905309594,10.060062104079973,,
,,15.523888870187932,21.651956453303647,23.444675891035132,9.951628403954633,,
,,15.54080470856969,21.74591183994071,23.463131592102627,10.10278651979883,,
,,15.579986490607261,21.68810118284238,23.46937210287761,10.21932902950589,,
,,15.60304211612101,22.492111151367773,23.477148236320527,10.38301646177431,,
,,15.64710910562288,22.519596163189178,23.478311599865552,10.37361293064977,,
,,15.664390016750053,22.565393021994147,23.501452465634102,10.353367850839582,,
,,15.704265112170466,22.586057037399435,23.512018989252823,10.199945917778802,,
,,16.85080753447005,22.527290170459228,23.516066893719966,10.321819166612162,,
,,16.94115032764221,22.51565348811325,23.523193564381867,10.315525774056757,,
,,17.00657904707447,22.425829182826575,23.53823940534559,10.220729370035551,,
,,17.07904868696023,22.401205522112697,23.538376807631167,10.189803317439077,,
,,17.142270549411574,22.36609473764573,23.54434019578552,10.102539224995052,,
,,17.19916228613644,22.375940238705805,23.549433538240418,10.068277322325095,,
,,17.25664658313548,22.34336001524144,23.57872054460148,9.997259666230539,,
,,17.313918485558695,22.290426605360377,23.58177149709728,10.065240012360302,,
,,17.3653096453266,22.24005299700095,23.585474543143757,10.133849055219146,,
,,17.367495956396063,22.25900860449031,23.60500101391364,10.342754597599829,,
,,17.404297036012565,22.247543745130017,23.607048528856698,10.15942471740025,,
,,17.42332377691788,22.220976574519106,23.611412036521017,9.910985178806051,,
,,17.428683022721497,22.305612473456474,23.641600593306404,9.656703244897717,,
,,17.451714356180144,22.326399907361836,23.643779873605126,9.665999590630069,,
,,17.4817035406552,22.370023687715715,23.6476610371912,9.555363783403417,,
,,17.496499767535262,22.51758957736855,23.649239183021365,9.283354457622778,,
,,17.511985014837098,22.5665556173303,23.679293137303105,9.244684610387885,,
,,17.553528108792722,22.513474316814342,23.680273693361215,9.111952933045142,,
,,17.57166177326606,22.466390458696576,23.685345741289634,9.169191603120517,,
,,17.609718906139886,22.509113975063684,23.707551377520517,8.917795100799832,,
,,17.627848938441385,22.60902845084616,23.71719786009027,8.762066182560115,,
,,17.665314311045737,22.597023800828904,23.741323745965406,8.761141189890814,,
,,17.680555828511714,22.68327877234401,23.74704036509549,8.715608976632442,,
,,17.722271299202134,22.71261773379789,23.77178249505935,9.039393486678032,,
,,17.734016312148285,22.728736837415305,23.78389200585308,9.090666516191689,,
,,17.77795648118412,22.788486978007143,23.811394112286745,9.364145552198675,,
,,17.79408136256039,22.879646774222948,23.812706704989626,9.434240323352757,,
,,17.840363460856455,22.853639256599365,23.832721566825555,9.299563393202021,,
,,17.849192333742977,22.826360971420574,23.862343851344452,9.294510211775645,,
,,17.87735634325003,22.73813976142059,23.871733720716502,9.148561408863454,,
,,17.889154101828183,22.26303309458301,23.873935318329817,9.352329367404945,,
,,17.905588348391984,22.260849935715108,23.90861301161073,9.564467694153093,,
,,17.952835858331785,22.22677072979861,23.913944118260233,9.480136570461578,,
,,17.955896535833123,22.294361628891142,23.922970937162088,9.438250003868166,,
,,17.973911517345243,22.26031315826523,23.934932087491507,9.465137339851667,,
,,18.020669106551342,22.16871600804135,23.955322667456887,9.527661564138256,,
,,18.087827119948688,22.027748988476475,23.97180372104877,9.519530716524752,,
,,18.14853943540542,22.02598431061144,23.993715246035546,9.695580838660332,,
,,18.220656181159946,21.8834366102723,24.00358833657371,9.655021084471796,,
,,18.289137827461516,21.839451135652617,24.008465386521483,9.965096172970798,,
,,18.358798030432727,21.726664701962978,24.04193355885921,10.010032770177919,,
,,18.416807215023372,21.653304621193797,24.046934112729847,9.849605096207894,,
,,18.479785635093297,21.531771623017455,24.093807456603756,9.98048676475248,,
,,18.493533594842862,21.43969086142436,24.096593093408476,9.805246698033626,,
,,18.546450862454044,21.389962166086974,24.13757855468602,9.680584856489755,,
,,18.556398693496984,21.333459758477332,24.1599240840392,9.561995013442111,,
,,18.619407059070138,21.198910604699044,24.17522603725118,9.384014360621856,,
,,18.68044591224028,21.18719532735736,24.21071958055099,9.390325034650438,,
,,18.746474125067945,21.098558740292596,24.213294595391663,9.299484954856856,,
,,18.805789344561873,21.092407958231128,24.258218083701752,9.208314930750337,,
,,18.863293599362176,21.48311665807865,24.26907983093626,9.243480807730183,,
,,18.92022784276693,21.359308924802413,24.304529121821677,9.218486142233576,,
,,18.969923866054526,21.097335214436463,24.318830467959245,9.256002715368451,,
,,19.027910490800384,20.919651111151268,24.347354961004523,9.54934510349889,,
,,19.089814201303653,20.695306272132594,24.3765910037469,9.624005663088385,,
,,19.11299117015192,19.973839707453084,24.39991643561257,9.584938158118266,,
,,19.190763410354652,19.978296735630984,24.43099766380257,9.569532795635677,,
,,19.195472496049824,19.79900709949728,24.441289131288176,9.58386651138277,,
,,19.253929071133886,19.813310389806,24.479390657729024,9.711832844079563,,
,,19.268737224903372,19.614372086804856,24.488183992380897,9.72717428275274,,
,,19.288734754517122,19.059872496322733,24.522379392004677,9.670789391809242,,
,,19.3230916631001,18.730318964483608,24.546810970629256,9.889794042785104,,
,,19.34120241826331,18.398325197363118,24.553415060368952,9.778637189377998,,
,,19.39740751143131,18.30740627244549,24.593220963869936,9.87033733883311,,
,,19.4045211737465,18.23353677997728,24.600528437644243,9.963508818997418,,
,,19.469189855870273,18.1071291826776,24.626103330152457,9.937492190604612,,
,,19.473766065336488,18.042761853741222,24.64726755850845,10.03372395104712,,
,,19.536158826420152,17.92419665754731,24.658151368529158,10.015752717194484,,
,,19.550108326679027,17.7156806652249,24.675032526243616,10.024313310588548,,
,,19.596562239679475,17.6085835257363,24.6756403857304,9.891835232159336,,
,,19.621296711205332,17.526202388706672,24.712333026743597,9.706508499298334,,
,,19.6601511985919,17.45137089698405,24.7190721861687,9.642233673184919,,
,,19.693382646681535,17.597101633865538,24.73012524590448,9.744379089709847,,
,,19.725676055743737,17.52193626210881,24.7581869848652,9.52303590988012,,
,,19.779360427754344,17.554379596255334,24.77399461146858,9.614084606469179,,
,,19.79388604438139,18.114459870283255,24.781747577692624,9.535879102241651,,
,,19.867773345937884,17.97390155791913,24.79474280770178,9.440932710543002,,
,,19.881208662487293,18.004863274141616,24.838501420661256,9.49350634091707,,
,,19.952317904319475,18.0289965364854,24.84566299063464,9.514710927738538,,
,,19.965681502623138,18.037084452366383,24.870483749721334,9.147548291231018,,
,,20.01355586314643,18.454645091548137,24.871450325377563,8.977759483582904,,
,,20.016058502702247,18.682146169767528,24.910197820922843,8.826378773031454,,
,,20.04593126994868,18.454580447324428,24.917472556092672,8.740357451525355,,
,,20.1039374839956,18.362150934850213,24.92801543603065,8.40418597000249,,
,,20.109721007761028,18.362453166906278,24.966181295423045,8.378542570279743,,
,,20.19408918476491,18.37825318720821,24.991038193073535,8.27382103501721,,
,,20.19575212612748,18.36224060766086,25.00978514946721,7.996071596799531,,
,,20.2059938387214,18.36261987177759,25.01299324180793,7.843857485940299,,
,,20.272515352216583,18.587917677831477,25.029014536490042,7.554049555682214,,
,,20.275402298611073,18.629750632918416,25.046549746024386,7.645814239867491,,
,,20.28110536440379,18.69605956329568,25.069092102649588,7.643685960059808,,
,,20.34738944246813,18.7874499540278,25.075821739396563,7.434812425018552,,
,,20.35115621216871,18.77384364084214,25.11317660180231,7.342297316028318,,
,,20.36461181939476,18.913468373016524,25.11538615435914,7.231664778312125,,
,,20.417919668144098,19.040018381729077,25.14868297041842,6.974518285835316,,
,,20.418042929608514,19.135768576667026,25.159447387713527,7.00504464942653,,
,,20.447018268519532,19.287738342818834,25.183044661998196,6.960513444119279,,
,,20.48299541135629,19.289478447629833,25.19929433716668,6.72192800436491,,
,,20.48314391877916,19.330810547448046,25.21952417879193,6.553499971115497,,
,,20.519208194334748,19.441188358817964,25.239015334670743,6.684406641791348,,
,,20.548328623824098,19.551919914638496,25.26032088385412,6.895986918244139,,
,,20.55485980046016,19.59855999800982,25.288830267566222,6.905150877627382,,
,,20.609517767763247,20.137298156041886,25.292259096078297,6.964832955675684,,
,,20.6125143710579,20.245551571552518,25.319327256138678,7.036031085735348,,
,,20.633681717401853,20.23240253911016,25.331427007571417,7.005693324158193,,
,,20.678846115138796,20.312638189324623,25.344345793483985,7.097229700885092,,
,,20.69239460858758,20.4262084312128,25.34608417018696,7.061168015782174,,
,,20.756828977098618,20.486216249097346,25.3615869556119,7.152171698506035,,
,,20.803377734682076,20.44558645665904,25.377807155287375,7.235107000802694,,
,,20.82862083207402,20.38322120279873,25.388672900401332,7.234710819095059,,
,,20.84638836828647,19.76704202445275,25.39082621766737,7.280090932598536,,
,,20.902830451627572,19.622050470153738,25.42649554826595,7.450341099843676,,
,,20.91544109478593,19.32180529494904,25.432661350766818,7.493980933385961,,
,,20.94389264412776,19.18671675735169,25.45370168177342,7.425659451181542,,
,,20.982188976164217,18.98909427895029,25.475637574071683,7.492823161548516,,
,,21.01568837652604,18.630327911719746,25.479146764035576,7.393770087808437,,
,,21.10361439148861,18.56658597782957,25.50178345228511,7.279434332480984,,
,,21.131313262195498,18.599120456764147,25.510908144143997,7.22659820505722,,
,,21.189559319916146,18.475189272176458,25.53140930340246,7.216774789050051,,
,,21.232627422478462,18.402362188480996,25.555246273977335,7.246168773346673,,
,,21.280646942876004,18.360076198502277,25.56215418164101,7.177221921531536,,
,,21.33394154075395,18.335262308185214,25.605466055988714,7.174775751878225,,
,,21.342705842046826,18.266645414562074,25.617940582017656,7.182026936463413,,
,,21.35720149840746,18.22154361781132,25.64184125744634,7.242104547884431,,
,,21.41172806269041,17.956725188969212,25.648357880289357,7.229569626790773,,
,,21.41365046614574,17.852320202611786,25.677318528805063,7.160874892773952,,
,,21.453824052242215,17.757540500600292,25.681070966389445,7.3359429852234594,,
,,21.484987994868447,17.515687669020384,25.696339717435617,7.366099819835464,,
,,21.487854153505626,17.47553990098627,25.702433791362026,7.379437580203366,,
,,21.53552959017456,17.467490036659402,25.72664161735663,7.365156779257562,,
,,21.550785401515938,17.92140498131516,25.72928112677678,7.3586156859640495,,
,,21.56909496703358,17.94639984895111,25.73053099954846,7.2770648527393575,,
,,21.58592052253584,17.797233960281396,25.759092609148336,7.111228961336828,,
,,21.62565224584054,17.83173891822303,25.763644148431442,7.110733564300462,,
,,21.659371823696077,17.881074062073424,25.766324191352837,7.029663881457665,,
,,21.664103379967035,18.131283717551078,25.791332366792137,7.090939654492788,,
,,21.69895701240334,18.10975200251753,25.79477856863704,7.1730995603079375,,
,,21.738063521476253,17.988049046763003,25.80245102096487,7.230555733551425,,
,,21.74251747088024,18.040060550116298,25.8231774173539,7.144160308919749,,
,,21.78568448442,18.024426141115235,25.827151364217755,6.967356607143442,,
,,21.81233066082001,17.906949354916755,25.827730892151592,6.946343452240841,,
,,21.83846537424458,17.87164902702947,25.857797985893708,6.817449640837694,,
,,21.852059476328666,17.805855764742677,25.866734637044093,6.842990749928792,,
,,21.88409318285684,17.857029191238585,25.877437420730235,6.907084078329092,,
,,21.89035035810261,18.156240837342345,25.898197518112482,6.788743430255107,,
,,21.921071118044633,18.16543702949759,25.901428801839547,6.730115373010369,,
,,21.951565636542657,18.176113807650815,25.911467599948796,6.670908395053719,,
,,21.97510331215682,18.342511426251455,25.932982748421253,6.607886585636123,,
,,21.9955302139482,18.332610772529527,25.942549807898427,6.665623453466106,,
,,22.012764546711136,18.376196860018837,25.94912538974373,6.581297064659518,,
,,22.02204590511543,18.463208024907246,25.968836558811642,6.600708833333757,,
,,22.06715598952991,18.636817297862194,25.977306008096093,6.585658093467996,,
,,22.073838242993308,19.10987594176212,25.99023214607327,6.613426519739742,,
,,22.099370007081717,19.256532531786892,25.993897293792276,6.580504533838949,,
,,22.10289816966211,19.372878029688838,26.00859197802566,6.5617623729147265,,
,,22.11802283430541,19.033799805044854,26.019871864867984,6.521343787117428,,
,,22.129139165348477,19.142533087097085,26.026115011258256,6.478827755887366,,
,,22.18176661754096,19.265345274667432,26.040036642253398,6.40782490487595,,
,,22.18792747695137,19.350525880809226,26.045109376234038,6.393399439214871,,
,,22.18927801382762,19.466414118045734,26.065528711091588,6.384616472887382,,
,,22.193864681392355,19.63694424123034,26.068017542778893,6.2988217558155295,,
,,22.242142840706638,19.41964708130137,26.069574828045788,6.33853870063699,,
,,22.250096070951333,19.579923405362667,26.070018290281297,6.3160924037466035,,
,,22.262654561287274,19.645864765389522,26.09962264813207,6.231069544973861,,
,,22.28441812428059,19.64184779027232,26.100392852317956,6.255803795273461,,
,,22.294327616818524,19.559047216209713,26.102896305005306,6.264650358361978,,
,,22.309932922944427,19.63382586632857,26.127176421767583,6.1771604596372764,,
,,22.338485348831725,19.74933944685204,26.129779813146147,6.151160143197364,,
,,22.360349704755677,19.807681176698257,26.130882778799645,6.127802415199271,,
,,22.370036536863555,19.87358434110378,26.139985987927627,6.094881768277574,,
,,22.3720910639647,19.99209212543833,26.155161249869398,5.92973670280656,,
,,22.387037187058613,19.949992637200175,26.162806738490858,5.973082779160764,,
,,22.41430613021332,19.971812717796013,26.163378315656274,5.963460392864268,,
,,22.418701767772436,19.86816058886616,26.17672877025825,5.985490331407481,,
,,22.431600449242524,19.90348213790735,26.18691953228304,6.020397076279982,,
,,22.468716839088334,20.357566713813053,26.187037482145758,5.981846567180087,,
,,22.469897277529043,20.3327370562281,26.188617867874328,5.991218000563395,,
,,22.476421874976822,20.40531898356348,26.210957066814103,6.0510823523106065,,
,,22.4906085045139,20.406472432110906,26.215924005867155,6.052595023138336,,
,,22.49655006306315,20.43000595846983,26.219570236139827,6.139951716925203,,
,,22.540419556241897,20.380380510712175,26.221414591636925,6.159615050768222,,
,,22.541564576623063,20.68627725889733,26.24068827069192,6.1039236972539666,,
,,22.541623439866083,20.69629946747607,26.250148885992388,6.032362339572277,,
,,22.56177028769972,20.642954523947456,26.25467911514419,6.108118857867585,,
,,22.562304628323073,20.637668897670743,26.26199242194218,6.1359428346408125,,
,,22.616865179983005,20.803119541495725,26.265841497447756,6.162909365795626,,
,,22.61883341880032,20.64134615284499,26.287409022340068,6.294905343458965,,
,,22.625394187972503,20.670861167490067,26.292787117679364,6.344078742200484,,
,,22.63099411888807,20.733807711611604,26.301138269167254,6.451429946268777,,
,,22.69641572251364,20.75965451914557,26.31657384654162,6.431401942822623,,
,,22.6995210048308,20.778876196888554,26.322699861791396,6.560934530268158,,
,,22.701659024192228,20.81729244199505,26.334312153232318,6.652941259871897,,
,,22.702382610313318,20.877660824304975,26.3358357526086,6.717294637933823,,
,,22.75939821827743,20.926799189899405,26.34283324217907,6.685861309691852,,
,,22.776037728894085,20.917100807290797,26.360276950829558,6.589928833757947,,
,,22.782561593759393,20.92745312666863,26.362862688363702,6.731583513016728,,
,,22.782620966004,20.769195649793595,26.36719258438382,6.672778098544893,,
,,22.85464139576587,20.780635678427963,26.372461386019435,6.732408957264698,,
,,22.86518794404412,20.795682582195845,26.400254954210038,6.735008919692488,,
,,22.911639712370103,20.812214542557495,26.40139727647934,6.829866817393734,,
,,22.918351940865872,20.866975901504482,26.40157647719262,6.870367189439236,,
,,22.957288132100192,20.80273614012781,26.40675388087553,6.9086002118644085,,
,,22.983383845559974,20.801962072084706,26.436855017355196,6.881626652755521,,
,,23.008726401373192,20.864952306451514,26.437167928235397,6.842729718542084,,
,,23.040081511159187,20.74217737045388,26.43997149617584,6.819616754361469,,
,,23.081878871597624,20.567063619316492,26.44650810502746,6.77865544143409,,
,,23.111085130417788,20.6042887894807,26.463644056728594,6.6524517620170425,,
,,23.16315034551201,20.522985885576336,26.46465583640392,6.574943787270932,,
,,23.23851211493766,20.52019012153566,26.480690037025898,6.540798955113888,,
,,23.241598445513734,20.579862507345762,26.487632436040375,6.5438523247498726,,
,,23.30153026262919,20.441075204625967,26.491914871351586,6.5177268994811,,
,,23.306209487672206,20.46815004376876,26.493323483732013,6.371401570887774,,
,,23.366653099173195,20.467038736518557,26.521632647202523,6.291729748486728,,
,,23.367086334620364,20.276324561261735,26.527097561323533,6.289895488178206,,
,,23.426168828728024,20.238347182429873,26.532742119202457,6.3316506902822605,,
,,23.433610382590583,20.189003814630187,26.551296043655388,6.214594252093845,,
,,23.492053787222616,20.371122579148825,26.557346853351703,6.267574969590187,,
,,23.50006541327194,20.360303907719352,26.566444090679287,6.14783604049985,,
,,23.561581732302354,20.396943051028664,26.57937119823363,6.144847513031356,,
,,23.570059992199145,20.351116144252433,26.585768284022254,5.996127974677584,,
,,23.60319007874087,20.33467823325133,26.592277497949976,5.934550721827057,,
,,23.630730532115255,20.407736111801164,26.60196221772719,5.893356899318755,,
,,23.636266020092147,20.40059103877077,26.618577142446128,5.934051821025093,,
,,23.684808493700842,20.441085926285943,26.62719778898965,5.964497416731725,,
,,23.700649122915888,20.588364634053256,26.630106619019752,6.012619433816967,,
,,23.749564120049275,20.740240694086687,26.649963662867194,6.002364217132704,,
,,23.770888675878997,20.863887260923498,26.65834698230304,6.046263830180728,,
,,23.831716529682833,20.70100000508825,26.661537229934776,6.062333201733756,,
,,23.83774054731208,20.683533975474813,26.666373414830478,5.846124950611685,,
,,23.90281514482366,20.611036301872808,26.693207074078146,5.847179548834301,,
,,23.90897417799466,20.651561940400818,26.703992752220344,5.883001394759651,,
,,23.9700689866311,20.607229717532924,26.705835686246004,5.902120806467116,,
,,24.044448971411697,20.49233900577645,26.732068167058404,5.8969548540510415,,
,,24.05115617669291,20.69531765955623,26.741715013660766,5.929797848530988,,
,,24.117470220716466,20.704923853534872,26.753319254879045,5.965302711762969,,
,,24.12440767776911,20.680027527298996,26.76198206135796,5.913850947977598,,
,,24.192203526930125,20.64083591213965,26.778615967763795,5.916866375482029,,
,,24.196367465119668,20.67844427069983,26.792517064845672,5.930307044535926,,
,,24.26055685372816,20.41115592034703,26.799829405587584,5.890948199864151,,
,,24.266067194016994,20.41846842941741,26.815306136848196,5.9646216630424735,,
,,24.31844629856447,20.20508081599298,26.832026123945358,6.041164341285969,,
,,24.322679575491282,20.137808775727997,26.856612053243097,6.060475993885728,,
,,24.381075359685003,20.007962556663013,26.86269266410834,6.007725653938646,,
,,24.4411515829519,19.817024322836225,26.893993654328366,5.918807402632558,,
,,24.49085551392149,19.669164183615056,26.910192510932685,5.886862146570139,,
,,24.562944556008333,19.630541199782407,26.92816938427035,5.857813240238798,,
,,24.627814183375904,19.624459582122622,26.951523453226244,5.856622830279427,,
,,24.693796896697194,19.810042310914906,26.953247555770258,5.803863225538122,,
,,25.099399943986427,19.74841665573008,26.984527607932687,6.000268849383355,,
,,25.165186020872657,19.49464801824714,26.997490255393917,6.062904550204797,,
,,25.170605006137933,19.51161345925338,27.022369949983226,6.090880228325836,,
,,25.18122310858082,19.500177437624284,27.041464680590565,6.117149946674274,,
,,25.18719387771355,19.58979366654969,27.047677687276845,6.0935339594565425,,
,,25.228327329917636,19.543543339595423,27.069028158703887,6.0645834102704885,,
,,25.24145156054033,19.48718522491237,27.072039991545456,6.136902422178793,,
,,25.258935832083225,19.58057985719792,27.09571595121865,6.1865306840540795,,
,,25.26468311983678,19.546366059197638,27.1109543208364,6.1942055585182185,,
,,25.26694258285893,19.53332742883918,27.1159402776068,6.214322708309526,,
,,25.28817315682493,19.783659424178403,27.134642731710162,6.238097559976713,,
,,25.309403994464216,19.605491329671572,27.14452051345673,6.187239505827611,,
,,25.317658152149786,19.61091407744413,27.167835020580227,6.211827465817743,,
,,25.329906863288745,19.69502887945709,27.180489801789324,6.19487669420224,,
,,25.341849986513456,19.772546532520632,27.1901045099839,6.170835191409677,,
,,25.354578422567357,19.847123724882806,27.210176295753982,6.201604634628395,,
,,25.37611003819991,19.831405643933884,27.219191960913165,6.185995587104821,,
,,25.37834412592153,19.82540444201163,27.245708334608764,6.219687961915286,,
,,25.39369473154622,19.808639700858464,27.246475110147838,6.253693364626723,,
,,25.400436465787113,19.807801017829256,27.267435567980566,6.278234251814706,,
,,25.41269006630061,19.880807594641347,27.28735327751824,6.231471378393437,,
,,25.43320114708885,20.10497104098944,27.2923516960718,6.198462597726295,,
,,25.437430557895592,20.15051318752195,27.31190156624825,6.09005305779601,,
,,25.438087517227288,20.200787782164053,27.330923049198805,6.00073635072623,,
,,25.452956034778442,20.170947297755706,27.34277191297876,5.999869087432581,,
,,25.481293336428976,20.22101427391592,27.370084543459942,6.031486706138208,,
,,25.49681898739603,20.31800401141607,27.376642911848094,5.926837447200553,,
,,25.500566874276156,20.176673561895583,27.394855731182076,5.898843602731626,,
,,25.504453544006854,20.266044303537758,27.403914607244513,5.876554508265593,,
,,25.516663396438517,20.257575289809054,27.417140965216138,5.823423140148124,,
,,25.540173724216444,20.120723455303782,27.42133661022065,5.787199970219123,,
,,25.55324811796899,20.341680912615843,27.42168653826471,5.86128548225612,,
,,25.560214636748032,20.561719083897124,27.443437496087068,5.749761367088337,,
,,25.561741184854398,20.426414985599983,27.444955142523956,5.713401478983909,,
,,25.582702120967486,20.529498145117195,27.465622371253037,5.790545477617172,,
,,25.588794072943703,20.55769571571241,27.46607817111744,5.765261441193853,,
,,25.590515020266178,20.570808263962064,27.466441716985017,5.751434575950086,,
,,25.607940344821525,20.537423012644815,27.486316102817653,5.763493804544485,,
,,25.635870673228748,20.587673984302697,27.491768211076657,5.753975030520257,,
,,25.636003783963346,20.674977270961342,27.50196011155292,5.7494137051880525,,
,,25.6435968322638,20.686197441183204,27.507563754151818,5.729769703739995,,
,,25.661705131390026,20.680206509466554,27.518217030316592,5.684917645038167,,
,,25.66845907812593,20.726765834499894,27.530791194229213,5.736094948440704,,
,,25.67366379070889,20.66901621126969,27.544223057464865,5.752684630724753,,
,,25.695345947896993,20.708764813604468,27.553322130151923,5.815142656675607,,
,,25.696800877300124,20.72278218935194,27.554103278045854,5.78789046612716,,
,,25.718369869443553,20.696502056399336,27.56925597060058,5.830810939764719,,
,,25.728435590256144,20.784601662165436,27.584719996427495,5.876448636124293,,
,,25.751559983651948,20.8105753958176,27.594394126250236,5.853888333022253,,
,,25.757039569632877,20.821293835358087,27.597840555735207,5.923521741262608,,
,,25.761114983950502,20.93212927066471,27.607717652044915,5.992296927317468,,
,,25.761274473581604,20.835367071480114,27.6286806337563,5.963465829889064,,
,,25.79240626277471,20.89883971571386,27.638540706424802,5.993443774506501,,
,,25.796185010205264,21.049902029542984,27.661248465478423,6.030988492447912,,
,,25.825719926925718,21.07376044347924,27.66133430787259,5.983786293998434,,
,,25.843104156426808,21.15889087072051,27.675274280113754,5.940249562099726,,
,,25.85060525001199,21.34440501575828,27.687657831322266,5.952040492696719,,
,,25.860222005993126,21.51241303804486,27.696883142226273,5.945866511157391,,
,,25.866232750396488,21.471221417359427,27.697633102864582,5.923439292272299,,
,,25.946580757609123,21.41422019079245,27.713776886457648,6.022047824878798,,
,,25.948476784563173,21.444634004715375,27.719172378637722,6.0310753984640275,,
,,25.95072253625978,21.555150081384703,27.71988417516152,5.991560243448208,,
,,26.036995822969413,21.294992266722325,27.73465060924214,6.0117718183637745,,
,,26.060457648353445,21.3222579461455,27.746272019823945,6.134392400767149,,
,,26.104281915144785,21.423322125993195,27.748787880893108,6.08854499212898,,
,,26.112771881388294,21.39786936122224,27.760710397009493,6.093762561320487,,
,,26.15968749486186,21.485277966081437,27.767069154690812,6.058236427612217,,
,,26.16653038050565,21.57420650421232,27.772665296563947,6.0164004937654445,,
,,26.19006944556203,21.397806707201596,27.78499362586825,6.050766123829779,,
,,26.234969889168386,21.283640797429424,27.789568208607808,5.99820164062894,,
,,26.24157301204072,20.79121423043643,27.790572984913982,5.999409842157648,,
,,26.256874950944823,20.891882758974916,27.805657378327513,5.93842270065419,,
,,26.298976936196837,20.811348141883464,27.80718481971158,5.8675480295266444,,
,,26.30136840051523,20.831308119815805,27.81191208879153,5.818395069948198,,
,,26.330096836959324,20.86084790077949,27.829110755299528,5.825038664894302,,
,,26.34401788654427,20.74351857089028,27.833537294503163,5.859164960685326,,
,,26.380389918566305,20.75003089197795,27.838682737985142,5.888991954075413,,
,,26.38869878842047,20.623970275437948,27.85611082861269,5.8745337607111825,,
,,26.415528144215543,20.594872540817978,27.8584921524039,5.903235693913864,,
,,26.465628931599635,20.70090517023625,27.85887068158223,5.889356207925382,,
,,26.475093569799707,20.619815191047145,,,,
,,26.482921967950684,20.369165643826648,,,,
,,26.531830862385252,20.36361295800256,,,,
,,26.543160462989302,20.073748651112364,,,,
,,26.560443187513286,19.853094850869475,,,,
,,26.611800812651165,19.721553935868172,,,,
,,26.625639457136945,19.398984786751235,,,,
,,26.636084221286907,19.308353844091382,,,,
,,26.698121322045722,19.262097933151246,,,,
,,26.70086501545376,18.99000798113191,,,,
,,26.712861266930897,19.39863972193833,,,,
,,26.775084877991016,19.312360572200955,,,,
,,26.79619114222902,19.291143272916646,,,,
,,26.797155197833973,19.183523790477064,,,,
,,26.84105339529614,19.01332686414062,,,,
,,26.877017874036124,19.138108514704157,,,,
,,26.894446143623856,19.066277974852067,,,,
,,26.987022869592465,19.183381941317588,,,,
,,26.998961912526024,19.29129134103228,,,,
,,27.08169427090773,19.2692160167665,,,,
,,27.09356235270423,19.39153244789023,,,,
,,27.11793477555668,19.603204423038342,,,,
,,27.1731045738856,19.83307027076807,,,,
,,27.188031901179087,20.211912123073567,,,,
,,27.193836991050176,20.308036631302656,,,,
,,27.21693652574663,20.29492188829291,,,,
,,27.272362831786825,20.461231226558372,,,,
,,27.27483404341395,20.483238272774237,,,,
,,27.338287742102036,20.78189125153508,,,,
,,27.342135723470538,21.24478683915523,,,,
,,27.37171631454318,21.377137973742975,,,,
,,27.404160029178968,21.587431916259455,,,,
,,27.412387731389867,21.797538497586167,,,,
,,27.449885719476473,22.00873518082745,,,,
,,27.45030728235841,22.058330131001778,,,,
,,27.470801911467206,22.119942692558716,,,,
,,27.50415567911058,22.26291902589128,,,,
,,27.52474532874922,22.303484638714554,,,,
,,27.532357873088785,22.409527143785652,,,,
,,27.556254305872653,22.401194398332304,,,,
,,27.595923242439273,22.38631825809938,,,,
,,27.601376039647946,22.437316978765747,,,,
,,27.61681505178136,22.57948777680703,,,,
,,27.65694127482948,22.550406013937607,,,,
,,27.673335793807553,22.76132169483758,,,,
,,27.679164791650795,22.99213986593917,,,,
,,27.713180037309172,23.254276636618187,,,,
,,27.731846228410248,23.404968177569128,,,,
,,27.732005280821966,23.345490936805305,,,,
,,27.765902539748286,23.401712004181107,,,,
,,27.787766121819065,23.486815057556203,,,,
,,27.788267295791044,23.48861434051615,,,,
,,27.84378422608806,23.332663088577597,,,,
,,27.847832341436987,23.259731984746995,,,,
,,27.85843003640572,23.420700782834157,,,,


Subfigure B
20_actors_days,20_actors_reward,100_actors_days,100_actors_reward,5000_actors_days,5000_actors_reward
0.0,,0.0,,0.0,
0.0015167953460304825,,0.0011618454533594625,,2.6813270869078458e-05,
0.0022290422436263826,,0.0015762760959289693,,8.772405761259574e-05,
0.0028986283281335124,,0.00208431431264789,,0.0006699198346447063,
0.00298446512332669,,0.002471783768247675,,0.0009554564732092398,
0.0030773633194190486,,0.002655080485123175,,0.0012122933897707197,
0.003266079555507059,,0.003370795172673684,,0.0016120310955577428,
0.0034791614087643446,,0.0035815899984704123,,0.0019389915852634995,
0.005035787136466415,,0.003804106808922909,,0.0020375966915377867,
0.005114079341292381,,0.005770813922087351,,0.0026727542198366587,
0.005638052903943591,,0.00615154187436457,,0.0027024417812073673,
0.0059573634299967025,,0.006339396635691326,,0.0034273353964090346,
0.006759461915051495,,0.007577075229750739,,0.0035729426421501017,
0.007266658660438325,,0.008175743763093596,,0.004658586316638523,
0.007607364066772991,,0.00886012486561581,,0.005170975992525065,
0.010081028471942302,,0.010297028874909436,,0.0052663019823807255,
0.011424756058388287,,0.011448287050481195,,0.0057932878009699,
0.011949074682262209,,0.012529680541268101,,0.005937430855852586,
0.012227296053811357,,0.0125820836811154,,0.007970891484507808,
0.012482666825806654,1.571677305493905,0.012624634959631495,1.8076181008583359,0.010249746822648578,1.7800549608452723
0.012862790312480043,1.5979371978242731,0.012747996697823206,1.8211801782471262,0.010349791957824319,1.8528209018608095
0.01377057029693215,1.6278163021862686,0.013132739892160452,1.9402989636602161,0.012049661626418432,1.8783328056080073
0.014134539804524846,1.626945079153923,0.013307131735814942,2.082359327864899,0.013212219863026231,1.903226095709881
0.017693118279178938,1.6138790584521001,0.015085266260085281,2.2129095355245068,0.013178159798736926,1.9746910014798673
0.018253717439042198,1.6758655145165213,0.01513633733270345,2.235543253216842,0.01720643661916256,2.0041246303133127
0.01863081506832882,1.6717358670064975,0.016185902020445574,2.2909366830265876,0.018230762776953204,2.02954428243464
0.021073707902321107,1.6988203337974894,0.0169525127913113,2.2642741293370046,0.01878431982740208,2.0956627980970732
0.02236027620180889,1.7082865963428904,0.017400081130089583,2.3470361628615697,0.023540645892973302,2.2227532927941844
0.023166572056986665,1.6795860592644243,0.01784502211820196,2.530030356650103,0.02525546143728274,2.2924872607070976
0.024043165127988212,1.733385147207476,0.01836926599343618,2.6257143681120643,0.027763309238685502,2.4140592705661668
0.024336303447683654,1.7611187970055944,0.020438169354089982,2.7218246315299863,0.027966289219480977,2.5627805800265553
0.024697416554446572,1.7819785734257922,0.02114831949273745,2.6791264700965693,0.028855153051791368,2.7161661267899713
0.02536899180875884,1.9264808317659703,0.021433641215165458,2.667035830554399,0.029270836385311902,2.824581616475329
0.02699706783725156,1.91707607451958,0.0228104222179563,2.8022203967296515,0.030738094506992233,2.871079384480316
0.027313036620616914,1.9397747441785274,0.023451711772768585,2.9357715378790163,0.03159291900142475,2.9151661341910633
0.031805022712107056,1.9581574427677317,0.02384168765611119,2.9176861269476086,0.03344917389529723,3.0336263321510897
0.03265098283964175,2.0710616047701103,0.025493852245034993,2.8934636637205795,0.03446068344292817,3.0635234662715436
0.03393168865254632,2.140189589013219,0.027774976469852306,2.9806076797984975,0.036684043407440185,3.1723341859700085
0.03805366679750107,2.1515806926097762,0.029536376554105015,3.032974208699733,0.03838451653443001,3.3037631225936614
0.03955481591599959,2.1591325087834594,0.03100562666301374,3.059569839536079,0.03841036028332181,3.383634483789124
0.040164146174987155,2.1972692803993623,0.031201500793298087,3.334572790678191,0.03914980577097999,3.527215911529421
0.04142404720739082,2.199986489913665,0.03164555130181489,3.2455063634762515,0.040138564360914404,3.5670282482878832
0.041773882563467375,2.2108140542535297,0.03203882937905965,3.2635429967382463,0.043409589178584236,3.7004393700537364
0.04176998893695849,2.3651773033587857,0.03212678684956498,3.1930015948425856,0.047129441505229026,3.884353405289027
0.042694661796644884,2.365185842409664,0.03259994108919744,3.5021246194213553,0.05039143739199197,4.217756465572047
0.04318470319664037,2.4382570306557834,0.03309561579591698,3.604637662535873,0.052288334880162164,4.389608579654061
0.04362568673436288,2.4328776035832744,0.03345490911492595,3.703485813535066,0.05545775212347507,4.405915283425372
0.048880655787609244,2.4729461774424992,0.033734053994218506,3.6561451289133133,0.05973969350534456,4.591628376933555
0.05027792656311283,2.5034998197408678,0.035241977048140985,3.5564491543211707,0.062334729609666045,4.8160718625701255
0.05030287599949925,2.499458924032094,0.038661070079715164,3.455754191539833,0.06331919743506996,4.926691018438614
0.050615875262905057,2.4712412566625956,0.039101375322099084,3.394238715030755,0.0649570977329104,5.134840250453452
0.050994738964018994,2.5025787799768047,0.04002634265356594,3.520242604136129,0.06542227573140903,5.3163478757678
0.05287113394726206,2.489318416802211,0.040146103186739814,3.7022507264967017,0.0671216882240993,5.655966716208525
0.05573463936094885,2.490123553453527,0.04327448746396436,3.6880567715076027,0.06933148110630336,6.0244155782641755
0.05956913996349882,2.613071878142144,0.04385918079702942,3.6764876488012193,0.07065363604989316,6.288307442520561
0.06068004229830371,2.641239500757795,0.04439538266371798,3.813205983496357,0.07067731054292785,6.35575325043578
0.06189505551424291,2.662741851376805,0.04459528677441455,3.8496549069005894,0.0711615674280458,6.624922325421574
0.06287672481603092,2.7732503368937738,0.04533448881573147,3.8070574566222097,0.07603478795952266,6.832104250927888
0.06524280110994975,2.748341781234349,0.04639531441032887,3.7228752368856433,0.07634594433285573,7.0534525209732575
0.06675224394985922,2.7712387715845948,0.04876885741121239,3.7784197380539433,0.07671587268787401,7.480033555613291
0.06680165433221393,2.973916209935214,0.05028132796839432,3.6015197911334993,0.0831732628936017,7.497126852231228
0.06721370554908558,2.9760685019359476,0.050846573224774115,3.6420810330104856,0.08360617399215697,7.837216230350647
0.06780372419291072,3.0099478590608575,0.051546220682837346,3.552430097230895,0.08791847463283274,8.306582891349564
0.06825718779254843,2.895884451353766,0.05313618928469993,3.6991618570581672,0.1063767946842644,8.366115181153111
0.0684776843532368,2.865559707354481,0.05372559163581442,3.509078887896897,0.1120603565816526,8.806202261598582
0.06855577738472708,2.889887980565503,0.056978859123256474,3.464660723011751,0.12029230236731193,9.12328128778682
0.06864961832209869,2.983502555898641,0.05768244109495923,3.5892800574016057,0.13011312933431732,10.71185488248744
0.06896463237150952,2.955855499518418,0.060491869543437604,3.623471793948346,0.1372567800404849,11.2682416653444
0.06952847870963591,3.059958076262946,0.064851870075972,3.6446977162233187,0.14231777775342816,11.689376125011824
0.06961892233678589,3.2169718997532364,0.06496495356714284,3.766342453414873,0.15495921838062782,12.400812543649057
0.07292010439766779,3.2680894886347787,0.06859792674029315,3.840463109099327,0.15937551370097533,13.44391746981466
0.0733061334821913,3.291177206616262,0.07268548839346127,3.8135519811283283,0.17065882231902194,15.2617041966834
0.07387854961609398,3.1894823670532086,0.07350892828570472,3.7895359478092727,0.20685236170336052,17.04602233442967
0.07645952595604791,3.438601259556247,0.07547867989098585,3.754713802124441,0.22147148398337543,18.30304479555048
0.07811688867983994,3.347038233193073,0.07806216737738363,3.818600713512848,0.22153370584326762,20.36498569958444
0.08479952905741002,3.4187373094646873,0.07970332784509217,3.9368370799179773,0.22720529996686512,21.811986707709842
0.08517080347847056,3.4651662678791113,0.08428519332574473,3.9828034779850996,0.22871426144407855,22.797913272792034
0.0861142395188411,3.4641221672726856,0.08470316797218941,4.178598582116281,0.24075708506835833,24.63423396150494
0.08652700576793265,3.5674061550264575,0.08492875811402445,4.307655389923569,0.24628829081577283,27.343974870326214
0.08716806011619392,3.6458826903562653,0.08506202757358551,4.435088437841461,0.27744105437563527,31.49511938828208
0.08735691296557585,3.4765526911619418,0.08901533216238022,4.565984646545152,0.277927796597834,34.0909339669144
0.08802256179076655,3.508761956559124,0.08913701354629465,4.627635764821283,0.28730973073453814,37.68714925018678
0.08822573006705002,3.547142885540294,0.09008845970586495,4.828337577365719,0.289106762053238,39.01778781484053
0.08838144748023263,3.612242097366304,0.0907726963388699,4.910487333378926,0.30177680897767895,42.580045392559455
0.08894826798527329,3.8095225639444137,0.09138243945108519,4.9878932211875835,0.3045592530651225,45.769924759214774
0.08918603055731013,3.8910177772887726,0.09285764514572091,5.032350248742956,0.3048768505122927,49.50960751566392
0.0894168372783396,3.8781729993226493,0.09480270684041359,5.033533922246882,0.305947298048823,52.238966493953946
0.08954341965968961,3.95783077841808,0.09802344811183435,5.132566277177179,0.3109135611548468,54.1454126206297
0.09075841289427546,3.956759896611215,0.09902409452531073,5.3232674435468805,0.3210464508389985,56.574090563638926
0.0911969914563276,3.872523823312143,0.09932908524241713,5.4479937121838855,0.32132704239200666,59.201056235168096
0.09130758478409713,3.9254416592923675,0.10057933610070635,5.575035369951439,0.3216507287627017,61.8162744848665
0.09195742307989685,3.931507425650531,0.10377161527121509,5.6476208754316595,0.3217006174833686,63.37197242505941
0.0935267921840703,4.074719384394264,0.10545527231914026,5.808815466609874,0.3307190653957703,64.95750197515414
0.09381637130622511,3.981043602480882,0.10611405383381578,5.972148156880452,0.35244132575337533,68.00323582697405
0.09431645922638753,4.019761978023732,0.10898562426368395,6.007628024526948,0.3568741895782727,70.05114174464595
0.09472254779327799,4.0784425930212835,0.1102936125298341,6.167390899415394,0.3631934528218375,73.12941545525916
0.09620682336390018,4.100231084711496,0.11483596481658793,6.390296856802424,0.36613581068537854,75.1312449795898
0.09958078066783922,4.129145469693546,0.11711367760267523,6.462990211848482,0.37593225542593883,77.26167350338041
0.10299793497831733,4.085520202271693,0.12012645183889954,6.752420285507616,0.37683528205862754,78.8029373575741
0.10377912591177003,4.147781749752539,0.1279334121970115,7.225192778124767,0.39235775612018725,78.89965920588944
0.10397227810488807,4.208008381405586,0.13308643968017012,7.430855256376711,0.4063670505169365,80.78225796927656
0.11196736011240217,4.2710761166756335,0.13780599994239984,7.872474565775069,0.411092637134371,81.51855313678212
0.11353134755735045,4.3566381205090945,0.13942205510757588,8.358095179466414,0.4682814083634703,84.22656153311787
0.1153072219369588,4.455152027499261,0.1410858189507767,8.492184110250237,0.4712836172735249,85.04184522394193
0.1161825099007951,4.394533175395165,0.1425930546693228,8.927075947716805,0.47662522578680955,85.68722329970004
0.11865412399172783,4.525861787226117,0.14625005096473076,9.478547910303293,0.47696026382071,86.17996787999263
0.11900957054286092,4.599167851854641,0.14648966384706674,9.899308407506627,0.49783597003806523,86.53039339944861
0.12344665033673798,4.672309777138464,0.14656349169159377,10.345061150340573,0.5092607196144484,88.53459336580758
0.12454131788125744,4.6655720164178,0.14806074497324448,10.575035933235952,0.517141174364973,90.0498024283446
0.12458723072376515,4.74641431914936,0.15478621662766845,11.195355450985012,0.5202248166611901,90.50809908115585
0.1247275709774759,4.792039907062487,0.16209805052865436,11.568261649110521,0.5209150181517557,91.02329790091774
0.12537180870771408,4.7840863658115325,0.1639807116764563,12.01401371657856,0.5218722663102326,92.15094913924058
0.12774870259066423,4.713713726611659,0.16597281350305787,12.301499819639423,0.5313638063989304,92.99853536322357
0.1281500626962494,4.775774028607478,0.16770400713991238,12.870581952182174,0.5341761552183716,93.0139387989498
0.12858880908124978,4.9486816610675675,0.1691613010317087,13.439923226837816,0.5352364501108726,93.3193623194344
0.12967802391559988,5.0775083088043,0.17160232656807808,13.577235589991309,0.5371370444943507,93.20512801252399
0.13085946300239473,5.131296199522221,0.1718962151005312,13.945683451970243,0.5393446180196824,94.61356821428201
0.13142242349408292,5.184885361857614,0.18602750291978873,14.689293376524285,0.5505334293124852,95.04269018840093
0.13382270995941428,5.364861818825518,0.1893575692287198,15.396775433177776,0.571762312280911,95.14607326820463
0.13463986120566174,5.315386659909141,0.19817975160148407,15.91310195550625,0.5798084207210276,95.22670876201065
0.13514144643037407,5.378742986269394,0.20151945679552027,16.35741986496603,0.595862609895843,95.35529426411466
0.1360612152847979,5.5547330925119915,0.2131301104194588,16.436312981321386,0.5965674621584239,95.3222690287078
0.13805717884390442,5.622597398891172,0.21623698497536006,16.763074699097224,0.6013245309254637,95.5302962722835
0.1411177796125412,5.642895533855333,0.2163135903163089,17.48133247861572,0.6030056036925978,95.41731105539779
0.15075998693704604,5.652638591945218,0.22408573079992222,18.328723018444187,0.6153728678243028,95.53902669366758
0.15181089943757764,5.491595863324813,0.22551214709326073,18.330885349147017,0.6205755206970153,95.40860023628714
0.15709775377478866,5.582296210350448,0.24452659082633477,18.79130325877746,0.6215605604096696,95.43819855679125
0.1587005171538503,5.679911343675938,0.2488821388670692,19.34704215832272,0.6385376152009875,95.52651284209392
0.16097446170394067,5.982126231224809,0.2554168449121493,20.910490147082374,0.6405481102427951,95.69619561818516
0.16182918621986,5.9316346984897415,0.25619181969099575,21.11192123291644,0.6647732912473104,96.45529507047237
0.1640848865856727,6.1398274565408055,0.2589904156713574,21.461183974649394,0.6658645550354764,96.71287284848356
0.16717203639723635,6.31038265088333,0.2598148633484487,22.268560298460354,0.6772567967463422,96.7104168256208
0.1697787584943904,6.477753172766965,0.26889353926810955,23.388381522839857,0.686180007626061,96.8609976388382
0.17004679357012112,6.627139623835035,0.2784411022508586,24.37066612515643,0.7072391334314037,96.87103141453994
0.1703797928409444,6.680410678088539,0.279649944457191,25.61979931483196,0.7152691889857804,96.94729348987428
0.17730249810274,6.6554039579503526,0.28064499241334423,26.347047228292116,0.7255541262278954,97.16723160251436
0.18082108711478886,6.7228907688503385,0.28233013344583685,27.187244729302115,0.7308183540486627,97.25744847414241
0.1815983087624665,6.709287641526489,0.2849201411836677,27.336068466043997,0.7342174630722513,97.35139816372548
0.1849496284375588,6.673982238187785,0.3013914562403052,29.931355539983237,0.7392268106755283,97.44128020106297
0.1857966469642189,6.856869208188821,0.30210796410838764,31.38636575992927,0.7428627335252586,97.43553663966371
0.1882436768186313,6.897877054237877,0.324214657465065,34.44560466300477,0.758868225382434,97.44862605153745
0.1889434929523203,6.868245041500648,0.3331438105498199,35.6908606737393,0.7592407917507269,97.56442285554549
0.1898990495447759,6.982349717115399,0.33454724518789186,38.281163892521036,0.7675673795436267,97.4729386306083
0.19161072604634144,7.119703937266489,0.33725018471203466,38.34723990801851,0.7706183214126914,97.70027742205623
0.19294919384850395,7.3460333015197055,0.338590669736818,38.41245008383296,0.7824720854063828,97.8020881623813
0.19322786365670186,7.454215725979177,0.3438741470818167,41.343766423001085,0.7870495133295102,97.96531417173505
0.1949348798532177,7.610386364608895,0.34502119380290863,42.568826360048135,0.7889700350606882,97.96293049618045
0.20331619573964013,7.583440727067659,0.3465764006227255,44.20019815209336,0.7920289836161666,97.94929654311193
0.20436704056958357,7.529989142328175,0.35531884150648557,45.47206907435245,0.8129922489490774,97.96825760380874
0.20632627574106058,7.659555969234508,0.36127656647452605,47.84807054690329,0.8159564695534883,98.0654077900762
0.20707066234339166,7.684375579116326,0.3613936679258391,50.9804597974866,0.8216378868343653,98.18002844985254
0.2073304099424018,7.71989124510934,0.36457951492733426,53.11434980643232,0.8420780783588135,98.23357108192867
0.20891025633447702,7.8502786682309305,0.3719915633096739,54.17841072675547,0.8487820852299531,98.23456906778571
0.20928532977898917,7.830418195918506,0.3736897978241797,55.379254423130476,0.8533126062982612,98.27697933984817
0.21084281631365973,7.833727719207424,0.3813025910462495,56.97011132706507,0.8603236386814603,98.3381220138007
0.2122853186643786,7.738458312380677,0.3917910266308873,60.14922584864475,0.8647164335019059,98.36678819412938
0.21506435278113242,7.5172793286936965,0.3925557144841662,62.02381793035952,0.8649832912313716,98.38878514772043
0.21531528704144334,7.354772754944444,0.4151368804138016,63.51293685884839,0.8730363715771171,98.45860101922088
0.21555722399166335,7.51939345300444,0.4307717053509421,64.41138052459871,0.8921107414502788,98.50980606858919
0.21576905611212607,7.288386484569386,0.43620057942414725,63.88170587601015,0.8974834470726826,98.52816328795305
0.21822213330754528,7.39395599878562,0.45512813309552497,64.62334439660412,0.9214340833546939,98.57938999566122
0.21868905168716554,7.374925100166654,0.45532255691510665,67.44350713030876,0.9231505958735943,98.67017904604978
0.21939297557704976,7.332130314545542,0.4574886457290914,65.5695476424003,0.9320496938763946,98.64582031837276
0.2196017554761083,7.211607538551742,0.46024382744122433,66.06199408177801,0.9373017498050574,98.73769601424871
0.21975613318107745,7.525564592210452,0.4619414060700823,69.1500756171543,0.9445462147891521,98.62771293008642
0.22016645228697193,7.3469554307659495,0.46382943078323646,70.1834096341231,0.9510308404956702,98.67960067359925
0.22177212337376895,7.09215665625919,0.46960764741180117,72.44884056432146,0.9595935525331232,98.6827274214269
0.22278915594021478,7.304469177941297,0.47232933938779215,74.0761195508758,0.9772765552776831,98.71139116101182
0.22335292508756674,7.0546189499035155,0.47431335548283876,73.93593727057326,0.9877053903346812,98.68526568578768
0.22513853269042794,6.921144792858607,0.47585518348548145,74.6678673100118,0.9894414395314676,98.5880028347731
0.22625365408482376,6.96101689797136,0.47849779863876324,74.99653943894208,0.9899606423797431,98.50447568765661
0.22911361124228546,6.739683857431028,0.48368934158097815,73.44047006352741,0.9904326341411581,98.4692518652761
0.23190680195611935,6.880091114294932,0.489938208217974,72.94978634327626,0.9968256615019507,98.4408888494917
0.23346444527308144,6.564933495278318,0.502057875789426,74.52602399342506,1.00589588932693,98.34161367418672
0.23547990479403072,6.300209308505286,0.5036936374422577,74.69363803895645,1.0150795587207433,98.36377109805389
0.23648528467449878,6.212177354296195,0.5061778107119931,73.00206311650689,1.0151018922224089,98.3136849504291
0.23782750774588848,6.210220144133867,0.5198550179407552,73.7035020791481,1.0154027813176314,98.30550973465765
0.2386565056608783,6.242715585778274,0.5227732780134237,75.74245979407516,1.016912328126254,98.28415402158413
0.23962389267153208,6.20113641931201,0.5285205192725967,75.509078175794,1.0339528919094139,98.27768560400415
0.24038210296796428,6.219993911181181,0.5300350271827644,78.08911960403191,1.048385383150092,98.22412186859157
0.24077498458325863,5.976091124140054,0.5344306449840467,78.25600125947516,1.0519689921124113,98.21718854238232
0.24082703638131972,5.8706599697589725,0.5362980922063192,78.32383340112607,1.0588572864289636,98.18348343246134
0.24095138732205937,5.9293311552074925,0.5416365763324279,81.16562755271167,1.0980392889540505,98.31912821006111
0.2438654009335571,5.808630250914811,0.5442559896906217,84.11544833470319,1.1001219132735773,98.310997791385
0.24490236682748354,5.183168718525961,0.5456903700337365,84.0812106872423,1.1033229612752244,98.40416356218643
0.2459219197349416,5.607834147767587,0.5730378208226627,83.52312744450771,1.1259591582417487,98.45573302717384
0.24648475522244417,5.734257613058644,0.5805757601973084,81.31723633774523,1.1276378797905313,98.54186519513573
0.25160422136386235,5.507604331768177,0.5918997398184406,81.63701889096707,1.130443071057951,98.4975157644647
0.2529039974731428,5.5552856768931065,0.5994717877054656,80.95688178052663,1.1358297047101789,98.52763714936592
0.25420180140270127,5.892417270452524,0.6009565439461558,79.61338952845064,1.1383303379046696,98.61576327381424
0.2544506541805135,5.735394602879657,0.6068737118498043,79.93766723847811,1.1588671759764353,98.6899411578649
0.25617273019143827,5.7653936077911165,0.6188528166987278,82.7511450371745,1.1594699702908595,98.68910126095616
0.25748948811656897,5.369367532596398,0.6246475241829952,84.89672642188428,1.1796790063905496,98.70559843605763
0.25771918743296907,5.5031806252580315,0.6280660835653543,84.9815557203491,1.1805006120905832,98.87709580001005
0.2579297776106331,5.747995020519251,0.6290880992429124,84.99299646667218,1.1822930843521047,98.85543874710258
0.2579330781654075,5.823098496094072,0.6311812450019297,84.80332747315263,1.1871961770537827,98.8175488487856
0.258789763511331,6.329684606511106,0.6341525442622326,85.48254099374294,1.187690629216808,98.84006195669095
0.2603386715744381,6.423753342003673,0.6474571479167099,85.61810101154359,1.1910109749933084,98.780914026174
0.2610061533804293,6.216775679884135,0.6553912308536194,86.03745210340918,1.1915103632956743,98.7712948683415
0.26111420310205885,6.2922494513313945,0.6618675284887906,85.62721109676392,1.219550122693181,98.83162393468616
0.2622859339581595,6.394893567414778,0.6628954905685451,83.52605224124999,1.220525129299473,98.83762106689629
0.2632567044016388,6.56047063906396,0.665046509589862,83.53693034251677,1.224050588985836,98.82941189457958
0.2656916312900958,6.3103935556381385,0.6704333374980423,83.68334032980695,1.2324038528347456,98.80429034516342
0.2657719909896453,6.493632574830765,0.6717846579270231,83.87565785530403,1.2470951330275446,98.81451265066502
0.26620959710467745,6.496860640107357,0.67365242663357,84.03486834185688,1.2487723893699822,98.86539584957299
0.2669217486458796,6.183050578483754,0.685248054202508,84.44764034640939,1.2626477862535803,98.81546823305035
0.267788107894637,6.027911966505894,0.6869719601560522,86.88257330476414,1.2730337483932574,98.81616087323444
0.2679871670294691,6.097782131215912,0.691217373110078,85.6081962325896,1.2795442707174354,98.8287739857742
0.2690843349612421,6.106060339045716,0.6934250274576522,87.78826376084925,1.2906518779750222,98.80176691727833
0.2714438806694967,5.81156693299559,0.7001284932289962,89.64480258620429,1.295378808779297,98.78356342370788
0.27388942694498436,5.721120519681287,0.7095887702206771,89.71472582566511,1.304278121896916,98.763691231063
0.2782580603328016,5.791051448621614,0.713473397416097,89.67181782807637,1.31127520105905,98.80860012745923
0.2796215522841171,5.859771595297765,0.7164343762894472,90.06074349493555,1.3138172490508468,98.86278318710885
0.2830328064384284,5.969527952756179,0.7173895484678171,89.83110974643341,1.3374184124806412,98.85407880695439
0.28751540566208184,5.867933640099112,0.7205414637812861,90.88509031711776,1.3466637364968106,98.73877948798388
0.2909244964768489,5.886426152167511,0.7349816348596856,91.31118349974497,1.3476438989324702,98.83069847105901
0.29281750515655236,5.483956634038303,0.7422480654330165,89.94849109818131,1.3493947826657031,98.85172245146319
0.2953057651111373,5.604151175371148,0.7429993439879682,88.3706374876426,1.3638206265756379,98.8437784361702
0.2979257423954981,5.740546520562809,0.7499957302405879,87.46148218346659,1.3648191567262014,98.87184937755582
0.2989325592887622,5.854641463772097,0.7535234995351897,88.02195702697065,1.3776325148840745,98.90709926153596
0.3016974350589293,5.821246628305799,0.7788938712687404,88.37258676910557,1.3919893112723474,98.84520730825422
0.3021380635654485,5.777024287728887,0.7970079316474773,86.93280760655848,1.3971319697135025,98.8243121982193
0.30682670844925775,6.037312076672579,0.7978064537848587,87.0552750614734,1.4035893536221098,98.85652879113829
0.31627302722522505,6.07558342951596,0.8046716496375975,87.07746926983042,1.4037210338673107,98.81506603484723
0.3192913526131047,6.245512245898827,0.8091056872407596,86.79321214629924,1.4058722245168906,98.79229489534625
0.32058889208844416,6.420364917853343,0.8172917894246402,87.13941353648607,1.408805395960808,98.74464874746432
0.32460577418958697,6.584771177047861,0.8206236019482215,87.19791126862069,1.4167158553859702,98.60763176561728
0.3282192058585308,6.785413332001468,0.8313764698996589,88.43691718395422,1.4314914049373735,98.60463625836249
0.32903247544334996,7.234435769491927,0.8357074542509185,88.52418908300336,1.435889474073494,98.61135594828839
0.33144146464765073,7.427225978188576,0.848970203148546,88.66593561330862,1.4414124990696155,98.58806009799011
0.33502649799265244,7.683867721772046,0.8509482130380692,88.48532245857582,1.4432442447791498,98.5604534741557
0.3363341427539234,7.845736801710774,0.8598943879786466,88.56703639298755,1.4686441096056388,98.55948334618506
0.34315558984047834,7.928961222043317,0.8623895964385183,88.46532954815987,1.4759374439247228,98.52684415457946
0.3439467057392553,8.38445076820259,0.8714008901792544,88.77529094448326,1.4833615609975876,98.4768573085048
0.34442456904108876,8.633618222049355,0.875820276160483,88.57267678099272,1.4968929563987035,98.52856899810001
0.3483747484728142,8.720022633630624,0.8765329401333023,90.45015197941719,1.5014332721934274,98.56026244645211
0.3550296624198004,8.990868737369075,0.8913724722520069,91.7060765847622,1.5074284034194771,98.58327093777014
0.35513798889462594,9.158775207197861,0.8996764115106176,93.19629152310799,1.5103965249188522,98.6901499960491
0.35765982276587577,9.462786518826267,0.9038964465067343,94.10636997556227,1.5225149798641604,98.71261077816736
0.35874925269020924,9.798855364757461,0.905093265965029,93.20727217726625,1.52447685431827,98.72491276322978
0.36267695937167715,10.04844916522028,0.9064635270006126,94.99940149181971,1.5251203904273334,98.78420558864966
0.37358780034438327,10.433901418946517,0.9128051821832304,96.51627287518588,1.5390279935079592,98.83027944511275
0.37791190387474166,10.69799459986414,0.9135206373808561,96.5217473540162,1.544055048988925,98.82529978450329
0.37803188589711983,10.788995611937995,0.9138491668938488,96.52270486070607,1.5574030082258912,98.88735743552047
0.3794821058710416,11.443982434594515,0.9238234808544318,96.42161728907702,1.5715514510787196,98.92764793427622
0.3812093095315827,11.407279754494612,0.9301292524266023,96.3696522562731,1.5718348347092117,99.00751358647669
0.38247660923335286,11.882911103721327,0.9375335901506521,96.37950219049537,1.585194616690278,99.15566223726032
0.38541831872253507,12.025157906774059,0.960185890355044,96.49652084619974,1.5895804456014322,99.20649335918156
0.3865771346815206,11.917094623747996,0.9783994721317733,96.47120047560011,1.6019735371928523,99.25238318417055
0.39073469337765815,11.979117075539094,0.9819089466195415,96.47703127219403,1.6146732433278252,99.31491014465941
0.3951682834547979,11.990521881836282,0.9947251686619388,96.64491837113069,1.6162303388284311,99.37266525571658
0.3998993639040876,12.19387334596476,1.00130663951238,96.65193622140956,1.6252623286539756,99.37135863051518
0.40915652444517175,12.545742857385445,1.004943948181139,96.59815747125151,1.6303980735937753,99.42860555542279
0.41137620525227653,12.197146890928087,1.0058349071194728,96.66044974075315,1.6422888564980693,99.51895687703623
0.41183002394106655,12.499936058607236,1.0097588197362644,96.87276097062426,1.6506677325345853,99.47800954186441
0.4120311487466097,12.810898649320242,1.0246342612858172,96.8106899653955,1.6593489203767644,99.46409535843394
0.4199707281644698,12.78623085737705,1.032471686322932,96.97948710556531,1.668244321224866,99.45156014865059
0.4276748973048396,12.784010937863515,1.0500324751767847,97.11498682193366,1.67499410988556,99.43903170880725
0.435504715387468,12.729192399516116,1.0535775188660181,97.00441653531263,1.6769153164989419,99.33722807283053
0.4358668958202556,12.998840464669318,1.0542458534323507,97.9818575380272,1.6779962180196135,99.30326685116768
0.43996253293421533,13.19087865705067,1.0558797652136396,97.97586750779996,1.6811191345530527,99.31512870280687
0.4425876008305285,12.97761629579785,1.0627419627209505,97.89241584413729,1.6852228198448815,99.27870349307352
0.4446700006971757,12.924577464293488,1.0627657992254804,97.89532618611683,1.697351241680207,99.25678302046094
0.45140034277681956,13.321095286726301,1.07175582288316,97.61150604360348,1.7064558458962926,99.21813155276877
0.45238062417617547,12.995163805121123,1.0741973627717407,98.06161845617092,1.7173750937923238,99.1977677963295
0.45590084251982194,13.235063603242901,1.0786515290676444,97.83258885236847,1.724987605476269,99.2141683018169
0.45918408510861575,13.150701211785497,1.0787335079660019,97.74299296761697,1.7300521584379451,99.23019302899723
0.4609731316842414,12.709174381805193,1.0812906069584467,97.76156492700883,1.7415763129790625,99.22206059732886
0.47171818555229245,12.612358237529111,1.0953194525148031,97.79113765627469,1.752458796274883,99.23625837933024
0.4760287687347995,12.75776498562646,1.0982374084685687,97.69256912034098,1.7661061604265813,99.24897980776987
0.47649360748352826,12.969518518999086,1.1096915151372,97.74554894642722,1.7716466370280142,99.24682817224235
0.5060704013815632,13.386548807268273,1.112469816715629,97.77123075873348,1.7726469206230508,99.26583886475039
0.5099164416392644,13.150092239057965,1.1203606863099116,97.9444847386151,1.7793029811647203,99.27569894386723
0.5120765672513733,13.680702010329597,1.1244490337344233,97.95673139119594,1.7850443444345838,99.26968384467177
0.5132772404755707,13.967665185602883,1.1254584637008331,97.92598933535866,1.8015532175313542,99.37419971884664
0.5135531812161207,14.417426956487446,1.1305448302819772,97.91251604008703,1.8184495046376077,99.3499582763769
0.5205361162539985,15.1395976619252,1.1436077974571122,97.87777310759304,1.8214777497726458,99.37311235398192
0.5268443015190186,15.416864928558322,1.1511721061142506,97.75747349078296,1.831472512367699,99.38292212174298
0.5309606906854444,15.223137367059579,1.1832473879114345,97.91599596961979,1.8333412221791567,99.48394918577713
0.534829414009496,16.010145873704836,1.1918988509007074,97.86547263040777,1.8510386660005207,99.51894106957899
0.5356732262726184,16.39610787237091,1.193846020905508,97.82913273182096,1.8528575286462352,99.5387487837715
0.5381609917156123,17.430682366501095,1.203745419634161,97.92550401571543,1.8532914291184257,99.57155417618655
0.5422085768315527,17.71277310129882,1.2066772175525073,97.92113794369918,1.8630442760719195,99.60460810937712
0.5470685332185693,17.799433295480362,1.2220019026045446,98.23347181584197,1.8696868584084292,99.63456386289518
0.5652883510788281,18.38513229146786,1.223864050731063,98.19222675103013,1.876535764452484,99.6392366167295
0.5716267609899794,18.17054302186704,1.2246768131576202,98.49039729126167,1.903323930601279,99.62740999946789
0.5789373764036982,18.41180991501507,1.2509082158516953,98.60039758325242,1.911289003452769,99.62416380306703
0.5820008958710564,19.13278966486179,1.251074291329693,98.64411145720419,1.9135100803248308,99.64458227224591
0.5850525492622897,19.3812094879948,1.257375638945787,98.73150358838498,1.9151084800147347,99.62170205689804
0.5862559152863643,19.830345227616966,1.2627213706986773,98.78805007152174,1.915480069813353,99.6098435731137
0.5953115169345229,20.846898351196813,1.265965700213004,98.80812924420948,1.9232096434494963,99.60429992939018
0.6053546677115891,21.740869394873148,1.2672024185210466,98.80118144350581,1.9282564642611477,99.60524740606795
0.6068170268530095,22.172655308734242,1.2742087131297146,98.8005134227184,1.9359524786969027,99.61179018594896
0.6203689569703958,22.067222918944285,1.2742856395161815,98.7801081662328,1.948993539950914,99.61193973864032
0.6322399839344952,22.41733345786838,1.279711783859465,98.84930884245432,1.9512676796482669,99.61320437172415
0.6366821146094137,23.052647177421107,1.2805135242171861,98.86576520395491,1.9562161754071712,99.62167632503662
0.6492222432323076,22.63763915969212,1.2817870616167784,98.91467451032305,1.9621798944969973,99.62351376869728
0.6534270904516732,23.075197423663912,1.2876037212350855,98.98541060845747,1.9786435888569665,99.62806609912843
0.6661499316824807,24.103253086956727,1.288125626500006,98.97333903483296,1.9831156864155222,99.60451358551401
0.6713403322740837,23.62434614366174,1.2918134090000832,98.98087216574052,1.9959254503139743,99.60502847025865
0.6753683790260995,23.609431869682602,1.3006824914476385,99.0105789793518,1.9963561070903584,99.60247276770036
0.6775783249156343,23.512525414714254,1.3070738533304798,99.00979814976769,2.0081353083528852,99.61167410262124
0.6797221787880968,24.952845634304484,1.3215718148841902,98.99938363611588,2.012081540254531,99.5701941711632
0.7016822840163002,25.72818853506275,1.3234093418469033,98.97110153064116,2.012255311867705,99.57601361672872
0.7051898154478383,25.778235535985107,1.3269159868690703,99.06647547499638,2.020155038651493,99.60045030523682
0.7097683776583937,28.007122091242223,1.3339200713209534,99.02419791224028,2.023455910263238,99.61927399794514
0.713077522629389,28.52223454139044,1.3411082341632357,99.0039022874921,2.0489984787200335,99.608246123882
0.7184644119634672,29.885805059636823,1.382522906865235,98.87368499568797,2.0676183993976425,99.59417739705698
0.7256357574821622,30.804467070653715,1.3837089526322153,98.89662757264712,2.0689610739742164,99.60315078917658
0.7256609840553115,31.557287250816387,1.389012857184366,98.98543575472512,2.0697925379817135,99.6222404751624
0.7347800043225288,32.544699726022394,1.3916600677729756,98.98536185102179,2.0744260589778425,99.61443954734658
0.7421892059980718,32.40267800430205,1.4025927734071457,98.8718081086229,2.094635002138438,99.61668811394522
0.743665362044617,32.90450341358484,1.4037073471010835,98.909331060399,2.0960666880508265,99.61611818607432
0.747324295460626,33.66551384919033,1.4130604588295574,98.74657345555049,2.0972586792376307,99.62064976018901
0.7478650609928149,34.067838232526825,1.4202770872607273,98.65978884594115,2.1010151023528087,99.64235226675518
0.7506066415652081,33.73828671618872,1.4214252018956124,98.66807257685157,2.114887319637669,99.68789678428365
0.7521578681248206,34.54092086213364,1.4288754712045193,98.59326896167617,2.124650637013493,99.69394534521331
0.7526739522676777,36.005123065033146,1.4468886105688634,98.58857069407189,2.127884912573629,99.69541350649764
0.7584064024190108,36.91063507702172,1.452089606774626,98.57902393567016,2.135911663602348,99.71955201204763
0.7697178388276585,37.61027556771411,1.4624992405126491,98.56151892678261,2.1377620303548044,99.69905772982747
0.7834906374166409,38.34388880830955,1.464518142270821,98.54533361657721,2.1497113019062413,99.66833422542472
0.7995571468825693,38.02306471332349,1.4655137575224595,98.4966855296257,2.1616138336310784,99.68427278870436
0.8079899277620846,38.00713955380872,1.467108752305309,98.4073311622651,2.1626995783354395,99.73166747667617
0.8151953825409765,38.06089922032983,1.4701713689223483,98.40762509948607,2.1780924310259246,99.73425441192828
0.8163290404031674,37.915309836865106,1.470826551541686,98.41561071398596,2.1786159856865805,99.69502951945232
0.8250461989310053,37.36950339731156,1.4723042140128435,98.42758279413107,2.1843396447957666,99.69747013783808
0.8298380988118824,37.57595096526967,1.4735003116616496,98.41705065633866,2.1882540491278526,99.70345829377615
0.8511828245802059,37.218003322761454,1.4742195612964808,98.54887897217928,2.1893759360854275,99.72746252460045
0.855961676546269,39.04342331275265,1.4892896730866696,98.48554677374037,2.197059103711336,99.74438433374505
0.8585924400471979,38.84230080716996,1.4919260234192564,98.44484536079979,2.2210634302679035,99.72854385136645
0.8662093475405817,38.16311302213189,1.4984899475370292,98.39277120111191,2.2226788378479303,99.75688888346933
0.8679255625219257,38.61567659283748,1.5082712434094263,98.41840938159802,2.2424100193767633,99.74192397515688
0.8684074068400595,40.2743668954099,1.510697985390822,98.40645529808899,2.2445136502274763,99.69215551333204
0.8724723923261518,40.7857636326667,1.5111671716443917,98.6079388008833,2.2513965441010617,99.65864900304251
0.8765599896869173,41.86255946596033,1.5263519056058594,98.65902757503251,2.254076799965567,99.63726032998387
0.8775164339939754,42.2878084264308,1.5384371549167015,98.67867454713223,2.2565880755059147,99.61934644839243
0.8928466065255579,41.91386826756774,1.5511950750069488,98.73605737368631,2.2627008632128986,99.60188323151675
0.8935742907336465,41.26091536944817,1.5652186963182908,98.75843055416317,2.2840502601861954,99.58868301063649
0.8960258453891233,41.81161013022715,1.5675733128024472,98.79079295610786,2.299653610493298,99.59514270418485
0.8981060020901538,41.43397900220895,1.5746520996893996,98.7494450067174,2.3000761380184582,99.58016519931277
0.8982315997586205,43.70471131106616,1.581993917922179,98.8000809888131,2.3075177985374573,99.60499028585438
0.8985068100028567,46.232283719112374,1.5852963966931457,98.80675000522464,2.3234422641164727,99.59251389904884
0.9251713966633434,45.639060299619864,1.5884376108204876,98.89725421455748,2.329459242699323,99.57036405635202
0.9273551476332876,47.38354745257131,1.593474527851299,98.78976539070746,2.330033237175257,99.50726782370432
0.93330740891397,49.26902659558188,1.6113911641113186,98.79282424024287,2.332720715260064,99.48642451541154
0.9452384790916134,50.16960189697808,1.6120426226186533,98.82218997360309,2.3332042122107963,99.46078943142838
0.9505323481283806,52.424721493649564,1.616380090470667,98.82427944946487,2.3359796286015597,99.43847764500673
0.9610300685906852,54.77842567074347,1.6193709599530255,98.73888559820855,2.340242348031865,99.42351732423985
0.9620054059917176,55.239622308605156,1.6395238495286968,98.75384591347682,2.3427889805949396,99.41743291211114
0.9683292387839821,55.53619751088015,1.6468215412674125,98.75658818056736,2.3535633753985166,99.39153330578146
0.971093869269998,56.822839040908846,1.6480179926559881,98.83466777497041,2.360319272227309,99.3878736765785
0.980454390766444,58.43256462622124,1.653538049724367,98.8976521407782,2.392160817285379,99.3430319612913
0.9828795029636886,57.20748068235539,1.6606418226079809,98.91251262106854,2.405930260212885,99.39612062948574
0.9837616650953337,56.75606205118199,1.6619985120467566,98.9411513430031,2.407773206134637,99.43050811361579
1.003562537605564,57.9129162431869,1.6636557495180104,98.93263600203161,2.4160962681803437,99.44642093584999
1.0054347796489795,59.70772139527598,1.664355074948183,98.90226894876511,2.424056499429323,99.37203277028172
1.0198826478697636,60.73728185952656,1.6683376153668872,98.92442060537944,2.427284567096719,99.3425508147917
1.0207869350220318,62.25339080218619,1.6718771513385906,98.94588313556609,2.437078326275503,99.34115378303156
1.0355788049019046,61.279550172102134,1.6741503950153236,98.93517210140973,2.437440492439049,99.32650794684457
1.0406985078531283,61.851449171331595,1.6789216541692065,99.01666261311337,2.4444422157108785,99.26735892845531
1.047170202334722,60.48142792384709,1.686569834428805,99.00254791511217,2.446929160905657,99.21715892195516
1.0562698773515444,61.095813879105876,1.6978610967955106,99.09621824955477,2.4505855590491383,99.19238333109367
1.0653872256118941,62.25613314630982,1.7208478426657343,99.07378729306181,2.4606525705506406,99.19350728097271
1.0719414174943058,60.62477776738772,1.7264739145034993,99.23040584716365,2.474465885890855,99.25583479696007
1.075285688324107,61.45681662995884,1.730214948369949,99.2328753242866,2.4820502510997984,99.29706352040111
1.0813458146651584,62.476938627557345,1.7374701513018873,99.2283871998698,2.4831488317609938,99.31139649154055
1.0927477439686104,60.98487508313633,1.7503981598163092,99.2727532780088,2.486484281376556,99.29638720414269
1.0944626645219546,60.344585819625046,1.7504170197276052,99.32428779556861,2.4959416246055453,99.3017705814732
1.1018899231266093,59.35946727282675,1.755805053125929,99.2556475787496,2.5027357685483165,99.30572134994817
1.106172405332327,61.113461416884185,1.7629867396945202,99.26499490975002,2.50376800643901,99.31826844230238
1.1067005391943234,61.83124780612802,1.7697833759172095,99.24834422715548,2.503851321670744,99.32119490437745
1.1115707986029209,62.277920114757215,1.7727499240857583,99.2944520730437,2.506926130434429,99.37093558066314
1.1240058726348259,64.58677245571862,1.7851330274950576,99.29285808463787,2.539085891702109,99.36708996775548
1.1250210433812053,66.55758250760505,1.7859610432910697,99.23231942667003,2.5424812558900425,99.36059356653334
1.1310053814312926,65.11830730776418,1.7911025632945476,99.27660445942244,2.544146771342666,99.35875151828046
1.1352144360983814,64.41232312396822,1.8072614028360006,99.34174316138561,2.559599309588472,99.45413770062166
1.1435358460026759,63.814437444540786,1.8167581571528206,99.32405828862582,2.564863626256033,99.48981811738557
1.1437486645938069,62.561202339707464,1.8182381067369822,99.31084475083665,2.569002772324063,99.50433176078096
1.1619746275301333,62.955107680822834,1.8346885321316897,99.31513244915196,2.5895757517411755,99.50305769282512
1.162468639281061,64.77808747665696,1.8355523978698034,99.29305761147955,2.592118310837282,99.59092912351151
1.1690594527235738,65.89700691871694,1.8424156430418845,99.29406212841913,2.6015211701089584,99.60493726208668
1.1710768120459936,65.65394555007529,1.8447986559790595,99.21819261625855,2.611146693398003,99.61763320905783
1.186388238640847,67.35591738211484,1.8460076830122205,99.2350811928424,2.616287000756021,99.62963180462823
1.1968455504736415,68.38230141320636,1.8466232017510469,99.22489839578499,2.632603919495035,99.61767026392742
1.20625244334892,67.67913533093187,1.8587324260699527,99.24262738494012,2.635075583068861,99.63285724900751
1.2079466703920454,65.29832269654865,1.8595401395581386,99.23712019571894,2.642679342172212,99.64863583336796
1.2138823694570198,67.20681616191193,1.8678620634007232,99.20978487434314,2.6505184767395256,99.69015715055801
1.2157325636926626,67.3879893973106,1.8686621016208773,99.22386281878909,2.652323912627719,99.6684440742409
1.216504577572147,66.58629877020277,1.8698680559794107,99.33927763913064,2.6597560018963287,99.66883795914079
1.2402727269022553,64.29395547182983,1.871376610784619,99.35351376217396,2.6652064519679106,99.70285054336185
1.2442118785557923,62.82498786272754,1.8819736127003477,99.37528048687258,2.66660035363502,99.60917654940909
1.2532168071827403,62.292864484195185,1.890757846382481,99.36614058006276,2.6719879898235757,99.56325536758736
1.2621017837165682,61.80120510844729,1.9092111759025743,99.28383963485689,2.679404066693452,99.51264871623634
1.2640158736098697,60.41060893703691,1.9224222264466462,99.34977413422465,2.690338102788837,99.50930376294478
1.2655589680401265,62.405160685222356,1.926550841105205,99.29975849178345,2.691858100929746,99.47911396730493
1.2768736726100798,61.28733302364748,1.9286446510089768,99.26381306806692,2.694703855169592,99.45831858183074
1.2905109095683804,63.9846876495785,1.9369632013859572,99.237526839307,2.7008854301329013,99.39422561737177
1.2914186114569504,63.74335322010985,1.9373886184256388,99.15625758767811,2.7074122951372903,99.3536094218162
1.3052645843503652,65.32799454476546,1.9564642601460218,99.16894962587233,2.711972955178332,99.29865364440982
1.3073744787082628,65.70078232431526,1.9611276029491866,99.20921680423238,2.7188384617423567,99.31415811965942
1.3135760433751125,66.25898784582098,1.9645115864801186,99.2423968391539,2.7292962353262635,99.34701020700481
1.3297076632855116,66.82062941260673,1.9684515151409088,99.31286161290396,2.735291347647155,99.33379306178492
1.3387593279916932,65.6187534260291,1.969482610827243,99.29234723742688,2.7467921569695073,99.34370070887599
1.3477639482225534,67.23829748946511,1.9903716466299912,99.32260226966905,2.7582668998754687,99.34946864828987
1.3515159147674287,68.72793748360635,1.991137711579601,99.30837598738302,2.7677059731770446,99.34560334508056
1.353571388039876,71.82230520647964,1.995585914949576,99.33073598002349,2.772818166627376,99.3470356516074
1.3614369207703405,69.38381483460806,1.9984049030172606,99.35869592613203,2.787893994188419,99.3340489566184
1.3756667836120835,70.15619374361266,2.008508045631978,99.36435329021099,2.788196441280069,99.36263785726706
1.3927938787225218,72.81964273043984,2.014308574334891,99.36683115033304,2.816572380308752,99.36120960580757
1.3936098816135416,75.62050422660826,2.0205034945463693,99.37498753957284,2.8177476341580903,99.35553360863787
1.39475502776051,77.82787480596073,2.0259756355981033,99.37519010655747,2.819530056176914,99.42915005368981
1.4012695970882971,78.04650727751833,2.0282531405461053,99.36146841972604,2.8255392854467587,99.4787939994059
1.4071448024610678,78.36956958799657,2.0283053395179684,99.446813885843,2.832792358853751,99.53809144213818
1.4247431758598044,81.01319820215265,2.0317977110517247,99.43694695209447,2.8385093455320156,99.53672678702738
1.4303611107474123,80.94392520369705,2.0407042994653737,99.45908448896341,2.8460174537836402,99.57627978385604
1.4364977218652213,81.58235539448279,2.050034169529875,99.4385469835799,2.8512786998130655,99.5982726126133
1.4492072394048725,80.10698713048092,2.0598536441778696,99.46424749605384,2.869703337693656,99.67119134952027
1.450006133000608,82.70037534266557,2.0627619244075484,99.53915006410173,2.8716693690998683,99.71156168329637
1.4658336836403167,83.69309665691948,2.063994475616901,99.44718972422159,2.8900918584758486,99.74053872966472
1.4724743526070208,84.15070028566501,2.0739718705746863,99.45560877569648,2.898574460565492,99.73181870310023
1.483838041159842,83.30628544466455,2.0772916743269674,99.41187385654273,2.9005864132802794,99.70643247140544
1.4847445669383914,83.47943598424698,2.077874648819367,99.38814002015388,2.9051544701418393,99.70920959179128
1.4931517908998109,84.69391246324554,2.101000296285859,99.41994089904807,2.9184271859653568,99.70878790706499
1.5062135407107846,85.02203786387719,2.108573054825818,99.38416745061654,2.9267997875699288,99.68948160873862
1.5108090950686623,85.1734613094025,2.110861979557408,99.36229321374631,2.930223406219372,99.6955259523662
1.5172612690566867,84.35085862974155,2.122761479812088,99.35405837066428,2.9337366138646996,99.69452862859902
1.5201690350003816,87.15937390724415,2.12405402024587,99.3550063435288,2.934509317932857,99.7182171164329
1.5299889063117682,87.33476384305303,2.129158604972892,99.38710192227975,2.9345161313949912,99.70067043206055
1.5317444514593592,87.30540539783325,2.1485525617831285,99.34834721830731,2.942362885935991,99.69754691474041
1.5345597268061504,87.695816172773,2.149364239692136,99.34420213183662,2.950331809694568,99.70252282215124
1.5350330602488034,87.24459186969183,2.1522550613847042,99.34807187820024,2.9709562869535553,99.72426351871273
1.545181518599943,85.83768615515656,2.160191713314917,99.34705675478718,2.9711275609803423,99.73001794307388
1.5608960655276423,84.73335869304782,2.1722276632487776,99.35271261310575,2.9735471635173867,99.71396458970938
1.561188635185913,84.5441297632585,2.1769976138847844,99.35033781844842,2.979325589206484,99.70309689567137
1.5832326478152365,84.84913145613847,2.1913002918384694,99.35927425091876,2.99235232649302,99.69766820687963
1.585016499263821,87.20503775305752,2.191829000843896,99.4096988812889,3.002266167413305,99.6903953122754
1.5875629604525037,89.18030907184126,2.19667320213936,99.41277820301369,3.012961152896837,99.69286807469719
1.5909189830361692,89.28994460181697,2.1984829154445067,99.44694786712539,3.0223391352262765,99.69683884648892
1.6063482099495552,88.6685580165278,2.2242881903135117,99.53421579658593,3.022599829393956,99.73728927969711
1.6085215931606511,88.79350860450437,2.2268187582354853,99.4911471000091,3.0385694889365524,99.74479643101623
1.6193835888499464,90.13949894868503,2.228786717545655,99.52039851016482,3.0433853514078595,99.78502950258702
1.621574239242408,90.19027470896546,2.2322463567996467,99.54287651616536,3.0451753726160082,99.81758361382347
1.6346602438638609,90.41398655672779,2.234164112422753,99.55603341272406,3.0546433382288174,99.81847252899637
1.671553000300019,90.26726859821835,2.2352144590930805,99.56218142715419,3.0635822441787632,99.84749462935311
1.6820935428418495,90.38373258223164,2.2408653075827494,99.5437915151177,3.103765203892081,99.85083676459564
1.687914083812524,91.22480886629377,2.2482820961348438,99.53123507171094,3.1356316770558004,99.83752302551501
1.6917494083168332,91.28438182846591,2.2574209452144527,99.52838372574404,3.1520580847064656,99.83144225995702
1.6947891967798825,90.84844631743313,2.2651895554142967,99.47693714249291,3.1528475792512847,99.85315688440218
1.695558549494103,90.95039639662373,2.268733655112209,99.4886763323659,3.1627814845630415,99.86653830363835
1.7181343163218763,90.54312439560512,2.2695069930481693,99.49425987877251,3.1641226535180103,99.86035735157232
1.7218275957996096,91.16813617928304,2.27096403212459,99.4974149772437,3.175001435163948,99.85511796868273
1.7227392353641766,93.4782897122312,2.294245252283635,99.52714030541031,3.177153861321233,99.8545709551798
1.750054974315895,95.52883093089027,2.2973697213966537,99.48191914350856,3.18055601839666,99.87366459801316
1.7544770220943071,95.68924923488368,2.3195816553853175,99.51023592226414,3.186291586364861,99.88897325358084
1.7548896832626175,95.72541475752443,2.3251654953178433,99.5186878872922,3.1887380938176757,99.8656022500904
1.7606385602940013,95.68925189106339,2.3287347443125865,99.5044255919703,3.188913492317553,99.85788898881665
1.7643572240488397,95.70228142690914,2.332331975472194,99.52198138250881,3.245779188062858,99.85726429727912
1.7704061270367217,95.66592890263009,2.3415297981765533,99.51135946404467,3.2477267728939103,99.85183616049679
1.7721040359056657,96.32455584902527,2.354520446241454,99.50895972747905,3.25643698024529,99.84432165092764
1.7733445187382124,96.30880591722796,2.354661977702269,99.53048543859909,3.2647026170100326,99.84587033993412
1.7760083118688177,96.08222371713839,2.3641247912993033,99.54236212198676,3.2842870384095995,99.84268338072563
1.7803631318167403,96.20399889424628,2.3642025523743144,99.49623515436997,3.2973624832127935,99.84193573319241
1.7929204623897872,96.27111814595725,2.3656281992158403,99.43596643549378,3.30469696763489,99.83747579694703
1.8080293105321903,96.39420447888142,2.3670919675655937,99.4645200328832,3.3379245355973644,99.83429767631009
1.8124934714480683,96.3078247957599,2.4030234567545077,99.51756642321291,3.3807192291098613,99.82643641566332
1.8171405097262727,96.47977513446268,2.403309971491496,99.5410429943577,3.393799060114004,99.80833255894004
1.82390913778985,96.52649113381885,2.416598532762792,99.53515314921967,3.3999939723754373,99.81529679284394
1.8253742655504632,96.69810241750889,2.41840823372757,99.54318891213997,3.4242345020450924,99.81325970333549
1.8322990180248464,96.66118268404075,2.424192860496265,99.47689451951848,3.4297259875386956,99.81066820448736
1.8507334628894372,97.41521462639113,2.4447749360402424,99.49442019616092,3.4561766079426914,99.81375266239279
1.87836558866832,97.39408407297387,2.448169959245457,99.48826304583993,3.484139641128756,99.81522615065768
1.8926742225637039,96.83305135725327,2.450103045925498,99.49456271130758,3.4863513194714435,99.81565418868762
1.8992774301160267,96.7623535453479,2.452121876883838,99.468765404471,3.487517935095562,99.81339518709873
1.9204111306617657,96.7210375285128,2.4595932343243447,99.46459307276366,3.5089089838553362,99.78112527661759
1.9224832085354462,96.585455473753,2.4611765511582298,99.48041359465019,3.528999352099167,99.81543727535072
1.937288686288176,96.74716438899804,2.466103472618593,99.44713511563633,3.553379301671628,99.82892891330985
1.9496116606504827,96.71247985366855,2.4688530551614583,99.43947949503857,3.57433380122538,99.8322928537838
1.9506717993429412,96.86705062004333,2.471308363844399,99.43601968294276,3.6181296680095016,99.84425562506654
1.95499427297601,96.797931701919,2.477047466103125,99.38528991718735,3.625946585787115,99.85586938295195
1.9553736156859882,96.30495447718789,2.488329716150959,99.29083969917723,3.6315370785969274,99.83539159318418
1.964899512341729,96.55538036308778,2.4965691941948953,99.26115007531419,3.6321851847983067,99.8379897848977
1.9668668284846678,96.48902386837587,2.5093388046269065,99.29985821287246,3.663365919228505,99.83898630478602
1.9729529034346343,96.52355772224286,2.5301850579347875,99.31356328307508,3.709856598804946,99.83627260090128
1.9797313053767989,96.56032643668787,2.5361203397092997,99.29547199688565,3.7272691011428836,99.84145483884018
1.9868385601319647,96.4490600012759,2.553202062367841,99.26852660172332,3.747995788123873,99.84448836131611
1.9879268483679604,96.42562482630612,2.556344500777346,99.25454687444645,3.7588413743564377,99.87286185805743
1.9921633212102785,96.44740028804969,2.558176261893025,99.26987183515311,3.7663798034494675,99.87347877734591
2.0029963898162046,96.812558922888,2.5657109063146293,99.30277635740858,3.7921545886331134,99.82388138960306
2.0178670457198664,96.94536421673224,2.5674497723607,99.36672846526679,3.8086878890902907,99.8276741219061
2.020921148630204,96.86387502437174,2.582282146118857,99.34060974088358,3.8103305690294067,99.83073391438018
2.0288717222682857,96.71675724494919,2.594743529204969,99.31773550662977,3.8417668061924197,99.83465155875301
2.0312388403768895,97.3436659232243,2.610556373140878,99.31235829555473,3.8421613322336365,99.83857408323215
2.033599436506629,97.36731956065158,2.611953923876087,99.38024827927369,3.904539510958173,99.83857571267791
2.0398386285040115,97.32353930211372,2.6406155663590742,99.31711085399947,3.9180837643643223,99.8760610713357
2.045322665119613,97.3211156451625,2.6509504090332325,99.29700815431842,3.951626740224935,99.8778417832766
2.066828308262759,97.32282151797388,2.6590001058854438,99.32653844409052,3.9539449341650363,99.87374684427174
2.0720530009159335,97.43958487788498,2.6712149127048477,99.30446066785242,3.964782395498068,99.87250099829525
2.076654027791487,97.46236414260564,2.6778048339513716,99.25286077526471,3.9751662341891616,99.87267214663635
2.077819991023452,97.53739810707057,2.680381278020364,99.28478863321314,3.9935381833684667,99.87160471090195
2.080392779473353,98.00984405470872,2.688169565515386,99.39539327280188,4.002154053543452,99.89198524453812
2.0923973829492373,98.0275750418109,2.690580327990982,99.41363829916818,4.010135657552768,99.87314433188145
2.102702138931663,97.88567592380059,2.705391705121707,99.41020204871813,4.0150435486905005,99.8689373484465
2.1269551059382934,97.75981450351749,2.726368228652411,99.44781080223024,4.063079931777385,99.85691025460281
2.1393710616976023,97.66793329957551,2.7377585413389736,99.45467612986003,4.1083539498211055,99.85644558586722
2.1396702891533024,97.87703048341022,2.741560482689076,99.47254094622443,4.153828987865537,99.86091650561663
2.1489981369812177,97.90496743362611,2.7539421660535868,99.46065121803241,4.161078449959557,99.85780289587504
2.1548612400999776,97.9502094221801,2.762976065540203,99.45016762491788,4.1784314681313655,99.85782130295468
2.1622922126893642,97.88453692360517,2.769144494447995,99.4232002892682,4.180048020846313,99.90385862359811
2.1631664692748473,97.85324478084036,2.779158356749901,99.42455931980977,4.20530409714138,99.90130445525926
2.164204390719533,97.91481259061325,2.7931750567312594,99.42837004308373,4.209081306697594,99.89854928863781
2.168037942730718,98.03785912911245,2.7963127514278447,99.45287250988227,4.211751917782757,99.89773502707644
2.1748777416845164,98.04831396993367,2.805027212282574,99.45534762024826,4.230809356534371,99.89533922171076
2.179068738525664,98.09304721475307,2.805432584647227,99.45245454398562,4.306056994373599,99.8856648545851
2.1816897659334873,98.06810145030359,2.816559873317127,99.52756605162175,4.357215054738853,99.88947970329073
2.1930167872789834,98.18576967272654,3.032714846437728,99.55757247213428,4.363044853080754,99.88964270428544
2.20045060230626,98.20908288539563,3.0360289374490583,99.59041329344753,4.3747704897103485,99.89076906495652
2.200690383643464,98.0443215285489,3.0390997236194437,99.606611080909,4.379145032989758,99.88695399557076
2.2174323620067704,98.04220221823752,3.0402198567655354,99.64383809155854,4.410024379014417,99.88765798321296
2.2280414639054626,98.03691769644459,3.0411214768941757,99.68089139125044,4.41066986064944,99.88323188612941
2.240840612925865,98.02674572379094,3.041911501958966,99.68639100797947,4.411125685109033,99.87805198690886
2.263273631737188,98.03385658798724,3.0424593284643358,99.67655022548101,4.4481360600750754,99.88306322622523
2.2668400046615687,98.18103645754272,3.043887095928744,99.68579892834431,4.449146763715479,99.88783138833386
2.269065620267281,98.21007830844505,3.046302316144661,99.69044570959383,4.454244427090441,99.90490103930425
2.2779911359675507,98.2903468891159,3.0467927413157843,99.69201923986967,4.54445140791712,99.90211588016142
2.288732326157667,98.26360760803861,3.050400224672975,99.69985214905192,4.568576796959948,99.90279078742617
2.2897201341363016,98.22097040803955,3.052148732749952,99.72667271404256,4.58294337225733,99.91036279835683
2.290911212980195,98.1599361477663,3.0524934278152607,99.73027266553544,4.583227527177445,99.90976369204772
2.2942085089037816,98.20154228715761,3.055439070449383,99.7284656739183,4.62188594871649,99.91420420814482
2.302350116275527,98.13830356501184,3.057854928335658,99.74664307939696,4.624318925255427,99.89830541240791
2.311317507991636,98.1444623930145,3.0591856094422165,99.75832831739949,4.627192689075514,99.8990292359745
2.319767490145233,98.06135772625026,3.060767935290933,99.75858544024598,4.6434366824643485,99.8939075021361
2.320888031505876,97.94800081861436,3.0625893746178456,99.75641463588227,4.653614747974056,99.86368774277952
2.330138264088719,97.89731076456636,3.0706281909815694,99.75540007074225,4.662283606614779,99.86677639529705
2.3309348327694117,98.020462334555,3.0732109271293435,99.74475298247992,4.6792838728207125,99.83759649191417
2.3409163682300735,98.0268387537036,3.0896225593211475,99.71505893409201,4.722891484159562,99.82033405224901
2.3429324224232526,98.04397186601246,3.114601926215821,99.69146264100797,4.777332018210932,99.80941139177176
2.3442109153502515,98.10765629054355,3.219257226114472,99.69627316112084,4.781791583790823,99.79016108876112
2.3445976977050305,98.10906436154468,3.2195195311887397,99.72020507574736,4.806011640183903,99.78335755267054
2.3534295900635143,98.03431857654985,3.2204190492271274,99.7059617589797,4.822852338861536,99.78140660646841
2.36491682106698,98.03517086693707,3.232653581900177,99.69326041562866,4.833141014192392,99.78688780388845
2.369230380772992,97.99393500831596,3.238437545688616,99.70817481123612,4.860818114736014,99.80088944878239
2.378304873354457,98.0228247456616,3.2394559558563762,99.71008755234479,4.862441338907789,99.79212663974825
2.390895779552283,98.05111417750734,3.239914194726282,99.68209904069991,4.867557464956685,99.79079028188663
2.3998384897107328,98.0089825383127,3.2454324639671377,99.6793248350013,4.876715288344356,99.79482229326027
2.4080990562036084,98.00027608374468,3.2465666891772442,99.67200501200391,4.904195821103122,99.79445445243316
2.413140828937844,98.04320697112941,3.2470508079755085,99.66980408188117,4.921306210146458,99.79649378604206
2.4142644510307796,98.11960257817887,3.2482545459767187,99.67003987302749,4.989092208420237,99.79617355179082
2.4229395459647534,98.07275635918089,3.250808294020869,99.70251135343545,4.989317186193333,99.79705309930236
2.4310986979774856,98.10022081309765,3.2537696388805357,99.70957931047447,5.009075704277666,99.81289167055878
2.442263093844608,98.11456975600322,3.254781526909382,99.70433139517961,5.012139182168025,99.79299468698841
2.4614813118455587,98.23185708045703,3.2568167754924957,99.70440328282325,5.025881160743259,99.80038119216822
2.4794041451370274,98.31767771628628,3.2584126847568484,99.70521709274965,5.08285427328889,99.83154553030062
2.484435005135558,98.36531704845723,3.2624004978714165,99.71154083414777,5.085492553192156,99.84002058392807
2.4969329381706538,98.39909395108263,3.264476540243184,99.70991659693351,5.097108688150291,99.87031702734622
2.499136909872845,98.40405709317605,3.266350318861228,99.73345557419636,5.1005893084820775,99.88653228517877
2.499748366086019,98.35017990210261,3.266841842270008,99.75288669377841,5.129165323224885,99.89995784347795
2.501101882206621,98.44108460869924,3.266889534253213,99.73719500462514,5.129574714355447,99.92318186136609
2.504015458005446,98.45768763120181,3.2719118678183468,99.74358486372577,5.1772803656232576,99.92478584649766
2.507615655310176,98.54796990198032,3.275642698754867,99.75351562555826,5.211622508245486,99.9317485446495
2.5158777713554876,98.61020341607426,3.278733930322859,99.69056394665071,5.227692027547293,99.93215623452664
2.5230848996203252,98.41148259410089,3.2813682723431676,99.69671023560122,5.242914646414143,99.927531865914
2.528935882220114,98.41888338802178,3.28751492170824,99.68538137362272,5.255036128687638,99.93968410261752
2.531280881078155,98.43255854670096,3.2931224469261036,99.71575421422492,5.2838074147811644,99.93980190221367
2.5322310222436983,98.52008857962936,3.296712198950074,99.66743879294992,5.321118956787719,99.93856751351483
2.5400791205079467,98.5859493761335,3.315468270328862,99.67566135163105,5.321871046261103,99.94105643484681
2.549953133047179,98.58790475304016,3.3601369260417093,99.67655208242152,5.332820527081688,99.93598413639018
2.550097884353664,98.56142630349588,3.3922691209393516,99.6852757646645,5.336703863632348,99.9320981716372
2.551521122160333,98.15345982931534,3.4036063775999676,99.67890424128453,5.353675670728639,99.93373330970319
2.552411260546909,98.13693434752199,3.406040598087841,99.6734075000544,5.387411635413215,99.93692796082055
2.5543246977279583,98.15537403154451,3.4184502143054094,99.67906773917426,5.398449015656003,99.95522504704454
2.569239255879764,98.10496210794841,3.428511469987807,99.68115334657307,5.430812589810402,99.95558688790997
2.5848082705311204,98.16065951231681,3.4310195950363522,99.68232658189953,5.447878844285452,99.95582415743323
2.5899079778017824,98.15611375225338,3.4322384491452467,99.68071433453795,5.460538259648062,99.95257125879832
2.602264199129961,98.10590384651344,3.4422782273976895,99.67332819114951,5.4919234925398115,99.95318266025373
2.604876549517115,98.05245730212809,3.442490113399647,99.68035231823231,5.4995660553900185,99.950063814981
2.6102403641878453,98.06976561000096,3.443499502489964,99.69620959587282,5.530040394776949,99.95452247395812
2.614815860605902,97.91403331345771,3.4451492470696015,99.72249288951488,5.534311852038459,99.95507682399847
2.6240255865454674,97.8884843405711,3.455935526128721,99.72799907927104,5.544522769324206,99.95810901875987
2.634504949409101,97.32874136781561,3.4569180422717776,99.70332525622797,5.54894781694644,99.95755643495833
2.634517199010761,97.34195342471925,3.457167227930493,99.77548093600124,5.571423876732588,99.95780764321461
2.6398073720186948,97.58555948019918,3.462237287334822,99.75916838887325,5.596313945871812,99.96085142037842
2.642556232672047,97.62666409854641,3.4637159402116584,99.77546285752763,5.597017271485594,99.93791984829078
2.6677991844658497,97.6519381503988,3.468014099964941,99.77357853104253,5.606970613471888,99.94247439843642
2.6816101304193336,97.6640628018717,3.470238700368338,99.8332438225393,5.6436116412144015,99.9416581009173
2.6854487808931755,97.65788357058759,3.4772874273635725,99.83449935963695,5.670999690741301,99.93979338921707
2.685926071077033,97.68190379295785,3.479187640440133,99.83164718073729,5.682854868827595,99.9437282026599
2.6913640501157,97.69340942853785,3.4807395216077563,99.8260413659626,5.69788375561988,99.94235320235359
2.6939143840858226,98.20078970936717,3.4852627316255265,99.83403817867102,5.709763902663081,99.93312441308136
2.6959869760495643,98.25961172261736,3.496116660662272,99.83795263165703,5.723436477366421,99.9335299580094
2.707058400542096,98.15649894741094,3.4965940450242274,99.84472827678681,5.759974001190728,99.92852427465164
2.713410136062238,97.87658911671778,3.497494428235072,99.83326420859923,5.76694377226962,99.92685814429765
2.713478567103545,97.83698266920868,3.5032919541553214,99.83479156066846,5.7728615912491525,99.9247732144544
2.725167135822552,97.88410315994048,3.51474972911455,99.83305392784526,5.77544216580689,99.9268885477606
2.7335665129483853,97.96208003111603,3.5272853474429358,99.85307318352481,5.836092807617452,99.92748615350719
2.7437973489529557,98.00120311806504,3.542356114230222,99.84649598368125,5.83623209119119,99.93216110383781
2.7453037439590253,98.04929604209448,3.565945135498488,99.83796819072545,5.849492753128762,99.89967023594143
2.7468166953628814,98.1917497755974,3.576010488696672,99.83063644848667,5.866344094044632,99.89741657466222
2.758691215247468,98.21394670998906,3.603710915407649,99.79147720192879,5.884314620006415,99.8987357379048
2.7590489227959405,98.77154741976953,3.6059791297713915,99.78308858793132,5.888550472891441,99.89786736742776
2.7614950102650457,98.72277686214647,3.6164287879235215,99.73341493544163,5.902777720226182,99.89861381928598
2.7628064569996464,98.77082561397921,3.6177991631765054,99.71548222905786,,
2.7638734929429156,98.8062842825669,3.627563838235758,99.69788036580326,,
2.7655235351318566,98.76678024386572,3.636594852559545,99.69632178946065,,
2.7660479156369413,98.79211220452017,3.638436730964868,99.69928092539081,,
2.797245290527741,98.79790280860415,3.6399406440473268,99.69802832377651,,
2.8103646882899382,98.82377130475382,3.640600599820415,99.69886919971508,,
2.8130651720364885,98.84595265990063,3.649351888991616,99.69219319801071,,
2.8134098404894274,98.8125546767424,3.6501659985383355,99.69369639087492,,
2.822869115118627,98.83185220353975,3.6534419279379975,99.69939282116005,,
2.826633017010711,98.92905068784682,3.6592605573380435,99.69813265435326,,
2.831098640006449,99.27626541080716,3.661618366420821,99.70965113561664,,
2.8394330502494616,99.31721139664585,3.6648834149042764,99.70951583441811,,
2.841634741331692,99.3023546033397,3.679899850460114,99.70221583017116,,
2.8431437271998985,99.25974141324782,3.6809466362054697,99.70248917750486,,
2.8528860912582386,99.29479524078188,3.6832180946954973,99.70878492418673,,
2.8553259745295403,99.29913951091748,3.6844425475928517,99.68056779991461,,
2.869838698037245,99.32952373771023,3.6943154667400653,99.62554202333351,,
2.8844454780248583,99.2721760189478,3.698567741816795,99.66186053072721,,
2.889965476989746,99.30507445999633,3.7046260392307135,99.66798739421931,,
2.893791130679073,99.34707881813958,3.713695993216501,99.72375038212773,,
2.9030333783946656,99.3464852259646,3.7146426805715866,99.7555034858664,,
2.9058473141684575,99.35088113577363,3.7154364578039556,99.77014872175975,,
2.9090680163960765,99.41605581909612,3.7276674222063133,99.76296587692232,,
2.913779788646433,99.34452733415557,3.7333659627923255,99.7617032030617,,
2.9171597184875497,99.35394464299173,3.7365106446820278,99.76301379909305,,
2.930583324313716,99.33069971123729,3.7592126161053225,99.76420687972517,,
2.950028580452005,99.29066578063495,3.765087690587949,99.7671267564414,,
2.950519138742928,99.31793848341013,3.7924629316175427,99.77091916236955,,
2.966960060789629,99.29428573928041,3.7991903445952464,99.75242600442314,,
2.974592633653018,99.29701379086374,3.8042900613805766,99.7575827018595,,
2.97753173019875,99.29813183593905,3.8044578760972727,99.7546196895188,,
2.989745226080219,99.23913545610708,3.8311798987178887,99.72745023057186,,
2.994552989028118,99.1387970798057,3.8323723958956974,99.7244593383661,,
3.018089875932093,99.09250919130642,3.8421409485047615,99.72297107195473,,
3.0236326345304647,99.12326472724033,3.8484528322931797,99.71210726489468,,
3.0260499858773415,99.11815013477994,3.85019202289206,99.74411091690675,,
3.026197544951682,99.1131546618677,3.8503205905137237,99.79430449961657,,
3.0307968981481257,99.10693227655865,3.8528414990063067,99.79477147676467,,
3.061617081311566,99.11161476005728,3.8537720593147804,99.7955599380284,,
3.075418661650684,99.06404661632273,3.8620227653395247,99.76652597569044,,
3.085408329638066,98.99406990699948,3.8636407168623474,99.75588476871215,,
3.0953432100017864,99.0000012382518,3.8690256989057414,99.74695711973587,,
3.102162392669254,98.94080152495637,3.86955028720752,99.74748171858042,,
3.1212726367099415,99.01687553995505,3.8762462721461497,99.65531969629032,,
3.123841578168449,99.00807953545355,3.8885379784085132,99.64670292702642,,
3.1282725417365627,98.92442265599242,3.891305562230172,99.61453677561221,,
3.1333222022845786,98.91525410616626,3.896935609857793,99.60868414827087,,
3.154867366414379,98.92284629288422,3.9019478531099026,99.58791676948874,,
3.1726305430189328,98.89405821261992,3.904537426580985,99.52015150105893,,
3.1912254796315125,98.90972298308327,3.914184592037841,99.5153355198899,,
3.1964440124537106,98.89080766407463,3.921914183737503,99.45610115507415,,
3.2024221173177163,98.95192304120114,3.9259807989939493,99.4192366768665,,
3.233202909024225,99.03709528022094,3.927094934784152,99.4284643188926,,
3.2796456523901885,99.12687668655576,3.932834730360795,99.39023774129667,,
3.293356774970889,99.06883997177611,3.9366488302195513,99.24907355760187,,
3.318847666774635,99.06449923098342,3.95881496903521,99.24593910545818,,
3.3265361610248134,99.054624849378,3.9633122991273804,99.25893973795999,,
3.3268875539606366,99.13592771360217,3.9648138277618976,99.2611905038336,,
3.356213821837748,99.13076457001341,3.9692572830838184,99.15450675434924,,
3.3880479245743267,99.18676690635694,3.9914269094665844,99.17448815410549,,
3.3898444874860623,99.264498330335,3.995448969370789,99.18963151426166,,
3.390414055102953,99.25145640142911,4.004022537169081,99.19906423270987,,
3.3952779634352086,99.32689183568698,4.01319439774862,99.20770054350777,,
3.417342379816153,99.27180368232231,4.0141855521693275,99.26245891129773,,
3.4175838995090237,99.21762590631427,4.0179008934646845,99.26577133588484,,
3.4406270483467316,99.29868983180381,4.023588530686166,99.30021633390038,,
3.4558603858285477,99.344090281183,4.031571311873418,99.31416961613408,,
3.4813880042152276,99.34404384028949,4.034172983434465,99.32387027972874,,
3.5179256879565894,99.3699356826601,4.043842627226755,99.39953414386821,,
3.534527219718805,99.33991282723352,4.045976765564195,99.39836254980553,,
3.5640987102218245,99.35889041696173,4.049129827381284,99.44701174985906,,
3.573304145534833,99.31998510844609,4.05307507870098,99.51494179702668,,
3.57844061329133,99.32972810259317,4.067390547676219,99.49922484031254,,
3.579290472158679,99.32692774015848,4.0685119691656695,99.5242434940259,,
3.5986189732590206,99.33876632147238,4.071744314051337,99.6413262002188,,
3.60024534880839,99.32650284862298,4.083999600989951,99.63435978674825,,
3.619604916266269,99.28616118461281,4.089103960212734,99.59422997204234,,
3.636787405025076,99.23478860827052,4.097341346417864,99.58389127511457,,
3.6479194511831907,99.22904318804333,4.107353640438782,99.70949463930384,,
3.6710094932991044,99.22770283831535,4.1081297299872945,99.71170254552503,,
3.699785752039817,99.20869522828339,4.109152811933998,99.68483824018762,,
3.731047692674178,99.18803916351683,4.1203242531777535,99.67576830610393,,
3.731690042063042,99.09944296249918,4.122620153021481,99.67693963635327,,
3.750577227335285,99.08637196388221,4.125248755045511,99.6791494486292,,
3.7528486540720416,99.06414660864041,4.1314672086277495,99.47452636840471,,
3.757856947713428,98.99101706108213,4.147348646104888,99.46984145105515,,
3.767502142287515,98.99242282679057,4.155947104314412,99.4534237567364,,
3.771244678809135,98.88017286817916,4.168888589361751,99.40616909708456,,
3.797854090826931,98.87662453096335,4.171291629100839,99.41298415738828,,
3.8148886047552026,98.46779894175212,4.172039182362734,99.41599488378328,,
3.818302034633579,98.3156666288897,4.173203827476612,99.40994549036438,,
3.818371211030969,98.36840463279725,4.1751070533444485,99.40113266717306,,
3.8345981640506674,97.98331224286265,4.179794829098715,99.42678054550106,,
3.8352753535851285,97.84051836631873,4.195532114025619,99.44008552945851,,
3.852606726258441,97.84355390616744,4.205585841310245,99.47048995216576,,
3.9078124316781757,97.77480733391852,4.206354420201646,99.48385568859261,,
3.915561675851544,97.7629464000785,4.208762988873102,99.51333644958649,,
3.916903051733971,97.81812144873822,4.215853396811419,99.5106339236071,,
3.9280559782656255,97.82065401782509,4.222754833231922,99.5214248904635,,
3.9467325718259367,97.78067622153462,4.2241882676907165,99.52651214974608,,
3.9592809355369325,97.79811984424015,4.229275518120439,99.55423642234938,,
3.9618084853004523,97.82310200478229,4.235907334955754,99.56118639473449,,
4.002297128861149,97.90992789405742,4.250332194539132,99.56243544732743,,
4.020286152271761,97.96964651354531,4.255086371128757,99.5955032887197,,
4.0287957491366955,97.98774394221385,4.262086130546199,99.8075733189715,,
4.0347285803959325,98.0045921171051,4.2841659408366235,99.80738979269482,,
4.035269911427188,97.96152700759193,4.292074815299776,99.82441907641378,,
4.040851135869269,98.08372194411288,4.297877979551752,99.8826398153377,,
4.068250818454005,98.10928091987526,4.299589432328939,99.88041104822852,,
4.123242132685802,98.49628213559994,4.299816072086493,99.88231273963878,,
4.123384297487361,98.62321335823556,4.2998480174414535,99.90463540774593,,
4.125541613082643,98.54337093823747,4.3098071627870755,99.9072593076409,,
4.159729346034152,98.96149852374715,4.324213168132636,99.88217225285378,,
4.163252269796751,99.10947602622143,4.326017560583574,99.88582681270259,,
4.168236649580024,99.11302632689235,4.326692321822047,99.88832650892974,,
4.1854340804864965,99.2037401265633,4.3377106937545316,99.88817648496709,,
4.196930641534704,99.27470005321456,4.346026713045107,99.835819130636,,
4.236553177038829,99.2581730307931,4.36152468673057,99.8261019488792,,
4.247174245014235,99.25822793263544,4.369121357864803,99.79694082211584,,
4.250995314664863,99.2489831058729,4.371082803902251,99.7632670099348,,
4.257095514351019,99.26055924407322,4.378076464853905,99.74180978549218,,
4.260668708030824,99.2695337365316,4.3783266913670085,99.71106537276621,,
4.273614930940999,99.26080746544218,4.388576552398779,99.70695766062693,,
4.2787186560338295,99.2532016635723,4.392333440278415,99.70544036086504,,
4.283485687460613,99.28999400296665,4.396161878561532,99.7035708636258,,
4.3258705401199835,99.365785402129,4.396176310010531,99.6624651303537,,
4.33160161803442,99.39422480136629,4.397736727777454,99.6589482314429,,
4.35859602894772,99.3803792523203,4.405693089859905,99.63859150609426,,
4.393948767841966,99.41118200518623,4.409448871096527,99.61576055153019,,
4.405673252796685,99.4054637151466,4.409666241984125,99.58544496381043,,
4.40581387632147,99.37878843327952,4.415217017277524,99.5613257426089,,
4.423521422672051,99.43586041203437,4.428944660165795,99.55869948688505,,
4.475436633966035,99.40870229599086,4.4435620362891095,99.57493323190161,,
4.487118676511778,99.39345538595362,4.4625328412348475,99.57280754695434,,
4.491764905557589,99.32786266627991,4.471631196795238,99.56107264267942,,
4.494698509226242,99.30177623259449,4.484149053563122,99.54655044821912,,
4.497106393592225,99.26445978985251,4.48666131729881,99.59930187097495,,
4.498777318974888,99.2526970154433,4.491088737928205,99.61873804058426,,
4.503309477802228,99.17914608929512,4.492219524286964,99.6387476145317,,
4.535246722965881,99.08052620858203,4.493972930444611,99.6749348546102,,
4.537672878114713,99.06737481057397,4.501304009578846,99.68673476382521,,
4.559681506901979,99.01862652049901,4.502059131907644,99.72110743655358,,
4.564958290879925,99.01271261676509,4.512951941526047,99.72415198760726,,
4.571828293358839,98.95081501480963,4.524358888743101,99.72280336284422,,
4.586941344575197,98.93150591529728,4.543223882772856,99.71879627397642,,
4.603837312012911,98.84186182701585,4.5434035748050166,99.74721370756197,,
4.6411623313691885,98.85530665243085,4.546338283982542,99.74775894323491,,
4.641255866385721,98.7640235924897,4.554058613865464,99.7473917354744,,
4.650473831163512,98.75970121144512,4.559800708155941,99.77640756857843,,
4.699195696316935,98.80612068966988,4.561808522542318,99.76455222310122,,
4.713830582011077,98.87310128376751,4.5701115351308275,99.77425822206081,,
4.716528247340961,98.88815080572506,4.579716169563708,99.77774216800907,,
4.717586369619325,98.8779640488129,4.584087513732137,99.78726165833046,,
4.724257502177799,98.87419911909983,4.589032856032804,99.78482636086821,,
4.729753672566127,98.99294575978641,4.594194998846009,99.7880227551868,,
4.733089828849942,99.02439437915817,4.599584627719941,99.79758175939111,,
4.741804468667618,99.05626904973474,4.612938621938229,99.80689517460601,,
4.76342678286963,99.10321413710997,4.613367895815108,99.80390104817077,,
4.765786408296338,99.19721224313709,4.617860943528789,99.81217267829061,,
4.785777259074427,99.34870060474928,4.627542507885782,99.80998869950858,,
4.794337935784349,99.33120068594627,4.631976505849097,99.8145509589858,,
4.847405227160564,99.3772459390943,4.649605662946899,99.8153297471369,,
4.8541179755274895,99.38874976811223,4.669404206554646,99.81633947806208,,
4.855932099639817,99.3650818262837,4.66948374627641,99.80467004743664,,
4.858373472831316,99.39892371495658,4.672908894681821,99.793777028343,,
4.8797908031526545,99.49345580605724,4.672939719888899,99.79727747885472,,
4.917962713236058,99.4493324616145,4.676481686800167,99.77749051881656,,
4.930321898038189,99.48485158155566,4.682081599017536,99.7846189228731,,
4.931792381447223,99.46535676938697,4.691346372716405,99.78015281075844,,
4.932604762881442,99.43004931270067,4.70111445421146,99.81759616272339,,
4.942524150334022,99.4292996129191,4.701855231556627,99.81979962688101,,
4.944837475510107,99.43789829843303,4.711658701101939,99.82165864924494,,
4.950217889213452,99.42287745741376,4.715851078254205,99.81667400148943,,
4.965858652078443,99.41589679688607,4.727544007133003,99.80970691408349,,
4.96658734233291,99.40930556344298,4.731193843997187,99.82041061672564,,
4.968333667450481,99.41326818112742,4.734697770332849,99.80196957908638,,
5.0068971435449745,99.38255719495893,4.735313657000661,99.80016268295783,,
5.080013740184131,99.36565364276217,4.736240423492812,99.78970864643452,,
5.08123162176322,99.33364926193482,4.738124760974336,99.79203851865829,,
5.096892570328933,99.31632604801356,4.754449867021155,99.78367515834775,,
5.107787646132487,99.34076043317528,4.776425340865497,99.78694244799733,,
5.111768264900204,99.3252910510237,4.7778550675870095,99.73540040862585,,
,,4.78540986183065,99.7293650563968,,
,,4.787889152447934,99.74488696637702,,
,,4.791602350843173,99.75785655258382,,
,,4.79874151190122,99.76837344134118,,
,,4.801034284708677,99.74930231293281,,
,,4.808756163972947,99.76243351698005,,
,,4.816118699455703,99.73433682614726,,
,,4.828703065111681,99.73982762314428,,
,,4.855783384776226,99.74696543246908,,
,,4.856578594528966,99.73902881717079,,
,,4.857157833076737,99.7360043818134,,
,,4.864506354892144,99.73766003699254,,
,,4.874229724432031,99.7246085371934,,
,,4.876667532818737,99.67961338234656,,
,,4.879893806918903,99.67786087036777,,
,,4.897041991678653,99.67906989949577,,
,,4.899380442331787,99.67703519653995,,
,,4.903780660758968,99.68734597247042,,
,,4.909274136713809,99.61061534027094,,
,,4.909426854161753,99.65674157738715,,
,,4.910439373881177,99.62403412113943,,
,,4.91151848954459,99.62073885830898,,
,,4.9158648086725565,99.58387627622751,,
,,4.922587728776313,99.58503057364604,,
,,4.925232999528999,99.61484093401796,,
,,4.939388913675039,99.60544219994789,,
,,4.944020279038836,99.62468228092757,,
,,4.960254091653559,99.61112012273978,,
,,4.963669077428403,99.614622449081,,
,,4.967357463947049,99.61578831884891,,
,,4.971582634123387,99.59220135951718,,
,,4.98784216746412,99.58469012429734,,
,,4.988677413518782,99.58918348005965,,
,,4.989631641537502,99.64262797064096,,
,,5.002059673697308,99.63716611428951,,
,,5.013563534758157,99.64709282520134,,
,,5.015899787128523,99.6466179221669,,
,,5.018587805761231,99.6290988681712,,
,,5.026792461587875,99.6981408148786,,
,,5.0451981956153,99.70268461286959,,
,,5.059029332642202,99.73893736194627,,
,,5.072396199642508,99.74121972030662,,
,,5.081924836180277,99.76816067297855,,
,,5.084992798028721,99.77163417563821,,
,,5.086657685074541,99.77114706392001,,
,,5.094206547306643,99.77749943493498,,
,,5.096135349985626,99.77452245333492,,
,,5.105481897117915,99.77750732712384,,
,,5.106833772860743,99.75376906286442,,
,,5.109288889619488,99.75803194428565,,
,,5.109957253839131,99.77533280071495,,
,,5.122442509211876,99.77987057417631,,
,,5.1236413150197935,99.78244997594302,,
,,5.128259286262371,99.7833897121466,,
,,5.128733202147263,99.79276690641508,,
,,5.134964712775416,99.78861369279815,,
,,5.143175767731887,99.7863137275351,,
,,5.156669340964268,99.801965052447,,
,,5.160728990769496,99.80808474627365,,
,,5.162722661042655,99.80622336843768,,
,,5.162837431339754,99.79981332943575,,
,,5.173385423278368,99.79706169197343,,
,,5.177833085355384,99.80093144277632,,
,,5.184559768140316,99.80033688705066,,
,,5.195942726819603,99.81112303072545,,
,,5.202111301662193,99.81074397459129,,
,,5.203457882487112,99.82321627403375,,
,,5.204687037313426,99.83311691915056,,
,,5.218413077653558,99.85700802541115,,
,,5.237264566642267,99.86059428781593,,
,,5.2452262693560785,99.8667501366207,,
,,5.254468337178782,99.87353426367963,,
,,5.261094551944622,99.87803757104032,,
,,5.264465370070603,99.88652164812021,,
,,5.2738287655208955,99.88209919732563,,
,,5.284528915926262,99.88170205737505,,
,,5.292708840342583,99.88428249160792,,
,,5.296504741573224,99.88392346839997,,
,,5.298911033101656,99.8766152689295,,
,,5.310253324472794,99.87445429311109,,
,,5.315577529274203,99.8643368343734,,
,,5.316046847899755,99.85845744610657,,
,,5.320169664381279,99.84841964997077,,
,,5.332756414592818,99.8387474213696,,
,,5.335632057780469,99.83159368821839,,
,,5.344430107896527,99.82267678508127,,
,,5.349566574811384,99.81010980891537,,
,,5.352741881275066,99.78612664878281,,
,,5.35458559376774,99.76651471344196,,
,,5.356293492339276,99.75802487766053,,
,,5.358237292658952,99.75606734135668,,
,,5.389571299500488,99.74889409539878,,
,,5.391205686123835,99.74698093710865,,
,,5.394847937698166,99.75321218587223,,
,,5.401106087764105,99.75793370800966,,
,,5.407558628535933,99.77033210964149,,
,,5.408818099164852,99.76035587065829,,
,,5.412043347303514,99.75434274840885,,
,,5.4200464354179525,99.75229712775464,,
,,5.4247822042113105,99.75167099792893,,
,,5.438272534335653,99.75653101371222,,
,,5.438321928553008,99.76261015590154,,
,,5.454904852666789,99.7600160726019,,
,,5.459952862886367,99.75851242737151,,
,,5.466313157076086,99.74662387797595,,
,,5.480354933567622,99.75684390441911,,
,,5.5021898850991775,99.75491387782697,,
,,5.507697883960273,99.77114707695668,,
,,5.509448221198938,99.77848938114383,,
,,5.521873987482653,99.77152001028912,,
,,5.529353948067183,99.77679773900249,,
,,5.537280983102542,99.77420321865168,,
,,5.537900012706717,99.76852202861726,,
,,5.546553377572585,99.75138810110296,,
,,5.573221149640503,99.74926945771928,,
,,5.579655165283216,99.74796773317664,,
,,5.590242969007403,99.75332622729402,,
,,5.602546778806933,99.73752106953592,,
,,5.615026293198267,99.73056567115208,,
,,5.621182406610913,99.73273454956163,,
,,5.658341099150754,99.74623519521133,,
,,5.663424366621508,99.73547223982595,,
,,5.706997697483058,99.75257867265078,,
,,5.746868349755252,99.75539381464559,,
,,5.74824866367711,99.77593744094561,,
,,5.751188047729709,99.77586569070795,,
,,5.785119051941567,99.79018613704724,,
,,5.791862052138204,99.79455963828973,,
,,5.814166657036101,99.79140295935917,,
,,5.828459624866093,99.75118761718257,,
,,5.83476684945601,99.72052533932802,,
,,5.849960422874601,99.62774146839072,,
,,5.928391553825802,99.62822669278206,,
,,5.950511036313794,99.64085995242934,,
,,5.9543872782588005,99.61981566288951,,
,,5.9582327789923655,99.61326528567758,,
,,5.99563368347508,99.61419921216573,,
,,6.009258772046478,99.63648617967205,,
,,6.024126900324116,99.6372225762874,,
,,6.037556669899711,99.62841067884808,,
,,6.050289075694702,99.62819850047647,,
,,6.069935408173888,99.62747129081178,,
,,6.12610380558228,99.61497301680431,,
,,6.150185347770651,99.59039485074632,,
,,6.172996751643993,99.58893668136673,,
,,6.182993702077204,99.58368246617934,,
,,6.2081619958275995,99.58328377254239,,
,,6.2118303183383405,99.54183857996522,,
,,6.233754852182336,99.53970096914894,,
,,6.255273947456369,99.52135859385845,,
,,6.255558212170446,99.53234354928888,,
,,6.330256802690801,99.64086174338811,,
,,6.346327568356085,99.63688585209931,,
,,6.377844320085866,99.64395572063137,,
,,6.384544057868145,99.66913162968616,,
,,6.4192605652301395,99.66713459168844,,
,,6.4277653191487,99.66595321160202,,
,,6.447903955556728,99.66521667398108,,
,,6.45623578555882,99.68583521977888,,
,,6.46729911317428,99.68741980128627,,
,,6.477937345855214,99.68359023549974,,
,,6.537462105091524,99.69396029837851,,
,,6.575117447558377,99.70953713417616,,
,,6.613177041002998,99.73643584025514,,
,,6.617926283859544,99.7276572681316,,
,,6.635292580726522,99.73485364688261,,
,,6.654398166104047,99.74069664540002,,
,,6.66069238939495,99.78316472920294,,
,,6.675396017572946,99.79097421977727,,
,,6.6914067062956315,99.85806718482986,,
,,6.696122838443628,99.87289668779903,,
,,6.712231914067158,99.85625511970258,,


JSON

N/A
